# Supplementary material for: Salt-Mediated Organic Solvent Precipitation for Enhanced Recovery of Peptides Generated by Pepsin Digestion
Source: Proteomes. 2021 Nov 3;9(4):44. doi: 10.3390/proteomes9040044 (PMC8628918; doi:10.3390/proteomes9040044)
Supplement: Supplementary file 1 [file proteomes-09-00044-s001.zip]

Archive with 13 entries (13 files):
- supplemental.pdf
- Table S12_S13_S14.xlsx
- Table S15_S16_S17.xlsx
- Table S18.xlsx
- Table S19.xlsx
- Table S1_S2.xlsx
- Table S20-S21.xlsx
- Table S22-S23.xlsx
- Table S24.xlsx
- Table S3-S4.xlsx
- Table S5-S6.xlsx
- Table S7-S8.xlsx
- Table S9_S10_S11.xlsx
