# Supplementary material for: Salt-Mediated Organic Solvent Precipitation for Enhanced Recovery of Peptides Generated by Pepsin Digestion
Source: Proteomes. 2021 Nov 3;9(4):44. doi: 10.3390/proteomes9040044 (PMC8628918; doi:10.3390/proteomes9040044)
Supplement: Supplementary file 1 [file proteomes-09-00044-s001.zip › Table S12_S13_S14.xlsx]

## Sheet: 1min
Table S12: List of protein ID and peptides for isolated pellet with ppt (100 mM ZnSO4, 97% acetone, room temprature and 5 min incubation), Sample is BSA digested with 100:1 ratio of pepsin to BSA for 1min , combination of 2 runs
Accession	Description	ΣCoverage	Σ# Proteins	Σ# Unique Peptides	Σ# Peptides	Σ# PSMs	Score A2	Coverage A2	# Peptides A2	# PSM A2	Score B2	Coverage B2	# Peptides B2	# PSM B2	# AAs	MW [kDa]	calc. pI
P02769	Serum albumin OS=Bos taurus GN=ALB PE=1 SV=4 - [ALBU_BOVIN]	55.18	1	80	83	200	266.805	50.25	59	110	244.07	39.05	56	90	589	67.1613	6.1001
							Run 1				Run2
Sequence	# PSMs	# Proteins	# Protein Groups	Protein Group Accessions	Modifications	MH+ [Da]	A2	XCorr A2	Probability A2	B2	XCorr B2	Probability B2	# Missed Cleavages
IAFSQYLQQCPFDEHVKLVNE	2	1	1	P02769		2509.11	High	4.83904	0	High	4.51162	0	0
FEKLGEYGFQNAL	4	1	1	P02769		1515.63	High	4.67031	0	High	4.11893	0	0
SQYLQQCPFDEHVKLVNELTE	2	1	1	P02769		2520.99	High	4.56708	0				0
IAFSQYLQQCPFDE	2	1	1	P02769		1688.48	High	4.34514	0	High	4.47367	0	0
FSQYLQQCPFDEHVKLVNE	2	1	1	P02769		2325.03	High	4.00832	0				0
SQKFPKAEFVEVTKL	3	1	1	P02769		1752.09	High	3.95509	0	High	2.17978	0	0
IAFSQYLQQCPFDEHVKL	3	1	1	P02769		2166.12	High	3.90973	0				0
DTHKSEIAHRFKDLGEEHFKGLVL	9	1	1	P02769		2807.25	High	3.90827	0	High	3.98671	0	0
EKLGEYGFQNAL	3	1	1	P02769		1368.57	High	3.78457	0	High	2.94765	0	0
IAFSQYLQQCPFDEHVK	4	1	1	P02769		2052.93	High	3.69423	0	High	3.50225	0	0
WSVARLSQKFPKAEF	7	1	1	P02769		1794.07	High	3.64611	0	High	3.51315	0	0
YLQQCPFDEHVKLVNELTE	1	1	1	P02769		2306.07	High	3.62115	0				0
LYYANKYNGVF	4	1	1	P02769		1351.57	High	3.5469	0	High	3.04098	0	0
WSVARLSQKFPKAE	2	1	1	P02769		1646.74	High	3.3279	0				0
HVKLVNELTEF	2	1	1	P02769		1328.66	High	3.18357	0				0
WSVARLSQK	4	1	1	P02769		1074.66	High	3.14609	0	High	3.06726	0	0
ARLSQKFPKAEF	3	1	1	P02769		1422.81	High	3.1372	0	High	2.64191	0	0
THKSEIAHRFKDLGEEHFKGLVL	1	1	1	P02769		2692.34	High	3.12834	0				0
TPDETYVPKAFDEKL	4	1	1	P02769		1752.76	High	3.0932	0	High	3.07347	0	0
HVKLVNELTE	4	1	1	P02769		1181.51	High	3.04586	0	High	2.83875	0	0
VEVTKLVTD	2	1	1	P02769		1003.5	High	3.03029	0				0
LYYANKYNGV	4	1	1	P02769		1205.51	High	2.99437	0	High	2.82898	0	0
EKLGEYGFQNA	4	1	1	P02769		1255.49	High	2.97833	0	High	3.09175	0	0
YTRKVPQVSTPTL	3	1	1	P02769		1489.69	High	2.86294	0	High	2.39358	0	0
DTHKSEIAHRFKDLGEEHFKG	2	1	1	P02769		2481.34	High	2.82792	0	High	3.32816	0	0
LGEEHFKGLVL	3	1	1	P02769		1241.77	High	2.80904	0	High	2.29364	0	0
IKQNCDQFEKLGEYGFQNAL	1	1	1	P02769		2345.03	High	2.75957	0				0
KADEKKFWGKYLYE	2	1	1	P02769		1806.03	High	2.6526	0				0
FVEVTKL	4	1	1	P02769		836.273	High	2.59277	0	High	2.51258	0	0
FKDLGEEHFKGLVL	2	1	1	P02769		1631.74	High	2.49458	0	High	2.57045	0	0
TYVPKAFDEKL	4	1	1	P02769		1311.55	High	2.49367	0	High	2.43132	0	0
SQKFPKAE	4	1	1	P02769		934.471	High	2.44692	0	High	2.62756	0	0
VEKDAIPENLPPLTAD	4	1	1	P02769		1722.79	High	2.43936	0	High	2.35699	0	0
IVRYTRKVPQVSTPTLVEVSRS	1	1	1	P02769		2516.37	High	2.42033	0				0
SQKFPKAEF	4	1	1	P02769		1081.51	High	2.41719	0	High	2.31814	0	0
VVSTQTALA	4	1	1	P02769		889.259	High	2.4066	0	High	2.6204	0	0
YYANKYNGVF	4	1	1	P02769		1238.5	High	2.32021	0	High	2.15872	0	0
VELLKHKPKATEEQL	1	1	1	P02769		1763.91	High	2.30886	0				0
IVRYTRKVPQVSTPTL	8	1	1	P02769		1859.07	High	2.26561	0	High	2.25266	0	0
TYVPKAF	4	1	1	P02769		825.411	High	2.20797	0	High	2.09944	0	0
HVKLVNE	4	1	1	P02769		838.464	High	2.10126	0	High	2.29952	0	0
AVEGPKLVVSTQTALA	4	1	1	P02769		1584.75	High	2.08497	0	High	2.35426	0	0
YVPKAFDEKL	4	1	1	P02769		1210.59	High	2.05926	0	High	2.22625	0	0
KVPQVSTPTL	2	1	1	P02769		1069.54	High	2.02596	0	High	2.57746	0	0
TYVPKAFD	2	1	1	P02769		940.433	High	1.95835	0				0
HFKGLVL	2	1	1	P02769		813.427	High	1.92268	0				0
IKKQTAL	1	1	1	P02769		801.484	High	1.81401	0				0
HVKLVNEL	2	1	1	P02769		951.532	High	1.74005	0				0
KDDPHACYSTVFDKLK	2	1	1	P02769		1866.74	High	1.69426	0				0
SRSLGKVGTRCCTKPES	2	1	1	P02769		1808.68	High	1.58015	0				0
IARRHPYFYAPELL	1	1	1	P02769		1745.89	High	1.57616	0				0
IARRHPYFYAPEL	1	1	1	P02769		1632.84	High	1.54544	0				0
KDDPHACYSTVFDKLKHLVDEP	2	1	1	P02769		2557.07	High	1.53155	0				0
VFDKLKHLVDEPQNL	1	1	1	P02769		1795.62	High	1.48679	0				0
CPFDEHVKLVNELTE	1	1	1	P02769		1772.6	High	1.46224	0				0
PVSEKVTKCCTESLVNRRPC	1	1	1	P02769		2248.91	High	1.45882	0				0
LTEFAKTCVA	1	1	1	P02769		1081.56	High	1.44469	0				0
RLRCASIQK	1	1	1	P02769		1074.69	High	1.42881	0				0
VARLSQKFPKAEFV	2	1	1	P02769		1619.6	High	1.42868	0				0
IAFSQYLQQCPFDEHVKLVNELTEF	1	1	1	P02769		2997.09				High	5.73192	0	0
IAFSQYLQQCPFDEHVKLVNELTE	1	1	1	P02769		2852.37				High	4.98689	0	0
LIAFSQYLQQCPFDEHVKLVNELTE	2	1	1	P02769		2964.15				High	3.88573	0	0
VELLKHKPKATEEQLKTVMEN	1	1	1	P02769		2465.25				High	3.67847	0	0
IAFSQYLQQCPFDEHVKLVNEL	1	1	1	P02769		2622.66				High	3.32363	0	0
GEYGFQNAL	2	1	1	P02769		998.297				High	3.26991	0	0
VELLKHKPKATEEQLKTVMENF	1	1	1	P02769		2612.17				High	3.26143	0	0
DTHKSEIAHRFKDLGEEH	1	1	1	P02769		2150.02				High	3.11594	0	0
VKLVNELTE	2	1	1	P02769		1044.43				High	3.08726	0	0
LQQCPFDEHVKLVNELTE	1	1	1	P02769		2142.07				High	2.98018	0	0
VEVTKLVTDL	2	1	1	P02769		1116.56				High	2.86588	0	0
VELLKHKPKATE	2	1	1	P02769		1392.8				High	2.77943	0	0
FSQYLQQCPFDEHVKLVNEL	1	1	1	P02769		2438.01				High	2.71089	0	0
LIVRYTRKVPQVSTPTL	1	1	1	P02769		1970.99				High	2.5826	0	0
HKSEIAHRFKDLGEEHFKG	1	1	1	P02769		2265.3				High	2.53005	0	0
VEVSRSLGKVGTRCCTKPESERMPCT	1	1	1	P02769	M23(Oxidation)	2869.14				High	2.51313	0	0
PKLVVSTQTALA	1	1	1	P02769		1227.6				High	2.42809	0	0
VELLKHKPKATEEQLKT	2	1	1	P02769		1992.23				High	2.41026	0	0
TRKVPQVSTPTL	1	1	1	P02769		1327.67				High	2.37784	0	0
RLSQKFPKAEF	2	1	1	P02769		1350.68				High	2.37617	0	0
KTVMENF	2	1	1	P02769		868.341				High	2.27249	0	0
FAKTCVADESHAGCEKSLHTLF	2	1	1	P02769		2392.95				High	2.27088	0	0
VELLKHKPKATEEQLKTVM	1	1	1	P02769		2222.08				High	2.20951	0	0
AFSQYLQQCPFDEHVKLVNEL	1	1	1	P02769		2508.06				High	2.12182	0	0

## Sheet: 10min
Table S13: List of protein ID and peptides for isolated pellet with ppt (100 mM ZnSO4, 97% acetone, room temprature and 5 min incubation), Sample is BSA digested with 100:1 ratio of pepsin to BSA for 10min , combination of 2 runs
Accession	Description	ΣCoverage	Σ# Proteins	Σ# Unique Peptides	Σ# Peptides	Σ# PSMs	Score A2	Coverage A2	# Peptides A2	# PSM A2	Score B2	Coverage B2	# Peptides B2	# PSM B2	# AAs	MW [kDa]	calc. pI
P02769	Serum albumin OS=Bos taurus GN=ALB PE=1 SV=4 - [ALBU_BOVIN]	49.07	1	86	87	210	313.692	42.61	56	104	279.731	39.9	64	106	589	67.1613	6.1001
							Run 1				Run2
Sequence	# PSMs	# Proteins	# Protein Groups	Protein Group Accessions	Modifications	MH+ [Da]	A2	XCorr A2	Probability A2	B2	XCorr B2	Probability B2	# Missed Cleavages
VELLKHKPKATEEQLKTVMENF	8	1	1	P02769		2613.15	High	5.18274	0	High	4.26546	0	0
IAFSQYLQQCPFDEHVKLVNE	1	1	1	P02769		2509.03	High	4.78584	0				0
FSQYLQQCPFDEHVKL	4	1	1	P02769		1981.86	High	4.59892	0	High	3.97364	0	0
DTHKSEIAHRFKDLGEEHFKGLVL	5	1	1	P02769		2807.31	High	4.57843	0	High	2.86497	0	0
LIAFSQYLQQCPFDEHVKLVNELTE	2	1	1	P02769		2965.11	High	4.56806	0				0
IAFSQYLQQCPFDE	4	1	1	P02769		1688.74	High	4.35433	0	High	3.03941	0	0
IAFSQYLQQCPFDEHVK	4	1	1	P02769		2052.88	High	4.28737	0	High	2.49424	0	0
WSVARLSQKFPKAE	3	1	1	P02769		1646.8	High	4.23145	0	High	2.6429	0	0
FSQYLQQCPFDEHVKLVNE	3	1	1	P02769		2324.91	High	4.17137	0	High	2.92958	0	0
IAFSQYLQQCPFDEHVKL	3	1	1	P02769		2165.93	High	4.13886	0	High	2.71489	0	0
LQQCPFDEHVKLVNELTE	2	1	1	P02769		2142.02	High	3.90871	0				0
WSVARLSQKFPKAEF	15	1	1	P02769		1793.95	High	3.8943	0	High	3.11714	0	0
VELLKHKPKATEEQLKTVMENF	4	1	1	P02769	M19(Oxidation)	2629.23	High	3.54597	0				0
LKHKPKATEEQLKTVMENF	2	1	1	P02769	M16(Oxidation)	2288.01	High	3.45065	0				0
IKQNCDQFEKLGEYGFQNAL	3	1	1	P02769		2345.85	High	3.35022	0				0
EKLGEYGFQNAL	4	1	1	P02769		1368.58	High	3.33973	0	High	2.97069	0	0
VEVTKLVTD	2	1	1	P02769		1003.39	High	3.25243	0				0
RLSQKFPKAE	2	1	1	P02769		1204.59	High	3.22354	0	High	2.50204	0	0
EKLGEYGFQNA	4	1	1	P02769		1255.55	High	3.20167	0	High	3.15014	0	0
FKADEKKFWGKYLYE	2	1	1	P02769		1952.73	High	3.17383	0				0
LYYANKYNGVF	3	1	1	P02769		1351.47	High	3.12939	0	High	2.96128	0	0
SQYLQQCPFDEHVKL	3	1	1	P02769		1834.74	High	3.01576	0	High	2.34746	0	0
YLQQCPFDEHVKLVNE	1	1	1	P02769		1962.63	High	3.00243	0				0
VEVTKLVTDL	3	1	1	P02769		1116.58	High	2.99471	0	High	1.85783	0	0
HVKLVNELTE	4	1	1	P02769		1181.52	High	2.97012	0	High	2.92083	0	0
YTRKVPQVSTPTL	4	1	1	P02769		1489.67	High	2.80581	0	High	3.16104	0	0
YYANKYNGVF	1	1	1	P02769		1238.46	High	2.78183	0				0
RLSQKFPKAEF	2	1	1	P02769		1351.65	High	2.72821	0				0
LKHKPKATEEQLKTVMENF	3	1	1	P02769		2271.7	High	2.69498	0	High	2.83838	0	0
TYVPKAFDEKL	3	1	1	P02769		1310.59	High	2.68301	0	High	2.40211	0	0
SQYLQQCPFDEHVK	1	1	1	P02769		1722.69	High	2.65564	0				0
VTKLVTDL	2	1	1	P02769		888.476	High	2.65437	0				0
LYYANKYNGV	4	1	1	P02769		1204.51	High	2.63152	0	High	3.00732	0	0
LVVSTQTALA	1	1	1	P02769		1003.15	High	2.62575	0				0
LKAWSVARLSQKFPKAEF	1	1	1	P02769		2106.11	High	2.62009	0				0
YYANKYNGV	1	1	1	P02769		1091.36	High	2.60711	0				0
SQKFPKAE	4	1	1	P02769		934.442	High	2.60555	0	High	2.36159	0	0
GEYGFQNAL	4	1	1	P02769		999.313	High	2.59503	0	High	2.59663	0	0
DTHKSEIAHRFKDLGEEH	2	1	1	P02769		2149.89	High	2.59212	0	High	2.75135	0	0
PFDEHVKLVNELTE	1	1	1	P02769		1669.62	High	2.57901	0				0
LQQCPFDEHVKL	2	1	1	P02769		1456.63	High	2.54799	0				0
SQKFPKAEF	3	1	1	P02769		1081.53	High	2.54109	0	High	2.27465	0	0
HKSEIAHRFKDLGEEHFKGLVL	1	1	1	P02769		2591.38	High	2.53877	0				0
HVKLVNELTEF	2	1	1	P02769		1328.61	High	2.52703	0	High	2.22223	0	0
FVEVTKL	4	1	1	P02769		835.353	High	2.50954	0	High	2.33136	0	0
THKSEIAHRFKDLGEEHFKGLVL	1	1	1	P02769		2692.26	High	2.49018	0				0
IVRYTRKVPQVSTPTL	5	1	1	P02769		1859.07	High	2.48644	0	High	2.59919	0	0
TPDETYVPKAFDEKL	3	1	1	P02769		1753.25	High	2.48569	0	High	2.88608	0	0
VELLKHKPKATEEQLKTVM	2	1	1	P02769		2222.04	High	2.4667	0	High	2.55526	0	0
DTHKSEIAHRFKDLGEEHFKG	2	1	1	P02769		2482.18	High	2.44707	0	High	3.98473	0	0
AKDDPHACYSTVFDKLKHLVDEP	1	1	1	P02769		2628.03	High	2.42279	0				0
AFSQYLQQCPFDEHVKLVNEL	1	1	1	P02769		2509.03	High	2.38436	0				0
KTVMENF	2	1	1	P02769		868.296	High	2.34586	0	High	2.47545	0	0
GPKLVVSTQTALA	3	1	1	P02769		1284.58	High	2.31543	0	High	2.79798	0	0
VELLKHKPKATEE	1	1	1	P02769		1521.84	High	2.31461	0				0
LNRLCVLHEKTPVSEKVTKCCTE	1	1	1	P02769		2630.13	High	2.26056	0				0
IARRHPYFYAPELL	2	1	1	P02769		1745.86	High	2.24744	0				0
AVEGPKLVVSTQTALA	2	1	1	P02769		1583.72	High	2.23728	0	High	1.92304	0	0
VELLKHKPKATEEQLKTVMEN	1	1	1	P02769		2465.23				High	4.8969	0	0
FEKLGEYGFQNAL	2	1	1	P02769		1516.03				High	4.20696	0	0
ARLSQKFPKAEF	2	1	1	P02769		1421.82				High	3.53651	0	0
VELLKHKPKATEEQLK	1	1	1	P02769		1891.95				High	3.44761	0	0
SVARLSQKFPKAEF	1	1	1	P02769		1607.87				High	3.40571	0	0
VELLKHKPKATEEQLKTVM	1	1	1	P02769	M19(Oxidation)	2239.38				High	3.34883	0	0
PDETYVPKAFDEKL	2	1	1	P02769		1652.07				High	3.1544	0	0
YLQQCPFDEHVKLVNELTE	1	1	1	P02769		2306.49				High	3.07796	0	0
VKLVNELTE	2	1	1	P02769		1044.46				High	3.07626	0	0
SQYLQQCPFDE	2	1	1	P02769		1358.79				High	2.97437	0	0
VEKDAIPENLPPLTAD	2	1	1	P02769		1722.21				High	2.78288	0	0
DTHKSEIAHRF	1	1	1	P02769		1341.69				High	2.71034	0	0
SQKFPKAEFVE	2	1	1	P02769		1309.5				High	2.67349	0	0
WSVARLSQKFPKAEFVE	1	1	1	P02769		2022.5				High	2.64015	0	0
TRKVPQVSTPTL	2	1	1	P02769		1327.55				High	2.6248	0	0
FKDLGEEHFKGLVL	1	1	1	P02769		1632.2				High	2.47521	0	0
DTHKSEIAHRFKD	1	1	1	P02769		1583.7				High	2.47442	0	0
SQYLQQCPFDEHVKLVNE	1	1	1	P02769		2177.55				High	2.43752	0	0
KADEKKFWGKYLYE	1	1	1	P02769		1806.39				High	2.41364	0	0
FAKTCVADESHAGCEKSLHTL	2	1	1	P02769		2245.89				High	2.36735	0	0
LGEEHFKGLVL	1	1	1	P02769		1242.83				High	2.2499	0	0
YVPKAFDEKL	2	1	1	P02769		1209.52				High	2.23555	0	0
KTVMENF	2	1	1	P02769	M4(Oxidation)	884.312				High	2.14726	0	0
VVSTQTALA	1	1	1	P02769		889.226				High	2.10047	0	0
HVKLVNE	3	1	1	P02769		839.273				High	2.07084	0	0
TYVPKAF	2	1	1	P02769		825.36				High	2.06193	0	0
WSVARLSQ	1	1	1	P02769		947.553				High	1.98352	0	0
FPKAEFVE	1	1	1	P02769		966.591				High	1.93255	0	0
TPDETYVPKAF	1	1	1	P02769		1267.91				High	1.83495	0	0
LKAWSVARL	1	1	1	P02769		1044.83				High	1.77632	0	0
TRKVPQVSTPTLVE	1	1	1	P02769		1554.75				High	1.75231	0	0
IARRHPYFYAPEL	1	1	1	P02769		1633.28				High	1.72738	0	0
HVKLVNEL	1	1	1	P02769		951.553				High	1.72324	0	0

## Sheet: Aggregated
Table S14: List of protein ID and peptides for isolated pellet with ppt (100 mM ZnSO4, 97% acetone, room temprature and 5 min incubation), Sample is BSA digested with 100:1 ratio of pepsin to BSA for 1min and 10min, combination of all 4 runs
Accession	Description	ΣCoverage	Σ# Proteins	Σ# Unique Peptides	Σ# Peptides	Σ# PSMs	Score A2	Coverage A2	# Peptides A2	# PSM A2	Score B2	Coverage B2	# Peptides B2	# PSM B2	Score C2	Coverage C2	# Peptides C2	# PSM C2	Score D2	Coverage D2	# Peptides D2	# PSM D2	# AAs	MW [kDa]	calc. pI
P02769	Serum albumin OS=Bos taurus GN=ALB PE=1 SV=4 - [ALBU_BOVIN]	64.52	1	156	157	714	622.996	54.33	97	214	671.782	55.35	103	226	332.6	51.78	60	122	409.598	46.86	74	152	589	67.1613	6.1001
Sequence	# PSMs	# Proteins	# Protein Groups	Protein Group Accessions	Modifications	MH+ [Da]	A2	XCorr A2	Probability A2	B2	XCorr B2	Probability B2	C2	XCorr C2	Probability C2	D2	XCorr D2	Probability D2	# Missed Cleavages
VELLKHKPKATEEQLKTVMENF	9	1	1	P02769		2613.15	High	5.18274	0	High	4.26546	0				High	3.26143	0	0
IAFSQYLQQCPFDEHVKLVNE	3	1	1	P02769		2509.11	High	4.78584	0				High	4.83904	0	High	4.51162	0	0
FSQYLQQCPFDEHVKL	4	1	1	P02769		1981.86	High	4.59892	0	High	3.97364	0							0
DTHKSEIAHRFKDLGEEHFKGLVL	14	1	1	P02769		2807.31	High	4.57843	0	High	2.86497	0	High	3.90827	0	High	3.98671	0	0
LIAFSQYLQQCPFDEHVKLVNELTE	4	1	1	P02769		2965.11	High	4.56806	0							High	3.88573	0	0
IAFSQYLQQCPFDE	6	1	1	P02769		1688.48	High	4.35433	0	High	3.03941	0	High	4.34514	0	High	4.47367	0	0
IAFSQYLQQCPFDEHVK	8	1	1	P02769		2052.88	High	4.28737	0	High	2.49424	0	High	3.69423	0	High	3.50225	0	0
WSVARLSQKFPKAE	5	1	1	P02769		1646.8	High	4.23145	0	High	2.6429	0	High	3.3279	0				0
FSQYLQQCPFDEHVKLVNE	5	1	1	P02769		2324.91	High	4.17137	0	High	2.92958	0	High	4.00832	0				0
IAFSQYLQQCPFDEHVKL	6	1	1	P02769		2165.93	High	4.13886	0	High	2.71489	0	High	3.90973	0				0
LQQCPFDEHVKLVNELTE	3	1	1	P02769		2142.02	High	3.90871	0							High	2.98018	0	0
WSVARLSQKFPKAEF	22	1	1	P02769		1793.95	High	3.8943	0	High	3.11714	0	High	3.64611	0	High	3.51315	0	0
VELLKHKPKATEEQLKTVMENF	4	1	1	P02769	M19(Oxidation)	2629.23	High	3.54597	0										0
LKHKPKATEEQLKTVMENF	2	1	1	P02769	M16(Oxidation)	2288.01	High	3.45065	0										0
IKQNCDQFEKLGEYGFQNAL	4	1	1	P02769		2345.85	High	3.35022	0				High	2.75957	0				0
EKLGEYGFQNAL	7	1	1	P02769		1368.57	High	3.33973	0	High	2.97069	0	High	3.78457	0	High	2.94765	0	0
VEVTKLVTD	4	1	1	P02769		1003.39	High	3.25243	0				High	3.03029	0				0
RLSQKFPKAE	2	1	1	P02769		1204.59	High	3.22354	0	High	2.50204	0							0
EKLGEYGFQNA	8	1	1	P02769		1255.55	High	3.20167	0	High	3.15014	0	High	2.97833	0	High	3.09175	0	0
FKADEKKFWGKYLYE	2	1	1	P02769		1952.73	High	3.17383	0										0
LYYANKYNGVF	7	1	1	P02769		1351.57	High	3.12939	0	High	2.96128	0	High	3.5469	0	High	3.04098	0	0
SQYLQQCPFDEHVKL	3	1	1	P02769		1834.74	High	3.01576	0	High	2.34746	0							0
YLQQCPFDEHVKLVNE	1	1	1	P02769		1962.63	High	3.00243	0										0
VEVTKLVTDL	5	1	1	P02769		1116.58	High	2.99471	0	High	1.85783	0				High	2.86588	0	0
HVKLVNELTE	8	1	1	P02769		1181.51	High	2.97012	0	High	2.92083	0	High	3.04586	0	High	2.83875	0	0
YTRKVPQVSTPTL	7	1	1	P02769		1489.67	High	2.80581	0	High	3.16104	0	High	2.86294	0	High	2.39358	0	0
YYANKYNGVF	5	1	1	P02769		1238.46	High	2.78183	0				High	2.32021	0	High	2.15872	0	0
RLSQKFPKAEF	4	1	1	P02769		1351.65	High	2.72821	0							High	2.37664	0	0
LKHKPKATEEQLKTVMENF	3	1	1	P02769		2271.7	High	2.69498	0	High	2.83838	0							0
TYVPKAFDEKL	7	1	1	P02769		1310.59	High	2.68301	0	High	2.40211	0	High	2.49367	0	High	2.43132	0	0
SQYLQQCPFDEHVK	1	1	1	P02769		1722.69	High	2.65564	0										0
VTKLVTDL	2	1	1	P02769		888.476	High	2.65437	0										0
LYYANKYNGV	8	1	1	P02769		1204.51	High	2.63152	0	High	3.00732	0	High	2.99437	0	High	2.82898	0	0
LVVSTQTALA	1	1	1	P02769		1003.15	High	2.62575	0										0
LKAWSVARLSQKFPKAEF	1	1	1	P02769		2106.11	High	2.62009	0										0
YYANKYNGV	1	1	1	P02769		1091.36	High	2.60711	0										0
SQKFPKAE	8	1	1	P02769		934.471	High	2.60555	0	High	2.36159	0	High	2.44692	0	High	2.62756	0	0
GEYGFQNAL	6	1	1	P02769		998.297	High	2.59503	0	High	2.59663	0				High	3.26991	0	0
DTHKSEIAHRFKDLGEEH	3	1	1	P02769		2150.02	High	2.59212	0	High	2.75135	0				High	3.11594	0	0
PFDEHVKLVNELTE	1	1	1	P02769		1669.62	High	2.57901	0										0
LQQCPFDEHVKL	2	1	1	P02769		1456.63	High	2.54799	0										0
SQKFPKAEF	7	1	1	P02769		1081.53	High	2.54109	0	High	2.27465	0	High	2.41719	0	High	2.31814	0	0
HKSEIAHRFKDLGEEHFKGLVL	1	1	1	P02769		2591.38	High	2.53877	0										0
HVKLVNELTEF	4	1	1	P02769		1328.66	High	2.52703	0	High	2.22223	0	High	3.18357	0				0
FVEVTKL	8	1	1	P02769		836.273	High	2.50954	0	High	2.33136	0	High	2.59277	0	High	2.51258	0	0
THKSEIAHRFKDLGEEHFKGLVL	2	1	1	P02769		2692.34	High	2.49018	0				High	3.12834	0				0
IVRYTRKVPQVSTPTL	13	1	1	P02769		1859.07	High	2.48644	0	High	2.59919	0	High	2.26561	0	High	2.25266	0	0
TPDETYVPKAFDEKL	7	1	1	P02769		1752.76	High	2.48569	0	High	2.88608	0	High	3.0932	0	High	3.07347	0	0
VELLKHKPKATEEQLKTVM	3	1	1	P02769		2222.04	High	2.4667	0	High	2.55526	0				High	2.20951	0	0
DTHKSEIAHRFKDLGEEHFKG	4	1	1	P02769		2482.18	High	2.44707	0	High	3.98473	0	High	2.82792	0	High	3.32816	0	0
AKDDPHACYSTVFDKLKHLVDEP	1	1	1	P02769		2628.03	High	2.42279	0										0
AFSQYLQQCPFDEHVKLVNEL	2	1	1	P02769		2509.03	High	2.38436	0							High	2.12182	0	0
KTVMENF	4	1	1	P02769		868.296	High	2.34586	0	High	2.47545	0				High	2.27249	0	0
GPKLVVSTQTALA	3	1	1	P02769		1284.58	High	2.31543	0	High	2.79798	0							0
VELLKHKPKATEE	1	1	1	P02769		1521.84	High	2.31461	0										0
LNRLCVLHEKTPVSEKVTKCCTE	1	1	1	P02769		2630.13	High	2.26056	0										0
IARRHPYFYAPELL	3	1	1	P02769		1745.86	High	2.24744	0				High	1.57616	0				0
AVEGPKLVVSTQTALA	6	1	1	P02769		1584.75	High	2.23728	0	High	1.92304	0	High	2.08497	0	High	2.35426	0	0
VELLKHKPKATEEQLKTVMEN	2	1	1	P02769		2465.23				High	4.8969	0				High	3.67847	0	0
FEKLGEYGFQNAL	6	1	1	P02769		1515.63				High	4.20696	0	High	4.67031	0	High	4.11893	0	0
ARLSQKFPKAEF	5	1	1	P02769		1421.82				High	3.53651	0	High	3.1372	0	High	2.64191	0	0
VELLKHKPKATEEQLK	1	1	1	P02769		1891.95				High	3.44761	0							0
SVARLSQKFPKAEF	1	1	1	P02769		1607.87				High	3.40571	0							0
VELLKHKPKATEEQLKTVM	1	1	1	P02769	M19(Oxidation)	2239.38				High	3.34883	0							0
PDETYVPKAFDEKL	2	1	1	P02769		1652.07				High	3.1544	0							0
YLQQCPFDEHVKLVNELTE	2	1	1	P02769		2306.07				High	3.07796	0	High	3.62115	0				0
VKLVNELTE	4	1	1	P02769		1044.43				High	3.07626	0				High	3.08726	0	0
SQYLQQCPFDE	2	1	1	P02769		1358.79				High	2.97437	0							0
VEKDAIPENLPPLTAD	6	1	1	P02769		1722.21				High	2.78288	0	High	2.43936	0	High	2.35699	0	0
DTHKSEIAHRF	1	1	1	P02769		1341.69				High	2.71034	0							0
SQKFPKAEFVE	2	1	1	P02769		1309.5				High	2.67349	0							0
WSVARLSQKFPKAEFVE	1	1	1	P02769		2022.5				High	2.64015	0							0
TRKVPQVSTPTL	3	1	1	P02769		1327.55				High	2.6248	0				High	2.37784	0	0
FKDLGEEHFKGLVL	3	1	1	P02769		1631.74				High	2.47521	0	High	2.49458	0	High	2.57045	0	0
DTHKSEIAHRFKD	1	1	1	P02769		1583.7				High	2.47442	0							0
SQYLQQCPFDEHVKLVNE	1	1	1	P02769		2177.55				High	2.43752	0							0
KADEKKFWGKYLYE	3	1	1	P02769		1806.03				High	2.41364	0	High	2.6526	0				0
FAKTCVADESHAGCEKSLHTL	2	1	1	P02769		2245.89				High	2.36735	0							0
LGEEHFKGLVL	4	1	1	P02769		1241.77				High	2.2499	0	High	2.80904	0	High	2.29364	0	0
YVPKAFDEKL	6	1	1	P02769		1209.52				High	2.23555	0	High	2.05926	0	High	2.22625	0	0
KTVMENF	2	1	1	P02769	M4(Oxidation)	884.312				High	2.14726	0							0
VVSTQTALA	5	1	1	P02769		889.259				High	2.10047	0	High	2.4066	0	High	2.6204	0	0
HVKLVNE	7	1	1	P02769		838.464				High	2.07084	0	High	2.10126	0	High	2.29952	0	0
TYVPKAF	6	1	1	P02769		825.411				High	2.06193	0	High	2.20797	0	High	2.09944	0	0
WSVARLSQ	1	1	1	P02769		947.553				High	1.98352	0							0
FPKAEFVE	1	1	1	P02769		966.591				High	1.93255	0							0
TPDETYVPKAF	1	1	1	P02769		1267.91				High	1.83495	0							0
LKAWSVARL	1	1	1	P02769		1044.83				High	1.77632	0							0
TRKVPQVSTPTLVE	1	1	1	P02769		1554.75				High	1.75231	0							0
IARRHPYFYAPEL	2	1	1	P02769		1633.28				High	1.72738	0	High	1.54544	0				0
HVKLVNEL	3	1	1	P02769		951.532				High	1.72324	0	High	1.74005	0				0
SQYLQQCPFDEHVKLVNELTE	2	1	1	P02769		2520.99							High	4.56708	0				0
SQKFPKAEFVEVTKL	3	1	1	P02769		1752.09							High	3.95509	0	High	2.17978	0	0
WSVARLSQK	4	1	1	P02769		1074.66							High	3.14609	0	High	3.06726	0	0
IVRYTRKVPQVSTPTLVEVSRS	1	1	1	P02769		2516.37							High	2.42033	0				0
VELLKHKPKATEEQL	1	1	1	P02769		1763.91							High	2.30886	0				0
KVPQVSTPTL	2	1	1	P02769		1069.54							High	2.02596	0	High	2.57746	0	0
TYVPKAFD	2	1	1	P02769		940.433							High	1.95835	0				0
HFKGLVL	2	1	1	P02769		813.427							High	1.92268	0				0
IKKQTAL	1	1	1	P02769		801.484							High	1.81401	0				0
KDDPHACYSTVFDKLK	2	1	1	P02769		1866.74							High	1.69426	0				0
SRSLGKVGTRCCTKPES	2	1	1	P02769		1808.68							High	1.58015	0				0
KDDPHACYSTVFDKLKHLVDEP	2	1	1	P02769		2557.07							High	1.53155	0				0
VFDKLKHLVDEPQNL	1	1	1	P02769		1795.62							High	1.48679	0				0
CPFDEHVKLVNELTE	1	1	1	P02769		1772.6							High	1.46224	0				0
PVSEKVTKCCTESLVNRRPC	1	1	1	P02769		2248.91							High	1.45882	0				0
LTEFAKTCVA	1	1	1	P02769		1081.56							High	1.44469	0				0
RLRCASIQK	1	1	1	P02769		1074.69							High	1.42881	0				0
VARLSQKFPKAEFV	2	1	1	P02769		1619.6							High	1.42868	0				0
IAFSQYLQQCPFDEHVKLVNELTEF	1	1	1	P02769		2997.09										High	5.73192	0	0
IAFSQYLQQCPFDEHVKLVNELTE	1	1	1	P02769		2852.37										High	4.98689	0	0
IAFSQYLQQCPFDEHVKLVNEL	1	1	1	P02769		2622.66										High	3.32363	0	0
VELLKHKPKATE	2	1	1	P02769		1392.8										High	2.77943	0	0
FSQYLQQCPFDEHVKLVNEL	1	1	1	P02769		2438.01										High	2.71089	0	0
LIVRYTRKVPQVSTPTL	1	1	1	P02769		1970.99										High	2.5826	0	0
HKSEIAHRFKDLGEEHFKG	1	1	1	P02769		2265.3										High	2.53005	0	0
VEVSRSLGKVGTRCCTKPESERMPCT	1	1	1	P02769	M23(Oxidation)	2869.14										High	2.51313	0	0
PKLVVSTQTALA	1	1	1	P02769		1227.6										High	2.42809	0	0
VELLKHKPKATEEQLKT	2	1	1	P02769		1992.23										High	2.41026	0	0
FAKTCVADESHAGCEKSLHTLF	2	1	1	P02769		2392.95										High	2.27088	0	0
