# Supplementary material for: Salt-Mediated Organic Solvent Precipitation for Enhanced Recovery of Peptides Generated by Pepsin Digestion
Source: Proteomes. 2021 Nov 3;9(4):44. doi: 10.3390/proteomes9040044 (PMC8628918; doi:10.3390/proteomes9040044)
Supplement: Supplementary file 1 [file proteomes-09-00044-s001.zip › Table S15_S16_S17.xlsx]

## Sheet: 1min
Table S15: List of protein ID and peptides for isolated pellet with ppt (100 mM ZnSO4, 97% acetone, room temprature and 5 min incubation), Sample is BSA digested with 1000:1 ratio of pepsin to BSA for 1min , combination of 2 runs
Accession	Description	ΣCoverage	Σ# Proteins	Σ# Unique Peptides	Σ# Peptides	Σ# PSMs	Score A2	Coverage A2	# Peptides A2	# PSM A2	Score B2	Coverage B2	# Peptides B2	# PSM B2	# AAs	MW [kDa]	calc. pI
P02769	Serum albumin OS=Bos taurus GN=ALB PE=1 SV=4 - [ALBU_BOVIN]	31.75	1	48	48	111	171.441	29.54	34	59	150.047	24.62	36	52	589	67.1613	6.1001
							Run 1				Run2
Sequence	# PSMs	# Proteins	# Protein Groups	Protein Group Accessions	Modifications	MH+ [Da]	A2	XCorr A2	Probability A2	B2	XCorr B2	Probability B2	# Missed Cleavages
FEKLGEYGFQNAL	4	1	1	P02769		1515.67	High	4.80308	0	High	4.77998	0	0
DTHKSEIAHRFKDLGEEHFKGLVL	12	1	1	P02769		2807.43	High	4.71942	0	High	4.24746	0	0
IAFSQYLQQCPFDE	3	1	1	P02769		1688.56	High	4.70512	0	High	4.20538	0	0
WSVARLSQKFPKAEFVEVTKL	2	1	1	P02769		2464.34	High	4.12563	0	High	4.57336	0	0
DQFEKLGEYGFQNAL	1	1	1	P02769		1758.62	High	3.8721	0				0
EKLGEYGFQNAL	4	1	1	P02769		1368.6	High	3.55176	0	High	3.15173	0	0
FAVEGPKLVVSTQTALA	3	1	1	P02769		1730.74	High	3.40761	0	High	2.55943	0	0
FSQYLQQCPFDEHVKL	1	1	1	P02769		1982.91	High	3.39864	0				0
QFEKLGEYGFQNAL	2	1	1	P02769		1644.63	High	3.38273	0				0
WSVARLSQKFPKAEF	3	1	1	P02769		1793.96	High	3.33313	0	High	2.31102	0	0
LYYANKYNGVF	4	1	1	P02769		1351.5	High	3.3034	0	High	3.47886	0	0
DTHKSEIAHRFKDLGEEH	2	1	1	P02769		2149	High	3.17111	0	High	2.53045	0	0
VEVTKLVTDL	4	1	1	P02769		1116.61	High	3.16622	0	High	2.944	0	0
HVKLVNELTE	4	1	1	P02769		1181.49	High	3.03593	0	High	3.15547	0	0
IKQNCDQFEKLGEYGFQNAL	3	1	1	P02769		2345.85	High	3.01768	0	High	3.30402	0	0
WSVARLSQKFPKAE	2	1	1	P02769		1646.84	High	2.88053	0	High	3.21093	0	0
HKSEIAHRFKDLGEEHFKGLVL	2	1	1	P02769		2591.54	High	2.81364	0				0
SQKFPKAEF	3	1	1	P02769		1081.52	High	2.78921	0	High	2.40964	0	0
FSQYLQQCPFDEHVKLVNE	1	1	1	P02769		2325.09	High	2.76177	0				0
THKSEIAHRFKDLGEEHFKGLVL	1	1	1	P02769		2692.34	High	2.73929	0				0
ARLSQKFPKAEF	2	1	1	P02769		1421.74	High	2.67789	0	High	3.23763	0	0
FVEVTKL	4	1	1	P02769		835.398	High	2.63499	0	High	2.5732	0	0
HVKLVNELTEF	2	1	1	P02769		1328.66	High	2.62168	0				0
VVSTQTALA	4	1	1	P02769		889.255	High	2.6139	0	High	2.60959	0	0
IAFSQYLQQ	1	1	1	P02769		1097.37	High	2.60076	0				0
TYVPKAFDEKL	3	1	1	P02769		1310.51	High	2.55284	0	High	2.56153	0	0
RLSQKFPKAEF	3	1	1	P02769		1350.7	High	2.54072	0	High	2.25234	0	0
PKLVVSTQTALA	4	1	1	P02769		1228.47	High	2.5042	0	High	2.86739	0	0
SQKFPKAE	2	1	1	P02769		934.442	High	2.49009	0				0
ECCHGDLLECADDRADLAKYICDNQ	1	1	1	P02769		2814.07	High	2.44652	0				0
DLGEEHFKGLVL	1	1	1	P02769		1356.68	High	2.38505	0				0
AVEGPKLVVSTQTALA	3	1	1	P02769		1583.68	High	2.38348	0	High	2.2624	0	0
LGEEHFKGLVL	3	1	1	P02769		1241.68	High	2.33502	0	High	2.77449	0	0
IVRYTRKVPQVSTPTL	1	1	1	P02769		1859.07	High	2.23022	0				0
SQYLQQCPFDEHVKLVNELTE	1	1	1	P02769		2520.99				High	4.00169	0	0
IAFSQYLQQCPFDEHVK	1	1	1	P02769		2052.9				High	3.70309	0	0
LIAFSQYLQQCPFDEHVKLVNELTE	1	1	1	P02769		2963.43				High	3.47357	0	0
SQKFPKAEFVEVTKL	1	1	1	P02769		1750.8				High	3.40028	0	0
IAFSQYLQQCPFDEHVKL	1	1	1	P02769		2165.92				High	3.36282	0	0
WSVARLSQKFPKAEFVE	1	1	1	P02769		2021.77				High	3.01057	0	0
GEYGFQNAL	2	1	1	P02769		998.357				High	2.86117	0	0
SEIAHRFKDLGEEHFKGLVL	2	1	1	P02769		2326.1				High	2.79462	0	0
VELLKHKPKATEE	1	1	1	P02769		1522.83				High	2.43469	0	0
DTHKSEIAHRFKDLG	1	1	1	P02769		1753.72				High	2.27325	0	0
YYANKYNGVF	1	1	1	P02769		1238.43				High	2.25219	0	0
WSVARLSQK	1	1	1	P02769		1074.58				High	2.22032	0	0
TYVPKAF	1	1	1	P02769		825.371				High	2.00106	0	0
YGFQNAL	1	1	1	P02769		812.181				High	1.97565	0	0

## Sheet: 10min
Table S16: List of protein ID and peptides for isolated pellet with ppt (100 mM ZnSO4, 97% acetone, room temprature and 5 min incubation), Sample is BSA digested with 1000:1 ratio of pepsin to BSA for 10min , combination of 2 runs
Accession	Description	ΣCoverage	Σ# Proteins	Σ# Unique Peptides	Σ# Peptides	Σ# PSMs	Score A2	Coverage A2	# Peptides A2	# PSM A2	Score B2	Coverage B2	# Peptides B2	# PSM B2	# AAs	MW [kDa]	calc. pI
P02769	Serum albumin OS=Bos taurus GN=ALB PE=1 SV=4 - [ALBU_BOVIN]	47.2	1	53	53	104	117.306	30.39	35	50	128.368	38.37	36	54	589	67.1613	6.1001
							Run 1				Run2
Sequence	# PSMs	# Proteins	# Protein Groups	Protein Group Accessions	Modifications	MH+ [Da]	A2	XCorr A2	Probability A2	B2	XCorr B2	Probability B2	# Missed Cleavages
FEKLGEYGFQNAL	4	1	1	P02769		1516.11	High	4.19751	0	High	3.74968	0	0
IAFSQYLQQCPFDEHVKLVNEL	1	1	1	P02769		2620.89	High	3.22807	0				0
IAFSQYLQQCPFDE	4	1	1	P02769		1689.12	High	2.95646	0	High	2.85778	0	0
KVPQVSTPTL	3	1	1	P02769		1069.92	High	2.79909	0	High	2.67524	0	0
SQKFPKAEFVEVTKL	2	1	1	P02769		1751.53	High	2.69307	0	High	2.17155	0	0
EKLGEYGFQNAL	4	1	1	P02769		1369.03	High	2.67114	0	High	2.46468	0	0
WSVARLSQKFPKAEF	2	1	1	P02769		1794.65	High	2.66887	0				0
VEVTKLVTD	2	1	1	P02769		1003.68	High	2.66757	0				0
IKQNCDQFEKLGEYGFQNAL	1	1	1	P02769		2346.51	High	2.66627	0				0
GPKLVVSTQTALA	3	1	1	P02769		1285.05	High	2.59816	0	High	3.36388	0	0
SQKFPKAE	2	1	1	P02769		934.835	High	2.55902	0				0
QFEKLGEYGFQNAL	1	1	1	P02769		1645.19	High	2.55066	0				0
DQFEKLGEYGFQNAL	2	1	1	P02769		1759.35	High	2.48302	0				0
LYYANKYNGVF	4	1	1	P02769		1351.97	High	2.47453	0	High	2.40634	0	0
IAFSQYLQQCPFDEHVKL	1	1	1	P02769		2166.65	High	2.46141	0				0
FKDLGEEHFKGLVL	1	1	1	P02769		1632.4	High	2.43187	0				0
YTRKVPQVSTPTL	4	1	1	P02769		1490.07	High	2.4152	0	High	2.22204	0	0
ARLSQKFPKAEF	2	1	1	P02769		1422.19	High	2.41349	0	High	2.6731	0	0
AKDDPHACYSTVFDKLKHLVDEP	1	1	1	P02769		2628.03	High	2.37021	0				0
PKLVVSTQTALA	2	1	1	P02769		1228.07	High	2.36171	0				0
IAFSQYLQQCPFDEHVK	2	1	1	P02769		2053.55	High	2.35334	0	High	2.31812	0	0
KAFDEKLFTFHADICTLPDTEKQI	1	1	1	P02769		2809.22	High	2.33383	0				0
SQKFPKAEF	4	1	1	P02769		1081.89	High	2.30351	0	High	2.42279	0	0
GEYGFQNAL	3	1	1	P02769		998.652	High	2.26838	0	High	1.96193	0	0
DTHKSEIAHRFKDLGEEHFK	1	1	1	P02769		2425.08	High	2.26578	0				0
SVARLSQKFPKAEF	1	1	1	P02769		1609.29	High	2.26251	0				0
RLSQKFPKAEF	2	1	1	P02769		1351.09	High	2.25232	0	High	2.13769	0	0
VEVTKLVTDL	4	1	1	P02769		1116.83	High	2.20392	0	High	1.92312	0	0
FVEVTKL	4	1	1	P02769		835.673	High	2.18994	0	High	2.20776	0	0
EKLGEYGFQNA	2	1	1	P02769		1255.94	High	2.17052	0	High	1.94398	0	0
YVPKAFDEKL	3	1	1	P02769		1209.99	High	2.163	0	High	1.96952	0	0
TYVPKAFDEKL	3	1	1	P02769		1311.04	High	2.06196	0	High	2.05957	0	0
LYYANKYNGV	1	1	1	P02769		1205.75	High	2.0482	0				0
LVVSTQTALA	1	1	1	P02769		1002.6	High	1.96097	0				0
GEEHFKGLVL	1	1	1	P02769		1128.86	High	1.95425	0				0
LIAFSQYLQQCPFDEHVKLVNELTE	1	1	1	P02769		2965.47				High	3.77736	0	0
WSVARLSQKFPKAE	2	1	1	P02769		1647.3				High	3.67437	0	0
LYYANKYNGVFQECCQAEDKGACLLPKIET	1	1	1	P02769		3412.58				High	3.41061	0	0
VELLKHKPKATE	2	1	1	P02769		1393.17				High	3.20884	0	0
DTHKSEIAHRFKDLGEEH	2	1	1	P02769		2149.81				High	2.92491	0	0
FSQYLQQCPFDEHVKLVNE	1	1	1	P02769		2324.89				High	2.81211	0	0
VKLVNELTE	2	1	1	P02769		1044.82				High	2.6699	0	0
VVSTQTALA	2	1	1	P02769		889.53				High	2.4625	0	0
VEKDAIPENLPPLTAD	2	1	1	P02769		1722.29				High	2.39391	0	0
DTHKSEIAHRF	1	1	1	P02769		1341.99				High	2.39086	0	0
PDETYVPKAFDEKL	1	1	1	P02769		1652.29				High	2.32274	0	0
WSVARLSQK	2	1	1	P02769		1075.01				High	2.26875	0	0
AKTCVADESHAGCEKSL	1	1	1	P02769		1747.44				High	2.09455	0	0
NKYNGVFQECCQAEDKGACLLPKIET	1	1	1	P02769		2902.17				High	2.0348	0	0
HVKLVNELTE	1	1	1	P02769		1181.96				High	1.95547	0	0
NTLCDEFKADEKKFWGKYLYEIAR	1	1	1	P02769		2968.65				High	1.93268	0	0
VELLKHKPKATEEQL	1	1	1	P02769		1763.49				High	1.92248	0	0
AVEGPKLVVSTQTALA	1	1	1	P02769		1585.27				High	1.84089	0	0

## Sheet: Aggregated
						Table S17: List of protein ID and peptides for isolated pellet with ppt (100 mM ZnSO4, 97% acetone, room temprature and 5 min incubation), Sample is BSA digested with 1000:1 ratio of pepsin to BSA for 1min and 10min, combination of all 4 runs
Accession	Description	ΣCoverage	Σ# Proteins	Σ# Unique Peptides	Σ# Peptides	Σ# PSMs	Score A2	Coverage A2	# Peptides A2	# PSM A2	Score B2	Coverage B2	# Peptides B2	# PSM B2	Score C2	Coverage C2	# Peptides C2	# PSM C2	Score D2	Coverage D2	# Peptides D2	# PSM D2	# AAs	MW [kDa]	calc. pI
P02769	Serum albumin OS=Bos taurus GN=ALB PE=1 SV=4 - [ALBU_BOVIN]	52.29	1	73	73	215	117.306	30.39	35	50	128.368	38.37	36	54	171.441	29.54	34	59	150.047	24.62	36	52	589	67.1613	6.1001
Sequence	# PSMs	# Proteins	# Protein Groups	Protein Group Accessions	Modifications	MH+ [Da]	A2	XCorr A2	Probability A2	B2	XCorr B2	Probability B2	C2	XCorr C2	Probability C2	D2	XCorr D2	Probability D2	# Missed Cleavages
FEKLGEYGFQNAL	8	1	1	P02769		1515.67	High	4.19751	0	High	3.74968	0	High	4.80308	0	High	4.77998	0	0
IAFSQYLQQCPFDEHVKLVNEL	1	1	1	P02769		2620.89	High	3.22807	0										0
IAFSQYLQQCPFDE	7	1	1	P02769		1688.56	High	2.95646	0	High	2.85778	0	High	4.70512	0	High	4.20538	0	0
KVPQVSTPTL	3	1	1	P02769		1069.92	High	2.79909	0	High	2.67524	0							0
SQKFPKAEFVEVTKL	3	1	1	P02769		1750.8	High	2.69307	0	High	2.17155	0				High	3.40028	0	0
EKLGEYGFQNAL	8	1	1	P02769		1368.6	High	2.67114	0	High	2.46468	0	High	3.55176	0	High	3.15173	0	0
WSVARLSQKFPKAEF	5	1	1	P02769		1793.96	High	2.66887	0				High	3.33313	0	High	2.31102	0	0
VEVTKLVTD	2	1	1	P02769		1003.68	High	2.66757	0										0
IKQNCDQFEKLGEYGFQNAL	4	1	1	P02769		2345.85	High	2.66627	0				High	3.01768	0	High	3.30402	0	0
GPKLVVSTQTALA	3	1	1	P02769		1285.05	High	2.59816	0	High	3.36388	0							0
SQKFPKAE	4	1	1	P02769		934.835	High	2.55902	0				High	2.49009	0				0
QFEKLGEYGFQNAL	3	1	1	P02769		1644.63	High	2.55066	0				High	3.38273	0				0
DQFEKLGEYGFQNAL	3	1	1	P02769		1758.62	High	2.48302	0				High	3.8721	0				0
LYYANKYNGVF	8	1	1	P02769		1351.5	High	2.47453	0	High	2.40634	0	High	3.3034	0	High	3.47886	0	0
IAFSQYLQQCPFDEHVKL	2	1	1	P02769		2165.92	High	2.46141	0							High	3.36282	0	0
FKDLGEEHFKGLVL	1	1	1	P02769		1632.4	High	2.43187	0										0
YTRKVPQVSTPTL	4	1	1	P02769		1490.07	High	2.4152	0	High	2.22204	0							0
ARLSQKFPKAEF	4	1	1	P02769		1421.74	High	2.41349	0	High	2.6731	0	High	2.67789	0	High	3.23763	0	0
AKDDPHACYSTVFDKLKHLVDEP	1	1	1	P02769		2628.03	High	2.37021	0										0
PKLVVSTQTALA	6	1	1	P02769		1228.47	High	2.36171	0				High	2.5042	0	High	2.86739	0	0
IAFSQYLQQCPFDEHVK	3	1	1	P02769		2052.9	High	2.35334	0	High	2.31812	0				High	3.70309	0	0
KAFDEKLFTFHADICTLPDTEKQI	1	1	1	P02769		2809.22	High	2.33383	0										0
SQKFPKAEF	7	1	1	P02769		1081.52	High	2.30351	0	High	2.42279	0	High	2.78921	0	High	2.40964	0	0
GEYGFQNAL	5	1	1	P02769		998.357	High	2.26838	0	High	1.96193	0				High	2.86117	0	0
DTHKSEIAHRFKDLGEEHFK	1	1	1	P02769		2425.08	High	2.26578	0										0
SVARLSQKFPKAEF	1	1	1	P02769		1609.29	High	2.26251	0										0
RLSQKFPKAEF	5	1	1	P02769		1350.7	High	2.25232	0	High	2.13769	0	High	2.54072	0	High	2.25234	0	0
VEVTKLVTDL	8	1	1	P02769		1116.61	High	2.20392	0	High	1.92312	0	High	3.16622	0	High	2.944	0	0
FVEVTKL	8	1	1	P02769		835.398	High	2.18994	0	High	2.20776	0	High	2.63499	0	High	2.5732	0	0
EKLGEYGFQNA	2	1	1	P02769		1255.94	High	2.17052	0	High	1.94398	0							0
YVPKAFDEKL	3	1	1	P02769		1209.99	High	2.163	0	High	1.96952	0							0
TYVPKAFDEKL	6	1	1	P02769		1310.51	High	2.06196	0	High	2.05957	0	High	2.55284	0	High	2.56153	0	0
LYYANKYNGV	1	1	1	P02769		1205.75	High	2.0482	0										0
LVVSTQTALA	1	1	1	P02769		1002.6	High	1.96097	0										0
GEEHFKGLVL	1	1	1	P02769		1128.86	High	1.95425	0										0
LIAFSQYLQQCPFDEHVKLVNELTE	2	1	1	P02769		2965.47				High	3.77736	0				High	3.47357	0	0
WSVARLSQKFPKAE	4	1	1	P02769		1647.3				High	3.67437	0	High	2.88053	0	High	3.21093	0	0
LYYANKYNGVFQECCQAEDKGACLLPKIET	1	1	1	P02769		3412.58				High	3.41061	0							0
VELLKHKPKATE	2	1	1	P02769		1393.17				High	3.20884	0							0
DTHKSEIAHRFKDLGEEH	4	1	1	P02769		2149				High	2.92491	0	High	3.17111	0	High	2.53045	0	0
FSQYLQQCPFDEHVKLVNE	2	1	1	P02769		2324.89				High	2.81211	0	High	2.76177	0				0
VKLVNELTE	2	1	1	P02769		1044.82				High	2.6699	0							0
VVSTQTALA	6	1	1	P02769		889.255				High	2.4625	0	High	2.6139	0	High	2.60959	0	0
VEKDAIPENLPPLTAD	2	1	1	P02769		1722.29				High	2.39391	0							0
DTHKSEIAHRF	1	1	1	P02769		1341.99				High	2.39086	0							0
PDETYVPKAFDEKL	1	1	1	P02769		1652.29				High	2.32274	0							0
WSVARLSQK	3	1	1	P02769		1075.01				High	2.26875	0				High	2.22032	0	0
AKTCVADESHAGCEKSL	1	1	1	P02769		1747.44				High	2.09455	0							0
NKYNGVFQECCQAEDKGACLLPKIET	1	1	1	P02769		2902.17				High	2.0348	0							0
HVKLVNELTE	5	1	1	P02769		1181.49				High	1.95547	0	High	3.03593	0	High	3.15547	0	0
NTLCDEFKADEKKFWGKYLYEIAR	1	1	1	P02769		2968.65				High	1.93268	0							0
VELLKHKPKATEEQL	1	1	1	P02769		1763.49				High	1.92248	0							0
AVEGPKLVVSTQTALA	4	1	1	P02769		1583.68				High	1.84089	0	High	2.38348	0	High	2.2624	0	0
DTHKSEIAHRFKDLGEEHFKGLVL	12	1	1	P02769		2807.43							High	4.71942	0	High	4.24746	0	0
WSVARLSQKFPKAEFVEVTKL	2	1	1	P02769		2464.34							High	4.12563	0	High	4.57336	0	0
FAVEGPKLVVSTQTALA	3	1	1	P02769		1730.74							High	3.40761	0	High	2.55943	0	0
FSQYLQQCPFDEHVKL	1	1	1	P02769		1982.91							High	3.39864	0				0
HKSEIAHRFKDLGEEHFKGLVL	2	1	1	P02769		2591.54							High	2.81364	0				0
THKSEIAHRFKDLGEEHFKGLVL	1	1	1	P02769		2692.34							High	2.73929	0				0
HVKLVNELTEF	2	1	1	P02769		1328.66							High	2.62168	0				0
IAFSQYLQQ	1	1	1	P02769		1097.37							High	2.60076	0				0
ECCHGDLLECADDRADLAKYICDNQ	1	1	1	P02769		2814.07							High	2.44652	0				0
DLGEEHFKGLVL	1	1	1	P02769		1356.68							High	2.38505	0				0
LGEEHFKGLVL	3	1	1	P02769		1241.68							High	2.33502	0	High	2.77449	0	0
IVRYTRKVPQVSTPTL	1	1	1	P02769		1859.07							High	2.23022	0				0
SQYLQQCPFDEHVKLVNELTE	1	1	1	P02769		2520.99										High	4.00169	0	0
WSVARLSQKFPKAEFVE	1	1	1	P02769		2021.77										High	3.01057	0	0
SEIAHRFKDLGEEHFKGLVL	2	1	1	P02769		2326.1										High	2.79462	0	0
VELLKHKPKATEE	1	1	1	P02769		1522.83										High	2.43469	0	0
DTHKSEIAHRFKDLG	1	1	1	P02769		1753.72										High	2.27325	0	0
YYANKYNGVF	1	1	1	P02769		1238.43										High	2.25219	0	0
TYVPKAF	1	1	1	P02769		825.371										High	2.00106	0	0
YGFQNAL	1	1	1	P02769		812.181										High	1.97565	0	0
