# Supplementary material for: Salt-Mediated Organic Solvent Precipitation for Enhanced Recovery of Peptides Generated by Pepsin Digestion
Source: Proteomes. 2021 Nov 3;9(4):44. doi: 10.3390/proteomes9040044 (PMC8628918; doi:10.3390/proteomes9040044)
Supplement: Supplementary file 1 [file proteomes-09-00044-s001.zip › Table S18.xlsx]

## Sheet: Average residue count
Table S18a: Average residue count per peptide with statistical analysis in the identified peptides in the pellet and supernatant for pepsin digestion of protein mixture, yeast and plasma samples, ppt with 100 mM ZnSO4, 97% acetone
	Average residues count per peptide						P value of t-test
	Pellet			Supernatant			Pellet vs. Supernatant		p value	Interpretation
Basic Residues (K+R+H)	2.00025	±	1.60225	0.767908	±	0.991632	5.64557e-71		<0.0025	statistically significant difference
Arginine (R)	0.62	±	0.76	0.21	±	0.42	1.51318e-50		>0.0025	not statistically significant
Lysine (K)	1.05	±	1.18	0.39	±	0.7	4.32511e-46		t-state < t-critic	No difference
Histidine (H)	0.301816	±	0.582407	0.0859599	±	0.361276	7.84213e-22
Acidic Residues (D+E)	1.79	±	1.52715	1.18052	±	1.10071	4.99617e-20
Alanine (A)	1.45	±	1.61	0.91	±	0.95	1.45349e-19
Serine (S)	0.96	±	1.11	0.55	±	0.75	2.51172e-19
Glutamine (Q)	0.55	±	0.8	0.28	±	0.54	3.35032e-17
Glycine (G)	1.2	±	1.29	0.75	±	0.99	1.06923e-14
Threonine (T)	0.83	±	1	0.51	±	0.73	1.65221e-14
Aspartic Acid (D)	0.83	±	0.96	0.51	±	0.738	9.53027e-14
Glutamic Acid (E)	0.940781	±	1.06717	0.593123	±	0.799108	2.93926e-13
Valine (V)	1.26	±	1.2	0.89	±	0.93	7.36087e-12
Asparagine (N)	0.7	±	0.89	0.43	±	0.7	1.25703e-11
Isoleucine (I)	0.93	±	0.95	0.71	±	0.85	6.28183e-06
Tryptophane (W)	0.112	±	0.33	0.057	±	0.23	0.000102751
Proline (P)	0.85	±	0.94	0.7	±	0.83	0.00185017
Methionine (M)	0.21	±	0.47	0.16	±	0.41	0.0443755
Phenylalanine (F)	0.587957	±	0.728373	0.530086	±	0.658573	ND
Leucine (L)	1.36	±	1.13	1.37	±	1	ND
Cysteine (C)	0.06	±	0.26	0.03	±	0.25	ND
Tyrosine (Y)	0.41	±	0.67	0.37	±	0.68	ND

## Sheet: Average class of residue
Table S18b:Average class of residue per peptide with statistical analysis in the identified peptides in the pellet and supernatant for pepsin digestion of protein mixture, yeast and plasma samples, ppt by 100 mM ZnSO4, 97% acetone, room temprature and 5 min incubation)
	Average class of residue per peptide						P value of t-test	Normalized average class of residue per peptide						P value of t-test
	Pellet			Supernatant			Pellet vs. Supernatant	Pellet			Supernatant			Pellet vs. Supernatant
Basic Residues (K+R+H)	2.26415	±	1.48838	0.767908	±	0.991632	5.64557e-71	0.148309	±	0.0730384	0.0631071	±	0.0720141	1.47518e-35
Aliphatic (A+G+I+L+P+V)	7.68574	±	5.19074	5.66476	±	2.40078	1.1171e-35	0.469169	±	0.184089	0.537136	±	0.160655	2.28215e-13
Polar, Uncharged (S,T,C,P,N,Q)	3.97487	±	2.52388	2.69054	±	1.8262	4.03766e-31	0.255096	±	0.115838	0.241124	±	0.133899	0.0253897
Hydroxylic (S+T)	1.80119	±	1.62715	1.12894	±	1.10276	2.50099e-24	0.114263	±	0.0904188	0.104184	±	0.0957737	0.0479742
Nonpolar,Aliphatic (G,A,V,L,M,I)	6.46504	±	3.31219	5.09169	±	2.31379	3.28261e-22	0.431147	±	0.143731	0.485193	±	0.165145	2.1295e-11
Acidic Residues (D+E)	1.79	±	1.52715	1.18052	±	1.10071	4.99617e-20	0.114646	±	0.0872225	0.104806	±	0.0925358	0.056492
Amidic (N,Q)	1.25902	±	1.22783	0.782235	±	0.936872	1.95923e-18	0.080108	±	0.0732789	0.0688213	±	0.0827705	0.00472801
Sulfur (C,M)	0.267728	±	0.546477	0.206304	±	0.506129	0.0331894	0.0182245	±	0.0395349	0.016176	±	0.0394474	ND
Aromatic (F,W,Y)	1.12466	±	1.00652	1.06877	±	1.02322	ND	0.0802904	±	0.0777922	0.10577	±	0.10577	1.37059e-08
