# Supplementary material for: Salt-Mediated Organic Solvent Precipitation for Enhanced Recovery of Peptides Generated by Pepsin Digestion
Source: Proteomes. 2021 Nov 3;9(4):44. doi: 10.3390/proteomes9040044 (PMC8628918; doi:10.3390/proteomes9040044)
Supplement: Supplementary file 1 [file proteomes-09-00044-s001.zip › Table S19.xlsx]

## Sheet: Average class of residue
Table S19:Average class of residue per peptide with statistical analysis in the identified peptides in the pellet and supernatant for pepsin digestion of protein mixture, yeast and plasma samples, ppt by 100 mM ZnSO4, 97% acetone, room temprature and 5 min incubation)
	Average class of residue per peptide						P value of t-test
	Pellet			Supernatant			Pellet vs. Supernatant
Basic Residues (K+R+H)	2.26415	±	1.48838	0.767908	±	0.991632	5.64557e-71
Aliphatic (A+G+I+L+P+V)	7.68574	±	5.19074	5.66476	±	2.40078	1.1171e-35
Polar, Uncharged (S,T,C,P,N,Q)	3.97487	±	2.52388	2.69054	±	1.8262	4.03766e-31
Hydroxylic (S+T)	1.80119	±	1.62715	1.12894	±	1.10276	2.50099e-24
Nonpolar,Aliphatic (G,A,V,L,M,I)	6.46504	±	3.31219	5.09169	±	2.31379	3.28261e-22
Acidic Residues (D+E)	1.79	±	1.52715	1.18052	±	1.10071	4.99617e-20
Amidic (N,Q)	1.25902	±	1.22783	0.782235	±	0.936872	1.95923e-18
Sulfur (C,M)	0.267728	±	0.546477	0.206304	±	0.506129	0.0331894
Aromatic (F,W,Y)	1.12466	±	1.00652	1.06877	±	1.02322	ND
