# Supplementary material for: Salt-Mediated Organic Solvent Precipitation for Enhanced Recovery of Peptides Generated by Pepsin Digestion
Source: Proteomes. 2021 Nov 3;9(4):44. doi: 10.3390/proteomes9040044 (PMC8628918; doi:10.3390/proteomes9040044)
Supplement: Supplementary file 1 [file proteomes-09-00044-s001.zip › Table S1_S2.xlsx]

## Sheet: PELLET
Table S1: List of peptide and protein ID’s for pepsin digestion of mix of standard proteins sample, ppt at optimized conditions (100 mM ZnSO4, 97% acetone, room temprature and 5 min incubation), pellet, combination of 4 runs
							Run 1			Run 2			Run 3			Run 4
Sequence	# PSMs	# Proteins	# Protein Groups	Protein Group Accessions	Modifications	MH+ [Da]	A2	XCorr A2	Probability A2	B2	XCorr B2	Probability B2	C2	XCorr C2	Probability C2	D2	XCorr D2	Probability D2	# Missed Cleavages
NTQATNRNTDGSTDYGIL	10	1	1	212276		1940.87	High	3.99716	0							High	3.77859	0	0
	Accession	Description	ΣCoverage	Σ# Proteins	Σ# Unique Peptides	Σ# Peptides	Σ# PSMs	Score A2	Coverage A2	# Peptides A2	# PSM A2	Score B2	Coverage B2	# Peptides B2	# PSM B2	Score C2	Coverage C2	# Peptides C2	# PSM C2	Score D2	Coverage D2	# Peptides D2	# PSM D2	# AAs	MW [kDa]	calc. pI
	212276	lysozyme ([Gallus gallus]	58.5	1	13	14	35	21.9002	28.57	6	12	27.2934	31.29	9	12	8.91503	36.73	4	8	11.2255	12.93	2	3	147	16.228	9.0708
IVLKEPISVSSQQM	12	1	1	30466252	M14(Oxidation)	1574.87	High	3.35683	0	High	3.48478	0	High	3.53012	0	High	3.41245	0	0
	30466252	carbonic anhydrase 2 [Bos taurus]	46.15	1	38	38	123	62.6745	24.23	14	31	82.5737	37.31	16	35	87.3847	36.15	17	37	43.5026	30	15	20	260	29.0957	6.91748
LKVGDANPALQKVLDAL	8	1	1	30466252		1765.06	High	3.65	0	High	3.03	0	High	4.04	0	High	2.84	0	0
	30466252	carbonic anhydrase 2 [Bos taurus]	46.15	1	38	38	123	62.6745	24.23	14	31	82.5737	37.31	16	35	87.3847	36.15	17	37	43.5026	30	15	20	260	29.0957	6.91748
VVQDPALKPLAL	8	1	1	30466252		1263.79	High	3.22	0	High	3.87	0	High	3.45	0	High	2.87	0	0
	30466252	carbonic anhydrase 2 [Bos taurus]	46.15	1	38	38	123	62.6745	24.23	14	31	82.5737	37.31	16	35	87.3847	36.15	17	37	43.5026	30	15	20	260	29.0957	6.91748
LYYANKYNGVF	9	1	1	P02769		1351.68	High	3.05	0	High	3.38	0	High	2.78	0	High	2.7	0	0
	P02769	Serum albumin OS=Bos taurus GN=ALB PE=1 SV=4 - [ALBU_BOVIN]	54.5	1	33	34	80	29.5383	18	9	24	28.4137	24.96	11	19	16.6072	9.68	7	17	17.588	15.28	7	20	589	67.1613	6.1001
WIVLKEPISVSSQ	2	1	1	30466252		1485.83	High	2.96271	0										0
	30466252	carbonic anhydrase 2 [Bos taurus]	46.15	1	38	38	123	62.6745	24.23	14	31	82.5737	37.31	16	35	87.3847	36.15	17	37	43.5026	30	15	20	260	29.0957	6.91748
IVLKEPISVSSQQMLKF	2	1	1	30466252		1947.08	High	2.85911	0										0
	30466252	carbonic anhydrase 2 [Bos taurus]	46.15	1	38	38	123	62.6745	24.23	14	31	82.5737	37.31	16	35	87.3847	36.15	17	37	43.5026	30	15	20	260	29.0957	6.91748
IVLKEPISVSSQQM	13	1	1	30466252		1558.88	High	3.32701	0	High	3.70366	0	High	3.82652	0				0
	30466252	carbonic anhydrase 2 [Bos taurus]	46.15	1	38	38	123	62.6745	24.23	14	31	82.5737	37.31	16	35	87.3847	36.15	17	37	43.5026	30	15	20	260	29.0957	6.91748
HFKGLVL	6	1	1	P02769		813.501	High	2.47563	0	High	2.26416	0							0
	P02769	Serum albumin OS=Bos taurus GN=ALB PE=1 SV=4 - [ALBU_BOVIN]	54.5	1	33	34	80	29.5383	18	9	24	28.4137	24.96	11	19	16.6072	9.68	7	17	17.588	15.28	7	20	589	67.1613	6.1001
KTVMENF	1	1	1	P02769	M4(Oxidation)	884.428	High	2.23378	0	High	2.14554	0							0
	P02769	Serum albumin OS=Bos taurus GN=ALB PE=1 SV=4 - [ALBU_BOVIN]	54.5	1	33	34	80	29.5383	18	9	24	28.4137	24.96	11	19	16.6072	9.68	7	17	17.588	15.28	7	20	589	67.1613	6.1001
LHLVHWNTKYGD	1	1	1	30466252		1482.78	High	1.70007	0										0
	30466252	carbonic anhydrase 2 [Bos taurus]	46.15	1	38	38	123	62.6745	24.23	14	31	82.5737	37.31	16	35	87.3847	36.15	17	37	43.5026	30	15	20	260	29.0957	6.91748
ELKPLAQSHATKHKIPIKY	1	1	1	255683511		2202.27	High	1.69444	0										0
	255683511	myoglobin [Equus caballus]	81.82	1	15	15	42	23.173	55.84	8	13	48.0974	57.14	8	19	19.4798	33.77	4	7	2.92808	9.09	1	3	154	17.072	7.81104
GYSLGNWVCAAKF	1	1	1	212276		1415.69	High	1.46063	0										0
	212276	lysozyme ([Gallus gallus]	58.5	1	13	14	35	21.9002	28.57	6	12	27.2934	31.29	9	12	8.91503	36.73	4	8	11.2255	12.93	2	3	147	16.228	9.0708
IDTKAVVQDPALKPLAL	4	1	1	30466252		1792.06	High	3.59477	0										0
	30466252	carbonic anhydrase 2 [Bos taurus]	46.15	1	38	38	123	62.6745	24.23	14	31	82.5737	37.31	16	35	87.3847	36.15	17	37	43.5026	30	15	20	260	29.0957	6.91748
LKVGDANPALQ	6	1	1	30466252		1125.64	High	2.84687	0	High	3.08315	0	High	3.05068	0	High	3.0158	0	0
	30466252	carbonic anhydrase 2 [Bos taurus]	46.15	1	38	38	123	62.6745	24.23	14	31	82.5737	37.31	16	35	87.3847	36.15	17	37	43.5026	30	15	20	260	29.0957	6.91748
GPNLHGLF	2	1	1	P00004		854.454				High	1.98452	0							0
	P00004	Cytochrome c OS=Equus caballus GN=CYCS PE=1 SV=2 - [CYC_HORSE]	37.14	1	8	8	17	4.11625	28.57	2	2	15.2558	27.62	6	9	4.78927	28.57	2	5		0		1	105	11.8252	9.56885
IVLKEPISVSSQQMLKF	2	1	1	30466252	M14(Oxidation)	1963.06				High	3.59537	0							0
	30466252	carbonic anhydrase 2 [Bos taurus]	46.15	1	38	38	123	62.6745	24.23	14	31	82.5737	37.31	16	35	87.3847	36.15	17	37	43.5026	30	15	20	260	29.0957	6.91748
VFLKVGDANPAL	2	1	1	30466252		1243.71				High	3.06028	0							0
	30466252	carbonic anhydrase 2 [Bos taurus]	46.15	1	38	38	123	62.6745	24.23	14	31	82.5737	37.31	16	35	87.3847	36.15	17	37	43.5026	30	15	20	260	29.0957	6.91748
LKVGDANPALQKVL	4	1	1	30466252		1465.85							High	2.61692	0	High	2.18196	0	0
	30466252	carbonic anhydrase 2 [Bos taurus]	46.15	1	38	38	123	62.6745	24.23	14	31	82.5737	37.31	16	35	87.3847	36.15	17	37	43.5026	30	15	20	260	29.0957	6.91748
FLKVGDANPAL	2	1	1	30466252		1144.62				High	2.85726	0							0
	30466252	carbonic anhydrase 2 [Bos taurus]	46.15	1	38	38	123	62.6745	24.23	14	31	82.5737	37.31	16	35	87.3847	36.15	17	37	43.5026	30	15	20	260	29.0957	6.91748
DYWTYPGSL	5	1	1	30466252		1101.5	High	2.84425	0	High	2.93029	0				High	3.28521	0	0
	30466252	carbonic anhydrase 2 [Bos taurus]	46.15	1	38	38	123	62.6745	24.23	14	31	82.5737	37.31	16	35	87.3847	36.15	17	37	43.5026	30	15	20	260	29.0957	6.91748
GRKTGQAPGF	2	1	1	P00004		1018.54				High	2.62968	0							0
	P00004	Cytochrome c OS=Equus caballus GN=CYCS PE=1 SV=2 - [CYC_HORSE]	37.14	1	8	8	17	4.11625	28.57	2	2	15.2558	27.62	6	9	4.78927	28.57	2	5		0		1	105	11.8252	9.56885
TYVPKAFD	4	1	1	P02769		940.495	High	2.1	0				High	2.07	0	High	2.02	0	0
	P02769	Serum albumin OS=Bos taurus GN=ALB PE=1 SV=4 - [ALBU_BOVIN]	54.5	1	33	34	80	29.5383	18	9	24	28.4137	24.96	11	19	16.6072	9.68	7	17	17.588	15.28	7	20	589	67.1613	6.1001
QTALVELLKHKPKATEEQLKTVME	2	1	1	P02769		2764.53	High	2.61692	0				High	3.25681	0				0
	P02769	Serum albumin OS=Bos taurus GN=ALB PE=1 SV=4 - [ALBU_BOVIN]	54.5	1	33	34	80	29.5383	18	9	24	28.4137	24.96	11	19	16.6072	9.68	7	17	17.588	15.28	7	20	589	67.1613	6.1001
DYWTYPGSLTTPPLL	1	1	1	30466252		1723.83							High	2.73379	0				0
	30466252	carbonic anhydrase 2 [Bos taurus]	46.15	1	38	38	123	62.6745	24.23	14	31	82.5737	37.31	16	35	87.3847	36.15	17	37	43.5026	30	15	20	260	29.0957	6.91748
YLENPKKYIPGTKMIF	1	1	1	P00004	M14(Oxidation)	1958.07							High	2.28968	0				0
	P00004	Cytochrome c OS=Equus caballus GN=CYCS PE=1 SV=2 - [CYC_HORSE]	37.14	1	8	8	17	4.11625	28.57	2	2	15.2558	27.62	6	9	4.78927	28.57	2	5		0		1	105	11.8252	9.56885
GHPETLEKFDKFKHLKTEAEMKASE	1	1	1	255683511	M21(Oxidation)	2946.5							High	2.2423	0				0
	255683511	myoglobin [Equus caballus]	81.82	1	15	15	42	23.173	55.84	8	13	48.0974	57.14	8	19	19.4798	33.77	4	7	2.92808	9.09	1	3	154	17.072	7.81104
AWSVARLSQKFPKAEFVEVT	1	1	1	P02769		2293.23							High	2.17716	0				0
	P02769	Serum albumin OS=Bos taurus GN=ALB PE=1 SV=4 - [ALBU_BOVIN]	54.5	1	33	34	80	29.5383	18	9	24	28.4137	24.96	11	19	16.6072	9.68	7	17	17.588	15.28	7	20	589	67.1613	6.1001
FAKTCVADESHAGCEKSLHTLFGDE	1	1	1	P02769		2695.22							High	1.97895	0				0
	P02769	Serum albumin OS=Bos taurus GN=ALB PE=1 SV=4 - [ALBU_BOVIN]	54.5	1	33	34	80	29.5383	18	9	24	28.4137	24.96	11	19	16.6072	9.68	7	17	17.588	15.28	7	20	589	67.1613	6.1001
DICTLPDTEKQIKKQTALVELLKH	1	1	1	P02769		2764.53							High	1.90572	0				0
	P02769	Serum albumin OS=Bos taurus GN=ALB PE=1 SV=4 - [ALBU_BOVIN]	54.5	1	33	34	80	29.5383	18	9	24	28.4137	24.96	11	19	16.6072	9.68	7	17	17.588	15.28	7	20	589	67.1613	6.1001
RSLGKVGTRCCTKPESERMPCTEDYL	1	1	1	P02769		2959.37							High	1.67387	0				0
	P02769	Serum albumin OS=Bos taurus GN=ALB PE=1 SV=4 - [ALBU_BOVIN]	54.5	1	33	34	80	29.5383	18	9	24	28.4137	24.96	11	19	16.6072	9.68	7	17	17.588	15.28	7	20	589	67.1613	6.1001
IAAKYKELGFQG	1	1	1	255683511		1324.74							High	1.66306	0				0
	255683511	myoglobin [Equus caballus]	81.82	1	15	15	42	23.173	55.84	8	13	48.0974	57.14	8	19	19.4798	33.77	4	7	2.92808	9.09	1	3	154	17.072	7.81104
FEKLGEYGFQNAL	2	1	1	P02769		1515.74	High	4.32	0				High	1.5	0				0
	P02769	Serum albumin OS=Bos taurus GN=ALB PE=1 SV=4 - [ALBU_BOVIN]	54.5	1	33	34	80	29.5383	18	9	24	28.4137	24.96	11	19	16.6072	9.68	7	17	17.588	15.28	7	20	589	67.1613	6.1001
WIVLKEPISV	4	1	1	30466252		1183.73	High	3.7428	0				High	3.18368	0	High	3.29549	0	0
	30466252	carbonic anhydrase 2 [Bos taurus]	46.15	1	38	38	123	62.6745	24.23	14	31	82.5737	37.31	16	35	87.3847	36.15	17	37	43.5026	30	15	20	260	29.0957	6.91748
WIVLKEPISVSSQQ	2	1	1	30466252		1613.91	High	3.64917	0							High	3.92039	0	0
	30466252	carbonic anhydrase 2 [Bos taurus]	46.15	1	38	38	123	62.6745	24.23	14	31	82.5737	37.31	16	35	87.3847	36.15	17	37	43.5026	30	15	20	260	29.0957	6.91748
WGKVEADIAGHGQEVL	3	1	1	255683511		1708.9	High	3.64242	0	High	3.94429	0							0
	255683511	myoglobin [Equus caballus]	81.82	1	15	15	42	23.173	55.84	8	13	48.0974	57.14	8	19	19.4798	33.77	4	7	2.92808	9.09	1	3	154	17.072	7.81104
IIHVLHSKHPGDFGADAQGAMTKA	1	1	1	255683511		2501.32	High	3.42398	0										0
	255683511	myoglobin [Equus caballus]	81.82	1	15	15	42	23.173	55.84	8	13	48.0974	57.14	8	19	19.4798	33.77	4	7	2.92808	9.09	1	3	154	17.072	7.81104
FNTQATNRNTDGSTDYGIL	3	1	1	212276		2087.95	High	3.31764	0	High	3.48952	0				High	4.1455	0	0
	212276	lysozyme ([Gallus gallus]	58.5	1	13	14	35	21.9002	28.57	6	12	27.2934	31.29	9	12	8.91503	36.73	4	8	11.2255	12.93	2	3	147	16.228	9.0708
AIIHVLHSKHPGDFGADAQGAMTKA	1	1	1	255683511		2572.34	High	3.31673	0										0
	255683511	myoglobin [Equus caballus]	81.82	1	15	15	42	23.173	55.84	8	13	48.0974	57.14	8	19	19.4798	33.77	4	7	2.92808	9.09	1	3	154	17.072	7.81104
IVLKEPISVSSQQML	2	1	1	30466252		1671.96	High	3.23479	0							High	3.04934	0	0
	30466252	carbonic anhydrase 2 [Bos taurus]	46.15	1	38	38	123	62.6745	24.23	14	31	82.5737	37.31	16	35	87.3847	36.15	17	37	43.5026	30	15	20	260	29.0957	6.91748
IVLKEPISVSSQQ	8	1	1	30466252		1427.83	High	3.10173	0	High	4.03645	0	High	4.1384	0	High	3.79761	0	0
	30466252	carbonic anhydrase 2 [Bos taurus]	46.15	1	38	38	123	62.6745	24.23	14	31	82.5737	37.31	16	35	87.3847	36.15	17	37	43.5026	30	15	20	260	29.0957	6.91748
ANPALQKVLDAL	3	1	1	30466252		1252.74	High	3.06059	0				High	3.68091	0	High	3.41511	0	0
	30466252	carbonic anhydrase 2 [Bos taurus]	46.15	1	38	38	123	62.6745	24.23	14	31	82.5737	37.31	16	35	87.3847	36.15	17	37	43.5026	30	15	20	260	29.0957	6.91748
IVLKEPISV	2	1	1	30466252		997.648	High	2.87765	0	High	2.10031	0							0
	30466252	carbonic anhydrase 2 [Bos taurus]	46.15	1	38	38	123	62.6745	24.23	14	31	82.5737	37.31	16	35	87.3847	36.15	17	37	43.5026	30	15	20	260	29.0957	6.91748
YRGYSLGNW	2	1	1	212276		1115.54	High	2.66465	0	High	2.55436	0							0
	212276	lysozyme ([Gallus gallus]	58.5	1	13	14	35	21.9002	28.57	6	12	27.2934	31.29	9	12	8.91503	36.73	4	8	11.2255	12.93	2	3	147	16.228	9.0708
LKVGDANPAL	3	1	1	30466252		997.555	High	2.6194	0							High	2.69253	0	0
	30466252	carbonic anhydrase 2 [Bos taurus]	46.15	1	38	38	123	62.6745	24.23	14	31	82.5737	37.31	16	35	87.3847	36.15	17	37	43.5026	30	15	20	260	29.0957	6.91748
KASEDLKKHGTVVL	13	1	1	255683511		1524.9	High	2.28611	0	High	2.13956	0	High	3.64989	0				0
	255683511	myoglobin [Equus caballus]	81.82	1	15	15	42	23.173	55.84	8	13	48.0974	57.14	8	19	19.4798	33.77	4	7	2.92808	9.09	1	3	154	17.072	7.81104
AIIHVLHSKHPGD	3	1	1	255683511		1423.78	High	2.16917	0	High	2.93048	0							0
	255683511	myoglobin [Equus caballus]	81.82	1	15	15	42	23.173	55.84	8	13	48.0974	57.14	8	19	19.4798	33.77	4	7	2.92808	9.09	1	3	154	17.072	7.81104
HGLFGRKTGQAPGF	2	1	1	P00004		1472.8	High	2.06941	0				High	1.99892	0				0
	P00004	Cytochrome c OS=Equus caballus GN=CYCS PE=1 SV=2 - [CYC_HORSE]	37.14	1	8	8	17	4.11625	28.57	2	2	15.2558	27.62	6	9	4.78927	28.57	2	5		0		1	105	11.8252	9.56885
KKGHHEAELKPLAQS	2	1	1	255683511		1672.89	High	2.05561	0	High	2.14911	0							0
	255683511	myoglobin [Equus caballus]	81.82	1	15	15	42	23.173	55.84	8	13	48.0974	57.14	8	19	19.4798	33.77	4	7	2.92808	9.09	1	3	154	17.072	7.81104
YLENPKKYIPGTKMIF	5	1	1	P00004		1942.06	High	2.04684	0	High	2.42717	0	High	2.47917	0				0
	P00004	Cytochrome c OS=Equus caballus GN=CYCS PE=1 SV=2 - [CYC_HORSE]	37.14	1	8	8	17	4.11625	28.57	2	2	15.2558	27.62	6	9	4.78927	28.57	2	5		0		1	105	11.8252	9.56885
IRLFTGHPETL	3	1	1	255683511		1283.73	High	1.8996	0	High	2.12576	0							0
	255683511	myoglobin [Equus caballus]	81.82	1	15	15	42	23.173	55.84	8	13	48.0974	57.14	8	19	19.4798	33.77	4	7	2.92808	9.09	1	3	154	17.072	7.81104
DFGADAQGAMTKALELFR	1	1	1	255683511	M10(Oxidation)	1956.99	High	1.86888	0										0
	255683511	myoglobin [Equus caballus]	81.82	1	15	15	42	23.173	55.84	8	13	48.0974	57.14	8	19	19.4798	33.77	4	7	2.92808	9.09	1	3	154	17.072	7.81104
RGYSLGNW	1	1	1	212276		952.473	High	1.75464	0										0
	212276	lysozyme ([Gallus gallus]	58.5	1	13	14	35	21.9002	28.57	6	12	27.2934	31.29	9	12	8.91503	36.73	4	8	11.2255	12.93	2	3	147	16.228	9.0708
IAEVEKDAIPENLPPLT	2	1	1	P02769		1849.01	High	1.75083	0	High	1.89431	0							0
	P02769	Serum albumin OS=Bos taurus GN=ALB PE=1 SV=4 - [ALBU_BOVIN]	54.5	1	33	34	80	29.5383	18	9	24	28.4137	24.96	11	19	16.6072	9.68	7	17	17.588	15.28	7	20	589	67.1613	6.1001
WIVLKEPISVSSQQMLKFRT	1	1	1	30466252		2390.37	High	1.6913	0										0
	30466252	carbonic anhydrase 2 [Bos taurus]	46.15	1	38	38	123	62.6745	24.23	14	31	82.5737	37.31	16	35	87.3847	36.15	17	37	43.5026	30	15	20	260	29.0957	6.91748
FRNDIAAKYKELGF	7	1	1	255683511		1671.88				High	4.13992	0	High	3.64904	0	High	2.92808	0	0
	255683511	myoglobin [Equus caballus]	81.82	1	15	15	42	23.173	55.84	8	13	48.0974	57.14	8	19	19.4798	33.77	4	7	2.92808	9.09	1	3	154	17.072	7.81104
FRNDIAAKYKELGFQG	3	1	1	255683511		1856.97				High	3.66677	0	High	3.06736	0				0
	255683511	myoglobin [Equus caballus]	81.82	1	15	15	42	23.173	55.84	8	13	48.0974	57.14	8	19	19.4798	33.77	4	7	2.92808	9.09	1	3	154	17.072	7.81104
LKVGDANPALQKVLDA	1	1	1	30466252		1651.95				High	3.27319	0							0
	30466252	carbonic anhydrase 2 [Bos taurus]	46.15	1	38	38	123	62.6745	24.23	14	31	82.5737	37.31	16	35	87.3847	36.15	17	37	43.5026	30	15	20	260	29.0957	6.91748
EKLGEYGFQNAL	2	1	1	P02769		1368.69				High	2.90458	0							0
	P02769	Serum albumin OS=Bos taurus GN=ALB PE=1 SV=4 - [ALBU_BOVIN]	54.5	1	33	34	80	29.5383	18	9	24	28.4137	24.96	11	19	16.6072	9.68	7	17	17.588	15.28	7	20	589	67.1613	6.1001
GKSTDFPNFDPGSLL	1	1	1	30466252		1594.78				High	2.8127	0							0
	30466252	carbonic anhydrase 2 [Bos taurus]	46.15	1	38	38	123	62.6745	24.23	14	31	82.5737	37.31	16	35	87.3847	36.15	17	37	43.5026	30	15	20	260	29.0957	6.91748
HLVHWNTKYGDFG	4	1	1	30466252		1573.76				High	2.67637	0	High	2.58367	0				0
	30466252	carbonic anhydrase 2 [Bos taurus]	46.15	1	38	38	123	62.6745	24.23	14	31	82.5737	37.31	16	35	87.3847	36.15	17	37	43.5026	30	15	20	260	29.0957	6.91748
WIVLKEPIS	2	1	1	30466252		1084.63				High	2.54524	0	High	2.26176	0				0
	30466252	carbonic anhydrase 2 [Bos taurus]	46.15	1	38	38	123	62.6745	24.23	14	31	82.5737	37.31	16	35	87.3847	36.15	17	37	43.5026	30	15	20	260	29.0957	6.91748
IRLFTGHPETLEKF	1	1	1	255683511		1687.95				High	2.46533	0							0
	255683511	myoglobin [Equus caballus]	81.82	1	15	15	42	23.173	55.84	8	13	48.0974	57.14	8	19	19.4798	33.77	4	7	2.92808	9.09	1	3	154	17.072	7.81104
LENPKKYIPGTKMIF	1	1	1	P00004		1779.01				High	2.3387	0							0
	P00004	Cytochrome c OS=Equus caballus GN=CYCS PE=1 SV=2 - [CYC_HORSE]	37.14	1	8	8	17	4.11625	28.57	2	2	15.2558	27.62	6	9	4.78927	28.57	2	5		0		1	105	11.8252	9.56885
YLENPKKYIPGTKMIFAG	1	1	1	P00004	M14(Oxidation)	2086.14				High	2.22408	0							0
	P00004	Cytochrome c OS=Equus caballus GN=CYCS PE=1 SV=2 - [CYC_HORSE]	37.14	1	8	8	17	4.11625	28.57	2	2	15.2558	27.62	6	9	4.78927	28.57	2	5		0		1	105	11.8252	9.56885
SALTPDETYVPKAF	3	1	1	P02769		1538.75				High	2.12427	0	High	1.95147	0	High	2.99399	0	0
	P02769	Serum albumin OS=Bos taurus GN=ALB PE=1 SV=4 - [ALBU_BOVIN]	54.5	1	33	34	80	29.5383	18	9	24	28.4137	24.96	11	19	16.6072	9.68	7	17	17.588	15.28	7	20	589	67.1613	6.1001
DSIKTKGKSTDFPNFDPGSLL	1	1	1	30466252		2267.16				High	1.99714	0							0
	30466252	carbonic anhydrase 2 [Bos taurus]	46.15	1	38	38	123	62.6745	24.23	14	31	82.5737	37.31	16	35	87.3847	36.15	17	37	43.5026	30	15	20	260	29.0957	6.91748
TGPNLHGLF	2	1	1	P00004		955.511				High	1.98769	0							0
	P00004	Cytochrome c OS=Equus caballus GN=CYCS PE=1 SV=2 - [CYC_HORSE]	37.14	1	8	8	17	4.11625	28.57	2	2	15.2558	27.62	6	9	4.78927	28.57	2	5		0		1	105	11.8252	9.56885
MEYLENPKKYIPGTKMIF	1	1	1	P00004	M1(Oxidation)	2218.17				High	1.95091	0							0
	P00004	Cytochrome c OS=Equus caballus GN=CYCS PE=1 SV=2 - [CYC_HORSE]	37.14	1	8	8	17	4.11625	28.57	2	2	15.2558	27.62	6	9	4.78927	28.57	2	5		0		1	105	11.8252	9.56885
LKFRTLNF	1	1	1	30466252		1038.59				High	1.88764	0							0
	30466252	carbonic anhydrase 2 [Bos taurus]	46.15	1	38	38	123	62.6745	24.23	14	31	82.5737	37.31	16	35	87.3847	36.15	17	37	43.5026	30	15	20	260	29.0957	6.91748
FDKLKHLVDEPQNL	2	1	1	P02769		1695.91				High	1.83096	0	High	3.35212	0				0
	P02769	Serum albumin OS=Bos taurus GN=ALB PE=1 SV=4 - [ALBU_BOVIN]	54.5	1	33	34	80	29.5383	18	9	24	28.4137	24.96	11	19	16.6072	9.68	7	17	17.588	15.28	7	20	589	67.1613	6.1001
ELLKHKPKATEEQLKTVMEN	1	1	1	P02769	M18(Oxidation)	2382.24				High	1.81962	0							0
	P02769	Serum albumin OS=Bos taurus GN=ALB PE=1 SV=4 - [ALBU_BOVIN]	54.5	1	33	34	80	29.5383	18	9	24	28.4137	24.96	11	19	16.6072	9.68	7	17	17.588	15.28	7	20	589	67.1613	6.1001
GDANPALQKVLDAL	2	1	1	30466252		1424.79				High	1.81601	0							0
	30466252	carbonic anhydrase 2 [Bos taurus]	46.15	1	38	38	123	62.6745	24.23	14	31	82.5737	37.31	16	35	87.3847	36.15	17	37	43.5026	30	15	20	260	29.0957	6.91748
FTFHADI	1	1	1	P02769		850.417				High	1.77779	0							0
	P02769	Serum albumin OS=Bos taurus GN=ALB PE=1 SV=4 - [ALBU_BOVIN]	54.5	1	33	34	80	29.5383	18	9	24	28.4137	24.96	11	19	16.6072	9.68	7	17	17.588	15.28	7	20	589	67.1613	6.1001
IVLKEPISVSSQ	3	1	1	30466252		1299.77							High	3.66258	0				0
	30466252	carbonic anhydrase 2 [Bos taurus]	46.15	1	38	38	123	62.6745	24.23	14	31	82.5737	37.31	16	35	87.3847	36.15	17	37	43.5026	30	15	20	260	29.0957	6.91748
LHLVHWNTKYGDFG	2	1	1	30466252		1686.87							High	3.03708	0				0
	30466252	carbonic anhydrase 2 [Bos taurus]	46.15	1	38	38	123	62.6745	24.23	14	31	82.5737	37.31	16	35	87.3847	36.15	17	37	43.5026	30	15	20	260	29.0957	6.91748
KTVMENF	1	1	1	P02769		868.423							High	2.53958	0				0
	P02769	Serum albumin OS=Bos taurus GN=ALB PE=1 SV=4 - [ALBU_BOVIN]	54.5	1	33	34	80	29.5383	18	9	24	28.4137	24.96	11	19	16.6072	9.68	7	17	17.588	15.28	7	20	589	67.1613	6.1001
GVFLKVGDANPAL	1	1	1	30466252		1300.71							High	2.31035	0				0
	30466252	carbonic anhydrase 2 [Bos taurus]	46.15	1	38	38	123	62.6745	24.23	14	31	82.5737	37.31	16	35	87.3847	36.15	17	37	43.5026	30	15	20	260	29.0957	6.91748
VSSQQMLKF	1	1	1	30466252		1067.56							High	2.17964	0				0
	30466252	carbonic anhydrase 2 [Bos taurus]	46.15	1	38	38	123	62.6745	24.23	14	31	82.5737	37.31	16	35	87.3847	36.15	17	37	43.5026	30	15	20	260	29.0957	6.91748
AIIHVLHSKHPGDFGADAQGAM	1	1	1	255683511		2272.11							High	2.11351	0				0
	255683511	myoglobin [Equus caballus]	81.82	1	15	15	42	23.173	55.84	8	13	48.0974	57.14	8	19	19.4798	33.77	4	7	2.92808	9.09	1	3	154	17.072	7.81104
PALKPLAL	1	1	1	30466252		822.546							High	2.07798	0				0
	30466252	carbonic anhydrase 2 [Bos taurus]	46.15	1	38	38	123	62.6745	24.23	14	31	82.5737	37.31	16	35	87.3847	36.15	17	37	43.5026	30	15	20	260	29.0957	6.91748
VQFHFHWGSS	1	1	1	30466252		1231.56							High	2.03113	0				0
	30466252	carbonic anhydrase 2 [Bos taurus]	46.15	1	38	38	123	62.6745	24.23	14	31	82.5737	37.31	16	35	87.3847	36.15	17	37	43.5026	30	15	20	260	29.0957	6.91748
SIKTKGKSTDFPNFDPGSLL	2	1	1	30466252		2152.16							High	1.96744	0	High	1.93817	0	0
	30466252	carbonic anhydrase 2 [Bos taurus]	46.15	1	38	38	123	62.6745	24.23	14	31	82.5737	37.31	16	35	87.3847	36.15	17	37	43.5026	30	15	20	260	29.0957	6.91748
TYVPKAF	3	1	1	P02769		825.461							High	1.9483	0	High	2.04161	0	0
	P02769	Serum albumin OS=Bos taurus GN=ALB PE=1 SV=4 - [ALBU_BOVIN]	54.5	1	33	34	80	29.5383	18	9	24	28.4137	24.96	11	19	16.6072	9.68	7	17	17.588	15.28	7	20	589	67.1613	6.1001
HLVHWNTKYGDF	1	1	1	30466252		1516.74										High	3.35389	0	0
	30466252	carbonic anhydrase 2 [Bos taurus]	46.15	1	38	38	123	62.6745	24.23	14	31	82.5737	37.31	16	35	87.3847	36.15	17	37	43.5026	30	15	20	260	29.0957	6.91748
DALDSIKTKGKSTDFPNFDPGSLL	1	1	1	30466252		2566.35										High	2.90107	0	0
	30466252	carbonic anhydrase 2 [Bos taurus]	46.15	1	38	38	123	62.6745	24.23	14	31	82.5737	37.31	16	35	87.3847	36.15	17	37	43.5026	30	15	20	260	29.0957	6.91748
KVGDANPALQKVLDAL	1	1	1	30466252		1651.91										High	2.75694	0	0
	30466252	carbonic anhydrase 2 [Bos taurus]	46.15	1	38	38	123	62.6745	24.23	14	31	82.5737	37.31	16	35	87.3847	36.15	17	37	43.5026	30	15	20	260	29.0957	6.91748
	P02769	Serum albumin OS=Bos taurus GN=ALB PE=1 SV=4 - [ALBU_BOVIN]	54.5	1	33	34	80	29.5383	18	9	24	28.4137	24.96	11	19	16.6072	9.68	7	17	17.588	15.28	7	20	589	67.1613	6.1001
VELLKHKPKATEEQLKTVMENF	2	1	1	P02769		2612.41				High	5.3018	0							0
IAFSQYLQQCPFDEHVKLVNE	1	1	1	P02769		2509.11				High	4.59763	0							0
FSQYLQQCPFDEHVKL	1	1	1	P02769		1981.89				High	4.5629	0							0
VELLKHKPKATEEQLKTVMENF	4	1	1	P02769	M19(Oxidation)	2628.34				High	4.42906	0							0
IAFSQYLQQCPFDE	2	1	1	P02769		1688.71				High	4.2893	0							0
DKLKHLVDEPQNL	3	1	1	P02769		1548.82				High	4.14133	0							0
IAFSQYLQQCPFDEHVK	1	1	1	P02769		2052.97				High	4.12609	0							0
SQYLQQCPFDE	2	1	1	P02769		1357.47				High	4.04284	0							0
FSQYLQQCPFDEHVK	2	1	1	P02769		1869.81				High	4.02635	0							0
VELLKHKPKATEEQLKTVM	3	1	1	P02769		2222.22				High	4.0138	0							0
WSVARLSQKFPKAE	4	1	1	P02769		1647.03				High	3.97268	0							0
VELLKHKPKATEEQLKTVMEN	2	1	1	P02769		2466.21				High	3.92139	0							0
IAFSQYLQQCPFDEHVKL	2	1	1	P02769		2167.19				High	3.8696	0							0
VELLKHKPKATEEQLKTVME	2	1	1	P02769		2352.21				High	3.84631	0							0
FSQYLQQCPFDE	1	1	1	P02769		1504.62				High	3.83494	0							0
WSVARLSQKFPKAEF	10	1	1	P02769		1794.06				High	3.82955	0							0
FDKLKHLVDEPQNL	2	1	1	P02769		1695.97				High	3.81049	0							0
TPDETYVPKAF	6	1	1	P02769		1267.56				High	3.71617	0							0
PDETYVPKAFD	2	1	1	P02769		1281.61				High	3.65533	0							0
EKLGEYGFQNAL	2	1	1	P02769		1368.62				High	3.63253	0							0
TPDETYVPKAFD	2	1	1	P02769		1382.66				High	3.5847	0							0
IAFSQYLQQC	2	1	1	P02769		1200.43				High	3.50611	0							0
LKHKPKATEEQLKTVM	1	1	1	P02769		1882.11				High	3.5011	0							0
KADEKKFWGKY	2	1	1	P02769		1399.71				High	3.45555	0							0
EKLGEYGFQNA	2	1	1	P02769		1255.59				High	3.45139	0							0
LKHKPKATEEQLKT	4	1	1	P02769		1650.88				High	3.44561	0							0
LYYANKYNGVF	9	1	1	P02769		1352.51				High	3.43877	0							0
PFDEHVKLVNE	2	1	1	P02769		1327.53				High	3.43011	0							0
KADEKKFWGKYLYE	2	1	1	P02769		1805.97				High	3.41055	0							0
LKHKPKATEEQLKTVMENF	3	1	1	P02769		2271.93				High	3.3361	0							0
FAKTCVADESHAGCEKSLHTLFGDE	1	1	1	P02769		2695.23				High	3.32812	0							0
YLQQCPFDEHVKLVNE	1	1	1	P02769		1962.71				High	3.32386	0							0
KADEKKFWGKYL	1	1	1	P02769		1512.91				High	3.28596	0							0
LQQCPFDEHVKL	7	1	1	P02769		1456.67				High	3.28067	0							0
WSVARLSQK	5	1	1	P02769		1074.65				High	3.25127	0							0
PDETYVPKAFDEKL	2	1	1	P02769		1651.88				High	3.22207	0							0
VELLKHKPKATEEQLKTVM	2	1	1	P02769	M19(Oxidation)	2237.22				High	3.18489	0							0
VELLKHKPKATEE	2	1	1	P02769		1521.92				High	3.16843	0							0
LLKHKPKATEEQLKT	2	1	1	P02769		1764.98				High	3.14231	0							0
SALTPDETYVPKAFD	2	1	1	P02769		1653.83				High	3.13923	0							0
LLKHKPKATEEQLK	1	1	1	P02769		1664.18				High	3.11379	0							0
SQYLQQCPFDEHVKL	2	1	1	P02769		1834.88				High	3.09055	0							0
LKTVMENF	4	1	1	P02769		981.454				High	3.06756	0							0
VKLVNELTE	2	1	1	P02769		1044.55				High	3.0087	0							0
YLQQCPFDEHVKL	1	1	1	P02769		1619.81				High	2.99203	0							0
HVKLVNELTE	7	1	1	P02769		1181.61				High	2.94184	0							0
GEYGFQNAL	2	1	1	P02769		998.353				High	2.94167	0							0
YTRKVPQVSTPTL	3	1	1	P02769		1489.81				High	2.93304	0							0
KLGEYGFQNAL	1	1	1	P02769		1240.63				High	2.92528	0							0
LQQCPFDEHVKLVNELTE	1	1	1	P02769		2143.05				High	2.90736	0							0
YYANKYNGVF	14	1	1	P02769		1238.59				High	2.87575	0							0
KVPQVSTPTL	1	1	1	P02769		1069.59				High	2.87512	0							0
VVSTQTALA	1	1	1	P02769		889.413				High	2.85601	0							0
FVEVTKL	6	1	1	P02769		835.472				High	2.85283	0							0
TRKVPQVSTPTL	2	1	1	P02769		1326.82				High	2.83034	0							0
PKLVVSTQTALA	2	1	1	P02769		1227.63				High	2.81626	0							0
VLLRLAKEYEATL	2	1	1	P02769		1518.83				High	2.79577	0							0
RFKDLGEEHFKGLVL	1	1	1	P02769		1788.07				High	2.78454	0							0
PDETYVPKAF	1	1	1	P02769		1166.53				High	2.77284	0							0
LYYANKYNGV	2	1	1	P02769		1204.57				High	2.76722	0							0
VEKDAIPENLPPLTAD	4	1	1	P02769		1721.84				High	2.75499	0							0
KDAIPENLPPLTAD	2	1	1	P02769		1493.63				High	2.75278	0							0
TPDETYVPKAFDEKL	2	1	1	P02769		1753.89				High	2.7422	0							0
SALTPDETYVPKAF	2	1	1	P02769		1538.62				High	2.69308	0							0
SQKFPKAEF	7	1	1	P02769		1081.51				High	2.68409	0							0
DTHKSEIAHRFKDLGEEHFKG	1	1	1	P02769		2482.26				High	2.68265	0							0
LNRLCVLHEKTPVSEKVTKCCTE	1	1	1	P02769		2629.29				High	2.6715	0							0
VPKAFDEKL	1	1	1	P02769		1047.63				High	2.64169	0							0
LQQCPFDEHVK	2	1	1	P02769		1344.57				High	2.62289	0							0
YANKYNGVF	4	1	1	P02769		1075.46				High	2.61163	0							0
YVPKAFDEKL	4	1	1	P02769		1209.61				High	2.5536	0							0
SQKFPKAE	8	1	1	P02769		934.51				High	2.53544	0							0
LGEEHFKGLVL	2	1	1	P02769		1241.79				High	2.53467	0							0
VLLRLAKEYEAT	2	1	1	P02769		1405.78				High	2.51875	0							0
KTVMENF	6	1	1	P02769		868.395				High	2.50882	0							0
WSVARLSQ	1	1	1	P02769		946.591				High	2.50877	0							0
VEVTKLVTDL	1	1	1	P02769		1116.64				High	2.49611	0							0
YLQQCPFDE	2	1	1	P02769		1142.32				High	2.46713	0							0
RALKAWSVARL	1	1	1	P02769		1270.78				High	2.45497	0							0
HFKGLVL	2	1	1	P02769		813.475				High	2.44679	0							0
IARRHPYFYAPEL	6	1	1	P02769		1632.92				High	2.41119	0							0
FYAPELL	2	1	1	P02769		852.349				High	2.37919	0							0
FAKTCVADESHAGCEKSLHTLF	2	1	1	P02769		2394.09				High	2.35579	0							0
VTKLVTDL	1	1	1	P02769		888.462				High	2.35536	0							0
IARRHPYFYAPELL	2	1	1	P02769		1745.93				High	2.32316	0							0
TYVPKAF	6	1	1	P02769		825.419				High	2.32305	0							0
FKDLGEEHFKGLVL	2	1	1	P02769		1632.75				High	2.30186	0							0
HVKLVNE	5	1	1	P02769		839.273				High	2.29444	0							0
LQQCPFDEHVKLVNE	5	1	1	P02769		1798.97				High	2.27737	0							0
TYVPKAFD	4	1	1	P02769		940.476				High	2.22549	0							0
WSVARLSQKFPKAEFVE	1	1	1	P02769		2023.23				High	2.22345	0							0
KTVMENF	6	1	1	P02769	M4(Oxidation)	884.322				High	2.2135	0							0
VEVTKLVT	2	1	1	P02769		888.478				High	2.21064	0							0
VELLKHKPKATEEQ	2	1	1	P02769		1649.93				High	2.16739	0							0
TYVPKAFDEKL	1	1	1	P02769		1310.86				High	2.16229	0							0
LQQCPFDEHVKLVNEL	1	1	1	P02769		1912.89				High	2.15105	0							0
HKPKATEEQLKTVMEN	1	1	1	P02769		1882.11				High	2.12886	0							0
LQQCPFDEH	1	1	1	P02769		1116.46				High	2.11553	0							0
AVEGPKLVV	2	1	1	P02769		911.469				High	2.07	0							0
LTPDETYVPKAF	1	1	1	P02769		1380.66				High	2.05117	0							0
QLKTVMENF	2	1	1	P02769		1109.55				High	2.04768	0							0
AKDDPHACYSTVFDKLKHLVDEP	1	1	1	P02769		2629.11				High	2.02364	0							0
TYVPKAFDEKLFT	1	1	1	P02769		1559.61				High	2.00395	0							0
DEKKFWGKY	2	1	1	P02769		1200.58				High	1.98089	0							0
KKFWGKYLYE	1	1	1	P02769		1361.79				High	1.97323	0							0
PKAFDEKL	1	1	1	P02769		948.553				High	1.95893	0							0
YLQQCPFDEHVK	1	1	1	P02769		1506.72				High	1.92668	0							0
YGFQNAL	2	1	1	P02769		812.341				High	1.89634	0							0
PDTEKQIKKQTAL	1	1	1	P02769		1499.76				High	1.87914	0							0
EKLGEYGFQ	2	1	1	P02769		1070.53				High	1.86425	0							0
AIPENLPPLTAD	1	1	1	P02769		1250.51				High	1.86423	0							0
AVEGPKLVVSTQTALA	1	1	1	P02769		1583.67				High	1.83546	0							0
AWSVARL	1	1	1	P02769		802.242				High	1.81477	0							0
SQYLQQCPFDEH	1	1	1	P02769		1494.67				High	1.80261	0							0
IVRYTRKVPQVSTPTL	3	1	1	P02769		1859.15				High	1.79992	0							0
LIVRYTRKVPQVSTPTL	1	1	1	P02769		1971.16				High	1.78506	0							0
AEVEKDAI	1	1	1	P02769		874.273				High	1.73648	0							0
YEYSRRHPEYAVSVL	1	1	1	P02769		1868.93				High	1.67706	0							0
LTEFAKTCVA	1	1	1	P02769		1081.54				High	1.64804	0							0

## Sheet: SUPERNATANT
Table S2: List of peptide and protein ID’s for pepsin digestion of mix of standard proteins sample, ppt at optimized conditions (100 mM ZnSO4, 97% acetone, room temprature and 5 min incubation), supernatant, combination of 4 runs
							Run 1			Run 2			Run 3			Run 4
Sequence	# PSMs	# Proteins	# Protein Groups	Protein Group Accessions	Modifications	MH+ [Da]	A2	XCorr A2	Probability A2	B2	XCorr B2	Probability B2	C2	XCorr C2	Probability C2	D2	XCorr D2	Probability D2	# Missed Cleavages
NTQATNRNTDGSTDYGIL	11	1	1	212276		1940.93	High	3.97531	0	High	4.1975	0	High	4.01319	0	High	3.93997	0	0
	Accession	Description	ΣCoverage	Σ# Proteins	Σ# Unique Peptides	Σ# Peptides	Σ# PSMs	Score A2	Coverage A2	# Peptides A2	# PSM A2	Score B2	Coverage B2	# Peptides B2	# PSM B2	Score C2	Coverage C2	# Peptides C2	# PSM C2	Score D2	Coverage D2	# Peptides D2	# PSM D2	# AAs	MW [kDa]	calc. pI
	212276	lysozyme ([Gallus gallus]	39.46	1	7	7	18	12.719	22.45	3	7	3.93997	12.24	1	3	2.76644	9.52	1	5	10.4065	19.73	2	3	147	16.228	9.0708
FLKVGDANPAL	2	1	1	30466252		1144.61	High	3.58975	0										0
	30466252	carbonic anhydrase 2 [Bos taurus]	45.38	1	32	32	76	44.574	36.15	14	26	33.3516	29.62	10	16	20.0557	30.38	8	22	4.00979	15.77	4	12	260	29.0957	6.91748
KAVVQDPALKPLAL	1	1	1	30466252		1462.88	High	3.15698	0										0
	30466252	carbonic anhydrase 2 [Bos taurus]	45.38	1	32	32	76	44.574	36.15	14	26	33.3516	29.62	10	16	20.0557	30.38	8	22	4.00979	15.77	4	12	260	29.0957	6.91748
LHLVHWNTKYGDF	2	1	1	30466252		1629.84	High	2.91691	0										0
	30466252	carbonic anhydrase 2 [Bos taurus]	45.38	1	32	32	76	44.574	36.15	14	26	33.3516	29.62	10	16	20.0557	30.38	8	22	4.00979	15.77	4	12	260	29.0957	6.91748
YLENPKKYIPGTKMIF	2	1	1	P00004	M14(Oxidation)	1958.06	High	2.91675	0										0
	P00004	Cytochrome c OS=Equus caballus GN=CYCS PE=1 SV=2 - [CYC_HORSE]	24.76	1	3	3	4	1.94453	9.52	1	2					2.78908	15.24	1	2					105	11.8252	9.56885
WTYPGSLTTPPLL	10	1	1	30466252		1445.75	High	2.85909	0	High	1.82124	0	High	3.28824	0				0
	30466252	carbonic anhydrase 2 [Bos taurus]	45.38	1	32	32	76	44.574	36.15	14	26	33.3516	29.62	10	16	20.0557	30.38	8	22	4.00979	15.77	4	12	260	29.0957	6.91748
DSIKTKGKSTDFPNFDPGSLL	4	1	1	30466252		2267.13	High	2.79029	0				High	1.93982	0	High	2.17748	0	0
	30466252	carbonic anhydrase 2 [Bos taurus]	45.38	1	32	32	76	44.574	36.15	14	26	33.3516	29.62	10	16	20.0557	30.38	8	22	4.00979	15.77	4	12	260	29.0957	6.91748
GVFLKVGDANPAL	1	1	1	30466252		1300.72	High	2.42064	0										0
	30466252	carbonic anhydrase 2 [Bos taurus]	45.38	1	32	32	76	44.574	36.15	14	26	33.3516	29.62	10	16	20.0557	30.38	8	22	4.00979	15.77	4	12	260	29.0957	6.91748
LKVGDANPAL	8	1	1	30466252		997.583	High	2.30683	0	High	1.95417	0	High	2.49006	0	High	2.53454	0	0
	30466252	carbonic anhydrase 2 [Bos taurus]	45.38	1	32	32	76	44.574	36.15	14	26	33.3516	29.62	10	16	20.0557	30.38	8	22	4.00979	15.77	4	12	260	29.0957	6.91748
FTFHADICTL	6	1	1	P02769	C8(Carbamidomethyl)	1224.57	High	2.21308	0	High	1.98643	0	High	2.27683	0	High	2.22943	0	0
	P02769	Serum albumin OS=Bos taurus GN=ALB PE=1 SV=4 - [ALBU_BOVIN]	32.26	1	25	25	57	12.2268	9.68	5	13	32.1683	17.15	13	22	7.66667	6.45	4	12	10.7197	10.53	7	10	589	67.1613	6.1001
FAKTCVADESHAGCEKSLHTLF	3	1	1	P02769	C14(Carbamidomethyl)	2451.14	High	1.87082	0	High	1.89038	0							0
	P02769	Serum albumin OS=Bos taurus GN=ALB PE=1 SV=4 - [ALBU_BOVIN]	32.26	1	25	25	57	12.2268	9.68	5	13	32.1683	17.15	13	22	7.66667	6.45	4	12	10.7197	10.53	7	10	589	67.1613	6.1001
YSLGNWVCA	1	1	1	212276	C8(Carbamidomethyl)	1069.46	High	1.78653	0										0
	212276	lysozyme ([Gallus gallus]	39.46	1	7	7	18	12.719	22.45	3	7	3.93997	12.24	1	3	2.76644	9.52	1	8					147	16.228	9.0708
FAVEGPKLVVSTQTALA	1	1	1	P02769		1730.97	High	1.68703	0										0
	P02769	Serum albumin OS=Bos taurus GN=ALB PE=1 SV=4 - [ALBU_BOVIN]	32.26	1	25	25	57	12.2268	9.68	5	13	32.1683	17.15	13	22	7.66667	6.45	4	12	10.7197	10.53	7	10	589	67.1613	6.1001
LCVLHEKTPVSEKVTKCC	2	1	1	P02769	C18(Carbamidomethyl)	2074.05	High	1.61263	0										0
	P02769	Serum albumin OS=Bos taurus GN=ALB PE=1 SV=4 - [ALBU_BOVIN]	32.26	1	25	25	57	12.2268	9.68	5	13	32.1683	17.15	13	22	7.66667	6.45	4	12	10.7197	10.53	7	10	589	67.1613	6.1001
YYANKYNGVF	2	1	1	P02769		1238.57				High	2.58863	0							0
	P02769	Serum albumin OS=Bos taurus GN=ALB PE=1 SV=4 - [ALBU_BOVIN]	32.26	1	25	25	57	12.2268	9.68	5	13	32.1683	17.15	13	22	7.66667	6.45	4	12	10.7197	10.53	7	10	589	67.1613	6.1001
LKVGDANPALQ	1	1	1	30466252		1125.63				High	2.47041	0							0
	30466252	carbonic anhydrase 2 [Bos taurus]	45.38	1	32	32	76	44.574	36.15	14	26	33.3516	29.62	10	16	20.0557	30.38	8	22	4.00979	15.77	4	12	260	29.0957	6.91748
HFKGLVL	6	1	1	P02769		813.505				High	2.38931	0	High	2.22584	0				0
	P02769	Serum albumin OS=Bos taurus GN=ALB PE=1 SV=4 - [ALBU_BOVIN]	32.26	1	25	25	57	12.2268	9.68	5	13	32.1683	17.15	13	22	7.66667	6.45	4	12	10.7197	10.53	7	10	589	67.1613	6.1001
TYVPKAFD	1	1	1	P02769		940.479				High	1.85514	0							0
	P02769	Serum albumin OS=Bos taurus GN=ALB PE=1 SV=4 - [ALBU_BOVIN]	32.26	1	25	25	57	12.2268	9.68	5	13	32.1683	17.15	13	22	7.66667	6.45	4	12	10.7197	10.53	7	10	589	67.1613	6.1001
LGEYGFQNALIVR	3	1	1	P02769		1479.8	High	1.95417	0							High	3.00701	0	0
	P02769	Serum albumin OS=Bos taurus GN=ALB PE=1 SV=4 - [ALBU_BOVIN]	32.26	1	25	25	57	12.2268	9.68	5	13	32.1683	17.15	13	22	7.66667	6.45	4	12	10.7197	10.53	7	10	589	67.1613	6.1001
VVQDPALKPLAL	7	1	1	30466252		1263.77	High	1.98643	0				High	2.02604	0	High	3.16391	0	0
	30466252	carbonic anhydrase 2 [Bos taurus]	45.38	1	32	32	76	44.574	36.15	14	26	33.3516	29.62	10	16	20.0557	30.38	8	22	4.00979	15.77	4	12	260	29.0957	6.91748
IVLKEPISVSSQQM	5	1	1	30466252	M14(Oxidation)	1574.86	High	1.89038	0				High	3.623	0				0
	30466252	carbonic anhydrase 2 [Bos taurus]	45.38	1	32	32	76	44.574	36.15	14	26	33.3516	29.62	10	16	20.0557	30.38	8	22	4.00979	15.77	4	12	260	29.0957	6.91748
YSLGNWVCAAKF	1	1	1	212276	C8(Carbamidomethyl)	1415.68				High	1.95417	0							0
	212276	lysozyme ([Gallus gallus]	39.46	1	7	7	18	12.719	22.45	3	7	3.93997	12.24	1	3	2.76644	9.52	1	8					147	16.228	9.0708
IVLKEPISV	1	1	1	30466252		997.647				High	1.98643	0							0
	30466252	carbonic anhydrase 2 [Bos taurus]	45.38	1	32	32	76	44.574	36.15	14	26	33.3516	29.62	10	16	20.0557	30.38	8	22	4.00979	15.77	4	12	260	29.0957	6.91748
YWTYPGSL	3	1	1	30466252		986.465	High	2.65566	0	High	1.89038	0	High	2.39427	0				0
	30466252	carbonic anhydrase 2 [Bos taurus]	45.38	1	32	32	76	44.574	36.15	14	26	33.3516	29.62	10	16	20.0557	30.38	8	22	4.00979	15.77	4	12	260	29.0957	6.91748
PHACYSTVF	6	1	1	P02769	C4(Carbamidomethyl)	1081.47	High	1.74366	0	High	1.78933	0				High	2.25998	0	0
	P02769	Serum albumin OS=Bos taurus GN=ALB PE=1 SV=4 - [ALBU_BOVIN]	32.26	1	25	25	57	12.2268	9.68	5	13	32.1683	17.15	13	22	7.66667	6.45	4	12	10.7197	10.53	7	10	589	67.1613	6.1001
GYSLGNWVCAAKF	1	1	1	212276		1415.68							High	2.42147	0				0
	212276	lysozyme ([Gallus gallus]	39.46	1	7	7	18	12.719	22.45	3	7	3.93997	12.24	1	3	2.76644	9.52	1	8					147	16.228	9.0708
YGFQNAL	3	1	1	P02769		812.389				High	2.58863	0				High	1.63815	0	0
	P02769	Serum albumin OS=Bos taurus GN=ALB PE=1 SV=4 - [ALBU_BOVIN]	32.26	1	25	25	57	12.2268	9.68	5	13	32.1683	17.15	13	22	7.66667	6.45	4	12	10.7197	10.53	7	10	589	67.1613	6.1001
TPTLVEVSRSL	2	1	1	P02769		1201.66				High	2.47041	0				High	1.4847	0	0
	P02769	Serum albumin OS=Bos taurus GN=ALB PE=1 SV=4 - [ALBU_BOVIN]	32.26	1	25	25	57	12.2268	9.68	5	13	32.1683	17.15	13	22	7.66667	6.45	4	12	10.7197	10.53	7	10	589	67.1613	6.1001
WQQVLNV	1	1	1	255683511		886.463				High	2.38931	0							0
	255683511	myoglobin [Equus caballus]	56.49	1	7	8	10	4.0638	24.03	3	3	2.0876	16.88	2	2	0	10.39	1	2	2.0698	17.53	2	3	154	17.072	7.81104
DPGSLLPNVLDYWTY	2	1	1	30466252		1752.83				High	1.85514	0							0
	30466252	carbonic anhydrase 2 [Bos taurus]	45.38	1	32	32	76	44.574	36.15	14	26	33.3516	29.62	10	16	20.0557	30.38	8	22	4.00979	15.77	4	12	260	29.0957	6.91748
LTGTYRL	1	1	1	30466252		823.452							High	1.65371	0				0
	30466252	carbonic anhydrase 2 [Bos taurus]	45.38	1	32	32	76	44.574	36.15	14	26	33.3516	29.62	10	16	20.0557	30.38	8	22	4.00979	15.77	4	12	260	29.0957	6.91748
VFLKVGDANPAL	3	1	1	30466252		1243.69				High	2.38187	0	High	1.9744	0	High	3.73455	0	0
	30466252	carbonic anhydrase 2 [Bos taurus]	45.38	1	32	32	76	44.574	36.15	14	26	33.3516	29.62	10	16	20.0557	30.38	8	22	4.00979	15.77	4	12	260	29.0957	6.91748
VVQDPALKPLA	3	1	1	30466252		1150.69	High	2.84722	0				High	3.1382	0	High	3.27199	0	0
	30466252	carbonic anhydrase 2 [Bos taurus]	45.38	1	32	32	76	44.574	36.15	14	26	33.3516	29.62	10	16	20.0557	30.38	8	22	4.00979	15.77	4	12	260	29.0957	6.91748
LHLVHWNTKYGDFGTA	1	1	1	30466252		1858.95										High	2.79509	0	0
	30466252	carbonic anhydrase 2 [Bos taurus]	45.38	1	32	32	76	44.574	36.15	14	26	33.3516	29.62	10	16	20.0557	30.38	8	22	4.00979	15.77	4	12	260	29.0957	6.91748
DYWTYPGSL	4	1	1	30466252		1101.49	High	2.25071	0				High	2.92815	0	High	2.87049	0	0
	30466252	carbonic anhydrase 2 [Bos taurus]	45.38	1	32	32	76	44.574	36.15	14	26	33.3516	29.62	10	16	20.0557	30.38	8	22	4.00979	15.77	4	12	260	29.0957	6.91748
YLENPKKYIPGTKM	1	1	1	P00004		1681.91							High	1.37452	0				0
	P00004	Cytochrome c OS=Equus caballus GN=CYCS PE=1 SV=2 - [CYC_HORSE]	24.76	1	3	3	4	1.94453	9.52	1	2					2.78908	15.24	1	2					105	11.8252	9.56885
KASEDLKKHGTVVL	1	1	1	255683511		1524.9							High	1.36355	0				0
	255683511	myoglobin [Equus caballus]	56.49	1	7	8	10	4.0638	24.03	3	3	2.0876	16.88	2	2	0	10.39	1	2	2.0698	17.53	2	3	154	17.072	7.81104
GKVFGRCELAA	1	1	1	212276	C7(Carbamidomethyl)	1207.64										High	1.31765	0	0
	212276	lysozyme ([Gallus gallus]	39.46	1	7	7	18	12.719	22.45	3	7	3.93997	12.24	1	3	2.76644	9.52	1	8					147	16.228	9.0708
LYYANKYNGVF	4	1	1	P02769		1351.67							High	3.46925	0	High	2.73945	0	0
	P02769	Serum albumin OS=Bos taurus GN=ALB PE=1 SV=4 - [ALBU_BOVIN]	32.26	1	25	25	57	12.2268	9.68	5	13	32.1683	17.15	13	22	7.66667	6.45	4	12	10.7197	10.53	7	10	589	67.1613	6.1001
YWTYPGSLTTPPLL	1	1	1	30466252		1608.8							High	3.32419	0				0
	30466252	carbonic anhydrase 2 [Bos taurus]	45.38	1	32	32	76	44.574	36.15	14	26	33.3516	29.62	10	16	20.0557	30.38	8	22	4.00979	15.77	4	12	260	29.0957	6.91748
LKVGDANPALQKVLD	1	1	1	30466252		1580.87							High	3.1455	0				0
	30466252	carbonic anhydrase 2 [Bos taurus]	45.38	1	32	32	76	44.574	36.15	14	26	33.3516	29.62	10	16	20.0557	30.38	8	22	4.00979	15.77	4	12	260	29.0957	6.91748
IVLKEPISVSSQQ	2	1	1	30466252		1427.83							High	2.92473	0	High	3.792	0	0
	30466252	carbonic anhydrase 2 [Bos taurus]	45.38	1	32	32	76	44.574	36.15	14	26	33.3516	29.62	10	16	20.0557	30.38	8	22	4.00979	15.77	4	12	260	29.0957	6.91748
WIVLKEPISV	2	1	1	30466252		1183.7				High	1.62793	0	High	2.81011	0				0
	30466252	carbonic anhydrase 2 [Bos taurus]	45.38	1	32	32	76	44.574	36.15	14	26	33.3516	29.62	10	16	20.0557	30.38	8	22	4.00979	15.77	4	12	260	29.0957	6.91748
GYSLGNWVCAAKF	1	1	1	212276	C9(Carbamidomethyl)	1472.7							High	2.60846	0				0
	212276	lysozyme ([Gallus gallus]	39.46	1	7	7	18	12.719	22.45	3	7	3.93997	12.24	1	3	2.76644	9.52	1	8					147	16.228	9.0708
HLVHWNTKYGDFGT	1	1	1	30466252		1674.8							High	2.5841	0				0
	30466252	carbonic anhydrase 2 [Bos taurus]	45.38	1	32	32	76	44.574	36.15	14	26	33.3516	29.62	10	16	20.0557	30.38	8	22	4.00979	15.77	4	12	260	29.0957	6.91748
YRGYSLGNW	1	1	1	212276		1115.52							High	2.32589	0				0
	212276	lysozyme ([Gallus gallus]	39.46	1	7	7	18	12.719	22.45	3	7	3.93997	12.24	1	3	2.76644	9.52	1	8					147	16.228	9.0708
AIIHVLHSKHPGDFGAD	1	1	1	255683511		1813.95							High	2.29522	0				0
	255683511	myoglobin [Equus caballus]	56.49	1	7	8	10	4.0638	24.03	3	3	2.0876	16.88	2	2	0	10.39	1	2	2.0698	17.53	2	3	154	17.072	7.81104
SALTPDETYVPKAF	2	1	1	P02769		1538.74							High	2.04045	0	High	2.81867	0	0
	P02769	Serum albumin OS=Bos taurus GN=ALB PE=1 SV=4 - [ALBU_BOVIN]	32.26	1	25	25	57	12.2268	9.68	5	13	32.1683	17.15	13	22	7.66667	6.45	4	12	10.7197	10.53	7	10	589	67.1613	6.1001
IAYLKKATNE	1	1	1	P00004		1150.65							High	1.94453	0				0
	P00004	Cytochrome c OS=Equus caballus GN=CYCS PE=1 SV=2 - [CYC_HORSE]	24.76	1	3	3	4	1.94453	9.52	1	2					2.78908	15.24	1	2					105	11.8252	9.56885
IAAKYKELGFQG	1	1	1	255683511		1324.71							High	1.79679	0				0
	255683511	myoglobin [Equus caballus]	56.49	1	7	8	10	4.0638	24.03	3	3	2.0876	16.88	2	2	0	10.39	1	2	2.0698	17.53	2	3	154	17.072	7.81104
LRCASIQKFGERALK	1	1	1	P02769	C3(Carbamidomethyl)	1776.98							High	1.79444	0				0
	P02769	Serum albumin OS=Bos taurus GN=ALB PE=1 SV=4 - [ALBU_BOVIN]	32.26	1	25	25	57	12.2268	9.68	5	13	32.1683	17.15	13	22	7.66667	6.45	4	12	10.7197	10.53	7	10	589	67.1613	6.1001
NVWGKVEA	1	1	1	255683511		902.461							High	1.76858	0				0
	255683511	myoglobin [Equus caballus]	56.49	1	7	8	10	4.0638	24.03	3	3	2.0876	16.88	2	2	0	10.39	1	2	2.0698	17.53	2	3	154	17.072	7.81104
LKVGDANPALQKVLDAL	1	1	1	30466252		1765.04										High	3.21522	0	0
	30466252	carbonic anhydrase 2 [Bos taurus]	45.38	1	32	32	76	44.574	36.15	14	26	33.3516	29.62	10	16	20.0557	30.38	8	22	4.00979	15.77	4	12	260	29.0957	6.91748
FLKVGDANPALQ	2	1	1	30466252		1272.71	High	2.19294	0							High	3.20481	0	0
	30466252	carbonic anhydrase 2 [Bos taurus]	45.38	1	32	32	76	44.574	36.15	14	26	33.3516	29.62	10	16	20.0557	30.38	8	22	4.00979	15.77	4	12	260	29.0957	6.91748
IVLKEPISVSSQQML	1	1	1	30466252		1671.95										High	3.08913	0	0
	30466252	carbonic anhydrase 2 [Bos taurus]	45.38	1	32	32	76	44.574	36.15	14	26	33.3516	29.62	10	16	20.0557	30.38	8	22	4.00979	15.77	4	12	260	29.0957	6.91748
FTFHADICTLPDTEKQ	2	1	1	P02769	C8(Carbamidomethyl)	1922.93										High	2.56299	0	0
	P02769	Serum albumin OS=Bos taurus GN=ALB PE=1 SV=4 - [ALBU_BOVIN]	32.26	1	25	25	57	12.2268	9.68	5	13	32.1683	17.15	13	22	7.66667	6.45	4	12	10.7197	10.53	7	10	589	67.1613	6.1001
FAVEGPKL	1	1	1	P02769		860.473										High	2.51418	0	0
	P02769	Serum albumin OS=Bos taurus GN=ALB PE=1 SV=4 - [ALBU_BOVIN]	32.26	1	25	25	57	12.2268	9.68	5	13	32.1683	17.15	13	22	7.66667	6.45	4	12	10.7197	10.53	7	10	589	67.1613	6.1001
IRLFTGHPETL	2	1	1	255683511		1283.71				High	2.0698	0				High	2.0876	0	0
	255683511	myoglobin [Equus caballus]	56.49	1	7	8	10	4.0638	24.03	3	3	2.0876	16.88	2	2	0	10.39	1	2	2.0698	17.53	2	3	154	17.072	7.81104
FTFHADICTLPDTE	3	1	1	P02769	C8(Carbamidomethyl)	1666.72	High	2.09505	0	High	1.69789	0				High	1.96521	0	0
	P02769	Serum albumin OS=Bos taurus GN=ALB PE=1 SV=4 - [ALBU_BOVIN]	32.26	1	25	25	57	12.2268	9.68	5	13	32.1683	17.15	13	22	7.66667	6.45	4	12	10.7197	10.53	7	10	589	67.1613	6.1001
KSLHTLF	1	1	1	P02769		845.505										High	1.78334	0	0
	P02769	Serum albumin OS=Bos taurus GN=ALB PE=1 SV=4 - [ALBU_BOVIN]	32.26	1	25	25	57	12.2268	9.68	5	13	32.1683	17.15	13	22	7.66667	6.45	4	12	10.7197	10.53	7	10	589	67.1613	6.1001
SSQQMLKF	1	1	1	30466252		968.492										High	1.67237	0	0
	30466252	carbonic anhydrase 2 [Bos taurus]	45.38	1	32	32	76	44.574	36.15	14	26	33.3516	29.62	10	16	20.0557	30.38	8	22	4.00979	15.77	4	12	260	29.0957	6.91748
EKLGEYGFQNAL	1	1	1	P02769		1368.66										High	1.60498	0	0
	P02769	Serum albumin OS=Bos taurus GN=ALB PE=1 SV=4 - [ALBU_BOVIN]	32.26	1	25	25	57	12.2268	9.68	5	13	32.1683	17.15	13	22	7.66667	6.45	4	12	10.7197	10.53	7	10	589	67.1613	6.1001
FGDELCKVASL	1	1	1	P02769	C6(Carbamidomethyl)	1238.61										High	1.54452	0	0
	P02769	Serum albumin OS=Bos taurus GN=ALB PE=1 SV=4 - [ALBU_BOVIN]	32.26	1	25	25	57	12.2268	9.68	5	13	32.1683	17.15	13	22	7.66667	6.45	4	12	10.7197	10.53	7	10	589	67.1613	6.1001
KHGTVVLTALGGILK	1	1	1	255683511		1506.91										High	1.48146	0	0
	255683511	myoglobin [Equus caballus]	56.49	1	7	8	10	4.0638	24.03	3	3	2.0876	16.88	2	2	0	10.39	1	2	2.0698	17.53	2	3	154	17.072	7.81104
IVLKEPIS	1	1	1	30466252		898.566										High	1.47143	0	0
	30466252	carbonic anhydrase 2 [Bos taurus]	45.38	1	32	32	76	44.574	36.15	14	26	33.3516	29.62	10	16	20.0557	30.38	8	22	4.00979	15.77	4	12	260	29.0957	6.91748
VAWRNRCKGTDVQA	1	1	1	212276	C7(Carbamidomethyl)	1660.8	High	2.76644	0										0
	212276	lysozyme ([Gallus gallus]	39.46	1	7	7	18	12.719	22.45	3	7	3.93997	12.24	1	3	2.76644	9.52	1	8					147	16.228	9.0708
DALDSIKTKGKSTDFPNFDPGSLL	1	1	1	30466252		2566.35	High	2.63091	0										0
	30466252	carbonic anhydrase 2 [Bos taurus]	45.38	1	32	32	76	44.574	36.15	14	26	33.3516	29.62	10	16	20.0557	30.38	8	22	4.00979	15.77	4	12	260	29.0957	6.91748
IVLKEPISVSSQQMLKF	1	1	1	30466252	M14(Oxidation)	1963.06	High	1.92478	0										0
	30466252	carbonic anhydrase 2 [Bos taurus]	45.38	1	32	32	76	44.574	36.15	14	26	33.3516	29.62	10	16	20.0557	30.38	8	22	4.00979	15.77	4	12	260	29.0957	6.91748
ELLKHKPKATEEQLK	2	1	1	P02769		1792	High	1.6968	0	High	1.41668	0							0
	P02769	Serum albumin OS=Bos taurus GN=ALB PE=1 SV=4 - [ALBU_BOVIN]	32.26	1	25	25	57	12.2268	9.68	5	13	32.1683	17.15	13	22	7.66667	6.45	4	12	10.7197	10.53	7	10	589	67.1613	6.1001
AMTKALELFRNDIAAK	2	1	1	255683511		1792	High	1.57237	0	High	1.41788	0							0
	255683511	myoglobin [Equus caballus]	56.49	1	7	8	10	4.0638	24.03	3	3	2.0876	16.88	2	2	0	10.39	1	2	2.0698	17.53	2	3	154	17.072	7.81104
FEKLGEYGFQNAL	1	1	1	P02769		1515.73				High	3.70488	0							0
	P02769	Serum albumin OS=Bos taurus GN=ALB PE=1 SV=4 - [ALBU_BOVIN]	32.26	1	25	25	57	12.2268	9.68	5	13	32.1683	17.15	13	22	7.66667	6.45	4	12	10.7197	10.53	7	10	589	67.1613	6.1001
DQFEKLGEYGFQNALIVRY	1	1	1	P02769		2290.11				High	1.83688	0							0
	P02769	Serum albumin OS=Bos taurus GN=ALB PE=1 SV=4 - [ALBU_BOVIN]	32.26	1	25	25	57	12.2268	9.68	5	13	32.1683	17.15	13	22	7.66667	6.45	4	12	10.7197	10.53	7	10	589	67.1613	6.1001
ELLKHKPKATEEQLKTVMEN	1	1	1	P02769	M18(Oxidation)	2382.27				High	1.82633	0							0
	P02769	Serum albumin OS=Bos taurus GN=ALB PE=1 SV=4 - [ALBU_BOVIN]	32.26	1	25	25	57	12.2268	9.68	5	13	32.1683	17.15	13	22	7.66667	6.45	4	12	10.7197	10.53	7	10	589	67.1613	6.1001
FTFHADICT	1	1	1	P02769	C8(Carbamidomethyl)	1111.49				High	1.7913	0							0
	P02769	Serum albumin OS=Bos taurus GN=ALB PE=1 SV=4 - [ALBU_BOVIN]	32.26	1	25	25	57	12.2268	9.68	5	13	32.1683	17.15	13	22	7.66667	6.45	4	12	10.7197	10.53	7	10	589	67.1613	6.1001
YRLVQF	1	1	1	30466252		825.452				High	1.53276	0							0
	30466252	carbonic anhydrase 2 [Bos taurus]	45.38	1	32	32	76	44.574	36.15	14	26	33.3516	29.62	10	16	20.0557	30.38	8	22	4.00979	15.77	4	12	260	29.0957	6.91748
ALQKVLDALDSIKTK	1	1	1	30466252		1642.95				High	1.47653	0							0
	30466252	carbonic anhydrase 2 [Bos taurus]	45.38	1	32	32	76	44.574	36.15	14	26	33.3516	29.62	10	16	20.0557	30.38	8	22	4.00979	15.77	4	12	260	29.0957	6.91748
FEKLGEYGFQNAL	2	1	1	P02769		1515.71	High	4.82907	0										0
WSVARLSQKFPKAEF	2	1	1	P02769		1794.08	High	3.9847	0										0
LYYANKYNGVF	24	1	1	P02769		1352.59	High	3.65034	0										0
YYANKYNGVF	11	1	1	P02769		1238.52	High	3.07773	0										0
SALTPDETYVPKAF	2	1	1	P02769		1539.59	High	2.98046	0										0
PKLVVSTQTALA	2	1	1	P02769		1227.69	High	2.97748	0										0
WSVARLSQKFPKAE	1	1	1	P02769		1647	High	2.96574	0										0
KVPQVSTPTLVEVSR	1	1	1	P02769		1640.61	High	2.94604	0										0
LYYANKYNGV	3	1	1	P02769		1204.58	High	2.89849	0										0
HVKLVNELTE	2	1	1	P02769		1181.6	High	2.88411	0										0
TPDETYVPKAF	2	1	1	P02769		1267.59	High	2.84481	0										0
AIPENLPPLTAD	2	1	1	P02769		1250.41	High	2.78371	0										0
IKQNCDQFEKLGEYGFQNAL	1	1	1	P02769		2346.03	High	2.73607	0										0
FVEVTKL	5	1	1	P02769		835.416	High	2.6027	0										0
VEVTKLVTD	2	1	1	P02769		1003.43	High	2.59418	0										0
GEYGFQNA	1	1	1	P02769		885.194	High	2.45565	0										0
EKLGEYGFQNA	2	1	1	P02769		1255.62	High	2.38301	0										0
WGKYLYE	2	1	1	P02769		959.433	High	2.35487	0										0
DTHKSEIAHRFKDLGEEHFKGLVL	1	1	1	P02769		2807.54	High	2.35194	0										0
IAFSQYLQQ	2	1	1	P02769		1097.54	High	2.32709	0										0
DAIPENLPPLTAD	2	1	1	P02769		1366.43	High	2.3019	0										0
ARLSQKFPKAEF	1	1	1	P02769		1422.87	High	2.26369	0										0
FYAPELLY	1	1	1	P02769		1015.36	High	2.26176	0										0
YANKYNGVF	2	1	1	P02769		1076.47	High	2.24341	0										0
SQKFPKAEF	2	1	1	P02769		1081.56	High	2.20278	0										0
EKLGEYGFQNAL	2	1	1	P02769		1368.55	High	2.16097	0										0
VASLRETYGDMADC	2	1	1	P02769		1531.57	High	2.13164	0										0
KLVVSTQTALA	1	1	1	P02769		1130.5	High	2.10854	0										0
AKDDPHACYSTVFDKLKHLVDEP	1	1	1	P02769		2629.17	High	2.09993	0										0
GVFQECCQAEDKGACLLPKIETM	2	1	1	P02769		2512.92	High	2.09514	0										0
VLLRLAKE	2	1	1	P02769		941.651	High	2.08672	0										0
HPEYAVSVLLR	1	1	1	P02769		1283.66	High	2.07582	0										0
QTALVELLKHKPKATEEQLKTVMEN	1	1	1	P02769		2877.38	High	2.07562	0										0
TYVPKAF	2	1	1	P02769		825.481	High	2.0122	0										0
VEKDAIPENLPPLTAD	2	1	1	P02769		1722.75	High	1.98666	0										0
TYVPKAFD	2	1	1	P02769		940.479	High	1.9806	0										0
NKYNGVFQECCQAEDKGACLLPKIET	1	1	1	P02769		2901.21	High	1.9605	0										0
AWSVARL	3	1	1	P02769		802.294	High	1.91977	0										0
YGFQNAL	4	1	1	P02769		812.312	High	1.90476	0										0
YAPELLY	2	1	1	P02769		868.202	High	1.86556	0										0
WSVARLSQK	1	1	1	P02769		1074.61	High	1.82761	0										0
AEVEKDAI	3	1	1	P02769		874.273	High	1.82522	0										0
YVPKAFDEKL	2	1	1	P02769		1209.61	High	1.81901	0										0
LYYANKY	2	1	1	P02769		935.433	High	1.76189	0										0
FDEKLFT	1	1	1	P02769		899.332	High	1.73966	0										0
IAFSQYLQ	2	1	1	P02769		969.353	High	1.70491	0										0
IARRHPYFYAPEL	1	1	1	P02769		1632.84	High	1.69575	0										0
VEVTKLVT	1	1	1	P02769		888.446	High	1.65559	0										0
PCTEDYLSLI	1	1	1	P02769		1154.43	High	1.59699	0										0
LKTVmENF	1	1	1	P02769	M5(Oxidation)	997.476	High	1.58358	0										0
NKYNGVFQE	1	1	1	P02769		1097.49	High	1.57936	0										0
SPDLPKLKPD	1	1	1	P02769		1109.59	High	1.5692	0										0
