# Supplementary material for: Salt-Mediated Organic Solvent Precipitation for Enhanced Recovery of Peptides Generated by Pepsin Digestion
Source: Proteomes. 2021 Nov 3;9(4):44. doi: 10.3390/proteomes9040044 (PMC8628918; doi:10.3390/proteomes9040044)
Supplement: Supplementary file 1 [file proteomes-09-00044-s001.zip › Table S22-S23.xlsx]

## Sheet: Replication 1
Table S22: List of protein and peptide ID’s for pepsin digestion of yeast sample, ppt at optimized conditions (100 mM ZnSO4, 97% acetone, room temprature and 5 min incubation), pellet, MS replication 1
Protein ID's
Accession	Description	Coverage [%]	# Peptides	# PSMs	# Unique Peptides	# Protein Groups	# AAs	MW [kDa]	calc. pI
P00950	Phosphoglycerate mutase 1 OS=Saccharomyces cerevisiae (strain ATCC 204508 / S288c) OX=559292 GN=GPM1 PE=1 SV=3	97	34	84	34	1	247	27.6	8.84
P00925	Enolase 2 OS=Saccharomyces cerevisiae (strain ATCC 204508 / S288c) OX=559292 GN=ENO2 PE=1 SV=2	85	95	295	52	1	437	46.9	6
P06169	Pyruvate decarboxylase isozyme 1 OS=Saccharomyces cerevisiae (strain ATCC 204508 / S288c) OX=559292 GN=PDC1 PE=1 SV=7	85	113	211	61	1	563	61.5	6.19
P14540	Fructose-bisphosphate aldolase OS=Saccharomyces cerevisiae (strain ATCC 204508 / S288c) OX=559292 GN=FBA1 PE=1 SV=3	83	67	168	67	1	359	39.6	5.78
P00942	Triosephosphate isomerase OS=Saccharomyces cerevisiae (strain ATCC 204508 / S288c) OX=559292 GN=TPI1 PE=1 SV=2	82	39	67	39	1	248	26.8	6.01
P00358	Glyceraldehyde-3-phosphate dehydrogenase 2 OS=Saccharomyces cerevisiae (strain ATCC 204508 / S288c) OX=559292 GN=TDH2 PE=1 SV=3	82	46	82	10	1	332	35.8	6.96
P00359	Glyceraldehyde-3-phosphate dehydrogenase 3 OS=Saccharomyces cerevisiae (strain ATCC 204508 / S288c) OX=559292 GN=TDH3 PE=1 SV=3	77	60	117	22	1	332	35.7	6.96
P00330	Alcohol dehydrogenase 1 OS=Saccharomyces cerevisiae (strain ATCC 204508 / S288c) OX=559292 GN=ADH1 PE=1 SV=5	72	37	91	19	1	348	36.8	6.68
P00924	Enolase 1 OS=Saccharomyces cerevisiae (strain ATCC 204508 / S288c) OX=559292 GN=ENO1 PE=1 SV=3	72	57	157	14	1	437	46.8	6.62
P0C0X0	40S ribosomal protein S28-B OS=Saccharomyces cerevisiae (strain ATCC 204508 / S288c) OX=559292 GN=RPS28B PE=1 SV=1	70	3	4	3	1	67	7.6	10.78
P00560	Phosphoglycerate kinase OS=Saccharomyces cerevisiae (strain ATCC 204508 / S288c) OX=559292 GN=PGK1 PE=1 SV=2	69	62	143	60	1	416	44.7	7.61
Q8TGL7	Putative uncharacterized protein YNR003W-A OS=Saccharomyces cerevisiae (strain ATCC 204508 / S288c) OX=559292 GN=YNR003W-A PE=5 SV=1	69	1	1	1	1	32	3.4	9.14
P38011	Guanine nucleotide-binding protein subunit beta-like protein OS=Saccharomyces cerevisiae (strain ATCC 204508 / S288c) OX=559292 GN=ASC1 PE=1 SV=4	65	32	48	32	1	319	34.8	6.24
P32471	Elongation factor 1-beta OS=Saccharomyces cerevisiae (strain ATCC 204508 / S288c) OX=559292 GN=EFB1 PE=1 SV=4	65	17	34	17	1	206	22.6	4.45
P10622	60S acidic ribosomal protein P1-beta OS=Saccharomyces cerevisiae (strain ATCC 204508 / S288c) OX=559292 GN=RPP1B PE=1 SV=3	64	6	9	5	1	106	10.7	4.01
P02994	Elongation factor 1-alpha OS=Saccharomyces cerevisiae (strain ATCC 204508 / S288c) OX=559292 GN=TEF1 PE=1 SV=1	63	70	143	40	1	458	50	9.04
A6ZUM5	40S ribosomal protein S0-A OS=Saccharomyces cerevisiae (strain YJM789) OX=307796 GN=RPS0A PE=3 SV=1	63	25	49	25	1	252	28	4.72
P0CX31	40S ribosomal protein S24-A OS=Saccharomyces cerevisiae (strain ATCC 204508 / S288c) OX=559292 GN=RPS24A PE=1 SV=1	63	9	15	9	1	135	15.3	10.51
P14120	60S ribosomal protein L30 OS=Saccharomyces cerevisiae (strain ATCC 204508 / S288c) OX=559292 GN=RPL30 PE=1 SV=3	61	8	18	8	1	105	11.4	9.8
P10592	Heat shock protein SSA2 OS=Saccharomyces cerevisiae (strain ATCC 204508 / S288c) OX=559292 GN=SSA2 PE=1 SV=3	60	52	108	11	1	639	69.4	5.06
P05317	60S acidic ribosomal protein P0 OS=Saccharomyces cerevisiae (strain ATCC 204508 / S288c) OX=559292 GN=RPP0 PE=1 SV=2	59	22	37	22	1	312	33.7	4.83
P00549	Pyruvate kinase 1 OS=Saccharomyces cerevisiae (strain ATCC 204508 / S288c) OX=559292 GN=CDC19 PE=1 SV=2	59	48	88	48	1	500	54.5	7.68
Q01855	40S ribosomal protein S15 OS=Saccharomyces cerevisiae (strain ATCC 204508 / S288c) OX=559292 GN=RPS15 PE=1 SV=1	59	11	13	11	1	142	16	10.7
P14832	Peptidyl-prolyl cis-trans isomerase OS=Saccharomyces cerevisiae (strain ATCC 204508 / S288c) OX=559292 GN=CPR1 PE=1 SV=3	58	16	34	15	1	162	17.4	7.44
P11484	Ribosome-associated molecular chaperone SSB1 OS=Saccharomyces cerevisiae (strain ATCC 204508 / S288c) OX=559292 GN=SSB1 PE=1 SV=3	57	47	81	3	1	613	66.6	5.44
P40150	Ribosome-associated molecular chaperone SSB2 OS=Saccharomyces cerevisiae (strain ATCC 204508 / S288c) OX=559292 GN=SSB2 PE=1 SV=2	57	45	76	1	1	613	66.6	5.49
P10591	Heat shock protein SSA1 OS=Saccharomyces cerevisiae (strain ATCC 204508 / S288c) OX=559292 GN=SSA1 PE=1 SV=4	56	49	100	8	1	642	69.6	5.11
A6ZYI0	Adenylate kinase OS=Saccharomyces cerevisiae (strain YJM789) OX=307796 GN=ADK1 PE=3 SV=1	55	12	18	12	1	222	24.2	6.7
P34760	Peroxiredoxin TSA1 OS=Saccharomyces cerevisiae (strain ATCC 204508 / S288c) OX=559292 GN=TSA1 PE=1 SV=3	55	10	21	10	1	196	21.6	5.14
Q02753	60S ribosomal protein L21-A OS=Saccharomyces cerevisiae (strain ATCC 204508 / S288c) OX=559292 GN=RPL21A PE=1 SV=1	54	6	9	6	1	160	18.2	10.39
P04456	60S ribosomal protein L25 OS=Saccharomyces cerevisiae (strain ATCC 204508 / S288c) OX=559292 GN=RPL25 PE=1 SV=4	54	13	22	13	1	142	15.7	10.11
P0C0V8	40S ribosomal protein S21-A OS=Saccharomyces cerevisiae (strain ATCC 204508 / S288c) OX=559292 GN=RPS21A PE=1 SV=1	54	9	15	9	1	87	9.7	6.06
P39516	40S ribosomal protein S14-B OS=Saccharomyces cerevisiae (strain ATCC 204508 / S288c) OX=559292 GN=RPS14B PE=1 SV=2	54	10	14	10	1	138	14.6	10.54
P05739	60S ribosomal protein L6-B OS=Saccharomyces cerevisiae (strain ATCC 204508 / S288c) OX=559292 GN=RPL6B PE=1 SV=4	53	9	15	6	1	176	20	10.08
P33331	Nuclear transport factor 2 OS=Saccharomyces cerevisiae (strain ATCC 204508 / S288c) OX=559292 GN=NTF2 PE=1 SV=2	53	8	13	8	1	125	14.4	4.7
P46784	40S ribosomal protein S10-B OS=Saccharomyces cerevisiae (strain ATCC 204508 / S288c) OX=559292 GN=RPS10B PE=1 SV=1	52	6	15	6	1	105	12.7	9.07
P0C2H8	60S ribosomal protein L31-A OS=Saccharomyces cerevisiae (strain ATCC 204508 / S288c) OX=559292 GN=RPL31A PE=1 SV=1	51	9	11	9	1	113	12.9	9.99
P0C0W1	40S ribosomal protein S22-A OS=Saccharomyces cerevisiae (strain ATCC 204508 / S288c) OX=559292 GN=RPS22A PE=1 SV=2	50	7	9	7	1	130	14.6	9.94
P05743	60S ribosomal protein L26-A OS=Saccharomyces cerevisiae (strain ATCC 204508 / S288c) OX=559292 GN=RPL26A PE=1 SV=3	50	4	5	4	1	127	14.2	10.58
Q3E841	Uncharacterized protein YNR034W-A OS=Saccharomyces cerevisiae (strain ATCC 204508 / S288c) OX=559292 GN=YNR034W-A PE=1 SV=1	49	4	9	4	1	98	10.8	8.97
P26786	40S ribosomal protein S7-A OS=Saccharomyces cerevisiae (strain ATCC 204508 / S288c) OX=559292 GN=RPS7A PE=1 SV=4	49	11	20	8	1	190	21.6	9.83
P00817	Inorganic pyrophosphatase OS=Saccharomyces cerevisiae (strain ATCC 204508 / S288c) OX=559292 GN=IPP1 PE=1 SV=4	47	14	20	14	1	287	32.3	5.58
P02407	40S ribosomal protein S17-A OS=Saccharomyces cerevisiae (strain ATCC 204508 / S288c) OX=559292 GN=RPS17A PE=1 SV=1	47	6	8	6	1	136	15.8	10.51
P02406	60S ribosomal protein L28 OS=Saccharomyces cerevisiae (strain ATCC 204508 / S288c) OX=559292 GN=RPL28 PE=1 SV=3	47	6	11	6	1	149	16.7	10.62
P07274	Profilin OS=Saccharomyces cerevisiae (strain ATCC 204508 / S288c) OX=559292 GN=PFY1 PE=1 SV=2	46	4	8	4	1	126	13.7	5.8
P31787	Acyl-CoA-binding protein OS=Saccharomyces cerevisiae (strain ATCC 204508 / S288c) OX=559292 GN=ACB1 PE=1 SV=3	46	3	7	3	1	87	10.1	4.92
P16467	Pyruvate decarboxylase isozyme 2 OS=Saccharomyces cerevisiae (strain ATCC 204508 / S288c) OX=559292 GN=PDC5 PE=1 SV=4	45	47	69	10	1	563	61.9	6.43
P26321	60S ribosomal protein L5 OS=Saccharomyces cerevisiae (strain ATCC 204508 / S288c) OX=559292 GN=RPL5 PE=1 SV=4	45	14	19	14	1	297	33.7	6.83
P0CX26	60S ribosomal protein L43-B OS=Saccharomyces cerevisiae (strain ATCC 204508 / S288c) OX=559292 GN=RPL43B PE=1 SV=1	45	3	5	3	1	92	10.1	10.42
P32324	Elongation factor 2 OS=Saccharomyces cerevisiae (strain ATCC 204508 / S288c) OX=559292 GN=EFT1 PE=1 SV=1	44	41	74	41	1	842	93.2	6.32
P34730	Protein BMH2 OS=Saccharomyces cerevisiae (strain ATCC 204508 / S288c) OX=559292 GN=BMH2 PE=1 SV=3	44	13	22	13	1	273	31	4.88
P05740	60S ribosomal protein L17-A OS=Saccharomyces cerevisiae (strain ATCC 204508 / S288c) OX=559292 GN=RPL17A PE=1 SV=4	43	9	23	9	1	184	20.5	10.92
P37291	Serine hydroxymethyltransferase, cytosolic OS=Saccharomyces cerevisiae (strain ATCC 204508 / S288c) OX=559292 GN=SHM2 PE=1 SV=2	42	18	34	18	1	469	52.2	7.43
P0CH09	Ubiquitin-60S ribosomal protein L40 OS=Saccharomyces cerevisiae (strain ATCC 204508 / S288c) OX=559292 GN=RPL40B PE=1 SV=1	42	11	18	11	1	128	14.5	9.83
P25443	40S ribosomal protein S2 OS=Saccharomyces cerevisiae (strain ATCC 204508 / S288c) OX=559292 GN=RPS2 PE=1 SV=3	42	10	20	10	1	254	27.4	10.43
P05750	40S ribosomal protein S3 OS=Saccharomyces cerevisiae (strain ATCC 204508 / S288c) OX=559292 GN=RPS3 PE=1 SV=5	42	11	16	11	1	240	26.5	9.41
P60009	Actin OS=Candida glabrata (strain ATCC 2001 / CBS 138 / JCM 3761 / NBRC 0622 / NRRL Y-65) OX=284593 GN=ACT1 PE=3 SV=1	41	19	35	19	1	375	41.7	5.68
P0CX35	40S ribosomal protein S4-A OS=Saccharomyces cerevisiae (strain ATCC 204508 / S288c) OX=559292 GN=RPS4A PE=1 SV=1	41	8	12	8	1	261	29.4	10.08
P0CX48	40S ribosomal protein S11-B OS=Saccharomyces cerevisiae (strain ATCC 204508 / S288c) OX=559292 GN=RPS11B PE=1 SV=1	40	4	7	4	1	156	17.7	10.78
P10664	60S ribosomal protein L4-A OS=Saccharomyces cerevisiae (strain ATCC 204508 / S288c) OX=559292 GN=RPL4A PE=1 SV=4	40	17	35	17	1	362	39.1	10.64
P00331	Alcohol dehydrogenase 2 OS=Saccharomyces cerevisiae (strain ATCC 204508 / S288c) OX=559292 GN=ADH2 PE=1 SV=3	39	21	42	3	1	348	36.7	6.74
P41752	Elongation factor 1-alpha OS=Ashbya gossypii (strain ATCC 10895 / CBS 109.51 / FGSC 9923 / NRRL Y-1056) OX=284811 GN=TEF PE=3 SV=1	39	31	64	1	1	458	49.9	9
P48164	40S ribosomal protein S7-B OS=Saccharomyces cerevisiae (strain ATCC 204508 / S288c) OX=559292 GN=RPS7B PE=1 SV=1	38	8	10	5	1	190	21.6	9.92
P0CX85	60S ribosomal protein L35-B OS=Saccharomyces cerevisiae (strain ATCC 204508 / S288c) OX=559292 GN=RPL35B PE=1 SV=1	38	3	5	3	1	120	13.9	10.58
O13516	40S ribosomal protein S9-A OS=Saccharomyces cerevisiae (strain ATCC 204508 / S288c) OX=559292 GN=RPS9A PE=1 SV=3	38	7	10	7	1	197	22.4	9.98
P51401	60S ribosomal protein L9-B OS=Saccharomyces cerevisiae (strain ATCC 204508 / S288c) OX=559292 GN=RPL9B PE=1 SV=1	38	7	10	1	1	191	21.6	9.66
P05738	60S ribosomal protein L9-A OS=Saccharomyces cerevisiae (strain ATCC 204508 / S288c) OX=559292 GN=RPL9A PE=1 SV=2	38	7	10	1	1	191	21.6	9.73
P04807	Hexokinase-2 OS=Saccharomyces cerevisiae (strain ATCC 204508 / S288c) OX=559292 GN=HXK2 PE=1 SV=4	37	17	29	13	1	486	53.9	5.3
P0CX55	40S ribosomal protein S18-A OS=Saccharomyces cerevisiae (strain ATCC 204508 / S288c) OX=559292 GN=RPS18A PE=1 SV=1	37	5	10	5	1	146	17	10.27
P40212	60S ribosomal protein L13-B OS=Saccharomyces cerevisiae (strain ATCC 204508 / S288c) OX=559292 GN=RPL13B PE=1 SV=1	36	4	6	4	1	199	22.5	11.08
P00445	Superoxide dismutase [Cu-Zn] OS=Saccharomyces cerevisiae (strain ATCC 204508 / S288c) OX=559292 GN=SOD1 PE=1 SV=2	36	3	5	3	1	154	15.8	6
P12709	Glucose-6-phosphate isomerase OS=Saccharomyces cerevisiae (strain ATCC 204508 / S288c) OX=559292 GN=PGI1 PE=1 SV=3	36	25	38	25	1	554	61.3	6.46
P15108	ATP-dependent molecular chaperone HSC82 OS=Saccharomyces cerevisiae (strain ATCC 204508 / S288c) OX=559292 GN=HSC82 PE=1 SV=4	35	25	40	6	1	705	80.9	4.83
P0CX41	60S ribosomal protein L23-A OS=Saccharomyces cerevisiae (strain ATCC 204508 / S288c) OX=559292 GN=RPL23A PE=1 SV=1	35	6	16	6	1	137	14.5	10.33
P16521	Elongation factor 3A OS=Saccharomyces cerevisiae (strain ATCC 204508 / S288c) OX=559292 GN=YEF3 PE=1 SV=4	34	45	72	30	1	1044	115.9	6.05
P15731	Ubiquitin-conjugating enzyme E2 4 OS=Saccharomyces cerevisiae (strain ATCC 204508 / S288c) OX=559292 GN=UBC4 PE=1 SV=1	34	3	4	3	1	148	16.4	6.52
P0CX24	60S ribosomal protein L20-B OS=Saccharomyces cerevisiae (strain ATCC 204508 / S288c) OX=559292 GN=RPL20B PE=1 SV=1	34	6	6	6	1	172	20.4	10.3
P23254	Transketolase 1 OS=Saccharomyces cerevisiae (strain ATCC 204508 / S288c) OX=559292 GN=TKL1 PE=1 SV=4	34	18	29	18	1	680	73.8	7.01
P0CX49	60S ribosomal protein L18-A OS=Saccharomyces cerevisiae (strain ATCC 204508 / S288c) OX=559292 GN=RPL18A PE=1 SV=1	33	6	9	5	1	186	20.6	11.71
P0CX38	40S ribosomal protein S6-B OS=Saccharomyces cerevisiae (strain ATCC 204508 / S288c) OX=559292 GN=RPS6B PE=1 SV=1	33	6	16	6	1	236	27	10.45
P0CX52	40S ribosomal protein S16-B OS=Saccharomyces cerevisiae (strain ATCC 204508 / S288c) OX=559292 GN=RPS16B PE=1 SV=1	33	6	11	6	1	143	15.8	10.26
P19882	Heat shock protein 60, mitochondrial OS=Saccharomyces cerevisiae (strain ATCC 204508 / S288c) OX=559292 GN=HSP60 PE=1 SV=1	33	15	30	15	1	572	60.7	5.31
P36105	60S ribosomal protein L14-A OS=Saccharomyces cerevisiae (strain ATCC 204508 / S288c) OX=559292 GN=RPL14A PE=1 SV=1	33	4	18	4	1	138	15.2	10.93
P26263	Pyruvate decarboxylase isozyme 3 OS=Saccharomyces cerevisiae (strain ATCC 204508 / S288c) OX=559292 GN=PDC6 PE=1 SV=3	33	37	66	1	1	563	61.5	6.19
P00360	Glyceraldehyde-3-phosphate dehydrogenase 1 OS=Saccharomyces cerevisiae (strain ATCC 204508 / S288c) OX=559292 GN=TDH1 PE=1 SV=3	32	20	35	1	1	332	35.7	8.28
P0CX30	40S ribosomal protein S23-B OS=Saccharomyces cerevisiae (strain ATCC 204508 / S288c) OX=559292 GN=RPS23B PE=1 SV=1	32	4	7	4	1	145	16	10.73
P05737	60S ribosomal protein L7-A OS=Saccharomyces cerevisiae (strain ATCC 204508 / S288c) OX=559292 GN=RPL7A PE=1 SV=3	31	7	9	7	1	244	27.6	10.15
P26785	60S ribosomal protein L16-B OS=Saccharomyces cerevisiae (strain ATCC 204508 / S288c) OX=559292 GN=RPL16B PE=1 SV=3	31	6	10	6	1	198	22.2	10.55
P25719	Peptidyl-prolyl cis-trans isomerase C, mitochondrial OS=Saccharomyces cerevisiae (strain ATCC 204508 / S288c) OX=559292 GN=CPR3 PE=1 SV=1	31	3	3	2	1	182	19.9	8.7
P40185	Protein MMF1, mitochondrial OS=Saccharomyces cerevisiae (strain ATCC 204508 / S288c) OX=559292 GN=MMF1 PE=1 SV=1	30	3	3	3	1	145	15.9	9.28
P02400	60S acidic ribosomal protein P2-beta OS=Saccharomyces cerevisiae (strain ATCC 204508 / S288c) OX=559292 GN=RPP2B PE=1 SV=2	30	5	6	5	1	110	11	4.15
P35691	Translationally-controlled tumor protein homolog OS=Saccharomyces cerevisiae (strain ATCC 204508 / S288c) OX=559292 GN=TMA19 PE=1 SV=1	30	9	15	9	1	167	18.7	4.56
P36008	Elongation factor 1-gamma 2 OS=Saccharomyces cerevisiae (strain ATCC 204508 / S288c) OX=559292 GN=TEF4 PE=1 SV=1	30	15	35	15	1	412	46.5	7.87
Q12306	Ubiquitin-like protein SMT3 OS=Saccharomyces cerevisiae (strain ATCC 204508 / S288c) OX=559292 GN=SMT3 PE=1 SV=1	30	2	2	2	1	101	11.6	5.02
P29453	60S ribosomal protein L8-B OS=Saccharomyces cerevisiae (strain ATCC 204508 / S288c) OX=559292 GN=RPL8B PE=1 SV=3	29	6	9	1	1	256	28.1	10.02
P17076	60S ribosomal protein L8-A OS=Saccharomyces cerevisiae (strain ATCC 204508 / S288c) OX=559292 GN=RPL8A PE=1 SV=4	29	6	8	1	1	256	28.1	10.04
P04806	Hexokinase-1 OS=Saccharomyces cerevisiae (strain ATCC 204508 / S288c) OX=559292 GN=HXK1 PE=1 SV=2	29	14	21	10	1	485	53.7	5.45
P31116	Homoserine dehydrogenase OS=Saccharomyces cerevisiae (strain ATCC 204508 / S288c) OX=559292 GN=HOM6 PE=1 SV=1	29	7	7	7	1	359	38.5	7.44
P39954	Adenosylhomocysteinase OS=Saccharomyces cerevisiae (strain ATCC 204508 / S288c) OX=559292 GN=SAH1 PE=1 SV=1	29	10	15	10	1	449	49.1	6.24
O14455	60S ribosomal protein L36-B OS=Saccharomyces cerevisiae (strain ATCC 204508 / S288c) OX=559292 GN=RPL36B PE=1 SV=3	29	4	4	4	1	100	11.1	11.59
P05749	60S ribosomal protein L22-A OS=Saccharomyces cerevisiae (strain ATCC 204508 / S288c) OX=559292 GN=RPL22A PE=1 SV=3	29	2	2	2	1	121	13.7	6.14
P0CX46	60S ribosomal protein L2-B OS=Saccharomyces cerevisiae (strain ATCC 204508 / S288c) OX=559292 GN=RPL2B PE=1 SV=1	29	7	14	7	1	254	27.4	11.11
P39938	40S ribosomal protein S26-A OS=Saccharomyces cerevisiae (strain ATCC 204508 / S288c) OX=559292 GN=RPS26A PE=1 SV=1	29	3	3	3	1	119	13.5	10.76
Q03558	NADPH dehydrogenase 2 OS=Saccharomyces cerevisiae (strain ATCC 204508 / S288c) OX=559292 GN=OYE2 PE=1 SV=3	28	10	15	10	1	400	45	6.57
Q03048	Cofilin OS=Saccharomyces cerevisiae (strain ATCC 204508 / S288c) OX=559292 GN=COF1 PE=1 SV=1	28	3	4	3	1	143	15.9	5.2
P13663	Aspartate-semialdehyde dehydrogenase OS=Saccharomyces cerevisiae (strain ATCC 204508 / S288c) OX=559292 GN=HOM2 PE=1 SV=1	28	7	9	7	1	365	39.5	6.73
P0CX34	40S ribosomal protein S30-B OS=Saccharomyces cerevisiae (strain ATCC 204508 / S288c) OX=559292 GN=RPS30B PE=1 SV=1	27	1	1	1	1	63	7.1	11.68
P38061	60S ribosomal protein L32 OS=Saccharomyces cerevisiae (strain ATCC 204508 / S288c) OX=559292 GN=RPL32 PE=1 SV=1	27	3	6	3	1	130	14.8	11.17
P02829	ATP-dependent molecular chaperone HSP82 OS=Saccharomyces cerevisiae (strain ATCC 204508 / S288c) OX=559292 GN=HSP82 PE=1 SV=1	27	20	34	1	1	709	81.4	4.91
P0CS91	Heat shock protein SSC1, mitochondrial OS=Saccharomyces cerevisiae OX=4932 GN=SSC1 PE=1 SV=1	26	16	21	14	1	655	70.8	5.53
Q02326	60S ribosomal protein L6-A OS=Saccharomyces cerevisiae (strain ATCC 204508 / S288c) OX=559292 GN=RPL6A PE=1 SV=2	26	5	9	2	1	176	19.9	10.1
Q02642	Nascent polypeptide-associated complex subunit beta-1 OS=Saccharomyces cerevisiae (strain ATCC 204508 / S288c) OX=559292 GN=EGD1 PE=1 SV=2	26	3	4	3	1	157	17	6.55
P0CX40	40S ribosomal protein S8-B OS=Saccharomyces cerevisiae (strain ATCC 204508 / S288c) OX=559292 GN=RPS8B PE=1 SV=1	26	5	5	5	1	200	22.5	10.67
P26783	40S ribosomal protein S5 OS=Saccharomyces cerevisiae (strain ATCC 204508 / S288c) OX=559292 GN=RPS5 PE=1 SV=3	26	6	11	6	1	225	25	8.59
P24000	60S ribosomal protein L24-B OS=Saccharomyces cerevisiae (strain ATCC 204508 / S288c) OX=559292 GN=RPL24B PE=1 SV=1	25	3	11	1	1	155	17.5	11.37
P04449	60S ribosomal protein L24-A OS=Saccharomyces cerevisiae (strain ATCC 204508 / S288c) OX=559292 GN=RPL24A PE=1 SV=1	25	3	12	1	1	155	17.6	11.28
P19358	S-adenosylmethionine synthase 2 OS=Saccharomyces cerevisiae (strain ATCC 204508 / S288c) OX=559292 GN=SAM2 PE=1 SV=3	25	7	7	7	1	384	42.2	5.38
Q74ZL5	Histone H2B.1 OS=Ashbya gossypii (strain ATCC 10895 / CBS 109.51 / FGSC 9923 / NRRL Y-1056) OX=284811 GN=HTB1 PE=3 SV=3	24	3	6	3	1	132	14.3	10.14
P32589	Heat shock protein homolog SSE1 OS=Saccharomyces cerevisiae (strain ATCC 204508 / S288c) OX=559292 GN=SSE1 PE=1 SV=4	24	12	16	12	1	693	77.3	5.22
P32836	GTP-binding nuclear protein GSP2/CNR2 OS=Saccharomyces cerevisiae (strain ATCC 204508 / S288c) OX=559292 GN=GSP2 PE=1 SV=1	24	4	5	4	1	220	25	6.68
P41277	Glycerol-1-phosphate phosphohydrolase 1 OS=Saccharomyces cerevisiae (strain ATCC 204508 / S288c) OX=559292 GN=GPP1 PE=1 SV=3	24	5	5	5	1	250	27.9	5.55
A0A023PZ94	Putative uncharacterized membrane protein YAL031W-A OS=Saccharomyces cerevisiae (strain ATCC 204508 / S288c) OX=559292 GN=YAL031W-A PE=5 SV=1	24	1	1	1	1	102	11.4	8.09
P41058	40S ribosomal protein S29-B OS=Saccharomyces cerevisiae (strain ATCC 204508 / S288c) OX=559292 GN=RPS29B PE=1 SV=3	23	2	4	2	1	56	6.7	10.01
P32449	Phospho-2-dehydro-3-deoxyheptonate aldolase, tyrosine-inhibited OS=Saccharomyces cerevisiae (strain ATCC 204508 / S288c) OX=559292 GN=ARO4 PE=1 SV=2	23	8	13	8	1	370	39.7	6.95
P38910	10 kDa heat shock protein, mitochondrial OS=Saccharomyces cerevisiae (strain ATCC 204508 / S288c) OX=559292 GN=HSP10 PE=1 SV=1	23	1	1	1	1	106	11.4	9
P05744	60S ribosomal protein L33-A OS=Saccharomyces cerevisiae (strain ATCC 204508 / S288c) OX=559292 GN=RPL33A PE=1 SV=3	22	2	4	2	1	107	12.1	11.08
P0CX27	60S ribosomal protein L42-A OS=Saccharomyces cerevisiae (strain ATCC 204508 / S288c) OX=559292 GN=RPL42A PE=1 SV=1	22	1	1	1	1	106	12.2	10.59
P17695	Glutaredoxin-2, mitochondrial OS=Saccharomyces cerevisiae (strain ATCC 204508 / S288c) OX=559292 GN=GRX2 PE=1 SV=3	21	2	2	2	1	143	15.9	7.28
P07281	40S ribosomal protein S19-B OS=Saccharomyces cerevisiae (strain ATCC 204508 / S288c) OX=559292 GN=RPS19B PE=1 SV=2	21	2	6	1	1	144	15.9	9.61
P07280	40S ribosomal protein S19-A OS=Saccharomyces cerevisiae (strain ATCC 204508 / S288c) OX=559292 GN=RPS19A PE=1 SV=2	21	3	6	2	1	144	15.9	9.61
Q12074	Spermidine synthase OS=Saccharomyces cerevisiae (strain ATCC 204508 / S288c) OX=559292 GN=SPE3 PE=3 SV=1	21	4	4	4	1	293	33.3	5.53
C7GVZ9	40S ribosomal protein S1-B OS=Saccharomyces cerevisiae (strain JAY291) OX=574961 GN=RPS1B PE=3 SV=1	21	5	8	5	1	255	28.8	10.1
Q05016	NADP-dependent 3-hydroxy acid dehydrogenase OS=Saccharomyces cerevisiae (strain ATCC 204508 / S288c) OX=559292 GN=YMR226C PE=1 SV=1	21	3	3	3	1	267	29.1	6.81
C8ZDR4	Protein HRI1 OS=Saccharomyces cerevisiae (strain Lalvin EC1118 / Prise de mousse) OX=643680 GN=HRI1 PE=3 SV=1	20	4	4	4	1	244	27.5	5.21
Q12363	Transcriptional modulator WTM1 OS=Saccharomyces cerevisiae (strain ATCC 204508 / S288c) OX=559292 GN=WTM1 PE=1 SV=1	20	8	13	8	1	437	48.4	5.36
P05694	5-methyltetrahydropteroyltriglutamate--homocysteine methyltransferase OS=Saccharomyces cerevisiae (strain ATCC 204508 / S288c) OX=559292 GN=MET6 PE=1 SV=4	20	12	15	12	1	767	85.8	6.47
P32527	Zuotin OS=Saccharomyces cerevisiae (strain ATCC 204508 / S288c) OX=559292 GN=ZUO1 PE=1 SV=1	19	5	6	5	1	433	49	8.25
P14126	60S ribosomal protein L3 OS=Saccharomyces cerevisiae (strain ATCC 204508 / S288c) OX=559292 GN=RPL3 PE=1 SV=4	19	7	8	7	1	387	43.7	10.29
P38009	Bifunctional purine biosynthesis protein ADE17 OS=Saccharomyces cerevisiae (strain ATCC 204508 / S288c) OX=559292 GN=ADE17 PE=1 SV=2	19	8	11	8	1	592	65.2	6.55
P41805	60S ribosomal protein L10 OS=Saccharomyces cerevisiae (strain ATCC 204508 / S288c) OX=559292 GN=RPL10 PE=1 SV=1	19	5	11	5	1	221	25.3	10.02
P0C0T4	40S ribosomal protein S25-B OS=Saccharomyces cerevisiae (strain ATCC 204508 / S288c) OX=559292 GN=RPS25B PE=1 SV=1	19	5	11	5	1	108	12	10.32
P20081	FK506-binding protein 1 OS=Saccharomyces cerevisiae (strain ATCC 204508 / S288c) OX=559292 GN=FPR1 PE=1 SV=2	18	1	1	1	1	114	12.2	6.04
P41940	Mannose-1-phosphate guanyltransferase OS=Saccharomyces cerevisiae (strain ATCC 204508 / S288c) OX=559292 GN=PSA1 PE=1 SV=2	18	7	12	7	1	361	39.5	6.34
P31373	Cystathionine gamma-lyase OS=Saccharomyces cerevisiae (strain ATCC 204508 / S288c) OX=559292 GN=CYS3 PE=1 SV=2	18	4	8	4	1	394	42.5	6.54
P38777	Family of serine hydrolases 1 OS=Saccharomyces cerevisiae (strain ATCC 204508 / S288c) OX=559292 GN=FSH1 PE=1 SV=1	18	4	6	4	1	243	27.3	6.35
P39726	Glycine cleavage system H protein, mitochondrial OS=Saccharomyces cerevisiae (strain ATCC 204508 / S288c) OX=559292 GN=GCV3 PE=1 SV=3	18	3	3	3	1	170	18.8	4.73
P46969	Ribulose-phosphate 3-epimerase OS=Saccharomyces cerevisiae (strain ATCC 204508 / S288c) OX=559292 GN=RPE1 PE=1 SV=1	18	3	3	3	1	238	26	6.28
P38720	6-phosphogluconate dehydrogenase, decarboxylating 1 OS=Saccharomyces cerevisiae (strain ATCC 204508 / S288c) OX=559292 GN=GND1 PE=1 SV=1	18	6	9	6	1	489	53.5	6.64
P48589	40S ribosomal protein S12 OS=Saccharomyces cerevisiae (strain ATCC 204508 / S288c) OX=559292 GN=RPS12 PE=1 SV=1	17	1	4	1	1	143	15.5	4.73
P38788	Ribosome-associated complex subunit SSZ1 OS=Saccharomyces cerevisiae (strain ATCC 204508 / S288c) OX=559292 GN=SSZ1 PE=1 SV=2	17	7	10	7	1	538	58.2	5.05
P47143	Adenosine kinase OS=Saccharomyces cerevisiae (strain ATCC 204508 / S288c) OX=559292 GN=ADO1 PE=1 SV=1	17	6	7	6	1	340	36.4	5.16
P05748	60S ribosomal protein L15-A OS=Saccharomyces cerevisiae (strain ATCC 204508 / S288c) OX=559292 GN=RPL15A PE=1 SV=3	17	3	4	3	1	204	24.4	11.39
P35997	40S ribosomal protein S27-A OS=Saccharomyces cerevisiae (strain ATCC 204508 / S288c) OX=559292 GN=RPS27A PE=1 SV=1	17	1	2	1	1	82	8.9	9.14
P32911	Eukaryotic translation initiation factor eIF-1 OS=Saccharomyces cerevisiae (strain ATCC 204508 / S288c) OX=559292 GN=SUI1 PE=1 SV=1	17	1	1	1	1	108	12.3	7.97
P38879	Nascent polypeptide-associated complex subunit alpha OS=Saccharomyces cerevisiae (strain ATCC 204508 / S288c) OX=559292 GN=EGD2 PE=1 SV=3	17	3	4	3	1	174	18.7	4.94
P38013	Peroxiredoxin AHP1 OS=Saccharomyces cerevisiae (strain ATCC 204508 / S288c) OX=559292 GN=AHP1 PE=1 SV=4	16	2	2	2	1	176	19.1	5.16
P16862	ATP-dependent 6-phosphofructokinase subunit beta OS=Saccharomyces cerevisiae (strain ATCC 204508 / S288c) OX=559292 GN=PFK2 PE=1 SV=4	16	12	17	12	1	959	104.6	6.67
A6ZQJ1	ATP-dependent RNA helicase eIF4A OS=Saccharomyces cerevisiae (strain YJM789) OX=307796 GN=TIF1 PE=3 SV=1	16	8	10	8	1	395	44.7	5.12
P54839	Hydroxymethylglutaryl-CoA synthase OS=Saccharomyces cerevisiae (strain ATCC 204508 / S288c) OX=559292 GN=ERG13 PE=1 SV=1	16	5	6	5	1	491	55	8.16
P53141	Myosin light chain 1 OS=Saccharomyces cerevisiae (strain ATCC 204508 / S288c) OX=559292 GN=MLC1 PE=1 SV=1	16	2	2	1	1	149	16.4	4.73
P05756	40S ribosomal protein S13 OS=Saccharomyces cerevisiae (strain ATCC 204508 / S288c) OX=559292 GN=RPS13 PE=1 SV=3	16	1	4	1	1	151	17	10.43
Q757T2	13 kDa ribonucleoprotein-associated protein OS=Ashbya gossypii (strain ATCC 10895 / CBS 109.51 / FGSC 9923 / NRRL Y-1056) OX=284811 GN=SNU13 PE=3 SV=1	16	1	1	1	1	127	13.7	7.85
P38701	40S ribosomal protein S20 OS=Saccharomyces cerevisiae (strain ATCC 204508 / S288c) OX=559292 GN=RPS20 PE=1 SV=3	16	2	2	2	1	121	13.9	9.52
P0CX43	60S ribosomal protein L1-A OS=Saccharomyces cerevisiae (strain ATCC 204508 / S288c) OX=559292 GN=RPL1A PE=1 SV=1	16	6	9	6	1	217	24.5	9.72
P54115	Magnesium-activated aldehyde dehydrogenase, cytosolic OS=Saccharomyces cerevisiae (strain ATCC 204508 / S288c) OX=559292 GN=ALD6 PE=1 SV=4	16	6	6	6	1	500	54.4	5.44
P06106	Homocysteine/cysteine synthase OS=Saccharomyces cerevisiae (strain ATCC 204508 / S288c) OX=559292 GN=MET17 PE=1 SV=3	16	4	6	4	1	444	48.6	6.43
P22803	Thioredoxin-2 OS=Saccharomyces cerevisiae (strain ATCC 204508 / S288c) OX=559292 GN=TRX2 PE=1 SV=3	15	1	1	1	1	104	11.2	4.93
P04911	Histone H2A.1 OS=Saccharomyces cerevisiae (strain ATCC 204508 / S288c) OX=559292 GN=HTA1 PE=1 SV=2	15	1	1	1	1	132	14	10.67
Q12305	Thiosulfate:glutathione sulfurtransferase OS=Saccharomyces cerevisiae (strain ATCC 204508 / S288c) OX=559292 GN=RDL1 PE=1 SV=1	15	1	3	1	1	139	15.4	6.38
P05319	60S acidic ribosomal protein P2-alpha OS=Saccharomyces cerevisiae (strain ATCC 204508 / S288c) OX=559292 GN=RPP2A PE=1 SV=1	15	1	1	1	1	106	10.7	4.04
P29509	Thioredoxin reductase 1 OS=Saccharomyces cerevisiae (strain ATCC 204508 / S288c) OX=559292 GN=TRR1 PE=1 SV=3	15	4	4	4	1	319	34.2	5.94
P17709	Glucokinase-1 OS=Saccharomyces cerevisiae (strain ATCC 204508 / S288c) OX=559292 GN=GLK1 PE=1 SV=1	15	6	7	5	1	500	55.3	6.19
P16120	Threonine synthase OS=Saccharomyces cerevisiae (strain ATCC 204508 / S288c) OX=559292 GN=THR4 PE=1 SV=1	15	6	8	6	1	514	57.4	5.64
P18562	Uracil phosphoribosyltransferase OS=Saccharomyces cerevisiae (strain ATCC 204508 / S288c) OX=559292 GN=FUR1 PE=1 SV=2	14	2	2	2	1	216	24.6	5.74
P50095	Inosine-5'-monophosphate dehydrogenase 3 OS=Saccharomyces cerevisiae (strain ATCC 204508 / S288c) OX=559292 GN=IMD3 PE=1 SV=1	14	6	8	3	1	523	56.5	7.4
P07262	NADP-specific glutamate dehydrogenase 1 OS=Saccharomyces cerevisiae (strain ATCC 204508 / S288c) OX=559292 GN=GDH1 PE=1 SV=2	14	4	4	4	1	454	49.5	5.69
P39015	Suppressor protein STM1 OS=Saccharomyces cerevisiae (strain ATCC 204508 / S288c) OX=559292 GN=STM1 PE=1 SV=3	14	3	5	3	1	273	30	9.66
P04147	Polyadenylate-binding protein, cytoplasmic and nuclear OS=Saccharomyces cerevisiae (strain ATCC 204508 / S288c) OX=559292 GN=PAB1 PE=1 SV=4	14	5	5	5	1	577	64.3	5.97
P16861	ATP-dependent 6-phosphofructokinase subunit alpha OS=Saccharomyces cerevisiae (strain ATCC 204508 / S288c) OX=559292 GN=PFK1 PE=1 SV=1	14	14	17	14	1	987	107.9	6.39
P50094	Inosine-5'-monophosphate dehydrogenase 4 OS=Saccharomyces cerevisiae (strain ATCC 204508 / S288c) OX=559292 GN=IMD4 PE=1 SV=1	14	6	10	3	1	524	56.4	8.16
P53978	Elongation factor 3B OS=Saccharomyces cerevisiae (strain ATCC 204508 / S288c) OX=559292 GN=HEF3 PE=1 SV=2	14	16	27	1	1	1044	115.8	6.23
P32861	UTP--glucose-1-phosphate uridylyltransferase OS=Saccharomyces cerevisiae (strain ATCC 204508 / S288c) OX=559292 GN=UGP1 PE=1 SV=1	14	6	6	6	1	499	56	7.44
P39111	V-type proton ATPase subunit F OS=Saccharomyces cerevisiae (strain ATCC 204508 / S288c) OX=559292 GN=VMA7 PE=1 SV=1	14	1	1	1	1	118	13.5	5.05
P06168	Ketol-acid reductoisomerase, mitochondrial OS=Saccharomyces cerevisiae (strain ATCC 204508 / S288c) OX=559292 GN=ILV5 PE=1 SV=1	13	4	6	4	1	395	44.3	9.04
P23301	Eukaryotic translation initiation factor 5A-1 OS=Saccharomyces cerevisiae (strain ATCC 204508 / S288c) OX=559292 GN=HYP2 PE=1 SV=3	13	1	2	1	1	157	17.1	4.96
P32469	Diphthine methyl ester synthase OS=Saccharomyces cerevisiae (strain ATCC 204508 / S288c) OX=559292 GN=DPH5 PE=1 SV=1	13	3	3	3	1	300	33.8	4.92
P0C0W9	60S ribosomal protein L11-A OS=Saccharomyces cerevisiae (strain ATCC 204508 / S288c) OX=559292 GN=RPL11A PE=1 SV=2	13	2	2	2	1	174	19.7	9.92
P05318	60S acidic ribosomal protein P1-alpha OS=Saccharomyces cerevisiae (strain ATCC 204508 / S288c) OX=559292 GN=RPP1A PE=1 SV=4	13	1	1	1	1	106	10.9	3.88
A6ZVR0	Ubiquitin-related modifier 1 OS=Saccharomyces cerevisiae (strain YJM789) OX=307796 GN=URM1 PE=3 SV=1	13	1	1	1	1	99	11	4.5
Q12447	Polyamine N-acetyltransferase 1 OS=Saccharomyces cerevisiae (strain ATCC 204508 / S288c) OX=559292 GN=PAA1 PE=1 SV=1	13	2	2	2	1	191	21.9	5.82
P53090	Aromatic/aminoadipate aminotransferase 1 OS=Saccharomyces cerevisiae (strain ATCC 204508 / S288c) OX=559292 GN=ARO8 PE=1 SV=1	13	6	7	6	1	500	56.1	6.01
P17255	V-type proton ATPase catalytic subunit A OS=Saccharomyces cerevisiae (strain ATCC 204508 / S288c) OX=559292 GN=VMA1 PE=1 SV=3	13	9	10	9	1	1071	118.6	6.16
P16550	Protein APA1 OS=Saccharomyces cerevisiae (strain ATCC 204508 / S288c) OX=559292 GN=APA1 PE=1 SV=4	12	4	5	4	1	321	36.5	5.02
P07245	C-1-tetrahydrofolate synthase, cytoplasmic OS=Saccharomyces cerevisiae (strain ATCC 204508 / S288c) OX=559292 GN=ADE3 PE=1 SV=1	12	8	12	8	1	946	102.1	6.84
P15019	Transaldolase OS=Saccharomyces cerevisiae (strain ATCC 204508 / S288c) OX=559292 GN=TAL1 PE=1 SV=4	12	4	5	4	1	335	37	6.43
P0CX53	60S ribosomal protein L12-A OS=Saccharomyces cerevisiae (strain ATCC 204508 / S288c) OX=559292 GN=RPL12A PE=1 SV=1	12	1	2	1	1	165	17.8	9.41
P32463	Acyl carrier protein, mitochondrial OS=Saccharomyces cerevisiae (strain ATCC 204508 / S288c) OX=559292 GN=ACP1 PE=1 SV=1	12	1	1	1	1	125	13.9	4.97
P07265	Alpha-glucosidase MAL62 OS=Saccharomyces cerevisiae OX=4932 GN=MAL62 PE=1 SV=1	12	6	8	5	1	584	68.1	5.81
P43616	Cys-Gly metallodipeptidase DUG1 OS=Saccharomyces cerevisiae (strain ATCC 204508 / S288c) OX=559292 GN=DUG1 PE=1 SV=1	12	5	5	5	1	481	52.8	5.67
Q04178	Hypoxanthine-guanine phosphoribosyltransferase OS=Saccharomyces cerevisiae (strain ATCC 204508 / S288c) OX=559292 GN=HPT1 PE=1 SV=1	12	2	2	2	1	221	25.2	5.69
P47120	Deoxyhypusine hydroxylase OS=Saccharomyces cerevisiae (strain ATCC 204508 / S288c) OX=559292 GN=LIA1 PE=1 SV=1	12	2	2	2	1	325	36.1	4.87
P07991	Ornithine aminotransferase OS=Saccharomyces cerevisiae (strain ATCC 204508 / S288c) OX=559292 GN=CAR2 PE=1 SV=2	12	4	4	3	1	424	46.1	6.95
P40081	Putative magnesium-dependent phosphatase YER134C OS=Saccharomyces cerevisiae (strain ATCC 204508 / S288c) OX=559292 GN=YER134C PE=1 SV=1	11	1	1	1	1	178	20.4	6.77
A6ZRM0	Adenylosuccinate synthetase OS=Saccharomyces cerevisiae (strain YJM789) OX=307796 GN=ADE12 PE=3 SV=1	11	4	5	4	1	433	48.2	8.35
P41338	Acetyl-CoA acetyltransferase OS=Saccharomyces cerevisiae (strain ATCC 204508 / S288c) OX=559292 GN=ERG10 PE=1 SV=3	11	3	3	3	1	398	41.7	7.39
P46655	Glutamate--tRNA ligase, cytoplasmic OS=Saccharomyces cerevisiae (strain ATCC 204508 / S288c) OX=559292 GN=GUS1 PE=1 SV=3	11	5	8	5	1	708	80.8	7.53
P0CY07	Silenced mating-type protein ALPHA1 OS=Saccharomyces cerevisiae (strain ATCC 204508 / S288c) OX=559292 GN=HMLALPHA1 PE=3 SV=1	11	1	1	1	1	175	20.4	9.99
P38804	Restriction of telomere capping protein 3 OS=Saccharomyces cerevisiae (strain ATCC 204508 / S288c) OX=559292 GN=RTC3 PE=1 SV=1	11	1	1	1	1	111	12	5.07
O14467	Multiprotein-bridging factor 1 OS=Saccharomyces cerevisiae (strain ATCC 204508 / S288c) OX=559292 GN=MBF1 PE=1 SV=2	11	1	2	1	1	151	16.4	10.61
P38088	Glycine--tRNA ligase 1, mitochondrial OS=Saccharomyces cerevisiae (strain ATCC 204508 / S288c) OX=559292 GN=GRS1 PE=1 SV=3	11	5	6	5	1	690	78.1	6.52
P36136	Sedoheptulose 1,7-bisphosphatase OS=Saccharomyces cerevisiae (strain ATCC 204508 / S288c) OX=559292 GN=SHB17 PE=1 SV=1	10	2	2	2	1	271	31	5.96
P15624	Phenylalanine--tRNA ligase beta subunit OS=Saccharomyces cerevisiae (strain ATCC 204508 / S288c) OX=559292 GN=FRS1 PE=1 SV=3	10	6	6	6	1	595	67.3	5.78
P16140	V-type proton ATPase subunit B OS=Saccharomyces cerevisiae (strain ATCC 204508 / S288c) OX=559292 GN=VMA2 PE=1 SV=2	10	5	6	5	1	517	57.7	5.07
P07149	Fatty acid synthase subunit beta OS=Saccharomyces cerevisiae (strain ATCC 204508 / S288c) OX=559292 GN=FAS1 PE=1 SV=2	10	16	21	16	1	2051	228.5	5.92
P0CX83	60S ribosomal protein L19-B OS=Saccharomyces cerevisiae (strain ATCC 204508 / S288c) OX=559292 GN=RPL19B PE=1 SV=1	10	1	2	1	1	189	21.7	11.36
P04161	Phosphoribosylglycinamide formyltransferase OS=Saccharomyces cerevisiae (strain ATCC 204508 / S288c) OX=559292 GN=ADE8 PE=1 SV=1	10	1	1	1	1	214	23.5	6.42
Q06449	[PSI+] inducibility protein 3 OS=Saccharomyces cerevisiae (strain ATCC 204508 / S288c) OX=559292 GN=PIN3 PE=1 SV=1	10	1	1	1	1	215	23.5	7.42
P52910	Acetyl-coenzyme A synthetase 2 OS=Saccharomyces cerevisiae (strain ATCC 204508 / S288c) OX=559292 GN=ACS2 PE=1 SV=1	10	6	9	6	1	683	75.4	6.68
P40495	Homoisocitrate dehydrogenase, mitochondrial OS=Saccharomyces cerevisiae (strain ATCC 204508 / S288c) OX=559292 GN=LYS12 PE=1 SV=1	9	2	2	2	1	371	40	8.02
P32582	Cystathionine beta-synthase OS=Saccharomyces cerevisiae (strain ATCC 204508 / S288c) OX=559292 GN=CYS4 PE=1 SV=1	9	4	4	4	1	507	56	6.7
P49089	Asparagine synthetase [glutamine-hydrolyzing] 1 OS=Saccharomyces cerevisiae (strain ATCC 204508 / S288c) OX=559292 GN=ASN1 PE=1 SV=2	9	4	5	2	1	572	64.4	6.11
P38972	Phosphoribosylformylglycinamidine synthase OS=Saccharomyces cerevisiae (strain ATCC 204508 / S288c) OX=559292 GN=ADE6 PE=1 SV=2	9	10	12	10	1	1358	148.8	5.27
P04801	Threonine--tRNA ligase, cytoplasmic OS=Saccharomyces cerevisiae (strain ATCC 204508 / S288c) OX=559292 GN=THS1 PE=1 SV=2	9	5	5	5	1	734	84.5	7.03
P25373	Glutaredoxin-1 OS=Saccharomyces cerevisiae (strain ATCC 204508 / S288c) OX=559292 GN=GRX1 PE=1 SV=1	9	3	5	2	1	110	12.4	5.06
Q06252	Uncharacterized protein YLR179C OS=Saccharomyces cerevisiae (strain ATCC 204508 / S288c) OX=559292 GN=YLR179C PE=1 SV=1	9	2	2	2	1	201	22.1	4.94
P27616	Phosphoribosylaminoimidazole-succinocarboxamide synthase OS=Saccharomyces cerevisiae (strain ATCC 204508 / S288c) OX=559292 GN=ADE1 PE=1 SV=2	9	2	2	2	1	306	34.6	5.95
Q12458	Putative reductase 1 OS=Saccharomyces cerevisiae (strain ATCC 204508 / S288c) OX=559292 GN=YPR1 PE=1 SV=1	9	2	2	2	1	312	34.7	7.12
P07244	Bifunctional purine biosynthetic protein ADE5,7 OS=Saccharomyces cerevisiae (strain ATCC 204508 / S288c) OX=559292 GN=ADE5,7 PE=1 SV=1	8	4	8	4	1	802	86	5.27
P15180	Lysine--tRNA ligase, cytoplasmic OS=Saccharomyces cerevisiae (strain ATCC 204508 / S288c) OX=559292 GN=KRS1 PE=1 SV=2	8	3	3	3	1	591	67.9	6.13
P09938	Ribonucleoside-diphosphate reductase small chain 1 OS=Saccharomyces cerevisiae (strain ATCC 204508 / S288c) OX=559292 GN=RNR2 PE=1 SV=2	8	3	3	3	1	399	46.1	5.25
P46672	tRNA-aminoacylation cofactor ARC1 OS=Saccharomyces cerevisiae (strain ATCC 204508 / S288c) OX=559292 GN=ARC1 PE=1 SV=2	8	2	3	2	1	376	42.1	7.88
P15705	Heat shock protein STI1 OS=Saccharomyces cerevisiae (strain ATCC 204508 / S288c) OX=559292 GN=STI1 PE=1 SV=1	8	3	3	3	1	589	66.2	5.59
P22515	Ubiquitin-activating enzyme E1 1 OS=Saccharomyces cerevisiae (strain ATCC 204508 / S288c) OX=559292 GN=UBA1 PE=1 SV=2	8	6	6	6	1	1024	114.2	5.11
Q01560	Nucleolar protein 3 OS=Saccharomyces cerevisiae (strain ATCC 204508 / S288c) OX=559292 GN=NPL3 PE=1 SV=1	7	2	2	2	1	414	45.4	5.54
P40069	Importin subunit beta-4 OS=Saccharomyces cerevisiae (strain ATCC 204508 / S288c) OX=559292 GN=KAP123 PE=1 SV=1	7	6	8	6	1	1113	122.5	4.63
Q755R1	Protein translation factor SUI1 OS=Ashbya gossypii (strain ATCC 10895 / CBS 109.51 / FGSC 9923 / NRRL Y-1056) OX=284811 GN=SUI1A PE=3 SV=1	7	1	1	1	1	108	12.3	7.28
P37012	Phosphoglucomutase 2 OS=Saccharomyces cerevisiae (strain ATCC 204508 / S288c) OX=559292 GN=PGM2 PE=1 SV=1	7	4	4	4	1	569	63	6.62
P15646	rRNA 2'-O-methyltransferase fibrillarin OS=Saccharomyces cerevisiae (strain ATCC 204508 / S288c) OX=559292 GN=NOP1 PE=1 SV=1	7	2	2	2	1	327	34.4	10.24
P19097	Fatty acid synthase subunit alpha OS=Saccharomyces cerevisiae (strain ATCC 204508 / S288c) OX=559292 GN=FAS2 PE=1 SV=2	7	12	14	12	1	1887	206.8	5.44
P25491	Mitochondrial protein import protein MAS5 OS=Saccharomyces cerevisiae (strain ATCC 204508 / S288c) OX=559292 GN=YDJ1 PE=1 SV=1	7	2	3	2	1	409	44.6	6.3
Q08474	Vacuolar morphogenesis protein 10 OS=Saccharomyces cerevisiae (strain ATCC 204508 / S288c) OX=559292 GN=VAM10 PE=4 SV=1	7	1	1	1	1	114	11.8	5.96
P40037	Protein HMF1 OS=Saccharomyces cerevisiae (strain ATCC 204508 / S288c) OX=559292 GN=HMF1 PE=1 SV=1	7	1	1	1	1	129	13.9	5.41
P23542	Aspartate aminotransferase, cytoplasmic OS=Saccharomyces cerevisiae (strain ATCC 204508 / S288c) OX=559292 GN=AAT2 PE=1 SV=3	7	2	2	2	1	418	46	8.32
Q12118	Small glutamine-rich tetratricopeptide repeat-containing protein 2 OS=Saccharomyces cerevisiae (strain ATCC 204508 / S288c) OX=559292 GN=SGT2 PE=1 SV=1	7	1	1	1	1	346	37.2	4.79
P39676	Flavohemoprotein OS=Saccharomyces cerevisiae (strain ATCC 204508 / S288c) OX=559292 GN=YHB1 PE=1 SV=2	7	2	4	2	1	399	44.6	6.28
P00815	Histidine biosynthesis trifunctional protein OS=Saccharomyces cerevisiae (strain ATCC 204508 / S288c) OX=559292 GN=HIS4 PE=1 SV=3	7	3	5	3	1	799	87.7	5.29
Q06005	Octanoyltransferase, mitochondrial OS=Saccharomyces cerevisiae (strain ATCC 204508 / S288c) OX=559292 GN=LIP2 PE=1 SV=1	7	1	2	1	1	328	37.2	9.16
P52286	Suppressor of kinetochore protein 1 OS=Saccharomyces cerevisiae (strain ATCC 204508 / S288c) OX=559292 GN=SKP1 PE=1 SV=2	7	1	2	1	1	194	22.3	4.51
P11076	ADP-ribosylation factor 1 OS=Saccharomyces cerevisiae (strain ATCC 204508 / S288c) OX=559292 GN=ARF1 PE=1 SV=3	7	1	1	1	1	181	20.5	7.34
P41818	Protein GLC8 OS=Saccharomyces cerevisiae (strain ATCC 204508 / S288c) OX=559292 GN=GLC8 PE=1 SV=1	7	1	1	1	1	229	26.6	4.69
P53184	Nicotinamidase OS=Saccharomyces cerevisiae (strain ATCC 204508 / S288c) OX=559292 GN=PNC1 PE=1 SV=1	6	3	3	3	1	216	25	6.27
P22203	V-type proton ATPase subunit E OS=Saccharomyces cerevisiae (strain ATCC 204508 / S288c) OX=559292 GN=VMA4 PE=1 SV=4	6	1	1	1	1	233	26.5	5.36
Q750S6	Succinate dehydrogenase [ubiquinone] cytochrome b small subunit, mitochondrial OS=Ashbya gossypii (strain ATCC 10895 / CBS 109.51 / FGSC 9923 / NRRL Y-1056) OX=284811 GN=SDH4 PE=3 SV=1	6	1	1	1	1	171	18.1	8.94
P49723	Ribonucleoside-diphosphate reductase small chain 2 OS=Saccharomyces cerevisiae (strain ATCC 204508 / S288c) OX=559292 GN=RNR4 PE=1 SV=1	6	2	2	2	1	345	40	5.21
A6ZZ25	Eukaryotic translation initiation factor 3 subunit G OS=Saccharomyces cerevisiae (strain YJM789) OX=307796 GN=TIF35 PE=3 SV=1	6	2	3	2	1	274	30.5	6.81
P40075	Vesicle-associated membrane protein-associated protein SCS2 OS=Saccharomyces cerevisiae (strain ATCC 204508 / S288c) OX=559292 GN=SCS2 PE=1 SV=3	6	1	1	1	1	244	26.9	4.89
P38075	Pyridoxamine 5'-phosphate oxidase OS=Saccharomyces cerevisiae (strain ATCC 204508 / S288c) OX=559292 GN=PDX3 PE=1 SV=1	6	1	1	1	1	228	26.9	7.49
P40465	Chromosome segregation in meiosis protein 2 OS=Saccharomyces cerevisiae (strain ATCC 204508 / S288c) OX=559292 GN=CSM2 PE=1 SV=1	6	1	1	1	1	213	24.9	8.34
P32628	UV excision repair protein RAD23 OS=Saccharomyces cerevisiae (strain ATCC 204508 / S288c) OX=559292 GN=RAD23 PE=1 SV=1	6	1	1	1	1	398	42.3	4.32
P38858	6-phosphogluconolactonase 3 OS=Saccharomyces cerevisiae (strain ATCC 204508 / S288c) OX=559292 GN=SOL3 PE=1 SV=2	6	1	1	1	1	249	27.8	5.5
P38689	Ribose-phosphate pyrophosphokinase 3 OS=Saccharomyces cerevisiae (strain ATCC 204508 / S288c) OX=559292 GN=PRS3 PE=1 SV=1	6	1	1	1	1	320	35.1	8.29
A0A023PZH9	Putative uncharacterized protein YHL034W-A OS=Saccharomyces cerevisiae (strain ATCC 204508 / S288c) OX=559292 GN=YHL034W-A PE=5 SV=1	6	1	1	1	1	153	16.3	8.75
P53691	Peptidyl-prolyl cis-trans isomerase CPR6 OS=Saccharomyces cerevisiae (strain ATCC 204508 / S288c) OX=559292 GN=CPR6 PE=1 SV=1	6	1	1	1	1	371	42	6.16
P38891	Branched-chain-amino-acid aminotransferase, mitochondrial OS=Saccharomyces cerevisiae (strain ATCC 204508 / S288c) OX=559292 GN=BAT1 PE=1 SV=1	6	1	1	1	1	393	43.6	8.91
P09436	Isoleucine--tRNA ligase, cytoplasmic OS=Saccharomyces cerevisiae (strain ATCC 204508 / S288c) OX=559292 GN=ILS1 PE=1 SV=1	6	6	6	6	1	1072	122.9	6.06
O13543	Putative uncharacterized protein YLR294C OS=Saccharomyces cerevisiae (strain ATCC 204508 / S288c) OX=559292 GN=YLR294C PE=5 SV=1	6	1	1	1	1	109	13.1	9.77
P32481	Eukaryotic translation initiation factor 2 subunit gamma OS=Saccharomyces cerevisiae (strain ATCC 204508 / S288c) OX=559292 GN=GCD11 PE=1 SV=1	6	2	2	2	1	527	57.8	6.8
Q00764	Alpha,alpha-trehalose-phosphate synthase [UDP-forming] 56 kDa subunit OS=Saccharomyces cerevisiae (strain ATCC 204508 / S288c) OX=559292 GN=TPS1 PE=1 SV=2	5	2	3	2	1	495	56.1	6.09
P49090	Asparagine synthetase [glutamine-hydrolyzing] 2 OS=Saccharomyces cerevisiae (strain ATCC 204508 / S288c) OX=559292 GN=ASN2 PE=1 SV=2	5	3	5	1	1	572	64.6	5.87
Q06991	Protein PUN1 OS=Saccharomyces cerevisiae (strain ATCC 204508 / S288c) OX=559292 GN=PUN1 PE=1 SV=1	5	2	2	1	1	263	29.2	8.51
P07342	Acetolactate synthase catalytic subunit, mitochondrial OS=Saccharomyces cerevisiae (strain ATCC 204508 / S288c) OX=559292 GN=ILV2 PE=1 SV=1	5	3	3	3	1	687	74.9	8.51
P36052	Protein arginine methyltransferase NDUFAF7 homolog, mitochondrial OS=Saccharomyces cerevisiae (strain ATCC 204508 / S288c) OX=559292 GN=YKL162C PE=1 SV=1	5	1	1	1	1	402	46.5	7.87
P00812	Arginase OS=Saccharomyces cerevisiae (strain ATCC 204508 / S288c) OX=559292 GN=CAR1 PE=1 SV=1	5	1	1	1	1	333	35.6	5.64
P50623	SUMO-conjugating enzyme UBC9 OS=Saccharomyces cerevisiae (strain ATCC 204508 / S288c) OX=559292 GN=UBC9 PE=1 SV=1	5	1	1	1	1	157	17.9	9.2
P00498	ATP phosphoribosyltransferase OS=Saccharomyces cerevisiae (strain ATCC 204508 / S288c) OX=559292 GN=HIS1 PE=1 SV=1	5	2	2	2	1	297	32.2	6.15
P40159	Uncharacterized protein YNL208W OS=Saccharomyces cerevisiae (strain ATCC 204508 / S288c) OX=559292 GN=YNL208W PE=1 SV=2	5	1	1	1	1	199	20.1	7.64
P0CE88	Seripauperin-1 OS=Saccharomyces cerevisiae (strain ATCC 204508 / S288c) OX=559292 GN=PAU1 PE=3 SV=1	5	1	1	1	1	120	12.9	5.31
P25043	Proteasome subunit beta type-2 OS=Saccharomyces cerevisiae (strain ATCC 204508 / S288c) OX=559292 GN=PUP1 PE=1 SV=1	5	1	2	1	1	261	28.3	6.61
P07263	Histidine--tRNA ligase, mitochondrial OS=Saccharomyces cerevisiae (strain ATCC 204508 / S288c) OX=559292 GN=HTS1 PE=1 SV=2	5	2	2	2	1	546	59.9	7.71
P16474	Endoplasmic reticulum chaperone BiP OS=Saccharomyces cerevisiae (strain ATCC 204508 / S288c) OX=559292 GN=KAR2 PE=1 SV=1	5	3	3	1	1	682	74.4	4.93
P40825	Alanine--tRNA ligase, mitochondrial OS=Saccharomyces cerevisiae (strain ATCC 204508 / S288c) OX=559292 GN=ALA1 PE=1 SV=3	5	3	3	3	1	983	110	5.71
P38697	Inosine-5'-monophosphate dehydrogenase 2 OS=Saccharomyces cerevisiae (strain ATCC 204508 / S288c) OX=559292 GN=IMD2 PE=1 SV=1	5	2	4	1	1	523	56.5	8.48
P07284	Serine--tRNA ligase, cytoplasmic OS=Saccharomyces cerevisiae (strain ATCC 204508 / S288c) OX=559292 GN=SES1 PE=1 SV=2	5	3	3	3	1	462	53.3	6.09
P19414	Aconitate hydratase, mitochondrial OS=Saccharomyces cerevisiae (strain ATCC 204508 / S288c) OX=559292 GN=ACO1 PE=1 SV=2	5	3	3	3	1	778	85.3	8.07
P07283	Phosphomannomutase OS=Saccharomyces cerevisiae (strain ATCC 204508 / S288c) OX=559292 GN=SEC53 PE=1 SV=1	5	1	1	1	1	254	29	5.24
P13188	Glutamine--tRNA ligase OS=Saccharomyces cerevisiae (strain ATCC 204508 / S288c) OX=559292 GN=GLN4 PE=1 SV=2	5	3	3	3	1	809	93.1	8.41
P23776	Glucan 1,3-beta-glucosidase I/II OS=Saccharomyces cerevisiae (strain ATCC 204508 / S288c) OX=559292 GN=EXG1 PE=1 SV=1	5	2	2	1	1	448	51.3	4.75
Q06146	Uncharacterized protein YLR257W OS=Saccharomyces cerevisiae (strain ATCC 204508 / S288c) OX=559292 GN=YLR257W PE=1 SV=1	5	1	1	1	1	321	36	4.91
P11353	Oxygen-dependent coproporphyrinogen-III oxidase OS=Saccharomyces cerevisiae (strain ATCC 204508 / S288c) OX=559292 GN=HEM13 PE=1 SV=2	5	1	1	1	1	328	37.7	6.8
P47176	Branched-chain-amino-acid aminotransferase, cytosolic OS=Saccharomyces cerevisiae (strain ATCC 204508 / S288c) OX=559292 GN=BAT2 PE=1 SV=1	5	1	2	1	1	376	41.6	7.3
Q75A37	Cell division cycle protein 123 OS=Ashbya gossypii (strain ATCC 10895 / CBS 109.51 / FGSC 9923 / NRRL Y-1056) OX=284811 GN=CDC123 PE=3 SV=1	5	2	2	2	1	355	40.5	4.82
Q03629	Uncharacterized protein YML079W OS=Saccharomyces cerevisiae (strain ATCC 204508 / S288c) OX=559292 GN=YML079W PE=1 SV=1	4	1	1	1	1	201	22.4	5.4
Q12230	Sphingolipid long chain base-responsive protein LSP1 OS=Saccharomyces cerevisiae (strain ATCC 204508 / S288c) OX=559292 GN=LSP1 PE=1 SV=1	4	1	1	1	1	341	38	4.7
P32599	Fimbrin OS=Saccharomyces cerevisiae (strain ATCC 204508 / S288c) OX=559292 GN=SAC6 PE=1 SV=1	4	2	2	2	1	642	71.7	5.48
P12695	Dihydrolipoyllysine-residue acetyltransferase component of pyruvate dehydrogenase complex, mitochondrial OS=Saccharomyces cerevisiae (strain ATCC 204508 / S288c) OX=559292 GN=LAT1 PE=1 SV=1	4	1	1	1	1	482	51.8	7.8
P40693	Ribosome biogenesis protein RLP7 OS=Saccharomyces cerevisiae (strain ATCC 204508 / S288c) OX=559292 GN=RLP7 PE=1 SV=1	4	1	1	1	1	322	36.5	9.45
P40054	D-3-phosphoglycerate dehydrogenase 1 OS=Saccharomyces cerevisiae (strain ATCC 204508 / S288c) OX=559292 GN=SER3 PE=1 SV=1	4	2	2	2	1	469	51.2	5.57
P50109	Protein PSP2 OS=Saccharomyces cerevisiae (strain ATCC 204508 / S288c) OX=559292 GN=PSP2 PE=1 SV=2	4	1	1	1	1	593	65.5	8.73
P36013	NAD-dependent malic enzyme, mitochondrial OS=Saccharomyces cerevisiae (strain ATCC 204508 / S288c) OX=559292 GN=MAE1 PE=1 SV=1	4	2	2	2	1	669	74.3	8.18
Q01662	Methionine aminopeptidase 1 OS=Saccharomyces cerevisiae (strain ATCC 204508 / S288c) OX=559292 GN=MAP1 PE=1 SV=2	4	1	1	1	1	387	43.3	7.88
Q75CP5	Methylthioribulose-1-phosphate dehydratase OS=Ashbya gossypii (strain ATCC 10895 / CBS 109.51 / FGSC 9923 / NRRL Y-1056) OX=284811 GN=MDE1 PE=3 SV=1	4	1	1	1	1	242	26.4	6.93
P19357	Solute carrier family 2, facilitated glucose transporter member 4 OS=Rattus norvegicus OX=10116 GN=Slc2a4 PE=1 SV=1	4	1	1	1	1	509	54.9	7.3
P14843	Phospho-2-dehydro-3-deoxyheptonate aldolase, phenylalanine-inhibited OS=Saccharomyces cerevisiae (strain ATCC 204508 / S288c) OX=559292 GN=ARO3 PE=1 SV=1	4	1	2	1	1	370	41	7.39
P28777	Chorismate synthase OS=Saccharomyces cerevisiae (strain ATCC 204508 / S288c) OX=559292 GN=ARO2 PE=1 SV=1	4	1	1	1	1	376	40.8	7.8
Q75E80	Mitochondrial import inner membrane translocase subunit TIM22 OS=Ashbya gossypii (strain ATCC 10895 / CBS 109.51 / FGSC 9923 / NRRL Y-1056) OX=284811 GN=TIM22 PE=3 SV=1	4	1	1	1	1	201	21.1	5.96
A5DV09	Golgi to ER traffic protein 1 OS=Lodderomyces elongisporus (strain ATCC 11503 / CBS 2605 / JCM 1781 / NBRC 1676 / NRRL YB-4239) OX=379508 GN=GET1 PE=3 SV=1	4	1	2	1	1	204	23.9	9.7
P34231	Uncharacterized protein YKL187C OS=Saccharomyces cerevisiae (strain ATCC 204508 / S288c) OX=559292 GN=YKL187C PE=1 SV=1	4	2	3	2	1	750	81	5.05
P27476	Nuclear localization sequence-binding protein OS=Saccharomyces cerevisiae (strain ATCC 204508 / S288c) OX=559292 GN=NSR1 PE=1 SV=1	4	1	1	1	1	414	44.5	4.93
Q06051	Putative uncharacterized protein YLR400W OS=Saccharomyces cerevisiae (strain ATCC 204508 / S288c) OX=559292 GN=YLR400W PE=5 SV=1	4	1	1	1	1	157	18.5	8.75
Q04409	Putative glucokinase-2 OS=Saccharomyces cerevisiae (strain ATCC 204508 / S288c) OX=559292 GN=EMI2 PE=1 SV=1	4	2	3	1	1	500	55.9	6.27
P40217	Eukaryotic translation initiation factor 3 subunit I OS=Saccharomyces cerevisiae (strain ATCC 204508 / S288c) OX=559292 GN=TIF34 PE=1 SV=1	4	1	1	1	1	347	38.7	5.67
P07259	Protein URA2 OS=Saccharomyces cerevisiae (strain ATCC 204508 / S288c) OX=559292 GN=URA2 PE=1 SV=5	4	6	6	6	1	2214	244.9	5.83
O59709	Glucose-insensitive transcription protein 7 OS=Schizosaccharomyces pombe (strain 972 / ATCC 24843) OX=284812 GN=git7 PE=4 SV=2	4	1	1	1	1	379	42.9	5.49
A6ZZH2	NADH-cytochrome b5 reductase 2 OS=Saccharomyces cerevisiae (strain YJM789) OX=307796 GN=MCR1 PE=3 SV=1	4	1	1	1	1	302	34.1	8.65
P38708	Putative proline--tRNA ligase YHR020W OS=Saccharomyces cerevisiae (strain ATCC 204508 / S288c) OX=559292 GN=YHR020W PE=1 SV=1	4	2	2	2	1	688	77.3	6.4
Q05506	Arginine--tRNA ligase, cytoplasmic OS=Saccharomyces cerevisiae (strain ATCC 204508 / S288c) OX=559292 GN=YDR341C PE=1 SV=1	4	2	2	2	1	607	69.5	6.79
P40209	Protein GAT2 OS=Saccharomyces cerevisiae (strain ATCC 204508 / S288c) OX=559292 GN=GAT2 PE=4 SV=1	4	1	1	1	1	560	63.1	8.72
P53051	Oligo-1,6-glucosidase IMA1 OS=Saccharomyces cerevisiae (strain ATCC 204508 / S288c) OX=559292 GN=IMA1 PE=1 SV=1	4	2	2	1	1	589	68.5	5.47
P21242	Probable proteasome subunit alpha type-7 OS=Saccharomyces cerevisiae (strain ATCC 204508 / S288c) OX=559292 GN=PRE10 PE=1 SV=2	3	1	1	1	1	288	31.5	5.19
Q08746	Regulator of ribosome biosynthesis OS=Saccharomyces cerevisiae (strain ATCC 204508 / S288c) OX=559292 GN=RRS1 PE=1 SV=1	3	1	1	1	1	203	22.9	9.47
P32614	Fumarate reductase 1 OS=Saccharomyces cerevisiae (strain ATCC 204508 / S288c) OX=559292 GN=FRD1 PE=1 SV=1	3	1	2	1	1	470	50.8	6.33
A6ZTT5	Alcohol dehydrogenase 4 OS=Saccharomyces cerevisiae (strain YJM789) OX=307796 GN=ADH4 PE=3 SV=2	3	2	3	2	1	382	41.1	6.28
Q758N2	Autophagy-related protein 13 OS=Ashbya gossypii (strain ATCC 10895 / CBS 109.51 / FGSC 9923 / NRRL Y-1056) OX=284811 GN=ATG13 PE=3 SV=1	3	1	1	1	1	659	71.5	6.99
P40576	Inner membrane assembly complex subunit 22 OS=Saccharomyces cerevisiae (strain ATCC 204508 / S288c) OX=559292 GN=INA22 PE=1 SV=1	3	1	1	1	1	216	24.6	8.87
A0A023PZD0	Putative uncharacterized protein YFR036W-A OS=Saccharomyces cerevisiae (strain ATCC 204508 / S288c) OX=559292 GN=YFR036W-A PE=5 SV=1	3	1	1	1	1	216	24.2	4.96
P32385	Ribonucleoprotein 1 OS=Saccharomyces cerevisiae (strain ATCC 204508 / S288c) OX=559292 GN=RNP1 PE=4 SV=2	3	1	2	1	1	249	28.8	9.91
Q5AG40	Vacuolar protein sorting-associated protein 4 OS=Candida albicans (strain SC5314 / ATCC MYA-2876) OX=237561 GN=VPS4 PE=2 SV=1	3	1	1	1	1	439	48.4	5.64
P15625	Phenylalanine--tRNA ligase alpha subunit OS=Saccharomyces cerevisiae (strain ATCC 204508 / S288c) OX=559292 GN=FRS2 PE=1 SV=3	3	1	1	1	1	503	57.5	5.78
P25586	KRR1 small subunit processome component OS=Saccharomyces cerevisiae (strain ATCC 204508 / S288c) OX=559292 GN=KRR1 PE=1 SV=1	3	1	1	1	1	316	37.1	9.39
P38763	Uncharacterized protein YHR022C OS=Saccharomyces cerevisiae (strain ATCC 204508 / S288c) OX=559292 GN=YHR022C PE=4 SV=1	3	1	1	1	1	256	29	6.98
P33322	H/ACA ribonucleoprotein complex subunit CBF5 OS=Saccharomyces cerevisiae (strain ATCC 204508 / S288c) OX=559292 GN=CBF5 PE=1 SV=1	3	2	2	2	1	483	54.7	8.9
Q07993	D-xylulose reductase OS=Saccharomyces cerevisiae (strain ATCC 204508 / S288c) OX=559292 GN=XYL2 PE=1 SV=1	3	1	1	1	1	356	38.6	6.14
A5E4V9	Nucleolar protein 58 OS=Lodderomyces elongisporus (strain ATCC 11503 / CBS 2605 / JCM 1781 / NBRC 1676 / NRRL YB-4239) OX=379508 GN=NOP58 PE=3 SV=1	3	1	1	1	1	518	57.6	7.87
P33330	Phosphoserine aminotransferase OS=Saccharomyces cerevisiae (strain ATCC 204508 / S288c) OX=559292 GN=SER1 PE=1 SV=1	3	1	1	1	1	395	43.4	6.54
Q01976	ADP-ribose pyrophosphatase OS=Saccharomyces cerevisiae (strain ATCC 204508 / S288c) OX=559292 GN=YSA1 PE=1 SV=2	3	1	1	1	1	231	26.1	6.38
P34167	Eukaryotic translation initiation factor 4B OS=Saccharomyces cerevisiae (strain ATCC 204508 / S288c) OX=559292 GN=TIF3 PE=1 SV=1	3	1	1	1	1	436	48.5	5.29
P39547	ULP1-interacting protein 3 OS=Saccharomyces cerevisiae (strain ATCC 204508 / S288c) OX=559292 GN=UIP3 PE=1 SV=1	3	1	1	1	1	235	27.1	6.14
P32288	Glutamine synthetase OS=Saccharomyces cerevisiae (strain ATCC 204508 / S288c) OX=559292 GN=GLN1 PE=1 SV=4	3	1	1	1	1	370	41.7	6.34
P28319	Cell wall protein CWP1 OS=Saccharomyces cerevisiae (strain ATCC 204508 / S288c) OX=559292 GN=CWP1 PE=1 SV=2	3	1	1	1	1	239	24.3	4.67
Q04305	U3 small nucleolar RNA-associated protein 15 OS=Saccharomyces cerevisiae (strain ATCC 204508 / S288c) OX=559292 GN=UTP15 PE=1 SV=1	3	2	3	2	1	513	57.7	9.31
P14904	Vacuolar aminopeptidase 1 OS=Saccharomyces cerevisiae (strain ATCC 204508 / S288c) OX=559292 GN=APE1 PE=1 SV=2	3	1	1	1	1	514	57.1	5.83
P40482	Protein transport protein SEC24 OS=Saccharomyces cerevisiae (strain ATCC 204508 / S288c) OX=559292 GN=SEC24 PE=1 SV=1	3	2	2	2	1	926	103.6	6.23
O74740	Cleavage factor two protein 2 OS=Schizosaccharomyces pombe (strain 972 / ATCC 24843) OX=284812 GN=cft2 PE=1 SV=1	3	1	1	1	1	797	89.4	5.35
P04802	Aspartate--tRNA ligase, cytoplasmic OS=Saccharomyces cerevisiae (strain ATCC 204508 / S288c) OX=559292 GN=DPS1 PE=1 SV=3	3	1	1	1	1	557	63.5	6.58
O04278	Guanine nucleotide-binding protein alpha-1 subunit OS=Pisum sativum OX=3888 GN=GPA1 PE=2 SV=1	3	1	1	1	1	384	44.7	6.01
P38616	Protein YGP1 OS=Saccharomyces cerevisiae (strain ATCC 204508 / S288c) OX=559292 GN=YGP1 PE=1 SV=2	3	1	1	1	1	354	37.3	5.44
P00729	Carboxypeptidase Y OS=Saccharomyces cerevisiae (strain ATCC 204508 / S288c) OX=559292 GN=PRC1 PE=1 SV=1	3	2	2	2	1	532	59.8	4.73
Q04751	N-alpha-acetyltransferase 40 OS=Saccharomyces cerevisiae (strain ATCC 204508 / S288c) OX=559292 GN=NAT4 PE=1 SV=1	3	1	1	1	1	285	32.3	8.09
O94084	Putative uncharacterized protein OPI9 OS=Saccharomyces cerevisiae (strain ATCC 204508 / S288c) OX=559292 GN=OPI9 PE=5 SV=1	3	1	1	1	1	285	27.8	4.25
P32341	Vacuolar ATPase assembly integral membrane protein VPH2 OS=Saccharomyces cerevisiae (strain ATCC 204508 / S288c) OX=559292 GN=VPH2 PE=1 SV=1	3	1	1	1	1	215	25.3	9.03
P43636	Alpha-1,3/1,6-mannosyltransferase ALG2 OS=Saccharomyces cerevisiae (strain ATCC 204508 / S288c) OX=559292 GN=ALG2 PE=1 SV=2	3	2	2	2	1	503	58	6.28
P43545	Probable pyridoxal 5'-phosphate synthase subunit SNZ3 OS=Saccharomyces cerevisiae (strain ATCC 204508 / S288c) OX=559292 GN=SNZ3 PE=2 SV=1	3	1	1	1	1	298	32	5.57
P48510	Ubiquitin domain-containing protein DSK2 OS=Saccharomyces cerevisiae (strain ATCC 204508 / S288c) OX=559292 GN=DSK2 PE=1 SV=2	3	1	1	1	1	373	39.3	4.96
P38986	L-asparaginase 1 OS=Saccharomyces cerevisiae (strain ATCC 204508 / S288c) OX=559292 GN=ASP1 PE=1 SV=1	3	1	1	1	1	381	41.4	5.44
P39714	(R,R)-butanediol dehydrogenase OS=Saccharomyces cerevisiae (strain ATCC 204508 / S288c) OX=559292 GN=BDH1 PE=1 SV=2	3	1	2	1	1	382	41.6	6.57
Q04226	Transcription initiation factor TFIID subunit 11 OS=Saccharomyces cerevisiae (strain ATCC 204508 / S288c) OX=559292 GN=TAF11 PE=1 SV=1	3	1	1	1	1	346	40.6	5.68
Q05788	Purine nucleoside phosphorylase OS=Saccharomyces cerevisiae (strain ATCC 204508 / S288c) OX=559292 GN=PNP1 PE=1 SV=1	3	1	1	1	1	311	33.7	7.27
Q04013	Citrate/oxoglutarate carrier protein OS=Saccharomyces cerevisiae (strain ATCC 204508 / S288c) OX=559292 GN=YHM2 PE=1 SV=1	3	1	1	1	1	314	34.2	9.88
Q07589	Uncharacterized protein YDL144C OS=Saccharomyces cerevisiae (strain ATCC 204508 / S288c) OX=559292 GN=YDL144C PE=1 SV=2	3	1	1	1	1	356	39.8	6.73
Q758E4	DNA mismatch repair protein HSM3 OS=Ashbya gossypii (strain ATCC 10895 / CBS 109.51 / FGSC 9923 / NRRL Y-1056) OX=284811 GN=HSM3 PE=3 SV=1	3	1	1	1	1	475	54.4	5.07
Q12442	ADIPOR-like receptor IZH2 OS=Saccharomyces cerevisiae (strain ATCC 204508 / S288c) OX=559292 GN=IZH2 PE=1 SV=2	3	1	1	1	1	317	36.3	8.81
P38301	GCR1-dependent translation factor 1 OS=Saccharomyces cerevisiae (strain ATCC 204508 / S288c) OX=559292 GN=GDT1 PE=1 SV=1	3	1	1	1	1	280	30.3	5.44
P52911	Glucan 1,3-beta-glucosidase 2 OS=Saccharomyces cerevisiae (strain ATCC 204508 / S288c) OX=559292 GN=EXG2 PE=1 SV=1	2	2	2	1	1	562	63.5	5.38
P54726	UV excision repair protein RAD23 homolog A OS=Mus musculus OX=10090 GN=Rad23a PE=1 SV=2	2	1	1	1	1	363	39.7	4.58
P06105	Protein SCP160 OS=Saccharomyces cerevisiae (strain ATCC 204508 / S288c) OX=559292 GN=SCP160 PE=1 SV=3	2	2	2	2	1	1222	134.7	5.85
P46669	DNA-directed RNA polymerase I subunit RPA43 OS=Saccharomyces cerevisiae (strain ATCC 204508 / S288c) OX=559292 GN=RPA43 PE=1 SV=2	2	1	1	1	1	326	36.2	4.92
P32263	Pyrroline-5-carboxylate reductase OS=Saccharomyces cerevisiae (strain ATCC 204508 / S288c) OX=559292 GN=PRO3 PE=1 SV=1	2	1	2	1	1	286	30.1	5.48
P00724	Invertase 2 OS=Saccharomyces cerevisiae (strain ATCC 204508 / S288c) OX=559292 GN=SUC2 PE=1 SV=1	2	2	3	2	1	532	60.6	4.75
P38880	Mitochondrial distribution and morphology protein 31 OS=Saccharomyces cerevisiae (strain ATCC 204508 / S288c) OX=559292 GN=MDM31 PE=1 SV=1	2	1	1	1	1	579	66.7	9.23
P25293	Nucleosome assembly protein OS=Saccharomyces cerevisiae (strain ATCC 204508 / S288c) OX=559292 GN=NAP1 PE=1 SV=2	2	1	1	1	1	417	47.9	4.34
Q750Z6	Vacuolar membrane protease OS=Ashbya gossypii (strain ATCC 10895 / CBS 109.51 / FGSC 9923 / NRRL Y-1056) OX=284811 GN=AGL209W PE=3 SV=1	2	2	2	1	1	1011	115.8	6.25
P53954	GDP-Man:Man(3)GlcNAc(2)-PP-Dol alpha-1,2-mannosyltransferase OS=Saccharomyces cerevisiae (strain ATCC 204508 / S288c) OX=559292 GN=ALG11 PE=1 SV=1	2	1	1	1	1	548	63.1	8.98
P43623	Putative cystathionine beta-lyase OS=Saccharomyces cerevisiae (strain ATCC 204508 / S288c) OX=559292 GN=IRC7 PE=1 SV=1	2	1	1	1	1	340	36.9	6.14
P38707	Asparagine--tRNA ligase, cytoplasmic OS=Saccharomyces cerevisiae (strain ATCC 204508 / S288c) OX=559292 GN=DED81 PE=1 SV=1	2	1	1	1	1	554	62.2	5.85
P11986	Inositol-3-phosphate synthase OS=Saccharomyces cerevisiae (strain ATCC 204508 / S288c) OX=559292 GN=INO1 PE=1 SV=3	2	1	1	1	1	533	59.6	5.92
P15703	Glucan 1,3-beta-glucosidase OS=Saccharomyces cerevisiae (strain ATCC 204508 / S288c) OX=559292 GN=BGL2 PE=1 SV=1	2	1	1	1	1	313	34.1	4.51
Q8SQU8	Probable cell division protein kinase ECU11_1290 OS=Encephalitozoon cuniculi (strain GB-M1) OX=284813 GN=ECU11_1290 PE=3 SV=2	2	1	1	1	1	315	35.5	5.6
P38250	Increased sodium tolerance protein 2 OS=Saccharomyces cerevisiae (strain ATCC 204508 / S288c) OX=559292 GN=IST2 PE=1 SV=2	2	1	1	1	1	946	105.8	8.98
P06738	Glycogen phosphorylase OS=Saccharomyces cerevisiae (strain ATCC 204508 / S288c) OX=559292 GN=GPH1 PE=1 SV=4	2	1	1	1	1	902	103.2	5.62
P32800	Peroxisomal biogenesis factor 2 OS=Saccharomyces cerevisiae (strain ATCC 204508 / S288c) OX=559292 GN=PEX2 PE=1 SV=1	2	1	1	1	1	271	30.7	8.88
Q08268	Probable transporter MCH4 OS=Saccharomyces cerevisiae (strain ATCC 204508 / S288c) OX=559292 GN=MCH4 PE=1 SV=1	2	1	1	1	1	501	54.7	8.88
Q754Z2	Probable endonuclease LCL3 OS=Ashbya gossypii (strain ATCC 10895 / CBS 109.51 / FGSC 9923 / NRRL Y-1056) OX=284811 GN=LCL3 PE=3 SV=1	2	1	1	1	1	276	31.3	10.32
P08536	Sulfate adenylyltransferase OS=Saccharomyces cerevisiae (strain ATCC 204508 / S288c) OX=559292 GN=MET3 PE=1 SV=2	2	1	1	1	1	511	57.7	5.82
P53748	Uncharacterized membrane protein YNR062C OS=Saccharomyces cerevisiae (strain ATCC 204508 / S288c) OX=559292 GN=YNR062C PE=1 SV=1	2	1	1	1	1	327	35.6	9.38
P00931	Tryptophan synthase OS=Saccharomyces cerevisiae (strain ATCC 204508 / S288c) OX=559292 GN=TRP5 PE=1 SV=1	2	1	2	1	1	707	76.6	6.51
P53250	Twinfilin-1 OS=Saccharomyces cerevisiae (strain ATCC 204508 / S288c) OX=559292 GN=TWF1 PE=1 SV=1	2	1	2	1	1	332	37	5.78
Q757W2	Chromatin modification-related protein YNG2 OS=Ashbya gossypii (strain ATCC 10895 / CBS 109.51 / FGSC 9923 / NRRL Y-1056) OX=284811 GN=YNG2 PE=3 SV=1	2	1	1	1	1	285	32.6	5.41
Q06099	S-(hydroxymethyl)glutathione dehydrogenase OS=Candida maltosa OX=5479 GN=FDH1 PE=3 SV=1	2	1	1	1	1	381	40	6.7
Q755E4	Lon protease homolog 2, peroxisomal OS=Ashbya gossypii (strain ATCC 10895 / CBS 109.51 / FGSC 9923 / NRRL Y-1056) OX=284811 GN=AFL121W PE=3 SV=2	2	1	2	1	1	1004	109.7	7.02
Q758R9	tRNA N6-adenosine threonylcarbamoyltransferase OS=Ashbya gossypii (strain ATCC 10895 / CBS 109.51 / FGSC 9923 / NRRL Y-1056) OX=284811 GN=KAE1 PE=3 SV=1	2	1	1	1	1	385	43	7.52
P80667	Peroxisomal membrane protein PAS20 OS=Saccharomyces cerevisiae (strain ATCC 204508 / S288c) OX=559292 GN=PEX13 PE=1 SV=1	2	2	2	2	1	386	42.7	8.98
Q04458	Fatty aldehyde dehydrogenase HFD1 OS=Saccharomyces cerevisiae (strain ATCC 204508 / S288c) OX=559292 GN=HFD1 PE=1 SV=1	2	1	1	1	1	532	59.9	6.76
A5E654	tRNA (guanine-N(7)-)-methyltransferase non-catalytic subunit TRM82 OS=Lodderomyces elongisporus (strain ATCC 11503 / CBS 2605 / JCM 1781 / NBRC 1676 / NRRL YB-4239) OX=379508 GN=TRM82 PE=3 SV=1	2	1	2	1	1	389	43.9	5.33
P49077	Aspartate carbamoyltransferase, chloroplastic OS=Arabidopsis thaliana OX=3702 GN=PYRB PE=2 SV=2	2	1	1	1	1	390	43.1	6.6
Q75EN0	Postreplication repair E3 ubiquitin-protein ligase RAD18 OS=Ashbya gossypii (strain ATCC 10895 / CBS 109.51 / FGSC 9923 / NRRL Y-1056) OX=284811 GN=RAD18 PE=3 SV=1	2	1	1	1	1	443	49.7	6.47
Q99220	Protein OS-9 homolog OS=Saccharomyces cerevisiae (strain ATCC 204508 / S288c) OX=559292 GN=YOS9 PE=1 SV=1	2	1	1	1	1	542	61.2	4.61
A5E4P1	Protein PXR1 OS=Lodderomyces elongisporus (strain ATCC 11503 / CBS 2605 / JCM 1781 / NBRC 1676 / NRRL YB-4239) OX=379508 GN=PXR1 PE=3 SV=1	2	1	1	1	1	345	40.3	9.89
P36107	Inositol phosphorylceramide synthase catalytic subunit AUR1 OS=Saccharomyces cerevisiae (strain ATCC 204508 / S288c) OX=559292 GN=AUR1 PE=1 SV=1	2	1	1	1	1	401	45.2	6.09
P31539	Heat shock protein 104 OS=Saccharomyces cerevisiae (strain ATCC 204508 / S288c) OX=559292 GN=HSP104 PE=1 SV=2	2	2	2	2	1	908	102	5.45
Q75C76	ATP-dependent RNA helicase DBP4 OS=Ashbya gossypii (strain ATCC 10895 / CBS 109.51 / FGSC 9923 / NRRL Y-1056) OX=284811 GN=DBP4 PE=3 SV=2	2	2	2	2	1	763	85.6	8.82
Q12200	NPC intracellular cholesterol transporter 1-related protein 1 OS=Saccharomyces cerevisiae (strain ATCC 204508 / S288c) OX=559292 GN=NCR1 PE=1 SV=1	2	3	3	3	1	1170	132.6	5.2
A6ZPJ1	Eukaryotic translation initiation factor 3 subunit B OS=Saccharomyces cerevisiae (strain YJM789) OX=307796 GN=PRT1 PE=3 SV=1	2	1	2	1	1	765	88.3	6.09
P38747	OTU domain-containing protein 2 OS=Saccharomyces cerevisiae (strain ATCC 204508 / S288c) OX=559292 GN=OTU2 PE=1 SV=1	2	1	1	1	1	307	36.1	6.04
Q08930	Ubiquitin carboxyl-terminal hydrolase MIY1 OS=Saccharomyces cerevisiae (strain ATCC 204508 / S288c) OX=559292 GN=YPL191C PE=1 SV=1	2	1	1	1	1	360	41	5.82
P00431	Cytochrome c peroxidase, mitochondrial OS=Saccharomyces cerevisiae (strain ATCC 204508 / S288c) OX=559292 GN=CCP1 PE=1 SV=2	2	1	1	1	1	361	40.3	6.38
Q9M2U2	Very-long-chain enoyl-CoA reductase OS=Arabidopsis thaliana OX=3702 GN=ECR PE=1 SV=1	2	1	2	1	1	310	35.7	9.44
P25340	Delta(24(24(1)))-sterol reductase OS=Saccharomyces cerevisiae (strain ATCC 204508 / S288c) OX=559292 GN=ERG4 PE=1 SV=2	2	1	1	1	1	473	56	8.6
Q03829	Uncharacterized mitochondrial carrier YMR166C OS=Saccharomyces cerevisiae (strain ATCC 204508 / S288c) OX=559292 GN=YMR166C PE=1 SV=1	2	1	1	1	1	368	41	9.2
P07806	Valine--tRNA ligase, mitochondrial OS=Saccharomyces cerevisiae (strain ATCC 204508 / S288c) OX=559292 GN=VAS1 PE=1 SV=2	2	3	3	2	1	1104	125.7	6.96
Q03787	Uncharacterized protein YDR249C OS=Saccharomyces cerevisiae (strain ATCC 204508 / S288c) OX=559292 GN=YDR249C PE=4 SV=1	2	1	1	1	1	373	43.8	8.68
P48569	Uncharacterized protein YDL183C OS=Saccharomyces cerevisiae (strain ATCC 204508 / S288c) OX=559292 GN=YDL183C PE=4 SV=1	2	1	1	1	1	320	37	9.63
P33298	26S proteasome regulatory subunit 6B homolog OS=Saccharomyces cerevisiae (strain ATCC 204508 / S288c) OX=559292 GN=RPT3 PE=1 SV=2	2	1	1	1	1	428	47.9	5.53
Q05911	Adenylosuccinate lyase OS=Saccharomyces cerevisiae (strain ATCC 204508 / S288c) OX=559292 GN=ADE13 PE=1 SV=1	2	1	2	1	1	482	54.5	6.43
P53729	Uncharacterized protein YNR029C OS=Saccharomyces cerevisiae (strain ATCC 204508 / S288c) OX=559292 GN=YNR029C PE=1 SV=1	2	1	1	1	1	429	48.1	5.11
P36124	SET domain-containing protein 3 OS=Saccharomyces cerevisiae (strain ATCC 204508 / S288c) OX=559292 GN=SET3 PE=1 SV=1	2	2	2	2	1	751	85.4	8.73
A6ZN26	Eukaryotic translation initiation factor 3 subunit C OS=Saccharomyces cerevisiae (strain YJM789) OX=307796 GN=NIP1 PE=3 SV=1	2	1	2	1	1	812	93.2	5
Q6YFE5	Putative GTP cyclohydrolase URC1 OS=Lachancea kluyveri OX=4934 GN=URC1 PE=3 SV=1	2	1	1	1	1	444	49.3	5.34
Q75BU9	PAN2-PAN3 deadenylation complex subunit PAN3 OS=Ashbya gossypii (strain ATCC 10895 / CBS 109.51 / FGSC 9923 / NRRL Y-1056) OX=284811 GN=PAN3 PE=3 SV=1	2	1	1	1	1	612	67.3	6.65
P25656	Cell division control protein 50 OS=Saccharomyces cerevisiae (strain ATCC 204508 / S288c) OX=559292 GN=CDC50 PE=1 SV=1	2	1	1	1	1	391	45	7.72
P38318	Uncharacterized membrane protein YBR220C OS=Saccharomyces cerevisiae (strain ATCC 204508 / S288c) OX=559292 GN=YBR220C PE=1 SV=1	2	2	2	2	1	560	63	9.13
Q750U8	tRNA (guanine-N(7)-)-methyltransferase non-catalytic subunit TRM82 OS=Ashbya gossypii (strain ATCC 10895 / CBS 109.51 / FGSC 9923 / NRRL Y-1056) OX=284811 GN=TRM82 PE=3 SV=1	2	1	1	1	1	450	50.5	5.82
P06208	2-isopropylmalate synthase OS=Saccharomyces cerevisiae (strain ATCC 204508 / S288c) OX=559292 GN=LEU4 PE=1 SV=1	2	1	2	1	1	619	68.4	6.01
P33307	Importin alpha re-exporter OS=Saccharomyces cerevisiae (strain ATCC 204508 / S288c) OX=559292 GN=CSE1 PE=1 SV=2	2	3	3	2	1	960	109.3	5.22
Q99161	Translocation protein SEC62 OS=Yarrowia lipolytica (strain CLIB 122 / E 150) OX=284591 GN=SEC62 PE=3 SV=2	2	1	2	1	1	396	44.9	9.41
P32588	Nuclear and cytoplasmic polyadenylated RNA-binding protein PUB1 OS=Saccharomyces cerevisiae (strain ATCC 204508 / S288c) OX=559292 GN=PUB1 PE=1 SV=4	2	1	1	1	1	453	50.7	5.11
Q754P2	Protein IBD2 OS=Ashbya gossypii (strain ATCC 10895 / CBS 109.51 / FGSC 9923 / NRRL Y-1056) OX=284811 GN=IBD2 PE=3 SV=1	2	1	1	1	1	344	38.2	5.48
P39567	Putative inosine-5'-monophosphate dehydrogenase 1 OS=Saccharomyces cerevisiae (strain ATCC 204508 / S288c) OX=559292 GN=IMD1 PE=5 SV=1	2	1	1	1	1	403	44.4	8.16
Q08964	Putative ISWI chromatin-remodeling complex subunit YPL216W OS=Saccharomyces cerevisiae (strain ATCC 204508 / S288c) OX=559292 GN=YPL216W PE=1 SV=1	2	2	2	2	1	1102	128.1	7.31
P48439	Dolichyl-diphosphooligosaccharide--protein glycosyltransferase subunit 3 OS=Saccharomyces cerevisiae (strain ATCC 204508 / S288c) OX=559292 GN=OST3 PE=1 SV=1	2	1	2	1	1	350	39.5	8.48
A5DVY3	Eukaryotic translation initiation factor 3 subunit I OS=Lodderomyces elongisporus (strain ATCC 11503 / CBS 2605 / JCM 1781 / NBRC 1676 / NRRL YB-4239) OX=379508 GN=TIF34 PE=3 SV=1	2	1	1	1	1	350	38.3	5.47
P40462	Protein TMA108 OS=Saccharomyces cerevisiae (strain ATCC 204508 / S288c) OX=559292 GN=TMA108 PE=1 SV=1	2	1	1	1	1	946	107.7	6.54
A5E1W4	ATP-dependent RNA helicase DBP3 OS=Lodderomyces elongisporus (strain ATCC 11503 / CBS 2605 / JCM 1781 / NBRC 1676 / NRRL YB-4239) OX=379508 GN=DBP3 PE=3 SV=2	2	1	1	1	1	535	59.9	8.91
P10862	Postreplication repair E3 ubiquitin-protein ligase RAD18 OS=Saccharomyces cerevisiae (strain ATCC 204508 / S288c) OX=559292 GN=RAD18 PE=1 SV=1	2	1	2	1	1	487	55.2	7.61
P40215	External NADH-ubiquinone oxidoreductase 1, mitochondrial OS=Saccharomyces cerevisiae (strain ATCC 204508 / S288c) OX=559292 GN=NDE1 PE=1 SV=1	2	1	4	1	1	560	62.7	9.28
P32335	Protein MSS51, mitochondrial OS=Saccharomyces cerevisiae (strain ATCC 204508 / S288c) OX=559292 GN=MSS51 PE=1 SV=2	2	1	1	1	1	436	50.8	8.73
P40309	K(+)/H(+) antiporter 1 OS=Saccharomyces cerevisiae (strain ATCC 204508 / S288c) OX=559292 GN=KHA1 PE=1 SV=1	2	2	2	2	1	873	97	6.09
P53197	APC/C activator protein CDH1 OS=Saccharomyces cerevisiae (strain ATCC 204508 / S288c) OX=559292 GN=CDH1 PE=1 SV=1	2	1	1	1	1	566	62.8	8.63
P00692	Alpha-amylase OS=Bacillus amyloliquefaciens OX=1390 PE=1 SV=1	2	1	1	1	1	514	58.4	6.13
Q755C1	Alpha-1,3/1,6-mannosyltransferase ALG2 OS=Ashbya gossypii (strain ATCC 10895 / CBS 109.51 / FGSC 9923 / NRRL Y-1056) OX=284811 GN=ALG2 PE=3 SV=1	2	1	1	1	1	514	57.9	8.02
Q06493	LETM1 domain-containing protein YLH47, mitochondrial OS=Saccharomyces cerevisiae (strain ATCC 204508 / S288c) OX=559292 GN=YLH47 PE=1 SV=1	2	1	1	1	1	454	52.1	9.33
P39522	Dihydroxy-acid dehydratase, mitochondrial OS=Saccharomyces cerevisiae (strain ATCC 204508 / S288c) OX=559292 GN=ILV3 PE=1 SV=2	2	1	1	1	1	585	62.8	7.83
P32327	Pyruvate carboxylase 2 OS=Saccharomyces cerevisiae (strain ATCC 204508 / S288c) OX=559292 GN=PYC2 PE=1 SV=2	2	1	1	1	1	1180	130.1	6.51
P38625	GMP synthase [glutamine-hydrolyzing] OS=Saccharomyces cerevisiae (strain ATCC 204508 / S288c) OX=559292 GN=GUA1 PE=1 SV=4	2	1	1	1	1	525	58.4	6.49
P53723	UPF0674 endoplasmic reticulum membrane protein YNR021W OS=Saccharomyces cerevisiae (strain ATCC 204508 / S288c) OX=559292 GN=YNR021W PE=1 SV=3	1	1	1	1	1	404	47.1	9.39
Q00955	Acetyl-CoA carboxylase OS=Saccharomyces cerevisiae (strain ATCC 204508 / S288c) OX=559292 GN=ACC1 PE=1 SV=2	1	3	3	3	1	2233	250.2	6.28
P53848	Folic acid synthesis protein FOL1 OS=Saccharomyces cerevisiae (strain ATCC 204508 / S288c) OX=559292 GN=FOL1 PE=1 SV=2	1	1	1	1	1	824	93.1	6.44
Q03212	Protein EAR1 OS=Saccharomyces cerevisiae (strain ATCC 204508 / S288c) OX=559292 GN=EAR1 PE=1 SV=1	1	1	1	1	1	550	62.5	4.81
Q99189	mRNA transport regulator MTR10 OS=Saccharomyces cerevisiae (strain ATCC 204508 / S288c) OX=559292 GN=MTR10 PE=1 SV=1	1	2	3	2	1	972	110.7	4.79
P25694	Cell division control protein 48 OS=Saccharomyces cerevisiae (strain ATCC 204508 / S288c) OX=559292 GN=CDC48 PE=1 SV=3	1	1	1	1	1	835	91.9	4.94
P33750	Protein SOF1 OS=Saccharomyces cerevisiae (strain ATCC 204508 / S288c) OX=559292 GN=SOF1 PE=1 SV=1	1	2	2	1	1	489	56.8	9.41
Q03900	Uncharacterized protein YDR132C OS=Saccharomyces cerevisiae (strain ATCC 204508 / S288c) OX=559292 GN=YDR132C PE=1 SV=1	1	1	1	1	1	495	57.2	7.37
P32801	Serine/threonine-protein kinase ELM1 OS=Saccharomyces cerevisiae (strain ATCC 204508 / S288c) OX=559292 GN=ELM1 PE=1 SV=2	1	1	1	1	1	640	72.1	8.09
P36048	Pre-mRNA-splicing factor SNU114 OS=Saccharomyces cerevisiae (strain ATCC 204508 / S288c) OX=559292 GN=SNU114 PE=1 SV=1	1	2	2	1	1	1008	114	5.94
Q12109	Tryptophan--tRNA ligase, cytoplasmic OS=Saccharomyces cerevisiae (strain ATCC 204508 / S288c) OX=559292 GN=WRS1 PE=1 SV=1	1	1	1	1	1	432	49.3	6.81
Q12460	Nucleolar protein 56 OS=Saccharomyces cerevisiae (strain ATCC 204508 / S288c) OX=559292 GN=NOP56 PE=1 SV=1	1	1	2	1	1	504	56.8	8.9
P20840	Alpha-agglutinin OS=Saccharomyces cerevisiae (strain ATCC 204508 / S288c) OX=559292 GN=SAG1 PE=1 SV=2	1	1	1	1	1	650	70.3	4.54
Q75E14	Pre-rRNA-processing protein IPI3 OS=Ashbya gossypii (strain ATCC 10895 / CBS 109.51 / FGSC 9923 / NRRL Y-1056) OX=284811 GN=IPI3 PE=3 SV=1	1	1	1	1	1	518	56.1	6.05
P21524	Ribonucleoside-diphosphate reductase large chain 1 OS=Saccharomyces cerevisiae (strain ATCC 204508 / S288c) OX=559292 GN=RNR1 PE=1 SV=2	1	1	1	1	1	888	99.5	6.19
P38860	GTPase MTG2, mitochondrial OS=Saccharomyces cerevisiae (strain ATCC 204508 / S288c) OX=559292 GN=MTG2 PE=1 SV=2	1	1	1	1	1	518	57.8	9.04
P38207	DNA-(apurinic or apyrimidinic site) lyase 2 OS=Saccharomyces cerevisiae (strain ATCC 204508 / S288c) OX=559292 GN=APN2 PE=1 SV=1	1	1	1	1	1	520	59.4	9.13
P40074	Vacuolar amino acid transporter 6 OS=Saccharomyces cerevisiae (strain ATCC 204508 / S288c) OX=559292 GN=AVT6 PE=1 SV=1	1	1	1	1	1	448	48.8	8.78
A6ZZJ1	Myosin-3 OS=Saccharomyces cerevisiae (strain YJM789) OX=307796 GN=MYO3 PE=3 SV=1	1	1	1	1	1	1270	142.2	9.36
Q07832	Serine/threonine-protein kinase PLK1 OS=Mus musculus OX=10090 GN=Plk1 PE=1 SV=2	1	1	1	1	1	603	68.3	8.72
P18480	SWI/SNF chromatin-remodeling complex subunit SNF5 OS=Saccharomyces cerevisiae (strain ATCC 204508 / S288c) OX=559292 GN=SNF5 PE=1 SV=3	1	2	2	2	1	905	102.5	8.28
Q03465	Protein RPN4 OS=Saccharomyces cerevisiae (strain ATCC 204508 / S288c) OX=559292 GN=RPN4 PE=1 SV=1	1	1	1	1	1	531	60.1	5.39
Q03195	Translation initiation factor RLI1 OS=Saccharomyces cerevisiae (strain ATCC 204508 / S288c) OX=559292 GN=RLI1 PE=1 SV=1	1	1	1	1	1	608	68.3	8.66
Q12300	High-affinity glucose transporter RGT2 OS=Saccharomyces cerevisiae (strain ATCC 204508 / S288c) OX=559292 GN=RGT2 PE=1 SV=1	1	1	1	1	1	763	83.1	6.04
Q03785	Serine/threonine-protein kinase VHS1 OS=Saccharomyces cerevisiae (strain ATCC 204508 / S288c) OX=559292 GN=VHS1 PE=1 SV=1	1	1	1	1	1	461	52.1	6.9
Q07657	Seventh homolog of septin 1 OS=Saccharomyces cerevisiae (strain ATCC 204508 / S288c) OX=559292 GN=SHS1 PE=1 SV=1	1	1	1	1	1	551	62.6	5.53
P09232	Cerevisin OS=Saccharomyces cerevisiae (strain ATCC 204508 / S288c) OX=559292 GN=PRB1 PE=1 SV=1	1	1	1	1	1	635	69.6	6.39
Q05580	E3 ubiquitin-protein ligase HEL2 OS=Saccharomyces cerevisiae (strain ATCC 204508 / S288c) OX=559292 GN=HEL2 PE=1 SV=1	1	1	1	1	1	639	72.7	8.97
P38249	Eukaryotic translation initiation factor 3 subunit A OS=Saccharomyces cerevisiae (strain ATCC 204508 / S288c) OX=559292 GN=RPG1 PE=1 SV=1	1	1	3	1	1	964	110.3	6.3
Q8NKG8	Delta 8-(E)-sphingolipid desaturase OS=Kluyveromyces lactis OX=28985 GN=SLD PE=1 SV=1	1	1	1	1	1	573	67	8.03
A6ZPQ2	Amino-acid acetyltransferase, mitochondrial OS=Saccharomyces cerevisiae (strain YJM789) OX=307796 GN=ARG2 PE=3 SV=1	1	1	1	1	1	574	65.5	8.78
Q75AI1	Protein DSE1 OS=Ashbya gossypii (strain ATCC 10895 / CBS 109.51 / FGSC 9923 / NRRL Y-1056) OX=284811 GN=DSE1 PE=3 SV=2	1	1	1	1	1	585	65.3	7.53
P50126	NADPH--cytochrome P450 reductase OS=Candida maltosa OX=5479 GN=NCP1 PE=2 SV=1	1	1	1	1	1	680	77.1	5.24
P38687	Signal recognition particle subunit SRP68 OS=Saccharomyces cerevisiae (strain ATCC 204508 / S288c) OX=559292 GN=SRP68 PE=1 SV=1	1	1	1	1	1	599	69	8.75
Q750F8	ATP-dependent rRNA helicase SPB4 OS=Ashbya gossypii (strain ATCC 10895 / CBS 109.51 / FGSC 9923 / NRRL Y-1056) OX=284811 GN=SPB4 PE=3 SV=2	1	1	1	1	1	599	67.8	9.13
P24482	DNA polymerase epsilon subunit B OS=Saccharomyces cerevisiae (strain ATCC 204508 / S288c) OX=559292 GN=DPB2 PE=1 SV=3	1	1	1	1	1	689	78.3	6.19
Q12089	ATPase expression protein 3 OS=Saccharomyces cerevisiae (strain ATCC 204508 / S288c) OX=559292 GN=AEP3 PE=1 SV=1	1	1	1	1	1	606	70.3	9.73
Q04489	Asparagine synthetase domain-containing protein YML096W OS=Saccharomyces cerevisiae (strain ATCC 204508 / S288c) OX=559292 GN=YML096W PE=1 SV=1	1	1	1	1	1	525	59.4	6.48
P10869	Aspartokinase OS=Saccharomyces cerevisiae (strain ATCC 204508 / S288c) OX=559292 GN=HOM3 PE=1 SV=2	1	1	1	1	1	527	58.1	6.67
P36029	Polyamine transporter TPO5 OS=Saccharomyces cerevisiae (strain ATCC 204508 / S288c) OX=559292 GN=TPO5 PE=1 SV=1	1	1	1	1	1	618	69.2	5.35
P08153	Transcriptional factor SWI5 OS=Saccharomyces cerevisiae (strain ATCC 204508 / S288c) OX=559292 GN=SWI5 PE=1 SV=1	1	1	1	1	1	709	79.7	8.7
Q59TP1	Cell wall protein RTB1 OS=Candida albicans (strain SC5314 / ATCC MYA-2876) OX=237561 GN=RBT1 PE=1 SV=2	1	1	2	1	1	721	73.6	4.34
P40497	Uncharacterized protein YIL092W OS=Saccharomyces cerevisiae (strain ATCC 204508 / S288c) OX=559292 GN=YIL092W PE=1 SV=1	1	1	1	1	1	633	71	9.01
Q12028	AP-1 complex subunit gamma-1 OS=Saccharomyces cerevisiae (strain ATCC 204508 / S288c) OX=559292 GN=APL4 PE=1 SV=1	1	1	1	1	1	832	93.6	5.45
A6ZX64	DNA-directed RNA polymerase III subunit RPC3 OS=Saccharomyces cerevisiae (strain YJM789) OX=307796 GN=RPC82 PE=3 SV=1	1	1	1	1	1	654	73.9	6.67
P29029	Endochitinase OS=Saccharomyces cerevisiae (strain ATCC 204508 / S288c) OX=559292 GN=CTS1 PE=1 SV=2	1	1	1	1	1	562	59	4.55
P32565	26S proteasome regulatory subunit RPN2 OS=Saccharomyces cerevisiae (strain ATCC 204508 / S288c) OX=559292 GN=RPN2 PE=1 SV=4	1	1	1	1	1	945	104.2	6.18
Q06677	Auxilin-like clathrin uncoating factor SWA2 OS=Saccharomyces cerevisiae (strain ATCC 204508 / S288c) OX=559292 GN=SWA2 PE=1 SV=1	1	1	1	1	1	668	75	5.3
B5VMS9	Guanine nucleotide exchange factor SDC25 OS=Saccharomyces cerevisiae (strain AWRI1631) OX=545124 GN=SDC25 PE=3 SV=1	1	2	2	2	1	1265	146.7	6.29
Q755S6	Mitochondrial distribution and morphology protein 34 OS=Ashbya gossypii (strain ATCC 10895 / CBS 109.51 / FGSC 9923 / NRRL Y-1056) OX=284811 GN=MDM34 PE=3 SV=1	1	1	1	1	1	590	65.7	8.43
Q07381	Ribosome biogenesis protein TSR1 OS=Saccharomyces cerevisiae (strain ATCC 204508 / S288c) OX=559292 GN=TSR1 PE=1 SV=1	1	1	1	1	1	788	90.7	5.74
P34216	EH domain-containing and endocytosis protein 1 OS=Saccharomyces cerevisiae (strain ATCC 204508 / S288c) OX=559292 GN=EDE1 PE=1 SV=2	1	2	2	2	1	1381	150.7	4.72
P46675	Protein STU2 OS=Saccharomyces cerevisiae (strain ATCC 204508 / S288c) OX=559292 GN=STU2 PE=1 SV=1	1	1	1	1	1	888	100.9	8.57
P43579	Ino eighty subunit 1 OS=Saccharomyces cerevisiae (strain ATCC 204508 / S288c) OX=559292 GN=IES1 PE=1 SV=1	1	1	1	1	1	692	78.7	5.15
P36062	Vacuolar amino acid transporter 3 OS=Saccharomyces cerevisiae (strain ATCC 204508 / S288c) OX=559292 GN=AVT3 PE=1 SV=1	1	1	1	1	1	692	75.4	8.53
P37296	V-type proton ATPase subunit a, Golgi isoform OS=Saccharomyces cerevisiae (strain ATCC 204508 / S288c) OX=559292 GN=STV1 PE=1 SV=2	1	1	1	1	1	890	101.6	5.38
Q07980	DNA mismatch repair protein MLH2 OS=Saccharomyces cerevisiae (strain ATCC 204508 / S288c) OX=559292 GN=MLH2 PE=1 SV=1	1	1	1	1	1	695	78.2	8.12
P06775	Histidine permease OS=Saccharomyces cerevisiae (strain ATCC 204508 / S288c) OX=559292 GN=HIP1 PE=1 SV=2	1	1	1	1	1	603	66	7.4
A5DU46	Glucose starvation modulator protein 1 OS=Lodderomyces elongisporus (strain ATCC 11503 / CBS 2605 / JCM 1781 / NBRC 1676 / NRRL YB-4239) OX=379508 GN=GSM1 PE=3 SV=1	1	1	1	1	1	707	78.4	8.21
Q08929	Glycerol uptake protein 2 OS=Saccharomyces cerevisiae (strain ATCC 204508 / S288c) OX=559292 GN=GUP2 PE=3 SV=1	1	1	1	1	1	609	71.2	9.55
P37370	Verprolin OS=Saccharomyces cerevisiae (strain ATCC 204508 / S288c) OX=559292 GN=VRP1 PE=1 SV=2	1	1	1	1	1	817	82.5	9.89
Q12212	Protein SIA1 OS=Saccharomyces cerevisiae (strain ATCC 204508 / S288c) OX=559292 GN=SIA1 PE=2 SV=1	1	1	1	1	1	622	71.8	7.74
B5VT12	Altered inheritance of mitochondria protein 44 OS=Saccharomyces cerevisiae (strain AWRI1631) OX=545124 GN=AIM44 PE=3 SV=1	1	1	2	1	1	758	84.7	6.84
A6ZRL6	Protein SQS1 OS=Saccharomyces cerevisiae (strain YJM789) OX=307796 GN=SQS1 PE=3 SV=1	1	1	1	1	1	767	86.9	5.69
P40318	ERAD-associated E3 ubiquitin-protein ligase DOA10 OS=Saccharomyces cerevisiae (strain ATCC 204508 / S288c) OX=559292 GN=SSM4 PE=1 SV=1	1	2	2	2	1	1319	151.4	6.28
Q8WYP3	Ras and Rab interactor 2 OS=Homo sapiens OX=9606 GN=RIN2 PE=1 SV=1	1	1	1	1	1	895	100.1	6.58
O35286	Pre-mRNA-splicing factor ATP-dependent RNA helicase DHX15 OS=Mus musculus OX=10090 GN=Dhx15 PE=1 SV=2	1	1	1	1	1	795	90.9	7.46
Q757X5	GPI ethanolamine phosphate transferase 1 OS=Ashbya gossypii (strain ATCC 10895 / CBS 109.51 / FGSC 9923 / NRRL Y-1056) OX=284811 GN=MCD4 PE=3 SV=2	1	1	1	1	1	925	105.6	6.98
P32190	Glycerol kinase OS=Saccharomyces cerevisiae (strain ATCC 204508 / S288c) OX=559292 GN=GUT1 PE=3 SV=1	1	1	1	1	1	709	79.8	8.05
Q03213	High-osmolarity-induced transcription protein 1 OS=Saccharomyces cerevisiae (strain ATCC 204508 / S288c) OX=559292 GN=HOT1 PE=1 SV=1	1	1	1	1	1	719	79.4	8
O74189	Dolichyl-phosphate-mannose--protein mannosyltransferase 1 OS=Candida albicans (strain SC5314 / ATCC MYA-2876) OX=237561 GN=PMT1 PE=2 SV=1	1	1	1	1	1	877	99.9	6.95
Q12680	Glutamate synthase [NADH] OS=Saccharomyces cerevisiae (strain ATCC 204508 / S288c) OX=559292 GN=GLT1 PE=1 SV=2	1	2	2	2	1	2145	238	6.58
P47027	DNA replication regulator DPB11 OS=Saccharomyces cerevisiae (strain ATCC 204508 / S288c) OX=559292 GN=DPB11 PE=1 SV=1	1	1	1	1	1	764	87.2	8.97
P39955	Protein SAP1 OS=Saccharomyces cerevisiae (strain ATCC 204508 / S288c) OX=559292 GN=SAP1 PE=1 SV=1	1	1	1	1	1	897	100.3	8.97
I1RF58	Non-reducing polyketide synthase PKS12 OS=Gibberella zeae (strain PH-1 / ATCC MYA-4620 / FGSC 9075 / NRRL 31084) OX=229533 GN=PKS12 PE=1 SV=1	1	2	2	1	1	2067	225	6.04
P22138	DNA-directed RNA polymerase I subunit RPA135 OS=Saccharomyces cerevisiae (strain ATCC 204508 / S288c) OX=559292 GN=RPA135 PE=1 SV=1	1	1	1	1	1	1203	135.7	7.65
P32767	Importin beta-like protein KAP122 OS=Saccharomyces cerevisiae (strain ATCC 204508 / S288c) OX=559292 GN=KAP122 PE=1 SV=1	1	1	2	1	1	1081	123.5	5.02
P33327	NAD-specific glutamate dehydrogenase OS=Saccharomyces cerevisiae (strain ATCC 204508 / S288c) OX=559292 GN=GDH2 PE=1 SV=1	1	1	1	1	1	1092	124.3	5.73
P14907	Nucleoporin NSP1 OS=Saccharomyces cerevisiae (strain ATCC 204508 / S288c) OX=559292 GN=NSP1 PE=1 SV=1	1	1	2	1	1	823	86.5	6.3
Q75AA0	Actin cytoskeleton-regulatory complex protein PAN1 OS=Ashbya gossypii (strain ATCC 10895 / CBS 109.51 / FGSC 9923 / NRRL Y-1056) OX=284811 GN=PAN1 PE=3 SV=2	1	1	1	1	1	1248	134.2	5.96
P34229	Fatty acid synthase subunit beta OS=Yarrowia lipolytica (strain CLIB 122 / E 150) OX=284591 GN=FAS1 PE=3 SV=2	1	1	1	1	1	2086	231.2	5.67
Q03714	U1 SNP1-associating protein 1 OS=Saccharomyces cerevisiae (strain ATCC 204508 / S288c) OX=559292 GN=USA1 PE=1 SV=1	1	1	1	1	1	838	96.6	5.11
P33420	Protein NIP100 OS=Saccharomyces cerevisiae (strain ATCC 204508 / S288c) OX=559292 GN=NIP100 PE=1 SV=2	1	1	1	1	1	868	100.2	5.83
P53886	Anaphase-promoting complex subunit 1 OS=Saccharomyces cerevisiae (strain ATCC 204508 / S288c) OX=559292 GN=APC1 PE=1 SV=2	1	2	2	1	1	1748	196	5.97
P39692	Sulfite reductase [NADPH] flavoprotein component OS=Saccharomyces cerevisiae (strain ATCC 204508 / S288c) OX=559292 GN=MET10 PE=1 SV=2	1	1	1	1	1	1035	114.8	5.27
P41696	Asparagine-rich zinc finger protein AZF1 OS=Saccharomyces cerevisiae (strain ATCC 204508 / S288c) OX=559292 GN=AZF1 PE=1 SV=1	1	1	1	1	1	914	101.1	7.36
P33894	Dipeptidyl aminopeptidase A OS=Saccharomyces cerevisiae (strain ATCC 204508 / S288c) OX=559292 GN=STE13 PE=1 SV=1	1	1	1	1	1	931	107.1	5.96
P40467	Activator of stress genes 1 OS=Saccharomyces cerevisiae (strain ATCC 204508 / S288c) OX=559292 GN=ASG1 PE=1 SV=1	1	1	1	1	1	964	108.7	6.16
P39993	ARF guanine-nucleotide exchange factor 2 OS=Saccharomyces cerevisiae (strain ATCC 204508 / S288c) OX=559292 GN=GEA2 PE=1 SV=1	1	1	1	1	1	1459	165.6	5.15
Q9HF75	GTPase-activating protein BEM2 OS=Ashbya gossypii (strain ATCC 10895 / CBS 109.51 / FGSC 9923 / NRRL Y-1056) OX=284811 GN=BEM2 PE=4 SV=1	1	2	2	2	1	2071	232	7.09
P14772	Bile pigment transporter 1 OS=Saccharomyces cerevisiae (strain ATCC 204508 / S288c) OX=559292 GN=BPT1 PE=1 SV=2	1	1	1	1	1	1559	176.8	7.65
Q75A30	Protein transport protein SEC31 OS=Ashbya gossypii (strain ATCC 10895 / CBS 109.51 / FGSC 9923 / NRRL Y-1056) OX=284811 GN=SEC31 PE=3 SV=2	1	1	1	1	1	1234	133.1	7.15
P04051	DNA-directed RNA polymerase III subunit RPC1 OS=Saccharomyces cerevisiae (strain ATCC 204508 / S288c) OX=559292 GN=RPO31 PE=1 SV=1	1	1	2	1	1	1460	162.2	8.24
Q06179	Protein FMP27, mitochondrial OS=Saccharomyces cerevisiae (strain ATCC 204508 / S288c) OX=559292 GN=FMP27 PE=1 SV=1	1	2	3	1	1	2628	303.3	8.03
Q03735	RNA-binding protein NAB6 OS=Saccharomyces cerevisiae (strain ATCC 204508 / S288c) OX=559292 GN=NAB6 PE=1 SV=1	1	1	1	1	1	1134	126.1	7.01
P38111	Serine/threonine-protein kinase MEC1 OS=Saccharomyces cerevisiae (strain ATCC 204508 / S288c) OX=559292 GN=MEC1 PE=1 SV=1	1	2	2	2	1	2368	273.2	8.31
Q12675	Phospholipid-transporting ATPase DNF2 OS=Saccharomyces cerevisiae (strain ATCC 204508 / S288c) OX=559292 GN=DNF2 PE=1 SV=1	0	1	1	1	1	1612	182.5	6.18
Q9Y751	Sterol 3-beta-glucosyltransferase OS=Komagataella phaffii (strain GS115 / ATCC 20864) OX=644223 GN=ATG26 PE=3 SV=1	0	1	1	1	1	1211	136.3	6.15
P32600	Serine/threonine-protein kinase TOR2 OS=Saccharomyces cerevisiae (strain ATCC 204508 / S288c) OX=559292 GN=TOR2 PE=1 SV=3	0	2	2	2	1	2474	281.4	7.52
P35207	Antiviral helicase SKI2 OS=Saccharomyces cerevisiae (strain ATCC 204508 / S288c) OX=559292 GN=SKI2 PE=1 SV=2	0	1	1	1	1	1287	146	6.74
Q08234	Uncharacterized ABC transporter ATP-binding protein/permease YOL075C OS=Saccharomyces cerevisiae (strain ATCC 204508 / S288c) OX=559292 GN=YOL075C PE=1 SV=3	0	1	1	1	1	1294	145	6.99
P32597	Nuclear protein STH1/NPS1 OS=Saccharomyces cerevisiae (strain ATCC 204508 / S288c) OX=559292 GN=STH1 PE=1 SV=1	0	1	1	1	1	1359	156.6	6.71
P32528	Urea amidolyase OS=Saccharomyces cerevisiae (strain ATCC 204508 / S288c) OX=559292 GN=DUR1,2 PE=1 SV=2	0	1	1	1	1	1835	201.7	5.62
P32634	Negative regulator of sporulation PMD1 OS=Saccharomyces cerevisiae (strain ATCC 204508 / S288c) OX=559292 GN=PMD1 PE=1 SV=1	0	1	1	1	1	1753	195.3	7.81
Q05471	Helicase SWR1 OS=Saccharomyces cerevisiae (strain ATCC 204508 / S288c) OX=559292 GN=SWR1 PE=1 SV=1	0	1	1	1	1	1514	174.4	6.24
P15442	eIF-2-alpha kinase GCN2 OS=Saccharomyces cerevisiae (strain ATCC 204508 / S288c) OX=559292 GN=GCN2 PE=1 SV=3	0	1	1	1	1	1659	190.1	6.37
Q06116	Uncharacterized protein YPR117W OS=Saccharomyces cerevisiae (strain ATCC 204508 / S288c) OX=559292 GN=YPR117W PE=1 SV=1	0	1	1	1	1	2489	285.7	8.31
P41809	Signaling mucin HKR1 OS=Saccharomyces cerevisiae (strain ATCC 204508 / S288c) OX=559292 GN=HKR1 PE=1 SV=2	0	1	1	1	1	1802	188.8	4.82
Q8SSE7	Probable serine/threonine-protein kinase MEC1 homolog OS=Encephalitozoon cuniculi (strain GB-M1) OX=284813 GN=MEC1 PE=3 SV=2	0	1	1	1	1	1805	208.9	6.86
Q07963	E3 ubiquitin-protein ligase UBR2 OS=Saccharomyces cerevisiae (strain ATCC 204508 / S288c) OX=559292 GN=UBR2 PE=1 SV=1	0	1	1	1	1	1872	216.6	6.34
P33892	eIF-2-alpha kinase activator GCN1 OS=Saccharomyces cerevisiae (strain ATCC 204508 / S288c) OX=559292 GN=GCN1 PE=1 SV=1	0	1	1	1	1	2672	296.5	5.27
Peptide ID's
Sequence	# PSMs	# Proteins	# Protein Groups	Protein Accessions	Modifications	MH+ [Da]	Confidence	Xcorr	# Missed Cleavages
PETESLAL	1	1	1	P00950		859.441	High	1.84	0
PEAAAAGAAAVANQGKK	2	1	1	P00950		1524.81	High	3.13	0
RYKYVDPNVL	3	1	1	P00950		1266.68	High	2.45	0
NERHYGDLQGKDKAETL	1	1	1	P00950		1973.97	High	2.68	0
NERHYGDLQGKDKAETLKKFGEEKF	1	1	1	P00950		2967.5	High	3.47	0
WRLNERHYGDLQGKDKAETL	1	1	1	P00950		2429.23	High	2.77	0
WVDVKLSAKGQQEAARAGEL	6	1	1	P00950		2156.15	High	4.39	0
WVDVKLSAKGQQEAARAGELL	1	1	1	P00950		2269.23	High	2.9	0
YRRSFDVPPPPID	4	1	1	P00950		1558.8	High	2.6	0
YRRSFDVPPPPIDASSPFSQKGDE	2	1	1	P00950		2692.3	High	4.72	0
YTSKLSRAIQTAN	5	1	1	P00950		1452.78	High	4.01	0
YLDPEAAAAGAAAVANQGKK	6	1	1	P00950		1915.99	High	4.48	0
YLDPEAAAAGAAAVANQGK	3	1	1	P00950		1787.89	High	4.21	0
VRHGQSEWNEKNLFTG	5	1	1	P00950		1901.93	High	4.9	0
VDVKLSAKGQQEAARAGEL	4	1	1	P00950		1970.07	High	3.55	0
VLVRHGQSEWNEKNL	1	1	1	P00950		1808.94	High	2.76	0
VLVRHGQSEWNEKNLFTG	4	1	1	P00950		2114.08	High	3.16	0
VRHGQSEWNEKNL	2	1	1	P00950		1596.79	High	2.63	0
VRHGQSEWNEKNLF	2	1	1	P00950		1743.86	High	3.42	0
VIDRLLPYWQDVIAKD	3	1	1	P00950		1944.06	High	2.68	0
VKLSAKGQQEAARAGEL	3	1	1	P00950		1755.97	High	3.07	0
VIDRLLPYWQ	1	1	1	P00950		1302.72	High	2.18	0
VIDRLLPYWQDVIA	1	1	1	P00950		1700.94	High	2.18	0
DENLKPSKPSY	4	1	1	P00950		1277.64	High	2.42	0
DIAKLNIPTGIPLVFE	1	1	1	P00950		1739.99	High	2.67	0
LDENLKPSKPSY	3	1	1	P00950		1390.72	High	2.41	0
LKEKKVYPDVL	1	1	1	P00950		1331.79	High	2.25	0
IAAHGNSLRGLVKHLEGIS	1	1	1	P00950		1972.11	High	3.57	0
IAKLNIPTGIPLVF	3	1	1	P00950		1495.92	High	2.66	0
IAKLNIPTGIPLVFE	1	1	1	P00950		1624.97	High	1.9	0
IALEKADRL	1	1	1	P00950		1028.61	High	2.42	0
IALEKADRLWIPVNRS	4	1	1	P00950		1881.07	High	4.41	0
IAKLNIPTGIPLV	1	1	1	P00950		1348.86	High	2	0
KDLLSGKTVM	1	1	1	P00950		1091.61	High	2.44	0
KDLLSGKTVM	1	1	1	P00950	1xOxidation [M10]	1107.61	High	2.56	0
AAARAAAAEKNVPLYQHL	9	1	1	P00925		1894.03	High	5.3	0
RDEDKSKWMGKGVM	3	1	1	P00925		1666.8	High	2.91	0
NVLNGGSHAGGAL	3	3	2	P00924; P00925		1166.59	High	3.65	0
NVLNGGSHAGGALALQE	5	3	2	P00924; P00925		1607.81	High	3.06	0
NVLNGGSHAGGALALQEF	3	3	2	P00924; P00925		1754.88	High	2.85	0
PFAEDD	1	3	2	P00924; P00925		693.273	High	1.22	0
SKSKTSPYVLPVPF	3	2	2	P00924; P00925		1549.86	High	3.01	0
SKSKTSPYVLPVPFL	11	2	2	P00924; P00925		1662.95	High	4.41	0
RSIVPSGASTGVHE	5	3	2	P00924; P00925		1396.72	High	3.63	0
RSIVPSGASTGVHEAL	15	3	2	P00924; P00925		1580.84	High	4.45	0
RSIVPSGASTGVHEALE	8	3	2	P00924; P00925		1709.88	High	4.05	0
RSIVPSGASTGVHEALEM	4	2	2	P00924; P00925		1840.92	High	3.76	0
RSIVPSGASTGVHEALEM	1	2	2	P00924; P00925	1xOxidation [M18]	1856.92	High	3.66	0
RIEEELGDKAVY	1	1	1	P00925		1421.73	High	2	0
RIEEELGDKAVYAGENFHHGDKL	2	1	1	P00925		2627.28	High	5.36	0
LSLDGTANKSKLGAN	10	2	2	P00924; P00925		1488.8	High	2.72	0
LSKSKTSPYVLPVPFL	4	2	2	P00924; P00925		1776.03	High	3.82	0
LTVTNPARIAT	3	1	1	P00925		1156.67	High	2.2	0
LTVTNPARIATA	3	1	1	P00925		1227.71	High	2.68	0
IVADDLTVTNPARIATA	2	1	1	P00925		1740.95	High	2.77	0
IVDAIKAAGHDGKVKIGL	5	1	1	P00925		1805.06	High	3.27	0
IVDAIKAAGHDGKVKIGLD	2	1	1	P00925		1920.09	High	3.38	0
IVDAIKAAGHDGKVKIGLDC	2	1	1	P00925		2023.1	High	3.06	0
IVDAIKAAGHDGKVKIGLDCASSEF	1	1	1	P00925		2544.31	High	3.11	0
LRIEEELGDKAVY	4	1	1	P00925		1534.81	High	3.18	0
LRIEEELGDKAVYAGE	1	1	1	P00925		1791.91	High	2.82	0
LRIEEELGDKAVYAGEN	4	1	1	P00925		1905.96	High	4.31	0
LRIEEELGDKAVYAGENFHHGDKL	9	1	1	P00925		2740.37	High	5.28	0
LRIEEELGDKA	2	1	1	P00925		1272.68	High	2.61	0
LRTGQIKTGAPARSERL	1	3	2	P00924; P00925		1854.07	High	2.79	0
MRDEDKSKWMGKGVM	5	1	1	P00925		1797.84	High	3.22	0
MRDEDKSKWMGKGVM	2	1	1	P00925	1xOxidation [M15]	1813.84	High	3.31	0
MRDEDKSKWMGKGVMNA	1	1	1	P00925		1982.92	High	2.34	0
MRIGSEVYHNLKS	1	1	1	P00925		1533.78	High	3.5	0
MRIGSEVYHNLKS	1	1	1	P00925	1xOxidation [M1]	1549.78	High	2.5	0
NAVNNVNNVIA	1	1	1	P00925		1141.6	High	1.97	0
NAVNNVNNVIAAA	3	1	1	P00925		1283.67	High	3.1	0
MAAARAAAAEKNVPLYQHL	2	1	1	P00925		2025.07	High	3.44	0
MAAARAAAAEKNVPLYQHLAD	3	1	1	P00925		2211.13	High	4.54	0
MAAARAAAAEKNVPLYQHLAD	2	1	1	P00925	1xOxidation [M1]	2227.13	High	3.22	0
MAAARAAAAEKNVPLYQHLADL	3	1	1	P00925		2324.22	High	5.75	0
MAAARAAAAEKNVPLYQHLADL	2	1	1	P00925	1xOxidation [M1]	2340.21	High	3.14	0
MAAARAAAAEKNVPLYQ	1	1	1	P00925		1774.93	High	2.42	0
LVVGLRTGQIKTGAPARS	2	3	2	P00924; P00925		1824.08	High	2.96	0
LVVGLRTGQIKTGAPARSERL	3	3	2	P00924; P00925		2222.31	High	3	0
LVVGLRTGQIKTGAPARSERLAKL	1	3	2	P00924; P00925		2534.53	High	3.02	0
WEAWSHF	1	3	2	P00924; P00925		962.416	High	2.3	0
VVGLRTGQIKTGAPARSERL	1	3	2	P00924; P00925		2109.23	High	3.17	0
VVGLRTGQIKTGAPARSERLAKL	1	3	2	P00924; P00925		2421.44	High	3.04	0
YARSVYDSRGNPTVE	5	3	2	P00924; P00925		1713.82	High	3.35	0
YARSVYDSRGNPTVEVE	2	3	2	P00924; P00925		1941.93	High	2.55	0
TVTNPARIATA	1	1	1	P00925		1114.62	High	2.37	0
TVTNPARIATAIE	3	1	1	P00925		1356.75	High	2.89	0
TVTNPARIATAIEKKAADALL	2	1	1	P00925		2167.24	High	2.61	0
VNNVNNVIAAA	1	1	1	P00925		1098.59	High	2.38	0
VKANLDVKDQKAVDDFL	2	2	2	P00924; P00925		1918.03	High	2.62	0
FFKDGKYDLD	1	3	2	P00924; P00925		1247.59	High	2.6	0
DVKDQKAVDDFL	3	2	2	P00924; P00925		1392.7	High	2.47	0
EMRDEDKSKWMGKGVM	4	1	1	P00925		1926.89	High	3.26	0
EMRDEDKSKWMGKGVM	4	1	1	P00925	1xOxidation [M16]	1942.88	High	3.01	0
EMRDEDKSKWMGKGVMNA	2	1	1	P00925		2111.97	High	3.45	0
ELGDKAVYAGENFHHGDKL	3	1	1	P00925		2100.01	High	3.16	0
FMIAPTGAKTFAE	1	2	2	P00924; P00925		1383.7	High	1.98	0
FMIAPTGAKTFA	1	2	2	P00924; P00925	1xOxidation [M2]	1270.65	High	2.02	0
FMIAPTGAKTFA	1	2	2	P00924; P00925		1254.66	High	1.91	0
FMIAPTGAKTF	1	2	2	P00924; P00925		1183.62	High	1.99	0
FKNPESDKSKWLTGVE	1	1	1	P00925		1864.94	High	2.02	0
FKTAGIQIVADD	2	2	2	P00924; P00925		1277.67	High	2.78	0
FKTAGIQIVADDL	2	2	2	P00924; P00925		1390.76	High	2.53	0
FLISLDGTANKSKLGAN	2	2	2	P00924; P00925		1748.95	High	2.92	0
FMIAPTGAKT	2	2	2	P00924; P00925		1036.55	High	1.97	0
FMIAPTGAKT	2	2	2	P00924; P00925	1xOxidation [M2]	1052.54	High	2.23	0
AIKAAGHDGKVKIGLD	1	1	1	P00925		1592.91	High	2.73	0
ARAAAAEKNVPLYQHLAD	1	1	1	P00925		1938.02	High	2.49	0
AILGVSM	1	2	1	P00925		690.385	High	1.95	0
AILGVSM	1	2	1	P00925	1xOxidation [M7]	706.38	High	1.72	0
ARAAAAEKNVPLYQHLADL	3	1	1	P00925		2051.1	High	2.53	0
AANWGVM	1	1	1	P00925		748.345	High	1.4	0
AANWGVM	2	1	1	P00925	1xOxidation [M7]	764.34	High	2.16	0
AANWGVMVSHRSGETEDTF	1	1	1	P00925	1xOxidation [M7]	2109.93	High	1.99	0
AARAAAAEKNVPLYQHL	2	1	1	P00925		1822.99	High	3.79	0
AARAAAAEKNVPLYQHLADL	3	1	1	P00925		2122.14	High	3.5	0
AAARAAAAEKNVPLYQHLAD	5	1	1	P00925		2080.09	High	4.57	0
AAARAAAAEKNVPLYQHLADL	11	1	1	P00925		2193.18	High	4.49	0
AEKNVPLYQHLADL	1	1	1	P00925		1610.85	High	2.56	0
ADLSKSKTSPYVLPVPFL	1	2	2	P00924; P00925		1962.09	High	1.97	0
AVSKVYARSVY	1	2	2	P00924; P00925		1242.68	High	2.62	0
AVSKVYARSVYDSRGNPTVE	6	2	2	P00924; P00925		2198.12	High	3.34	0
AVSKVYARSVYDSRGNPTVEVE	3	2	2	P00924; P00925		2426.23	High	3.7	0
LGDKAVYAGENFHHGDKL	3	1	1	P00925		1970.97	High	3.48	0
IEDPFAED	2	3	2	P00924; P00925		935.399	High	1.55	0
IEDPFAEDD	1	3	2	P00924; P00925		1050.43	High	1.63	0
LIVDAIKAAGHDGKVKIGLD	1	1	1	P00925		2033.18	High	2.52	0
LIVDAIKAAGHDGKVKIGL	1	1	1	P00925		1918.15	High	2.4	0
LLSLDGTANKSKLGAN	2	2	2	P00924; P00925		1601.89	High	2.97	0
IQIVADDL	2	2	2	P00924; P00925		886.488	High	1.91	0
LKVNQIGTLSESIKAAQDSF	7	2	2	P00924; P00925		2149.15	High	5.39	0
LLKVNQIGTLSE	2	2	2	P00924; P00925		1314.76	High	2.18	0
LLKVNQIGTLSESIKAAQDSF	1	2	2	P00924; P00925		2262.23	High	3.07	0
GVSMAAARAAAAEKNVPLYQHLADL	2	1	1	P00925	1xOxidation [M4]	2583.33	High	3.77	0
GVSMAAARAAAAEKNVPLYQHLADL	8	1	1	P00925		2567.34	High	3.5	0
GVSMAAARAAAAEKNVPL	1	1	1	P00925		1726.93	High	2.77	0
GVSMAAARAAAAEKNVPLYQ	3	1	1	P00925		2018.05	High	3.47	0
GVSMAAARAAAAEKNVPLYQHL	2	1	1	P00925		2268.19	High	4.81	0
GVSMAAARAAAAEKNVPLYQHL	2	1	1	P00925	1xOxidation [M4]	2284.19	High	2.88	0
GVSMAAARAAAAEKNVPLYQHLAD	3	1	1	P00925		2454.26	High	4.19	0
GVSMAAARAAAAEKNVPLYQHLAD	1	1	1	P00925	1xOxidation [M4]	2470.25	High	2.99	0
KVNQIGTLSESIKAAQDSF	4	2	2	P00924; P00925		2036.07	High	3.09	0
PVFDAPQNLVE	3	1	1	P06169		1228.62	High	2.44	0
PVFDAPQNL	1	2	2	P06169; P16467		1000.51	High	1.74	0
PMGKGSIDEQHPRYGGVYVGTLS	1	1	1	P06169		2448.2	High	2.67	0
PTFGAKDYETHRVATTGE	2	1	1	P06169		1979.95	High	3.87	0
PTFGAKDYETHRVATTGEW	1	1	1	P06169		2166.03	High	3.79	0
PAFVTPMGKGSIDEQHPRYGGV	1	1	1	P06169		2343.16	High	3.53	0
PAFVTPMGKGSIDEQHPRYGGVY	2	1	1	P06169		2506.22	High	3.83	0
NTGSFSYSYKTKN	1	3	3	P06169; P16467; P26263		1496.7	High	2.3	0
PAFVTPMGKGSIDEQHPRYGGVY	2	1	1	P06169	1xOxidation [M7]	2522.21	High	3.14	0
PANLVD	1	4	3	P06169; P16467; P26263		628.33	High	1.25	0
NNDGYTIEKLIHGPKAQY	1	1	1	P06169		2061.04	High	2.73	0
SLKPNDAESEKEVID	2	1	1	P06169		1673.82	High	2.65	0
SLLPTF	1	1	1	P06169		677.387	High	1.21	0
SLLPTFGAKDYETHRVATTGE	2	1	1	P06169		2293.15	High	3.25	0
SRHDVKAETKKLIDL	4	1	1	P06169		1753	High	3.38	0
SRHDVKAETKKLIDLTQF	1	1	1	P06169		2129.17	High	2.84	0
RWAGNANELNA	1	3	3	P06169; P16467; P26263		1215.59	High	2.39	0
RWAGNANELNAA	1	3	3	P06169; P16467; P26263		1286.62	High	3.18	0
SALNGIAGSY	1	3	3	P06169; P16467; P26263		952.473	High	1.91	0
SALNGIAGSYAEHVGVL	1	3	3	P06169; P16467; P26263		1657.85	High	1.93	0
SDFNTGSF	2	3	3	P06169; P16467; P26263		874.358	High	1.93	0
LTQFPAF	1	2	2	P06169; P26263		823.435	High	1.21	0
LTTIADAAKGYKPVAVPARTPAN	2	1	1	P06169		2325.29	High	2.93	0
ITDIATAPAEIDRC	1	1	1	P06169		1488.74	High	2.48	0
LTLGKYI	2	4	4	P06169; I1RF58; P16467; P26263		807.497	High	2.04	0
ITLGKYLF	2	3	3	P06169; P16467; P26263		954.566	High	2.32	0
IRWGLKPYL	2	3	3	P06169; P16467; P26263		1145.68	High	1.93	0
LSDFNTGSF	1	3	3	P06169; P16467; P26263		987.442	High	2.83	0
IRTTYVTQRPVY	6	1	1	P06169		1496.82	High	3.25	0
MRWAGNANEL	2	2	2	P06169; P16467		1161.55	High	2.3	0
MRWAGNANELNA	1	2	2	P06169; P16467		1346.63	High	2.27	0
MRWAGNANELNAA	1	2	2	P06169; P16467		1417.66	High	2.01	0
MSLKPNDAESEKEVID	1	1	1	P06169		1804.86	High	2.84	0
NGIAGSY	1	3	3	P06169; P16467; P26263		681.32	High	1.39	0
LVKDAKNPVIL	1	1	1	P06169		1209.76	High	2.33	0
WDHLSL	1	1	1	P06169		770.383	High	1.52	0
WDKLTQDKSFNDNSK	2	1	1	P06169		1825.87	High	2.78	0
WDKLTQDKSFNDNSKIRM	6	1	1	P06169		2226.1	High	4.61	0
WDKLTQDKSFNDNSKIRMIE	4	1	1	P06169		2468.22	High	4.36	0
YAADGYARIKGMS	1	2	2	P06169; P16467		1402.68	High	2.34	0
YAADGYARIKGMSC	2	2	2	P06169; P16467		1505.69	High	3.24	0
WNQLGNF	2	1	1	P06169		878.416	High	2.06	0
WDKLTQDKSFNDNSKIRMIE	2	1	1	P06169	1xOxidation [M18]	2484.22	High	2.73	0
WDKLTQDKSFNDNSKIRM	2	1	1	P06169	1xOxidation [M18]	2242.09	High	2.68	0
WGSIGF	1	3	3	P06169; P16467; P26263		666.325	High	1.25	0
VTPMGKGSIDEQHPRYGGV	3	1	1	P06169		2028	High	3.39	0
VTPMGKGSIDEQHPRYGGV	4	1	1	P06169	1xOxidation [M4]	2043.99	High	3.03	0
VTPMGKGSIDEQHPRYGGVY	1	1	1	P06169		2191.06	High	2.37	0
YAEHVGVL	1	3	3	P06169; P16467; P26263		887.462	High	1.58	0
YVGTLSKPEVKEAVESAD	1	1	1	P06169		1921.98	High	2.26	0
YTIEKLIHGPKAQYNE	1	1	1	P06169		1903.99	High	2.35	0
YTIEKLIHGPKAQY	1	1	1	P06169		1660.91	High	2.67	0
YETHRVATTGEW	1	2	2	P06169; P16467		1449.68	High	2.6	0
LQTPIDM	2	1	1	P06169	1xOxidation [M7]	833.407	High	1.7	0
VDLNVPAKL	2	2	2	P06169; P16467		968.578	High	2.49	0
TVFHRMSANISETTAM	1	2	2	P06169; P16467	2xOxidation [M6; M16]	1827.84	High	2.45	0
TIADAAKGYKPVAVPARTPAN	1	1	1	P06169		2111.16	High	2.56	0
TTGATLGAAF	1	2	2	P06169; P26263		909.468	High	1.28	0
TVFGLPGDF	1	2	2	P06169; P16467		952.477	High	2.03	0
TVFHRMSANISET	1	3	3	P06169; P16467; P26263		1492.72	High	2.67	0
TVFHRMSANISETTAM	3	2	2	P06169; P16467		1795.85	High	3.75	0
TVFHRMSANISETTAM	2	2	2	P06169; P16467	1xOxidation [M]	1811.84	High	2.88	0
TQFPAF	7	2	2	P06169; P26263		710.351	High	1.6	0
VLWGSIG	1	3	3	P06169; P16467; P26263		731.409	High	1.27	0
VIDTIL	2	3	1	P06169		673.413	High	1.28	0
VFGLPGDF	2	2	2	P06169; P16467		851.43	High	1.45	0
VEGMRWAGNANEL	1	1	1	P06169		1446.68	High	2.69	0
VEGMRWAGNANELNAA	1	1	1	P06169		1702.8	High	2.75	0
VGTLSKPEVKEAVESAD	1	1	1	P06169		1758.91	High	2.41	0
VGTLSKPEVKEAVESADL	1	1	1	P06169		1872	High	2.43	0
FAAEEIDPKKRVIL	1	1	1	P06169		1628.94	High	2.46	0
FAAEEIDPKKRVILF	1	1	1	P06169		1776.01	High	2.41	0
FERLKQVNVN	1	2	2	P06169; P26263		1246.69	High	3.12	0
ERLKQVNVNTVFGLPGDF	2	1	1	P06169		2033.08	High	2.82	0
FNTGSF	1	3	3	P06169; P16467; P26263		672.299	High	2.05	0
ALLSDF	2	3	3	P06169; P16467; P26263		665.35	High	1.65	0
ALVKDAKNPVIL	4	1	1	P06169		1280.79	High	2.95	0
ALVKDAKNPVILA	1	1	1	P06169		1351.83	High	2.96	0
AAEEIDPKKRVIL	10	2	2	P06169; P16467		1481.87	High	3.11	0
AAEEIDPKKRVILF	4	2	2	P06169; P16467		1628.94	High	2.58	0
AAKGYKPVAVPARTPAN	1	1	1	P06169		1710.96	High	2.48	0
AEHVGVLHVVGVPSISA	1	2	2	P06169; P26263		1670.92	High	3.39	0
DKLTQDKSFNDNSKIR	1	1	1	P06169		1908.98	High	3.02	0
DKLTQDKSFNDNSKIRM	4	1	1	P06169		2040.02	High	4.22	0
DKLTQDKSFNDNSKIRMIE	2	1	1	P06169		2282.14	High	4.22	0
AYAADGYARIKGMS	1	2	2	P06169; P16467		1473.72	High	2.62	0
AYAADGYARIKGMSC	1	2	2	P06169; P16467		1576.72	High	2.5	0
DAAKGYKPVAVPARTPAN	1	1	1	P06169		1825.99	High	2.51	0
IGDGSLQL	2	3	3	P06169; P16467; P26263		802.431	High	1.83	0
LGLPANL	2	3	3	P06169; P16467; P26263		697.424	High	2.12	0
IATAPAEIDRC	1	1	1	P06169		1159.58	High	2.71	0
LDKIYEVEGM	2	1	1	P06169		1196.59	High	2.22	0
LDKIYEVEGM	1	1	1	P06169	1xOxidation [M10]	1212.58	High	1.9	0
IDLTQFPAF	2	2	2	P06169; P26263		1051.55	High	2.36	0
IDRCIRTTYVTQRPVY	3	1	1	P06169		1984.04	High	3.44	0
IDLTQF	1	3	2	P06169; P26263		736.388	High	1.74	0
IMLPVFDAPQNL	1	1	1	P06169	1xOxidation [M2]	1373.71	High	2.19	0
IMLPVFDAPQNLVE	2	1	1	P06169	1xOxidation [M2]	1601.82	High	2.35	0
LPTFGAKDYETHRVATTGE	1	1	1	P06169		2093.03	High	2.55	0
LQEGDVVI	1	1	1	P06169		872.472	High	1.57	0
LLISVG	4	6	2	P06169; P26263		601.392	High	1.43	0
LILSVGAL	2	2	2	P06169; P26263		785.513	High	1.89	0
HRMSANISETTAM	1	2	2	P06169; P16467		1448.66	High	2.13	0
HRMSANISETTAM	1	2	2	P06169; P16467	1xOxidation [M13]	1464.66	High	2.37	0
HSDHMKIRNATFPGVQM	2	1	1	P06169		1968.95	High	2.84	0
HSDHMKIRNATFPGVQMK	1	1	1	P06169		2097.05	High	2.9	0
HSDHMKIRNATFPGVQ	1	1	1	P06169		1837.91	High	2.52	0
HVVGVPSISA	3	2	2	P06169; P26263		965.541	High	2.15	0
HVVGVPSISAQAK	2	2	2	P06169; P26263		1292.73	High	2.76	0
HVVGVPSISAQAKQ	9	2	2	P06169; P26263		1420.79	High	3.38	0
HVVGVPSISAQAKQL	3	2	2	P06169; P26263		1533.87	High	3.13	0
HVVGVPSISAQAKQLLL	2	2	2	P06169; P26263		1760.04	High	3.69	0
HVVGVPSISAQAKQLLLHHTLGNGD	3	2	2	P06169; P26263		2591.41	High	3.47	0
FVLNNDGYTIEKL	1	2	2	P06169; P26263		1525.79	High	1.97	0
FVLNNDGYTIEKLIHGPKAQY	2	1	1	P06169		2420.26	High	3.34	0
IADAAKGYKPVAVPARTPAN	1	1	1	P06169		2010.11	High	3.46	0
IADAAKGYKPVAVPARTPANA	2	1	1	P06169		2081.15	High	3.32	0
KFVLQKL	1	1	1	P06169		875.571	High	2.49	0
KFVLQKLLT	1	1	1	P06169		1089.7	High	1.94	0
KFVLQKLLTT	1	1	1	P06169		1190.75	High	2.03	0
KQVNVNTVFGLPGDF	1	1	1	P06169		1634.85	High	2.07	0
PAYGIPVVL	2	1	1	P14540		928.55	High	2.42	0
SIAAAFGNCHGLYAGD	1	1	1	P14540		1566.7	High	2.01	0
SIAAAFGNCHGL	1	1	1	P14540		1160.55	High	2.69	0
IRSIAPAYGIPVVL	3	1	1	P14540		1468.89	High	2.24	0
MEIGITGGEEDGVNNENADKEDL	4	1	1	P14540		2449.07	High	3.56	0
MEIGITGGEEDGVNNENADKEDL	2	1	1	P14540	1xOxidation [M1]	2465.06	High	2.81	0
LVFHGGSGSTVQE	1	1	1	P14540		1317.64	High	2.25	0
LVFHGGSGSTVQEF	2	1	1	P14540		1464.71	High	2.14	0
LVFHGGSGSTVQEFHTGIDNG	2	1	1	P14540		2159.02	High	2.57	0
LVFHGGSGSTVQEFHTGIDNGV	1	1	1	P14540		2258.08	High	2.48	0
VYNVYKALHPISPNF	1	1	1	P14540		1761.93	High	2.3	0
VYKALHPISPNF	1	1	1	P14540		1385.76	High	2.02	0
WVREGEKTMGAKITKSLET	1	1	1	P14540		2164.14	High	3.2	0
YNVYKALHPISPNF	1	1	1	P14540		1662.86	High	2.74	0
YVLNKKDYIMSPVGNPEGPEKPNKK	1	1	1	P14540		2845.49	High	2.72	0
YTKPEQVYNVYKALHPISPNF	6	1	1	P14540		2508.29	High	3.21	0
YAYLTGIRD	5	1	1	P14540		1071.55	High	2.44	0
YAKEHKFAIPAIN	8	1	1	P14540		1501.82	High	3.12	0
YAKEHKFAIPAINV	2	1	1	P14540		1600.88	High	3.02	0
YAKEHKFAIPAINVTSSST	1	1	1	P14540		2064.08	High	2.58	0
YAKEHKFAIPAINVTSSSTA	3	1	1	P14540		2135.11	High	2.66	0
YAKEHKFAIPAINVTSSSTAV	1	1	1	P14540		2234.18	High	3	0
YAKEHKFAIPAINVTSSSTAVA	4	1	1	P14540		2305.22	High	3.91	0
YAKEHKFAIPAINVTSSSTAVAA	2	1	1	P14540		2376.26	High	2.68	0
YFAGKGISNEGQNASIKGAIA	2	1	1	P14540		2096.08	High	2.37	0
YAKEHKFAIPAINVTSSSTAVAAL	5	1	1	P14540		2489.34	High	4.66	0
YFAGKGISNEGQNASIKGAIAAA	3	1	1	P14540		2238.15	High	4.57	0
YFAGKGISNEGQNASIKGAIAAAH	3	1	1	P14540		2375.21	High	3.24	0
YFAGKGISNEGQNASIKGAIAAAHY	2	1	1	P14540		2538.27	High	4.6	0
YKALHPISPNF	3	1	1	P14540		1286.69	High	2.37	0
YFKEHGEPLFSSHM	2	1	1	P14540		1708.78	High	3.16	0
YFKEHGEPLFSSHM	4	1	1	P14540	1xOxidation [M14]	1724.77	High	2.65	0
VREGEKTMGAKITKSLET	1	1	1	P14540		1978.06	High	3.45	0
VQEFHTGIDNGVVKVNL	2	1	1	P14540		1868.99	High	2.78	0
VFHGGSGSTVQEFHTGIDNG	1	1	1	P14540		2045.93	High	2.79	0
FAGKGISNEGQNASIKGAIAA	1	1	1	P14540		2004.05	High	2.35	0
FAGKGISNEGQNASIKGAIAAA	4	1	1	P14540		2075.09	High	3.27	0
FAGKGISNEGQNASIKGAIAAAH	1	1	1	P14540		2212.15	High	4.71	0
FAGKGISNEGQNASIKGAIAAAHY	4	1	1	P14540		2375.21	High	4.25	0
EAARDSKSPIIL	2	1	1	P14540		1299.73	High	2.32	0
EAARDSKSPIILQTSNGGAA	1	1	1	P14540		1986.03	High	3.24	0
EAARDSKSPIILQTSNGGAAY	2	1	1	P14540		2149.09	High	2.62	0
EIGITGGEEDGVNNENADKEDL	3	1	1	P14540		2318.03	High	3.67	0
FKEHGEPLFSSHM	3	1	1	P14540		1545.72	High	3.11	0
FKEHGEPLFSSHM	2	1	1	P14540	1xOxidation [M13]	1561.71	High	2.57	0
FKEHGEPLFSSHMLD	3	1	1	P14540		1773.83	High	2.81	0
FKEHGEPLFSSHMLDL	1	1	1	P14540		1886.91	High	2.55	0
FKRMAAM	1	1	1	P14540		854.438	High	2.12	0
FHTGIDNGVVKVNL	4	1	1	P14540		1512.82	High	3.77	0
ALEAARDSKSPIIL	1	1	1	P14540		1483.85	High	2.7	0
AHYIRSIAPAYGIPVVL	2	1	1	P14540		1840.05	High	3.87	0
AGKGISNEGQNASIKGAIA	1	1	1	P14540		1785.95	High	2.67	0
AARDSKSPIILQTSNGGAAY	1	1	1	P14540		2020.05	High	2.39	0
AAFGNCHGLYAGD	2	1	1	P14540		1295.55	High	2.83	0
AAHYIRSIAPAYGIPVVL	5	1	1	P14540		1911.09	High	4.03	0
DEAYFKEHGEPLF	2	1	1	P14540		1581.72	High	2.18	0
DEAYFKEHGEPLFSSHM	1	1	1	P14540		2023.89	High	2.74	0
ARDSKSPIILQTSNGGAAY	1	1	1	P14540		1949.01	High	2.79	0
AYFKEHGEPLFSSHM	1	1	1	P14540	1xOxidation [M15]	1795.81	High	2.38	0
AYLTGIRD	1	1	1	P14540		908.484	High	1.88	0
IGITGGEEDGVNNENADKEDL	4	1	1	P14540		2188.98	High	3.96	0
LEAARDSKSPIIL	1	1	1	P14540		1412.81	High	1.99	0
IALRPEIL	4	1	1	P14540		924.588	High	2.35	0
GVEQILKRKTGVIVGEDVHNLF	1	1	1	P14540		2451.37	High	2.62	0
GVEQILKRKTGVIVGEDVHNLFT	6	1	1	P14540		2552.42	High	4.55	0
HSDHCAKKLLPWFDGML	3	1	1	P14540	1xOxidation [M16]	2013.97	High	2.9	0
KALHPISPNF	3	1	1	P14540		1123.63	High	2.32	0
HTGIDNGVVKVNL	2	1	1	P14540		1365.75	High	2.52	0
HYIRSIAPAYGIPVVL	5	1	1	P14540		1769.01	High	4.22	0
KRKTGVIVGEDVHNLFT	5	1	1	P14540		1913.06	High	4.01	0
SIRKFLASKLGDKAASE	3	1	1	P00942		1821.02	High	3.93	0
SVDQIKDVGAKW	2	2	1	P00942		1345.71	High	2.76	0
RILYGGSANGSNAVT	1	1	1	P00942		1479.76	High	2.54	0
RILYGGSANGSNAVTF	1	1	1	P00942		1626.82	High	3.91	0
RLNTASIPENVE	2	1	1	P00942		1342.7	High	2.02	0
RILYGGSANGSNAVTFKDKADVDG	4	1	1	P00942		2455.22	High	6.15	0
LRILYGGSANGSN	1	1	1	P00942		1321.69	High	3.02	0
LRILYGGSANGSNA	2	1	1	P00942		1392.72	High	2.91	0
LRILYGGSANGSNAVT	2	1	1	P00942		1592.84	High	3.74	0
LRILYGGSANGSNAVTF	3	1	1	P00942		1739.91	High	3.41	0
LRILYGGSANGSNAVTFKDKADVDG	3	1	1	P00942		2568.31	High	4.3	0
IVERLNTASIPENVE	1	1	1	P00942		1683.89	High	2.28	0
WTNVVV	2	1	1	P00942		717.393	High	1.62	0
VVICPPAT	1	2	1	P00942		799.438	High	1.93	0
VVICPPATY	1	2	1	P00942		962.502	High	1.81	0
VVAYEPVWAIGTGL	1	1	1	P00942		1474.79	High	1.95	0
YLKASGAFTGENSVDQIKDVGAKW	2	1	1	P00942		2584.3	High	4.1	0
VAYEPVW	2	1	1	P00942		863.43	High	1.87	0
VGGASLKPEF	1	3	1	P00942		1004.54	High	2.53	0
VERQLNAVL	1	1	1	P00942		1041.61	High	2.23	0
VKKPQVTVGAQNAYL	2	1	1	P00942		1615.92	High	3.35	0
FFVGGN	1	3	1	P00942		640.309	High	1.66	0
FFVGGNF	1	3	1	P00942		787.377	High	1.61	0
FLVGGASL	1	3	1	P00942		763.435	High	1.79	0
AIGTGLAATPEDAQDIHA	2	1	1	P00942		1750.86	High	2.92	0
AATPEDAQDIHASIRKF	1	1	1	P00942		1869.95	High	3.52	0
ARTFFVGGN	2	2	1	P00942		968.495	High	2.65	0
ARTFFVGGNF	2	2	1	P00942		1115.56	High	2.54	0
AYEPVW	1	3	1	P00942		764.361	High	1.64	0
IGETLEEKKAGKTLD	1	1	1	P00942		1631.89	High	2.56	0
LDYSVSL	1	1	1	P00942		796.409	High	1.21	0
LKASGAFTGENSVDQIKDVGAKW	1	1	1	P00942		2421.24	High	4.78	0
FTGENSVDQIKDVGAKW	1	1	1	P00942		1893.93	High	2.73	0
KASGAFTGENSVDQIK	1	1	1	P00942		1651.83	High	2.84	0
KASGAFTGENSVDQIKDVG	1	1	1	P00942		1922.95	High	2.85	0
KASGAFTGENSVDQIKDVGAK	2	1	1	P00942		2122.08	High	3.73	0
KASGAFTGENSVDQIKDVGAKW	4	1	1	P00942		2308.16	High	4.6	0
IADKTKFALGQGVGVI	1	1	1	P00942		1616.94	High	2.67	0
IADKTKFALGQGVGVIL	5	1	1	P00942		1730.02	High	4.18	0
QERDPANLPWASL	1	1	1	P00358		1496.75	High	2.24	0
PANLPWASL	3	1	1	P00358		968.52	High	2.41	0
MFKYDSTHGRYAGE	2	2	2	P00359; P00358		1661.74	High	2.58	0
VSVVDL	2	5	3	P00360; P00359; P00358		631.366	High	1.64	0
VSHDDKHIIVDGHKIATF	2	1	1	P00358		2032.06	High	2.62	0
VSWYDNE	1	3	2	P00359; P00358		912.373	High	1.8	0
VRVAINGF	3	2	2	P00359; P00358		875.51	High	2.41	0
VRVAINGFGRIGRL	1	2	2	P00359; P00358		1527.92	High	2.3	0
VRVAINGFGRIGRLVM	6	2	2	P00359; P00358		1758.03	High	3.77	0
VRVAINGFGRIGRLVM	2	2	2	P00359; P00358	1xOxidation [M16]	1774.03	High	3.06	0
YMFKYDSTHGRYAGE	2	2	2	P00359; P00358		1824.8	High	2.87	0
YSTRVVDL	2	3	2	P00359; P00358		952.51	High	2.16	0
YDNEYGY	1	4	3	P00360; P00359; P00358		923.342	High	1.47	0
YDNEYGYSTRV	2	3	2	P00359; P00358		1366.59	High	2.5	0
YDNEYGYSTRVVDL	3	3	2	P00359; P00358		1693.77	High	2.76	0
YDEIKKVVKAAAEGKLKGVLGYTED	1	2	2	P00359; P00358		2724.48	High	2.68	0
YGYSTRVVD	1	3	2	P00359; P00358		1059.51	High	1.73	0
YGYSTRVVDL	1	3	2	P00359; P00358		1172.59	High	2.11	0
VALNDPFISND	1	1	1	P00358		1204.58	High	1.51	0
VMGVNEEKYTSDL	1	2	2	P00359; P00358	1xOxidation [M2]	1500.69	High	2.73	0
VMRIALQRKNVEV	1	1	1	P00358		1555.91	High	2.47	0
VKLVSW	2	3	2	P00359; P00358		731.445	High	2.26	0
ERDPANLPWASL	1	1	1	P00358		1368.69	High	2.21	0
FQERDPANLPWASLN	1	1	1	P00358		1757.86	High	2.12	0
FQERDPANLPWASL	4	1	1	P00358		1643.82	High	2.57	0
FRVPTVDVSV	2	4	3	P00360; P00359; P00358		1118.62	High	2.11	0
FRVPTVDVS	1	4	3	P00360; P00359; P00358		1019.55	High	1.98	0
FRVPTVDV	3	4	3	P00360; P00359; P00358		932.52	High	2.15	0
FRVPTVD	1	4	3	P00360; P00359; P00358		833.452	High	2.18	0
FGIEEGL	1	4	3	P00360; P00359; P00358		764.383	High	1.75	0
FGIEEGLM	1	4	3	P00360; P00359; P00358	1xOxidation [M8]	911.418	High	1.78	0
FGIEEGLM	2	4	3	P00360; P00359; P00358		895.423	High	1.6	0
FKYDSTHGRYAGE	3	2	2	P00359; P00358		1530.7	High	2.91	0
APLAKVINDAF	2	3	3	P00360; P00359; P00358		1158.65	High	1.94	0
APLAKVINDAFG	1	3	3	P00360; P00359; P00358		1215.67	High	1.93	0
AQKHIDAGAKKVVITAPSSTAPMF	1	3	2	P00359; P00358		2468.33	High	3.31	0
AQKHIDAGAKKVVITAPSSTAPMF	1	3	2	P00359; P00358	1xOxidation [M23]	2484.33	High	3.76	0
AAKAVGKVLPELQGKLTGMA	1	3	3	P00360; P00359; P00358		1982.15	High	2.3	0
DEIKKVVKAAAEGKLKGVLGYTED	1	2	2	P00359; P00358		2561.42	High	2.62	0
DEIKKVVKAAAEGKLKGVLGYTEDA	1	2	2	P00359; P00358		2632.46	High	2.98	0
DAAAGIQLSPKF	1	1	1	P00358		1217.65	High	2.24	0
AVVSSDF	2	3	3	P00360; P00359; P00358		724.351	High	1.5	0
AVVSSDFLGDSNSSIF	1	1	1	P00358		1644.78	High	1.92	0
IQLSPKF	3	3	3	P00360; P00359; P00358		832.493	High	1.68	0
GIQLSPKF	1	3	3	P00360; P00359; P00358		889.514	High	2.1	0
GIEEGLM	2	4	3	P00360; P00359; P00358		748.355	High	2.11	0
GIEEGLMT	1	4	3	P00360; P00359; P00358		849.402	High	1.52	0
IAIDSTGVFKE	1	3	2	P00359; P00358		1179.63	High	1.94	0
KIVSNASCTTNCLAPLAKVINDA	1	3	3	P00360; P00359; P00358		2346.22	High	2.52	0
QERDPANLPWGSSNVD	1	1	1	P00359		1784.82	High	2.24	0
RIALSRPNVE	6	1	1	P00359		1154.66	High	3.18	0
RIALSRPNVEV	2	1	1	P00359		1253.73	High	2.6	0
RIALSRPNVEVV	1	1	1	P00359		1352.8	High	2.3	0
PFITND	1	1	1	P00359		706.341	High	1.65	0
MFKYDSTHGRYAGE	2	2	2	P00359; P00358		1661.74	High	2.58	0
VSVVDL	2	5	3	P00360; P00359; P00358		631.366	High	1.64	0
VSWYDNE	1	3	2	P00359; P00358		912.373	High	1.8	0
VRVAINGF	3	2	2	P00359; P00358		875.51	High	2.41	0
VRVAINGFGRIGRL	1	2	2	P00359; P00358		1527.92	High	2.3	0
VRVAINGFGRIGRLVM	6	2	2	P00359; P00358		1758.03	High	3.77	0
VRVAINGFGRIGRLVM	2	2	2	P00359; P00358	1xOxidation [M16]	1774.03	High	3.06	0
VVALNDPFITND	3	1	1	P00359		1317.67	High	2.92	0
YQERDPANLPWGSSN	2	1	1	P00359		1733.79	High	2.45	0
YQERDPANLPWGSSNV	1	1	1	P00359		1832.86	High	2.26	0
YQERDPANLPWGSSNVD	3	1	1	P00359		1947.88	High	2.83	0
YQERDPANLPWGSSNVDIA	1	1	1	P00359		2132	High	2.22	0
YQERDPANLPWGSS	2	1	1	P00359		1619.74	High	2.38	0
YMFKYDSTHGRYAGE	2	2	2	P00359; P00358		1824.8	High	2.87	0
YSTRVVDL	2	3	2	P00359; P00358		952.51	High	2.16	0
YDNEYGY	1	4	3	P00360; P00359; P00358		923.342	High	1.47	0
YDNEYGYSTRV	2	3	2	P00359; P00358		1366.59	High	2.5	0
YDNEYGYSTRVVDL	3	3	2	P00359; P00358		1693.77	High	2.76	0
YDEIKKVVKAAAEGKLKGVLGYTED	1	2	2	P00359; P00358		2724.48	High	2.68	0
YGYSTRVVD	1	3	2	P00359; P00358		1059.51	High	1.73	0
YGYSTRVVDL	1	3	2	P00359; P00358		1172.59	High	2.11	0
VALNDPFITND	4	1	1	P00359		1218.6	High	1.96	0
TEDAVVSSDFLGDSHSSIF	1	1	1	P00359		2012.91	High	2.1	0
VMGVNEEKYTSDL	1	2	2	P00359; P00358	1xOxidation [M2]	1500.69	High	2.73	0
VMRIALSRPNVE	2	1	1	P00359	1xOxidation [M2]	1400.77	High	2.71	0
VMRIALSRPNVEV	2	1	1	P00359		1483.84	High	3.15	0
VMRIALSRPNVE	3	1	1	P00359		1384.77	High	3.82	0
VKLVSW	2	3	2	P00359; P00358		731.445	High	2.26	0
FDASAGIQLSPKF	2	2	2	P00360; P00359		1380.72	High	2.02	0
FRVPTVDVSV	2	4	3	P00360; P00359; P00358		1118.62	High	2.11	0
FRVPTVDVS	1	4	3	P00360; P00359; P00358		1019.55	High	1.98	0
FRVPTVDV	3	4	3	P00360; P00359; P00358		932.52	High	2.15	0
FRVPTVD	1	4	3	P00360; P00359; P00358		833.452	High	2.18	0
FGIEEGL	1	4	3	P00360; P00359; P00358		764.383	High	1.75	0
FGIEEGLM	1	4	3	P00360; P00359; P00358	1xOxidation [M8]	911.418	High	1.78	0
FGIEEGLM	2	4	3	P00360; P00359; P00358		895.423	High	1.6	0
FKYDSTHGRYAGE	3	2	2	P00359; P00358		1530.7	High	2.91	0
APLAKVINDAF	2	3	3	P00360; P00359; P00358		1158.65	High	1.94	0
APLAKVINDAFG	1	3	3	P00360; P00359; P00358		1215.67	High	1.93	0
AQKHIDAGAKKVVITAPSSTAPMF	1	3	2	P00359; P00358		2468.33	High	3.31	0
AQKHIDAGAKKVVITAPSSTAPMF	1	3	2	P00359; P00358	1xOxidation [M23]	2484.33	High	3.76	0
AAKAVGKVLPELQGKLTGMA	1	3	3	P00360; P00359; P00358		1982.15	High	2.3	0
DASAGIQLSPKF	3	2	2	P00360; P00359		1233.65	High	2.17	0
DAVVSSDFLGDSHSSIF	1	1	1	P00359		1782.82	High	2.05	0
DEIKKVVKAAAEGKLKGVLGYTED	1	2	2	P00359; P00358		2561.42	High	2.62	0
DEIKKVVKAAAEGKLKGVLGYTEDA	1	2	2	P00359; P00358		2632.46	High	2.98	0
AVVSSDF	2	3	3	P00360; P00359; P00358		724.351	High	1.5	0
AVVSSDFLGDSHSSI	2	1	1	P00359		1520.72	High	2.12	0
LGDSHSSIFDASAG	2	1	1	P00359		1363.61	High	2.55	0
IALSRPNVEV	2	1	1	P00359		1097.63	High	2.45	0
IALSRPNVEVVA	1	1	1	P00359		1267.74	High	1.97	0
LNDPFITND	1	1	1	P00359		1048.49	High	1.91	0
IQLSPKF	3	3	3	P00360; P00359; P00358		832.493	High	1.68	0
IALSRPNVE	2	1	1	P00359		998.563	High	2.33	0
GIQLSPKF	1	3	3	P00360; P00359; P00358		889.514	High	2.1	0
GIEEGLM	2	4	3	P00360; P00359; P00358		748.355	High	2.11	0
GIEEGLMT	1	4	3	P00360; P00359; P00358		849.402	High	1.52	0
IAIDSTGVFKE	1	3	2	P00359; P00358		1179.63	High	1.94	0
KIVSNASCTTNCLAPLAKVINDA	1	3	3	P00360; P00359; P00358		2346.22	High	2.52	0
PLVGGHEGAGVVVGMGENVKG	2	2	2	P00331; P00330	1xOxidation [M15]	1979	High	3.53	0
PLVGGHEGAGVVVGMGE	1	2	2	P00331; P00330		1564.78	High	3.65	0
NQVVKSISIVGSYVGNRADTRE	2	1	1	P00330		2392.26	High	3.8	0
PLVGGHEGAGVVVGMGENVKG	1	2	2	P00331; P00330		1963.01	High	3.75	0
PLVGGHEGAGVVVG	1	2	2	P00331; P00330		1247.67	High	2.25	0
PEIYEKMEKGQIVGRY	4	1	1	P00330		1939.99	High	3.96	0
PEIYEKMEKGQIVGRY	1	1	1	P00330	1xOxidation [M7]	1955.99	High	2.98	0
PEIYEKMEKGQIVGRYVVDTSK	1	1	1	P00330		2569.33	High	4.7	0
SISIVGSYVGNRADTRE	1	2	2	P00331; P00330		1823.92	High	2.79	0
STRYVRANGTTVL	2	1	1	P00330		1437.78	High	2.56	0
RVLGIDGGEGKEEL	3	2	1	P00330		1471.78	High	3.74	0
ISGAAGGLGSL	2	4	2	P00331; P00330		902.494	High	2.92	0
ISGAAGGLGSLAV	1	4	2	P00331; P00330		1072.6	High	2.05	0
ITVYKALKSANL	1	2	2	P00331; P00330		1320.79	High	2.34	0
LSTLPEIYE	1	2	1	P00330		1064.55	High	1.34	0
MAGHWVAISGAAGGLGSL	3	1	1	P00330		1654.84	High	3.51	0
MAGHWVAISGAAGGLGSL	3	1	1	P00330	1xOxidation [M1]	1670.83	High	2.97	0
MAGHWVAISGAAGGLGSLA	1	1	1	P00330		1725.87	High	2.43	0
VVKSISIVGSYVGNRADT	1	2	2	P00331; P00330		1865.01	High	2.5	0
VVKSISIVGSYVGNRADTRE	4	2	2	P00331; P00330		2150.16	High	3.16	0
VVKSISIVGSYVGNRADTREAL	1	2	2	P00331; P00330		2334.28	High	3.56	0
VVKSISIVGSYVGNRADTREALD	1	2	2	P00331; P00330		2449.3	High	2.68	0
VVKSISIVGSYVGNRADTREALDF	3	2	2	P00331; P00330		2596.37	High	2.85	0
YRVLGIDGGEGKEEL	6	1	1	P00330		1634.84	High	3.55	0
YEKMEKGQIVGRY	1	1	1	P00330		1600.82	High	2.46	0
YEKMEKGQIVGRY	1	1	1	P00330	1xOxidation [M4]	1616.81	High	2.42	0
YESHGKLEYKDIPVPKPKANE	1	1	1	P00330		2442.27	High	2.64	0
YESHGKLEYKDIPVPKPKANEL	10	1	1	P00330		2555.35	High	3.91	0
YESHGKLEYKDIPVPKPKANELL	3	1	1	P00330		2668.43	High	3.22	0
YCELGNESNCPHADLSGYTHDGSF	1	2	2	P00331; P00330		2616.04	High	2.65	0
VGNRADTREALDF	1	5	2	P00331; P00330		1463.72	High	2.66	0
FRSIGGEVF	4	1	1	P00330		1011.53	High	2.39	0
AAIEASTRYVRANGTTVL	1	1	1	P00330		1893.02	High	2.33	0
DAVQAAHIPQGTDL	1	2	2	P00331; P00330		1435.72	High	2.24	0
ASTRYVRANGTTVL	2	1	1	P00330		1508.82	High	3.02	0
AVLKATDGGAHGVINV	3	1	1	P00330		1521.84	High	2.57	0
AVQAAHIPQGTDL	1	2	2	P00331; P00330		1320.69	High	1.98	0
IDFTKEKDIVG	1	1	1	P00330		1264.68	High	2.13	0
LINVKYSGVCHTDL	4	4	2	P00331; P00330		1561.8	High	2.41	0
KATDGGAHGVINVSVSE	7	1	1	P00330		1640.82	High	4.48	0
GNESNCPHADLSGYTHDGSF	2	2	2	P00331; P00330		2107.84	High	4.13	0
NVLNGGSHAGGAL	3	3	2	P00924; P00925		1166.59	High	3.65	0
NVLNGGSHAGGALALQE	5	3	2	P00924; P00925		1607.81	High	3.06	0
NVLNGGSHAGGALALQEF	3	3	2	P00924; P00925		1754.88	High	2.85	0
PFAEDD	1	3	2	P00924; P00925		693.273	High	1.22	0
SKSKTSPYVLPVPF	3	2	2	P00924; P00925		1549.86	High	3.01	0
SKSKTSPYVLPVPFL	11	2	2	P00924; P00925		1662.95	High	4.41	0
RSIVPSGASTGVHE	5	3	2	P00924; P00925		1396.72	High	3.63	0
RSIVPSGASTGVHEAL	15	3	2	P00924; P00925		1580.84	High	4.45	0
RSIVPSGASTGVHEALE	8	3	2	P00924; P00925		1709.88	High	4.05	0
RSIVPSGASTGVHEALEM	4	2	2	P00924; P00925		1840.92	High	3.76	0
RSIVPSGASTGVHEALEM	1	2	2	P00924; P00925	1xOxidation [M18]	1856.92	High	3.66	0
RIEEELGDNAVF	1	1	1	P00924		1391.68	High	3.03	0
LSLDGTANKSKLGAN	10	2	2	P00924; P00925		1488.8	High	2.72	0
LSKSKTSPYVLPVPFL	4	2	2	P00924; P00925		1776.03	High	3.82	0
LTVTNPKRIATAIEKKAADALL	1	1	1	P00924		2337.39	High	4.43	0
LRIEEELGDN	1	1	1	P00924		1187.59	High	2.74	0
LRIEEELGDNAVF	1	1	1	P00924		1504.76	High	2.11	0
LRTGQIKTGAPARSERL	1	3	2	P00924; P00925		1854.07	High	2.79	0
LVVGLRTGQIKTGAPARS	2	3	2	P00924; P00925		1824.08	High	2.96	0
LVVGLRTGQIKTGAPARSERL	3	3	2	P00924; P00925		2222.31	High	3	0
LVVGLRTGQIKTGAPARSERLAKL	1	3	2	P00924; P00925		2534.53	High	3.02	0
WEAWSHF	1	3	2	P00924; P00925		962.416	High	2.3	0
VSLAASRAAAAEKNVPLYKHLADL	1	1	1	P00924		2508.39	High	3.6	0
VVGLRTGQIKTGAPARSERL	1	3	2	P00924; P00925		2109.23	High	3.17	0
VVGLRTGQIKTGAPARSERLAKL	1	3	2	P00924; P00925		2421.44	High	3.04	0
YARSVYDSRGNPTVE	5	3	2	P00924; P00925		1713.82	High	3.35	0
YARSVYDSRGNPTVEVE	2	3	2	P00924; P00925		1941.93	High	2.55	0
VIAPAF	2	1	1	P00924		617.366	High	1.49	0
VKANLDVKDQKAVDDFL	2	2	2	P00924; P00925		1918.03	High	2.62	0
FFKDGKYDLD	1	3	2	P00924; P00925		1247.59	High	2.6	0
DVKDQKAVDDFL	3	2	2	P00924; P00925		1392.7	High	2.47	0
EMRDGDKSKWMGKGVLHAVKNVND	1	1	1	P00924		2714.35	High	3.41	0
ELGDNAVF	1	1	1	P00924		864.41	High	1.27	0
FMIAPTGAKTFAE	1	2	2	P00924; P00925		1383.7	High	1.98	0
FMIAPTGAKTFA	1	2	2	P00924; P00925	1xOxidation [M2]	1270.65	High	2.02	0
FMIAPTGAKTFA	1	2	2	P00924; P00925		1254.66	High	1.91	0
FMIAPTGAKTF	1	2	2	P00924; P00925		1183.62	High	1.99	0
FKNPNSDKSKWLTGPQL	1	1	1	P00924		1960.03	High	3.59	0
FKTAGIQIVADD	2	2	2	P00924; P00925		1277.67	High	2.78	0
FKTAGIQIVADDL	2	2	2	P00924; P00925		1390.76	High	2.53	0
FLISLDGTANKSKLGAN	2	2	2	P00924; P00925		1748.95	High	2.92	0
FMIAPTGAKT	2	2	2	P00924; P00925		1036.55	High	1.97	0
FMIAPTGAKT	2	2	2	P00924; P00925	1xOxidation [M2]	1052.54	High	2.23	0
AILGVSL	1	3	1	P00924		672.429	High	1.21	0
AASRAAAAEKNVPLYKHLADL	6	1	1	P00924		2209.21	High	4.01	0
AAGWGVM	1	1	1	P00924	1xOxidation [M7]	707.318	High	1.79	0
AAGWGVM	1	1	1	P00924		691.323	High	1.29	0
ADLSKSKTSPYVLPVPFL	1	2	2	P00924; P00925		1962.09	High	1.97	0
AVSKVYARSVY	1	2	2	P00924; P00925		1242.68	High	2.62	0
AVSKVYARSVYDSRGNPTVE	6	2	2	P00924; P00925		2198.12	High	3.34	0
AVSKVYARSVYDSRGNPTVEVE	3	2	2	P00924; P00925		2426.23	High	3.7	0
IEDPFAED	2	3	2	P00924; P00925		935.399	High	1.55	0
IEDPFAEDD	1	3	2	P00924; P00925		1050.43	High	1.63	0
LLSLDGTANKSKLGAN	2	2	2	P00924; P00925		1601.89	High	2.97	0
IQIVADDL	2	2	2	P00924; P00925		886.488	High	1.91	0
LKVNQIGTLSESIKAAQDSF	7	2	2	P00924; P00925		2149.15	High	5.39	0
LLKVNQIGTLSE	2	2	2	P00924; P00925		1314.76	High	2.18	0
LLKVNQIGTLSESIKAAQDSF	1	2	2	P00924; P00925		2262.23	High	3.07	0
HAVKNVNDVIAPAF	1	1	1	P00924		1494.81	High	3.47	0
GVSLAASRAAAAEKNVPLYKHLADL	3	1	1	P00924		2565.41	High	4.23	0
KVNQIGTLSESIKAAQDSF	4	2	2	P00924; P00925		2036.07	High	3.09	0
IVRNVKGPVRENDIL	1	3	1	P0C0X0		1722	High	2.78	0
VLMESEREARRLR	1	3	1	P0C0X0		1644.9	High	2.73	0
LAKVIKVLGRTGSRGGVTQ	2	3	1	P0C0X0		1940.18	High	3.2	0
PTIKYVLEHHPRY	6	1	1	P00560		1652.89	High	3.32	0
NTEIGDSIF	1	1	1	P00560		995.468	High	1.92	0
SVQDLDL	2	1	1	P00560		789.399	High	1.66	0
SVQDLDLKDKRVF	4	1	1	P00560		1562.85	High	3.19	0
SSKLSVQDLDL	1	1	1	P00560		1204.64	High	2.03	0
IRVDFNVPLDGKKITSNQRIVAAL	2	1	1	P00560		2667.53	High	5.19	0
IRVDFNVPLDGKKITSNQRIVA	1	1	1	P00560		2483.41	High	2.81	0
IRVDFNVPLDGKKITSNQ	5	1	1	P00560		2044.12	High	4.37	0
IVPKLMEKAKAKGVE	1	1	1	P00560		1640.98	High	2.64	0
VYINDAFGTAHRAHSSM	4	1	1	P00560		1876.88	High	3.47	0
VYINDAFGTAHRAHSSM	2	1	1	P00560	1xOxidation [M17]	1892.87	High	3.07	0
VYINDAFGTAHRAHSSMVG	1	1	1	P00560		2032.97	High	2.35	0
VVLPVDF	1	1	1	P00560		788.455	High	1.79	0
VTFLND	1	1	1	P00560		708.356	High	1.51	0
YINDAFGTAHRAHSSM	3	1	1	P00560		1777.81	High	3.76	0
VAKAKTIVWNGPPGVF	2	1	1	P00560		1683.96	High	2.9	0
VAKAKTIVWNGPPGVFE	6	1	1	P00560		1813	High	3.14	0
VAKKYGVTDKISHVSTGGGASL	2	1	1	P00560		2175.18	High	2.72	0
TFKKVLENTEIGDSIF	1	1	1	P00560		1840.97	High	3.02	0
TEIGDSIF	2	1	1	P00560		881.425	High	1.39	0
VLEHHPRYVVL	1	1	1	P00560		1361.77	High	2.71	0
VGFDLPQRAAG	3	1	1	P00560		1130.6	High	2.26	0
VGFDLPQRAAGF	5	1	1	P00560		1277.66	High	2.63	0
VGFDLPQRAAGFL	2	1	1	P00560		1390.75	High	2.4	0
EVVKSSAAGNTVIIGGGDTAT	1	1	1	P00560		1947	High	2.05	0
FEKFAAGTKALL	2	1	1	P00560		1295.74	High	2.28	0
FEKFAAGTKALLD	2	1	1	P00560		1410.76	High	2.64	0
FEKFAAGTKALLDE	1	1	1	P00560		1539.81	High	2.48	0
FDLPQRAAGF	1	1	1	P00560		1121.57	High	1.92	0
FDLPQRAAGFL	1	1	1	P00560		1234.66	High	1.9	0
EFEKFAAGTKALL	1	1	1	P00560		1424.78	High	2.53	0
EKELKYFGKALENPTRPFL	1	1	1	P00560		2280.24	High	2.64	0
EFEKFAAGTKALLDE	1	1	1	P00560		1668.85	High	2.83	0
ELLEGKELPGVAF	1	1	1	P00560		1401.76	High	3.09	0
ELLEGKELPGVAFL	1	1	1	P00560		1514.85	High	2.95	0
FKKVLENTEIGDSIF	1	1	1	P00560		1739.92	High	2.85	0
FGKALENPTRPFL	1	1	1	P00560		1489.82	High	3.85	0
FILADA	2	2	2	P10622; P00560		649.356	High	1.72	0
ADVYINDAFGTAHRAHSSMVG	1	1	1	P00560		2219.03	High	2.45	0
AAVKASAPGSVIL	4	1	1	P00560		1183.7	High	2.65	0
ADVYINDAFGTAHRAHSSM	5	1	1	P00560		2062.94	High	4.77	0
ADVYINDAFGTAHRAHSSM	4	1	1	P00560	1xOxidation [M19]	2078.93	High	4.17	0
DFNVPLDGKKITSNQRIVAAL	1	1	1	P00560		2299.28	High	2.83	0
DKAGAEIVPKL	3	2	1	P00560		1140.66	High	2.16	0
DKAGAEIVPKLME	3	1	1	P00560		1400.75	High	3.11	0
DKAGAEIVPKLMEKAKAKGVE	2	1	1	P00560		2212.24	High	4.11	0
DEVVKSSAAGNTVIIGGGDTAT	1	1	1	P00560		2062.03	High	2.18	0
DKVDSIIIGGGMA	1	1	1	P00560		1275.66	High	2.16	0
ATVAKAKTIVWNGPPGVFE	2	1	1	P00560		1985.09	High	2.7	0
AVKASAPGSVIL	3	1	1	P00560		1112.67	High	2.38	0
FTFKKVLENTEIGDSIF	1	1	1	P00560		1988.04	High	2.63	0
LELLEGKELPGVAF	2	1	1	P00560		1514.85	High	2.18	0
LENPTRPFL	3	2	1	P00560		1086.59	High	2.14	0
LEKELKYFGKALENPTRPFL	5	1	1	P00560		2393.32	High	4.58	0
LDKVDSIIIGGGMA	3	1	1	P00560		1388.75	High	2.7	0
LEGKELPGVAF	4	1	1	P00560		1159.64	High	2.54	0
LEGKELPGVAFL	2	1	1	P00560		1272.72	High	2.76	0
LDKVDSIIIGGGMA	2	1	1	P00560	1xOxidation [M13]	1404.74	High	2.97	0
IIADAF	2	1	1	P00560		649.356	High	1.5	0
LLEGKELPGVAF	2	1	1	P00560		1272.72	High	2.27	0
LLEKELKYFGKALENPTRPFL	5	1	1	P00560		2506.41	High	4.21	0
IIIGGGMAF	1	1	1	P00560	1xOxidation [M7]	894.475	High	1.24	0
IIIGGGMAFT	2	1	1	P00560		979.528	High	1.77	0
IIIGGGMA	1	1	1	P00560	1xOxidation [M7]	747.407	High	2.09	0
IIIGGGMA	2	1	1	P00560		731.412	High	1.64	0
LLLENL	13	15	2	Q06179; P00560		714.44	High	1.48	0
SSKALLPASGSPSPWFICRMLS	1	1	1	Q8TGL7		2335.19	High	2.52	0
RGTLEGHNGWVTSL	3	2	1	P38011		1526.77	High	3.92	0
SLAFSPNRYWLAA	2	1	1	P38011		1495.77	High	2.02	0
LVDDLRPEFAG	1	1	1	P38011		1231.63	High	2.45	0
IRVWQVM	2	2	1	P38011		931.518	High	2.18	0
WQVMTAN	1	1	1	P38011		849.392	High	1.89	0
WNLNQF	1	1	1	P38011		821.394	High	1.27	0
WDVATGETYQR	1	1	1	P38011		1325.61	High	2.46	0
WDVATGETYQRF	1	1	1	P38011		1472.68	High	2.59	0
WDVATGETYQRFVGHKSDVM	1	1	1	P38011		2326.09	High	2.9	0
WDVATGETYQRFVGHKSDVMS	1	1	1	P38011	1xOxidation [M20]	2429.12	High	2.63	0
WLAAATATGIKV	1	1	1	P38011		1201.69	High	2.2	0
VRVVPNEKADDDSVT	4	1	1	P38011		1643.82	High	3.34	0
YQRFVGHKSDVM	1	1	1	P38011		1466.72	High	2.77	0
YTDNVIRV	1	2	1	P38011		979.521	High	1.9	0
YSKAAEPHAVSL	1	1	1	P38011		1272.66	High	2.7	0
YALSASWDKTLRL	3	1	1	P38011		1523.82	High	2.45	0
TADGAYALSASWDKTLRL	2	1	1	P38011		1938.99	High	3.63	0
VLRGTLEGHNGWVTSL	3	2	1	P38011		1738.92	High	3.61	0
VIRVWQVM	1	2	1	P38011		1030.59	High	2.36	0
FAGYTDNV	1	2	1	P38011		886.394	High	1.6	0
FSLDPQY	1	1	1	P38011		869.404	High	1.77	0
FIGHNSNINTLTASPDGTL	2	1	1	P38011		1971.98	High	2.75	0
AGYSKAAEPHAVSL	1	1	1	P38011		1400.72	High	3.26	0
AGYTDNVIRV	1	2	1	P38011		1107.58	High	2.03	0
AFSPNRYWLAA	1	2	1	P38011		1295.65	High	1.92	0
ADFIGHNSNINTLTASPDGTL	2	1	1	P38011		2158.04	High	2.44	0
DFIGHNSNINTLTASPDGTL	1	1	1	P38011		2087	High	2.28	0
DLRPEFAG	1	1	1	P38011		904.452	High	1.85	0
AWSADGQTLF	1	1	1	P38011		1095.51	High	1.2	0
IGHNSNINTLTASPDGTL	2	1	1	P38011		1824.91	High	3.18	0
IISAGNDKMVKAWNLNQ	1	1	1	P38011		1901.99	High	2.25	0
IISGSRDKTIKVWTIKGQCL	2	1	1	P38011		2246.27	High	2.85	0
SKIETLKQLNA	1	1	1	P32471		1244.72	High	2.14	0
SKIETLKQLNASL	4	1	1	P32471		1444.84	High	2.74	0
SRWFNHIASKADE	3	1	1	P32471		1560.76	High	2.46	0
SRWFNHIASKADEF	5	1	1	P32471		1707.82	High	3.1	0
LTWGAHQFIPIGF	2	1	1	P32471		1486.78	High	2.21	0
VVEDDKVSLDDLQQSIEED	1	1	1	P32471		2176.01	High	3.39	0
VVEDDKVSLDDLQQSIEE	2	1	1	P32471		2060.99	High	2.48	0
VVEDDKVSLDDLQQSIE	1	1	1	P32471		1931.94	High	2.84	0
VVEDDKVSLDDLQQ	1	1	1	P32471		1602.79	High	1.97	0
FDSFPAASAA	1	1	1	P32471		983.447	High	1.35	0
EGLTWGAHQFIPIGF	1	1	1	P32471		1672.85	High	1.98	0
FSKIETLKQLNASL	1	1	1	P32471		1591.91	High	2.46	0
FGSDDEEADAEAEKLKA	1	1	1	P32471		1824.81	High	2.63	0
FGSDDEEADAEAEKLKAERIAA	4	1	1	P32471		2365.12	High	5.33	0
ADKSYIEGTAVSQA	1	1	1	P32471		1439.7	High	2.4	0
KAFQSAYPEF	4	1	1	P32471		1187.57	High	2.68	0
KAAKPAKPAAKSIVTL	1	1	1	P32471		1594.01	High	2.76	0
LTITKAAGANVDNVW	2	1	1	P10622		1572.84	High	2.74	0
YAKALEGKDLKEILSGF	1	1	1	P10622		1882.03	High	2.37	0
FILADA	2	2	2	P10622; P00560		649.356	High	1.72	0
ADVYAKALEGKDLKE	1	1	1	P10622		1649.87	High	2.45	0
ILADAGL	1	1	1	P10622		672.393	High	2.02	0
HNAGPVAGAGAASGAAAAGGDAAAE	3	1	1	P10622		1991.92	High	3.83	0
QEIVKETSNF	1	2	2	P02994; P41752		1194.6	High	1.99	0
SEYPPLGRF	2	1	1	P02994		1065.54	High	2.05	0
SVEMHHEQLEQGVPGDNVGF	2	1	1	P02994		2209	High	4.25	0
SVEMHHEQLEQGVPGDNVGF	1	1	1	P02994	1xOxidation [M4]	2224.99	High	2.61	0
RVETGVIKPGM	1	4	2	P02994; P41752		1186.66	High	2.39	0
IVAVNKMDSVKWDESRF	1	1	1	P02994		2024.03	High	2.74	0
IVLNHPGQISAGYSPVL	3	2	2	P02994; P41752		1764.96	High	3.39	0
IVLNHPGQISAGYSPVLD	1	2	2	P02994; P41752		1879.99	High	2.37	0
IVLNHPGQISAGYSPVLDC	2	2	2	P02994; P41752		1983	High	3.5	0
VYKIGGIGTVPVGRVETGVIKPGM	4	4	2	P02994; P41752		2427.38	High	2.84	0
VYKIGGIGTVPVGRVETGVIKPGM	5	4	2	P02994; P41752	1xOxidation [M24]	2443.37	High	3.48	0
VVTFAPAGVTT	1	1	1	P02994		1062.58	High	1.91	0
VVTFAPAGVTTEVK	2	1	1	P02994		1418.79	High	2.55	0
VVTFAPAGVTTEVKS	1	1	1	P02994		1505.82	High	2.4	0
VVTFAPAGVTTEVKSV	1	1	1	P02994		1604.89	High	2.39	0
VVTFAPAGVTTEVKSVE	1	1	1	P02994		1733.93	High	1.91	0
VVTFAPAGVTTEVKSVEMHHE	1	1	1	P02994		2268.13	High	2.6	0
VVTFAPAGVTTEVKSVEMHHEQL	3	1	1	P02994		2509.28	High	3.66	0
VVTFAPAGVT	1	1	1	P02994		961.535	High	1.52	0
VVIGHVDSGKSTTTGHL	5	4	2	P02994; P41752		1707.9	High	4.38	0
YKIGGIGTVPVGRVETG	2	5	2	P02994; P41752		1702.95	High	3.55	0
YKIGGIGTVPVGRVETGVIKPGM	2	4	2	P02994; P41752		2328.31	High	3.26	0
YKIGGIGTVPVGRVETGVIKPGM	4	4	2	P02994; P41752	1xOxidation [M23]	2344.31	High	3.71	0
YKIGGIGTVPVGRVETGVIKPGMV	1	2	2	P02994; P41752		2427.38	High	2.54	0
YKIGGIGTVPVGRVET	1	5	2	P02994; P41752		1645.93	High	3.24	0
TVIVLNHPGQISAGYSPVL	2	2	2	P02994; P41752		1965.08	High	2.77	0
TEVKSVEMHHEQLEQGVPGDNVGF	2	1	1	P02994		2666.25	High	2.73	0
VIVLNHPGQISAGYSPVL	3	2	2	P02994; P41752		1864.03	High	2.88	0
VIVLNHPGQISAGYSPVLDC	1	2	2	P02994; P41752		2082.07	High	2.44	0
VIVLNHPGQISAG	1	2	2	P02994; P41752		1304.73	High	2.22	0
VNKMDSVKWDESRF	5	1	1	P02994		1740.84	High	3.58	0
VNKMDSVKWDESRF	1	1	1	P02994	1xOxidation [M4]	1756.83	High	2.8	0
VEMHHEQLEQGVPGDNVGF	4	1	1	P02994		2121.97	High	4.22	0
VEMHHEQLEQGVPGDNVGF	2	1	1	P02994	1xOxidation [M3]	2137.96	High	3.99	0
VKSVEMHHEQLEQGVPGDNVGF	2	1	1	P02994		2436.16	High	2.95	0
VKFVPSKPMC	1	2	2	P02994; P41752		1135.6	High	2.11	0
VGVIKSVDKTEKAAKVTKAAQ	1	1	1	P02994		2171.28	High	3.84	0
VGVIKSVDKTEKAAKVTKAAQKAA	1	1	1	P02994		2441.44	High	2.94	0
EVKSVEMHHEQLEQGVPGDNVGF	2	1	1	P02994		2565.2	High	2.99	0
FEAGISKDGQTREHALLA	1	5	2	P02994; P41752		1943	High	3.62	0
EAIDAIEQPSRPTDKPLRLPLQD	2	1	1	P02994		2602.38	High	4.06	0
EAIDAIEQPSRPTDKPLRLPLQDV	4	1	1	P02994		2701.45	High	4.12	0
EMHHEQLEQGVPGDNVGF	2	1	1	P02994		2022.9	High	4.14	0
FSEYPPLGRF	3	1	1	P02994		1212.6	High	2.24	0
FIKKVGYNPKTVPFVPISGWNGDN	2	2	2	P02994; P41752		2677.41	High	3.15	0
FIKKVGYNPKTVPFVPISGWNGDNM	1	2	2	P02994; P41752	1xOxidation [M25]	2824.45	High	2.9	0
AIDAIEQPSRPTDKPLRLPLQDV	2	1	1	P02994		2572.41	High	2.63	0
AIEQPSRPTDKPLRL	1	1	1	P02994		1720.97	High	2.74	0
AIEQPSRPTDKPLRLPLQD	1	1	1	P02994		2174.19	High	2.73	0
AIEQPSRPTDKPLRLPLQDV	3	1	1	P02994		2273.26	High	3.89	0
APAGVTTEVKSVEMHHEQL	1	1	1	P02994		2063.02	High	2.94	0
AFSEYPPLGRF	6	1	1	P02994		1283.64	High	2.34	0
AFTLGVRQLIV	1	1	1	P02994		1216.74	High	2.06	0
AFTLGVRQLIVA	2	1	1	P02994		1287.78	High	2.5	0
DCHTAHIACRF	1	1	1	P02994		1273.56	High	2.65	0
AVRDMRQTVAVG	1	5	2	P02994; P41752		1302.69	High	2.31	0
AVRDMRQTVAVGVIK	1	5	2	P02994; P41752		1642.94	High	2.73	0
IEQPSRPTDKPLRLPLQD	1	1	1	P02994		2103.16	High	2.67	0
IEQPSRPTDKPLRLPLQDV	3	1	1	P02994		2202.22	High	4.16	0
IEQPSRPTDKPLRLPLQDVY	1	1	1	P02994		2365.29	High	2.3	0
IDAIEQPSRPTDKPLRLPLQD	2	1	1	P02994		2402.3	High	3.51	0
IDAIEQPSRPTDKPLRLPLQDV	3	1	1	P02994		2501.37	High	2.96	0
IDAIEQPSRPTDKPLRLPLQDVY	1	1	1	P02994		2664.44	High	2.53	0
LIVAVNKMDSVKWDESRF	1	1	1	P02994		2137.11	High	2.91	0
IKKVGYNPKTVPFVPISG	1	2	2	P02994; P41752		1944.13	High	2.51	0
IKKVGYNPKTVPFVPISGW	1	2	2	P02994; P41752		2130.21	High	2.38	0
IKKVGYNPKTVPFVPISGWNGDN	3	2	2	P02994; P41752		2530.35	High	4.27	0
IKKVGYNPKTVPFVPISGWNGDNM	1	2	2	P02994; P41752		2661.39	High	2.46	0
LIIAGGVGE	2	3	2	P02994; P41752		828.483	High	2	0
FTLGVRQL	1	1	1	P02994		933.552	High	2.1	0
FTLGVRQLIVA	3	1	1	P02994		1216.74	High	2.59	0
GIGTVPVGRVETGVIKPGM	2	4	2	P02994; P41752		1867.05	High	3.01	0
KYAWVLDKLKAERERGITID	2	5	2	P02994; P41752		2404.33	High	4.14	0
KYAWVL	1	5	2	P02994; P41752		779.445	High	1.93	0
KIGGIGTVPVGRVETGVIKPGM	1	4	2	P02994; P41752		2165.25	High	3.81	0
KIGGIGTVPVGRVETGVIKPGM	1	4	2	P02994; P41752	1xOxidation [M22]	2181.24	High	4.04	0
RIIAAIPNPEDVVA	2	2	1	A6ZUM5		1477.84	High	1.99	0
ISSRTFGQRAVL	1	1	1	A6ZUM5		1334.75	High	2.03	0
ISSRTFGQRAVLKF	1	1	1	A6ZUM5		1609.92	High	2.33	0
NARPDGVHVINVGKTWEKLVL	2	2	1	A6ZUM5		2345.31	High	3.26	0
NARPDGVHVINVGKT	1	2	1	A6ZUM5		1576.86	High	2.9	0
YVNIPVIA	2	4	1	A6ZUM5		888.519	High	1.85	0
YVNIPVIAL	3	4	1	A6ZUM5		1001.6	High	2.71	0
VDRTQPWSIM	1	3	1	A6ZUM5		1232.61	High	2.17	0
VDRTQPWSIM	2	3	1	A6ZUM5	1xOxidation [M10]	1248.6	High	2.43	0
VDRTQPWSIMPDL	2	3	1	A6ZUM5	1xOxidation [M10]	1573.77	High	2.41	0
VDVAIPCNNRGKHSIGL	1	3	1	A6ZUM5		1792.95	High	2.52	0
TDLDSPSEF	1	2	1	A6ZUM5		1010.43	High	2.27	0
VIVTDPRSDAQAIKEAS	1	2	1	A6ZUM5		1799.95	High	2.21	0
VQVHQEPYVF	1	2	1	A6ZUM5		1245.63	High	2.52	0
VNIPVIA	1	4	1	A6ZUM5		725.456	High	1.95	0
VNIPVIAL	2	4	1	A6ZUM5		838.54	High	1.98	0
ANTHLGARNVQVHQEPYVF	1	2	1	A6ZUM5		2180.1	High	2.61	0
AANTHLGARNVQVHQEPYVF	2	2	1	A6ZUM5		2251.14	High	4.15	0
AARIIAAIPNPED	2	2	1	A6ZUM5		1350.74	High	2.52	0
AARIIAAIPNPEDVVA	1	2	1	A6ZUM5		1619.91	High	1.99	0
AAHTGATPIAGRFTPGSF	3	2	1	A6ZUM5		1758.89	High	4.02	0
AAHTGATPIAGRFTPGSFTNY	2	2	1	A6ZUM5		2137.05	High	3.12	0
ARIIAAIPNPEDVVA	1	2	1	A6ZUM5		1548.87	High	2.05	0
LLAANTHLGARNVQVHQEPYVF	2	2	1	A6ZUM5		2477.3	High	3.55	0
KFAAHTGATPIAGRFTPGSFTNY	2	2	1	A6ZUM5		2412.21	High	4.73	0
KFAAHTGATPIAGRFTPGSF	9	2	1	A6ZUM5		2034.06	High	3.62	0
REKLAEVYKAEKDAVSVFG	1	1	1	P0CX31		2139.14	High	2.66	0
IRTRKVISNPLL	1	1	1	P0CX31		1409.9	High	2.52	0
LVYNSVAEAKKFEPTYRL	2	1	1	P0CX31		2128.14	High	2.88	0
VLHPNRANVSKDELREKL	2	1	1	P0CX31		2118.18	High	3.07	0
FRTQFGGGKSVGF	2	1	1	P0CX31		1387.71	High	2.41	0
ARKQFVVDVLHPNRANVSKDEL	1	1	1	P0CX31		2535.38	High	2.6	0
GFRTQFGGGKSVGF	1	1	1	P0CX31		1444.73	High	2.25	0
GLVYNSVA	1	1	1	P0CX31		822.436	High	1.21	0
GLVYNSVAEAKKFEPTYRL	4	1	1	P0CX31		2185.17	High	3.92	0
SKTKVYYFQGGNNELGTAVGKL	4	2	1	P14120		2374.24	High	4.1	0
LSKTKVYYFQGGNNELGTAVGKL	4	2	1	P14120		2487.32	High	4.62	0
FQGGNNELGTAVGKL	1	2	1	P14120		1504.78	High	2.2	0
FRVGVVSIL	1	1	1	P14120		989.614	High	2.06	0
APVKSQESINQKLAL	1	1	1	P14120		1625.92	High	1.94	0
YYFQGGNNELGTAVGKL	2	2	1	P14120		1830.9	High	2.54	0
IIIAANTPVLRKSEL	3	2	1	P14120		1637.99	High	3.11	0
IIIAANTPVLRKSELEY	2	2	1	P14120		1930.1	High	2.83	0
NVLRIINEPTAAA	3	7	4	P10591; P40150; P10592; P11484		1381.78	High	2.51	0
SIEDGIF	1	2	2	P10591; P10592		780.377	High	1.22	0
RVDIIANDQGNRTTPSF	6	2	2	P10591; P10592		1903.96	High	4.55	0
LRIINEPTA	2	7	4	P10591; P40150; P10592; P11484		1026.59	High	2.22	0
LRIINEPTAAA	3	7	4	P10591; P40150; P10592; P11484		1168.67	High	2.56	0
IQVFEGERAKTKDNNLLGKF	1	2	2	P10591; P10592		2307.25	High	3.45	0
NDSQRQATKDAGTIAGLNV	1	3	2	P10591; P10592		1958.99	High	1.97	0
NDSQRQATKDAGTIAGL	3	3	2	P10591; P10592		1745.88	High	3.2	0
MVLGKMKETAE	1	2	2	P10591; P10592		1236.63	High	1.97	0
IVLVGGSTRIPKVQKL	1	3	2	P10591; P10592		1708.08	High	2.34	0
VTDYFNGKEPNRSINPDEA	1	2	2	P10591; P10592		2166.01	High	3.02	0
VAHFSNDRVDIIANDQGNRTTPSF	4	1	1	P10592		2674.3	High	3.63	0
VAEAEKFKEEDEKESQRIASKNQL	2	2	2	P10591; P10592		2806.42	High	3.04	0
TKLIPRNSTIPTKKSEV	1	2	1	P10592		1912.12	High	2.31	0
TKLIPRNSTIPTKKSEVFST	1	2	1	P10592		2247.27	High	2.67	0
SYLGAKVNDAVVTVPAY	1	2	2	P10591; P10592		1766.93	High	2.32	0
VGFTDTERL	2	1	1	P10592		1037.53	High	2.26	0
EVKATAGDTHLGGEDFDNRLVNHF	2	2	2	P10591; P10592		2642.26	High	3.1	0
ERLIGDAAKNQAAMNPANTVF	4	1	1	P10592		2231.12	High	3.71	0
ERLIGDAAKNQAAMNPANTVF	1	1	1	P10592	1xOxidation [M14]	2247.12	High	2.86	0
ERLIGDAAKNQAAM	1	3	2	P10591; P10592		1487.76	High	2.01	0
FDNRLVNHF	2	2	2	P10591; P10592		1161.58	High	2.23	0
FDNRLVNHFIQE	1	2	2	P10591; P10592		1531.77	High	2.45	0
DYFNGKEPNRSINPDE	2	2	2	P10591; P10592		1894.86	High	2.8	0
DYFNGKEPNRSINPDEA	2	2	2	P10591; P10592		1965.89	High	3.39	0
DSNTTATKEEFDDQLKE	3	1	1	P10592		1970.88	High	3.31	0
DVAPLSL	2	7	4	P10591; P40150; P10592; P11484		714.403	High	2.15	0
DVAPLSLG	1	7	4	P10591; P40150; P10592; P11484		771.425	High	1.96	0
ELSGIPPAPRGVPQIEVT	3	3	2	P10591; P10592		1860.02	High	2.4	0
ELSGIPPAPRGVPQIE	7	3	2	P10591; P10592		1659.91	High	2.7	0
FNDPEVQGDMKHFPFKL	1	1	1	P10592		2048.99	High	2.3	0
FNDPEVQGDMKHFPFKL	1	1	1	P10592	1xOxidation [M10]	2064.98	High	2.72	0
FNDSQRQATKDAGTIAGL	4	3	2	P10591; P10592		1892.95	High	3.4	0
FNDSQRQATKDAGTIAGLNV	2	3	2	P10591; P10592		2106.06	High	2.99	0
FRSTLDPVE	2	2	2	P10591; P10592		1063.54	High	2.43	0
FRSTLDPVEKVLRD	2	2	2	P10591; P10592		1674.92	High	3.48	0
FRSTLDPVEKVLRDAKL	3	2	2	P10591; P10592		1987.13	High	3.05	0
FRSTLDPVEKVLRDAKLDKSQVDE	1	2	2	P10591; P10592		2788.48	High	3.2	0
FKGETKNFTPEQISS	1	2	2	P10591; P10592		1712.85	High	2.76	0
AHFSNDRVDIIANDQGNRTTPSF	1	1	1	P10592		2575.23	High	3.49	0
AAILTGDESSKTQDL	2	2	2	P10591; P10592		1548.78	High	2.34	0
DLGGGTF	1	13	6	P10591; P40150; P16474; P0CS91; P10592; P11484		666.309	High	1.84	0
AVVTVPAY	1	9	4	P10591; P16474; P0CS91; P10592		819.461	High	1.37	0
IGDAAKNQAAMNPANTVF	2	1	1	P10592		1832.9	High	2.58	0
IGDAAKNQAAMNPANTVF	2	1	1	P10592	1xOxidation [M11]	1848.89	High	2.51	0
LGKFELSGIPPAPRGVPQIE	5	3	2	P10591; P10592		2105.18	High	3.32	0
IAYSLKNTISE	1	2	2	P10591; P10592		1238.66	High	1.93	0
LDVAPLSLG	2	7	4	P10591; P40150; P10592; P11484		884.509	High	1.58	0
LQEVANPIM	1	1	1	P10592	1xOxidation [M9]	1030.52	High	2.26	0
GAKVNDAVVTVPAY	1	2	2	P10591; P10592		1403.75	High	2.05	0
GAKVNDAVVTVPAYF	2	2	2	P10591; P10592		1550.82	High	2.85	0
GKMKETAESYLGA	1	2	2	P10591; P10592		1384.68	High	1.97	0
KVNDAVVTVPAY	1	2	2	P10591; P10592		1275.69	High	2.75	0
KGETKNFTPEQISS	1	2	2	P10591; P10592		1565.78	High	2.42	0
KELQEVANPIM	1	1	1	P10592		1271.67	High	2.23	0
KELQEVANPIM	1	1	1	P10592	1xOxidation [M11]	1287.66	High	2.05	0
PSVGHTLINNYKDLL	1	1	1	P05317		1683.91	High	2.33	0
PSVGHTLINNYKDLLA	2	1	1	P05317		1754.94	High	2.74	0
LSDLPDF	2	1	1	P05317		806.393	High	1.76	0
IWVRAVNTGMEPGKTSF	3	1	1	P05317		1892.97	High	2.67	0
IVSDVKVVDAGNKVGQSE	1	1	1	P05317		1843.98	High	2.33	0
IVSDVKVVDAGNKVGQSEASL	3	1	1	P05317		2115.13	High	3.41	0
WVRAVNTGMEPGKTSF	2	1	1	P05317		1779.88	High	3.16	0
VVGVDNVSSQQMHEVRKELRGRA	1	1	1	P05317		2594.36	High	2.71	0
VAIAASYHYPEIED	1	1	1	P05317		1577.75	High	2.17	0
VAIAASYHYPEIEDL	4	1	1	P05317		1690.83	High	2.66	0
VDRIENPEKYAAAAPAATS	1	1	1	P05317		1973.99	High	2.32	0
VIVSNRVAAPARAGAVAPED	1	1	1	P05317		1963.07	High	2.53	0
VIVSNRVAAPARAGAVAPEDI	1	1	1	P05317		2076.16	High	2.59	0
VIVSNRVAAPARAGAVAPEDIW	1	1	1	P05317		2262.24	High	2.42	0
VRAVNTGMEPGKTSF	2	1	1	P05317	1xOxidation [M8]	1609.8	High	2.6	0
VFTNEPLTE	1	1	1	P05317		1049.51	High	1.59	0
VKVVDAGNKVGQSEASL	2	1	1	P05317		1700.92	High	2.44	0
EKLLPFVKGNVGF	1	1	1	P05317		1447.83	High	2.38	0
FQALGVPTKIARGTIE	4	1	1	P05317		1700.97	High	2.88	0
IGYPTL	1	1	1	P05317		663.371	High	1.76	0
IKNVIVSNRVAAPARAGAVAPEDI	1	1	1	P05317		2431.38	High	2.79	0
IAASYHYPEIEDL	1	1	1	P05317		1520.73	High	1.99	0
PALSEKDKEDLRF	1	1	1	P00549		1547.81	High	2.44	0
RRTSIIGTIGPKTNNPETL	1	3	1	P00549		2068.15	High	3.61	0
RINFGIEKAKE	2	1	1	P00549		1304.73	High	2.74	0
RINFGIEKAKEFGIL	1	1	1	P00549		1734.99	High	2.62	0
SEKDKEDLRF	1	1	1	P00549		1266.63	High	2.32	0
LSGETAKGNYPINA	4	3	1	P00549		1434.72	High	2.87	0
LSGETAKGNYPINAVTT	1	2	1	P00549		1735.89	High	2.32	0
LSGETAKGNYPINAVTTM	1	2	1	P00549		1866.93	High	2.64	0
IREVLGEQGKDVKI	1	1	1	P00549		1583.91	High	3.19	0
LRRTSIIGTIGPKTNNPETL	3	3	1	P00549		2181.23	High	3.05	0
LRRTSIIGTIGPKTNNPETLVA	3	2	1	P00549		2351.34	High	3.24	0
NFSHGSYEYHKSVIDNARKSEE	1	1	1	P00549		2597.2	High	3.82	0
VSKYRPNCPIIL	1	1	1	P00549		1402.79	High	2.79	0
VSIQGFKAGAGHSNTLQVSTV	1	1	1	P00549		2101.1	High	2.53	0
YRGVFPFV	2	2	1	P00549		984.53	High	2.01	0
YRGVFPFVF	3	1	1	P00549		1131.6	High	2.14	0
YVDYKNITKVISAGRIIY	1	1	1	P00549		2116.18	High	3.43	0
YHKSVIDNARKSEELYPGRPLA	2	1	1	P00549		2543.34	High	3.73	0
YHKSVIDNARKSEELYPGRPLAIA	1	1	1	P00549		2727.46	High	2.69	0
VDLPAL	1	4	1	P00549		627.371	High	1.43	0
VDLPALSEKDKEDLRF	11	1	1	P00549		1874.99	High	4.19	0
VDYKNITKVISAGRI	1	1	1	P00549		1676.97	High	2.37	0
VDYKNITKVISAGRIIY	5	1	1	P00549		1953.12	High	3.62	0
VDYKNITKVISAGRIIYVDD	1	1	1	P00549		2282.24	High	3.12	0
VARGDLGIEIPAPEVL	9	2	1	P00549		1648.93	High	4.02	0
VDDGVLSF	1	4	1	P00549		851.415	High	1.22	0
TTDDKYAKACDDKIMY	1	1	1	P00549		1880.84	High	1.93	0
TIREVLGEQGKDVKI	2	1	1	P00549		1684.96	High	3.87	0
TIREVLGEQGKDVKIIV	1	1	1	P00549		1897.11	High	2.62	0
VMLSGETAKGNYPINA	1	3	1	P00549		1664.83	High	2.91	0
EVSDVGNAIL	1	2	1	P00549		1016.53	High	1.61	0
EYHKSVIDNARKSEELYPGRPLA	1	1	1	P00549		2672.38	High	3.35	0
DTKGPEIRTGTTTNDVDYPIPPNHE	2	1	1	P00549		2767.32	High	3.12	0
FKAGAGHSNTLQVSTV	1	1	1	P00549		1616.84	High	3.09	0
ARKSEELYPGRPLA	1	4	1	P00549		1586.86	High	2.88	0
ARINFGIE	2	1	1	P00549		919.5	High	1.92	0
ARINFGIEKAKE	2	1	1	P00549		1375.77	High	3.15	0
ARINFGIEKAKEFGIL	1	1	1	P00549		1806.03	High	2.68	0
IEIPAPEVL	1	2	1	P00549		980.566	High	1.81	0
IAYLPNYDD	1	1	1	P00549		1083.5	High	1.64	0
IAYLPNY	1	1	1	P00549		853.445	High	1.67	0
IIVLSTSGTTPRL	2	2	1	P00549		1357.8	High	3.27	0
GVKNGVHMVF	1	4	1	P00549		1087.57	High	1.91	0
GIEKAKEFGIL	1	1	1	P00549		1204.69	High	1.96	0
GIEKAKEFGILKKGDTY	2	1	1	P00549		1897.04	High	2.74	0
GIEIPAPEVL	1	2	1	P00549		1037.59	High	1.58	0
IALDTKGPEIRTGTTTND	1	1	1	P00549		1902.98	High	2.35	0
KKGDTYVSIQGFKAGAGHSNTLQ	1	1	1	P00549		2407.24	High	4.1	0
SITYTPVRHGRAGATTSRFIPLK	1	1	1	Q01855		2529.4	High	3.34	0
IRPEMLGHYLGEF	1	1	1	Q01855		1561.78	High	2.43	0
MIIVPEM	2	1	1	Q01855	1xOxidation [M]	848.426	High	1.67	0
MIIVPEMIG	1	1	1	Q01855	1xOxidation [M7]	1018.53	High	1.36	0
SVVGIYNGKAFNQ	2	1	1	Q01855		1396.72	High	2.44	0
SVVGIYNGKAFNQVE	1	1	1	Q01855		1624.83	High	2.13	0
SVVGIYNGKAFNQVEIRPEM	1	1	1	Q01855		2251.15	High	4.16	0
IGSVVGIYNGKAFNQ	1	1	1	Q01855		1566.83	High	2.47	0
IGSVVGIYNGKAFNQVEIRPEM	1	1	1	Q01855		2421.26	High	3.82	0
IIVPEMIG	1	1	1	Q01855		871.496	High	1.32	0
FVKLAPARVRRRFARGMTSKPAGF	1	1	1	Q01855		2719.56	High	2.72	0
RALCTGEKGFGYAGSPFHRVIPDF	1	1	1	P14832		2625.3	High	3.33	0
RALCTGEKGF	1	2	1	P14832		1081.55	High	2.4	0
MLQGGDF	2	3	1	P14832		767.339	High	1.22	0
IVKKVESLGSPSGATKARIVVA	4	1	1	P14832		2210.32	High	4.12	0
IVKKVESLGSPSGATKARI	1	1	1	P14832		1941.15	High	3.15	0
IVKKVESLGSPSGATKARIVV	1	1	1	P14832		2139.29	High	3.56	0
DVEADGQPIGRVVF	4	1	1	P14832		1501.76	High	3.12	0
DVEADGQPIGRVVFKL	2	1	1	P14832		1742.94	High	2.7	0
FRALCTGEKGF	4	2	1	P14832		1228.61	High	2.89	0
FRALCTGEKGFGY	1	2	1	P14832		1448.7	High	3.74	0
FRALCTGEKGFGYAGSPFHRVIPDF	1	1	1	P14832		2772.37	High	3.52	0
FITTVPCPWLDGK	1	4	2	P25719; P14832		1476.76	High	2.06	0
AGSPFHRVIPDF	1	1	1	P14832		1342.69	High	1.91	0
GYAGSPFHRVIPDF	6	1	1	P14832		1562.78	High	3.99	0
KLYNDIVPKTAEN	4	1	1	P14832		1504.8	High	2.84	0
KLYNDIVPKTAENF	1	1	1	P14832		1651.87	High	1.97	0
QIEDPSADELRKAEVGLK	2	2	2	P40150; P11484		1998.05	High	3.24	0
NVLRIINEPTAAA	3	7	4	P10591; P40150; P10592; P11484		1381.78	High	2.51	0
ITISNAVGRLSSEE	1	2	2	P40150; P11484		1475.77	High	2.23	0
ITISNAVGRL	1	2	2	P40150; P11484		1043.62	High	2.7	0
LRIINEPTA	2	7	4	P10591; P40150; P10592; P11484		1026.59	High	2.22	0
LRIINEPTAAA	3	7	4	P10591; P40150; P10592; P11484		1168.67	High	2.56	0
NDAQRQATKDAGAISGL	3	2	2	P40150; P11484		1715.87	High	3.23	0
NDAQRQATKDAGAISGLNV	3	2	2	P40150; P11484		1928.98	High	2.82	0
SVQKDMKTWPFKVIDVDGNPVIE	2	2	2	P40150; P11484		2645.36	High	2.71	0
VVLVGGSTRIPKVQKL	2	3	2	P40150; P11484		1694.07	High	2.82	0
VAFTPEERL	3	2	1	P11484		1061.56	High	2.38	0
VAYGAAVQGAIL	2	2	2	P40150; P11484		1132.64	High	2.04	0
TGQSTSDETKDLL	1	2	2	P40150; P11484		1394.66	High	1.94	0
TGQSTSDETKDLLL	1	2	2	P40150; P11484		1507.75	High	2	0
TGQSTSDETKDLLLL	1	2	2	P40150; P11484		1620.83	High	2.11	0
TKTFSPQEISA	1	2	2	P40150; P11484		1208.62	High	2	0
VGGSTRIPKVQKLLSDF	1	3	2	P40150; P11484		1845.06	High	3	0
VEKSTGKSSNITISNAVGRL	1	2	2	P40150; P11484		2061.13	High	2.69	0
VEKSTGKSSNITISNAVGRLSSEE	2	2	2	P40150; P11484		2493.28	High	5.59	0
VEIIANEQGNRVTPSF	2	3	2	P40150; P11484		1773.91	High	3.4	0
VEIIANEQGNRVTPS	1	3	2	P40150; P11484		1626.84	High	1.99	0
EVDANGIL	1	3	2	P40150; P11484		830.425	High	1.41	0
FFDGKQLEKSINPDE	1	2	2	P40150; P11484		1766.86	High	2.07	0
FDGKQLEKSINPDE	2	2	2	P40150; P11484		1619.79	High	2.33	0
FDGKQLEKSINPDEA	2	2	2	P40150; P11484		1690.83	High	2.83	0
DVAPLSL	2	7	4	P10591; P40150; P10592; P11484		714.403	High	2.15	0
DVAPLSLG	1	7	4	P10591; P40150; P10592; P11484		771.425	High	1.96	0
FNDAQRQATKDAGAISGL	1	2	2	P40150; P11484		1862.94	High	2.27	0
FNDAQRQATKDAGAISGLNV	1	2	2	P40150; P11484		2076.05	High	2.67	0
FKSTLEPVEQVLKDAKISKSQIDE	2	2	2	P40150; P11484		2732.47	High	3.07	0
AKIGKKVEKAVITVPAY	2	3	2	P40150; P11484		1815.11	High	2.58	0
AFTPEERL	1	2	1	P11484		962.494	High	1.91	0
DLGGGTF	1	13	6	P10591; P40150; P16474; P0CS91; P10592; P11484		666.309	High	1.84	0
DLKNIPMMPAGEPVL	2	2	2	P40150; P11484		1624.84	High	2.08	0
DLKNIPMMPAGEPVLE	1	2	2	P40150; P11484		1753.89	High	2.27	0
IGDAAKNQAALNPRNTVF	7	3	2	P40150; P11484		1900	High	4.67	0
LHIAGGVY	1	2	2	P40150; P11484		829.457	High	2.28	0
IAYGLGAGKSEKERHVLIF	1	3	2	P40150; P11484		2088.16	High	3.7	0
IEDPSADELRKAEVGLK	1	2	2	P40150; P11484		1869.99	High	2.97	0
LEHFKAEFKKKTGLDISDDARA	1	2	2	P40150; P11484		2519.33	High	3.38	0
LDVAPLSLG	2	7	4	P10591; P40150; P10592; P11484		884.509	High	1.58	0
IIANEQGNRVTPSF	2	3	2	P40150; P11484		1545.8	High	2.93	0
GEFDLKNIPMMPAGEPVL	2	2	2	P40150; P11484	1xOxidation [M]	1973.97	High	1.94	0
FVAFTPEERL	2	2	1	P11484		1208.63	High	2.3	0
KVTAVEKSTGKSSNITISNAVGRL	2	2	2	P40150; P11484		2460.38	High	2.74	0
IAEAKIGKKVEKAVITVPAY	1	3	2	P40150; P11484		2128.27	High	2.48	0
KSTLEPVEQVLKDAKISKSQIDE	1	2	2	P40150; P11484		2585.4	High	2.82	0
QIEDPSADELRKAEVGLK	2	2	2	P40150; P11484		1998.05	High	3.24	0
NVLRIINEPTAAA	3	7	4	P10591; P40150; P10592; P11484		1381.78	High	2.51	0
ITISNAVGRLSSEE	1	2	2	P40150; P11484		1475.77	High	2.23	0
ITISNAVGRL	1	2	2	P40150; P11484		1043.62	High	2.7	0
LRIINEPTA	2	7	4	P10591; P40150; P10592; P11484		1026.59	High	2.22	0
LRIINEPTAAA	3	7	4	P10591; P40150; P10592; P11484		1168.67	High	2.56	0
NDAQRQATKDAGAISGL	3	2	2	P40150; P11484		1715.87	High	3.23	0
NDAQRQATKDAGAISGLNV	3	2	2	P40150; P11484		1928.98	High	2.82	0
SVQKDMKTWPFKVIDVDGNPVIE	2	2	2	P40150; P11484		2645.36	High	2.71	0
VVLVGGSTRIPKVQKL	2	3	2	P40150; P11484		1694.07	High	2.82	0
VAYGAAVQGAIL	2	2	2	P40150; P11484		1132.64	High	2.04	0
TGQSTSDETKDLL	1	2	2	P40150; P11484		1394.66	High	1.94	0
TGQSTSDETKDLLL	1	2	2	P40150; P11484		1507.75	High	2	0
TGQSTSDETKDLLLL	1	2	2	P40150; P11484		1620.83	High	2.11	0
TKTFSPQEISA	1	2	2	P40150; P11484		1208.62	High	2	0
VGGSTRIPKVQKLLSDF	1	3	2	P40150; P11484		1845.06	High	3	0
VEKSTGKSSNITISNAVGRL	1	2	2	P40150; P11484		2061.13	High	2.69	0
VEKSTGKSSNITISNAVGRLSSEE	2	2	2	P40150; P11484		2493.28	High	5.59	0
VEIIANEQGNRVTPSF	2	3	2	P40150; P11484		1773.91	High	3.4	0
VEIIANEQGNRVTPS	1	3	2	P40150; P11484		1626.84	High	1.99	0
EVDANGIL	1	3	2	P40150; P11484		830.425	High	1.41	0
FFDGKQLEKSINPDE	1	2	2	P40150; P11484		1766.86	High	2.07	0
FDGKQLEKSINPDE	2	2	2	P40150; P11484		1619.79	High	2.33	0
FDGKQLEKSINPDEA	2	2	2	P40150; P11484		1690.83	High	2.83	0
DVAPLSL	2	7	4	P10591; P40150; P10592; P11484		714.403	High	2.15	0
DVAPLSLG	1	7	4	P10591; P40150; P10592; P11484		771.425	High	1.96	0
FNDAQRQATKDAGAISGL	1	2	2	P40150; P11484		1862.94	High	2.27	0
FNDAQRQATKDAGAISGLNV	1	2	2	P40150; P11484		2076.05	High	2.67	0
FKSTLEPVEQVLKDAKISKSQIDE	2	2	2	P40150; P11484		2732.47	High	3.07	0
AKIGKKVEKAVITVPAY	2	3	2	P40150; P11484		1815.11	High	2.58	0
DLGGGTF	1	13	6	P10591; P40150; P16474; P0CS91; P10592; P11484		666.309	High	1.84	0
DLKNIPMMPAGEPVL	2	2	2	P40150; P11484		1624.84	High	2.08	0
DLKNIPMMPAGEPVLE	1	2	2	P40150; P11484		1753.89	High	2.27	0
IGDAAKNQAALNPRNTVF	7	3	2	P40150; P11484		1900	High	4.67	0
LHIAGGVY	1	2	2	P40150; P11484		829.457	High	2.28	0
IAYGLGAGKSEKERHVLIF	1	3	2	P40150; P11484		2088.16	High	3.7	0
IEDPSADELRKAEVGLK	1	2	2	P40150; P11484		1869.99	High	2.97	0
LEHFKAEFKKKTGLDISDDARA	1	2	2	P40150; P11484		2519.33	High	3.38	0
LDVAPLSLG	2	7	4	P10591; P40150; P10592; P11484		884.509	High	1.58	0
IIANEQGNRVTPSF	2	3	2	P40150; P11484		1545.8	High	2.93	0
GVGMQGDIFG	1	1	1	P40150		980.451	High	1.75	0
GEFDLKNIPMMPAGEPVL	2	2	2	P40150; P11484	1xOxidation [M]	1973.97	High	1.94	0
KVTAVEKSTGKSSNITISNAVGRL	2	2	2	P40150; P11484		2460.38	High	2.74	0
IAEAKIGKKVEKAVITVPAY	1	3	2	P40150; P11484		2128.27	High	2.48	0
KSTLEPVEQVLKDAKISKSQIDE	1	2	2	P40150; P11484		2585.4	High	2.82	0
NVLRIINEPTAAA	3	7	4	P10591; P40150; P10592; P11484		1381.78	High	2.51	0
SIEDGIF	1	2	2	P10591; P10592		780.377	High	1.22	0
RVDIIANDQGNRTTPSF	6	2	2	P10591; P10592		1903.96	High	4.55	0
LRIINEPTA	2	7	4	P10591; P40150; P10592; P11484		1026.59	High	2.22	0
LRIINEPTAAA	3	7	4	P10591; P40150; P10592; P11484		1168.67	High	2.56	0
IQVFEGERAKTKDNNLLGKF	1	2	2	P10591; P10592		2307.25	High	3.45	0
NDSQRQATKDAGTIAGLNV	1	3	2	P10591; P10592		1958.99	High	1.97	0
NDSQRQATKDAGTIAGL	3	3	2	P10591; P10592		1745.88	High	3.2	0
MVLGKMKETAE	1	2	2	P10591; P10592		1236.63	High	1.97	0
IVLVGGSTRIPKVQKL	1	3	2	P10591; P10592		1708.08	High	2.34	0
VTDYFNGKEPNRSINPDEA	1	2	2	P10591; P10592		2166.01	High	3.02	0
VAEAEKFKEEDEKESQRIASKNQL	2	2	2	P10591; P10592		2806.42	High	3.04	0
VAFTDTERL	1	3	1	P10591		1051.54	High	2.19	0
TKLIPRNSTIPTKKSEIF	1	1	1	P10591		2073.21	High	2.68	0
SYLGAKVNDAVVTVPAY	1	2	2	P10591; P10592		1766.93	High	2.32	0
EVKATAGDTHLGGEDFDNRLVNHF	2	2	2	P10591; P10592		2642.26	High	3.1	0
ERLIGDAAKNQAAMNPSNTVF	3	1	1	P10591		2247.12	High	3.25	0
ERLIGDAAKNQAAMNPSNTVF	2	1	1	P10591	1xOxidation [M14]	2263.11	High	2.93	0
ERLIGDAAKNQAAM	1	3	2	P10591; P10592		1487.76	High	2.01	0
FDNRLVNHF	2	2	2	P10591; P10592		1161.58	High	2.23	0
FDNRLVNHFIQE	1	2	2	P10591; P10592		1531.77	High	2.45	0
DYFNGKEPNRSINPDE	2	2	2	P10591; P10592		1894.86	High	2.8	0
DYFNGKEPNRSINPDEA	2	2	2	P10591; P10592		1965.89	High	3.39	0
DSNTTASKEEFDDKLKE	2	1	1	P10591		1956.9	High	2.96	0
DVAPLSL	2	7	4	P10591; P40150; P10592; P11484		714.403	High	2.15	0
DVAPLSLG	1	7	4	P10591; P40150; P10592; P11484		771.425	High	1.96	0
ELSGIPPAPRGVPQIEVT	3	3	2	P10591; P10592		1860.02	High	2.4	0
ELSGIPPAPRGVPQIE	7	3	2	P10591; P10592		1659.91	High	2.7	0
FNDSQRQATKDAGTIAGL	4	3	2	P10591; P10592		1892.95	High	3.4	0
FNDSQRQATKDAGTIAGLNV	2	3	2	P10591; P10592		2106.06	High	2.99	0
FRSTLDPVE	2	2	2	P10591; P10592		1063.54	High	2.43	0
FRSTLDPVEKVLRD	2	2	2	P10591; P10592		1674.92	High	3.48	0
FRSTLDPVEKVLRDAKL	3	2	2	P10591; P10592		1987.13	High	3.05	0
FRSTLDPVEKVLRDAKLDKSQVDE	1	2	2	P10591; P10592		2788.48	High	3.2	0
FKGETKNFTPEQISS	1	2	2	P10591; P10592		1712.85	High	2.76	0
AAILTGDESSKTQDL	2	2	2	P10591; P10592		1548.78	High	2.34	0
DLGGGTF	1	13	6	P10591; P40150; P16474; P0CS91; P10592; P11484		666.309	High	1.84	0
AVVTVPAY	1	9	4	P10591; P16474; P0CS91; P10592		819.461	High	1.37	0
IGDAAKNQAAMNPSNTVF	2	1	1	P10591		1848.89	High	2.42	0
IGDAAKNQAAMNPSNTVF	2	1	1	P10591	1xOxidation [M11]	1864.89	High	2.44	0
LGKFELSGIPPAPRGVPQIE	5	3	2	P10591; P10592		2105.18	High	3.32	0
IAYSLKNTISE	1	2	2	P10591; P10592		1238.66	High	1.93	0
IANPIM	4	4	1	P10591		658.359	High	1.92	0
LDVAPLSLG	2	7	4	P10591; P40150; P10592; P11484		884.509	High	1.58	0
LQDIANPIM	1	1	1	P10591		1014.53	High	1.81	0
LQDIANPIM	1	1	1	P10591	1xOxidation [M9]	1030.52	High	2.2	0
GAKVNDAVVTVPAY	1	2	2	P10591; P10592		1403.75	High	2.05	0
GAKVNDAVVTVPAYF	2	2	2	P10591; P10592		1550.82	High	2.85	0
GKMKETAESYLGA	1	2	2	P10591; P10592		1384.68	High	1.97	0
KVNDAVVTVPAY	1	2	2	P10591; P10592		1275.69	High	2.75	0
KGETKNFTPEQISS	1	2	2	P10591; P10592		1565.78	High	2.42	0
KELQDIANPIM	1	1	1	P10591	1xOxidation [M11]	1287.66	High	2.03	0
QERFHAAHLATGDML	2	2	1	A6ZYI0		1696.82	High	3.28	0
QERFHAAHLATGDML	1	2	1	A6ZYI0	1xOxidation [M14]	1712.82	High	3.82	0
PRTIPQAEKLDQML	1	2	1	A6ZYI0		1639.88	High	2.55	0
RSQIAKGTQLGL	1	2	1	A6ZYI0		1271.74	High	2.57	0
LRSQIAKGTQLGL	1	2	1	A6ZYI0		1384.83	High	2.44	0
YHAQTEPIVDF	1	3	1	A6ZYI0		1319.63	High	2.24	0
VLIGPPGAGKGTQAPNL	4	2	1	A6ZYI0		1589.9	High	2.78	0
VQRSDDNADALKKRLAA	1	2	1	A6ZYI0		1871.01	High	3.54	0
VQRSDDNADALKKRLAAY	2	2	1	A6ZYI0		2034.07	High	3.93	0
VNMIKDELTNNPACKNGF	1	2	1	A6ZYI0		2007.96	High	2.82	0
ADILNKLGKN	1	1	1	A6ZYI0		1085.63	High	1.94	0
ASQPPATVW	1	2	1	A6ZYI0		956.484	High	1.67	0
IKDELTNNPACKNGF	1	2	1	A6ZYI0		1663.81	High	3	0
SEAAKKFEEQGAQVL	1	1	1	P34760		1634.84	High	2.99	0
VAQVQKQAPTF	1	1	1	P34760		1216.67	High	2.16	0
VAQVQKQAPTFKKTAVVDGVF	1	1	1	P34760		2261.27	High	2.56	0
FSEAAKKFEEQGAQVL	1	1	1	P34760		1781.91	High	1.93	0
AFIPLAF	9	1	1	P34760		778.45	High	1.73	0
ADTNHSLSRDYGVL	1	1	1	P34760		1547.74	High	2.2	0
DEVSLDKYKGKY	1	1	1	P34760		1444.73	High	2.91	0
IEEEGVALRGLF	3	1	1	P34760		1332.72	High	2.59	0
IPIAFT	3	3	1	P34760		661.392	High	1.36	0
IIDPKGVIRHITINDLPVGRNVDEA	2	1	1	P34760		2754.53	High	3.14	0
SRIVSTEGNVPQTLAPVPYETF	2	2	1	Q02753		2405.23	High	3.02	0
RVEHIKHSKCRQEF	2	2	1	Q02753		1796.93	High	3.1	0
RVEHIKHSKCRQEFL	2	2	1	Q02753		1910.02	High	3.12	0
YKVGDIVD	1	2	1	Q02753		908.472	High	1.94	0
VIINKMVGNRYLEKRLNL	1	2	1	Q02753		2173.26	High	2.71	0
IKANGSIQKGMPHKFYQGKTGVVY	1	2	1	Q02753		2651.41	High	2.89	0
LVRPNGTKKAYVRL	1	1	1	P04456		1614.98	High	2.72	0
YKVIEQPITSETAM	2	1	1	P04456		1609.81	High	2.26	0
YKVIEQPITSETAMKKVEDGNILVF	1	1	1	P04456	1xOxidation [M14]	2868.51	High	2.96	0
YKVIEQPITSE	1	1	1	P04456		1306.69	High	2.49	0
TAMKKVEDGNILVF	4	1	1	P04456		1564.84	High	3.05	0
DSYKVIEQPITSE	2	1	1	P04456		1508.75	High	2.32	0
ARAPKYASKAVPHYNRL	1	1	1	P04456		1942.08	High	2.95	0
DIANRIGYI	2	1	1	P04456		1034.56	High	2.12	0
ARAPKYASKAVPHYNRLDS	2	1	1	P04456		2144.14	High	3.06	0
DALDIANRIGYI	2	1	1	P04456		1333.71	High	2.44	0
IANRIGYI	1	1	1	P04456		919.536	High	2.14	0
KVNTLVRPNGTKKAYVRLTAD	1	1	1	P04456		2344.35	High	3.37	0
KKVEDGNILVF	2	1	1	P04456		1261.72	High	2.1	0
NRLAQNDGLL	2	2	1	P0C0V8		1113.6	High	2.73	0
NRLAQNDGLLKNVW	2	2	1	P0C0V8		1640.89	High	3.45	0
NRLAQNDGLLKNVWS	1	2	1	P0C0V8		1727.92	High	2.94	0
NRLAQNDGLLKNVWSYSR	3	2	1	P0C0V8		2134.12	High	5.18	0
YVRSRGESDDSLNRLAQNDGL	1	2	1	P0C0V8		2365.15	High	2.88	0
INVAKVDEEGRAIPGEY	2	2	1	P0C0V8		1859.95	High	2.54	0
LKNVWSYSR	1	3	1	P0C0V8		1152.62	High	2.58	0
KVDEEGRAIPGEY	2	2	1	P0C0V8		1462.72	High	2.5	0
KNVWSYSR	1	3	1	P0C0V8		1039.53	High	2.74	0
RALARSGLRIGRIED	1	3	1	P39516		1682.98	High	3.28	0
RVTGGMKVKADRDESSPYAAML	1	3	1	P39516	1xOxidation [M21]	2398.19	High	2.74	0
RVTGGMKVKADRDESSPYAAML	1	3	1	P39516		2382.19	High	3.2	0
RVTGGMKVKADRDESSPYAAM	1	3	1	P39516		2269.11	High	2.69	0
NDTFVHVTDLSGKETIA	1	2	1	P39516		1846.92	High	2.18	0
NDLVQARDNSQVFG	2	1	1	P39516		1562.76	High	2.77	0
NDLVQARDNSQVFGVARI	2	1	1	P39516		2002.05	High	3.44	0
ANDLVQARDNSQVFG	1	1	1	P39516		1633.79	High	2.5	0
DNSQVFGVARI	1	3	1	P39516		1205.63	High	2.52	0
DNSQVFGVARIY	1	2	1	P39516		1368.69	High	2.78	0
FVHVTDLSGKETIA	2	2	1	P39516		1516.8	High	3.23	0
SLVPGTVL	4	2	2	Q02326; P05739		785.477	High	1.5	0
LVTGPFKVNGVPLRRVNA	3	1	1	P05739		1937.14	High	3.11	0
LVTGPFKVNGVPLRRVNARY	1	1	1	P05739		2256.31	High	3.45	0
VTGPFKVNGVPLRRVNA	2	1	1	P05739		1824.06	High	2.78	0
YLSASF	1	2	2	Q02326; P05739		687.335	High	1.3	0
TAQQAPKWYPSED	1	1	1	P05739		1520.7	High	1.97	0
ERVEDQKVVDKAL	1	2	2	Q02326; P05739		1528.83	High	2.67	0
FAKEKLTKKEKKEANLFPEQQTKE	1	1	1	P05739		2892.58	High	2.68	0
FSLKNGDKPHL	1	1	1	P05739		1255.68	High	2.32	0
LTFETSQLQGAKD	1	2	1	P33331		1437.72	High	2.41	0
VSLPFQKVQHRITTL	4	2	1	P33331		1767.03	High	2.81	0
VMITGDL	1	2	1	P33331		748.391	High	1.64	0
VMITGDLL	1	2	1	P33331	1xOxidation [M2]	877.47	High	1.35	0
IDEEQNPQRFSQV	1	1	1	P33331		1589.76	High	2.07	0
LIDEEQNPQRFSQV	2	1	1	P33331		1702.84	High	3.02	0
KLVSLPFQKVQHRITTL	1	2	1	P33331		2008.21	High	3.49	0
YYNQFDTDRSQLGNL	2	2	1	P33331		1833.84	High	2.62	0
REYLNLPEHIVPGTY	1	2	1	P46784		1800.93	High	2.45	0
YLNLPEHIVPGTY	3	2	1	P46784		1515.78	High	2.81	0
YLNLPEHIVPGTYIQ	1	2	1	P46784		1756.93	High	2.2	0
YVIKALQSLTSKG	7	2	1	P46784		1407.82	High	3.21	0
VIKALQSLTSKG	1	2	1	P46784		1244.76	High	2.11	0
FQEGVVVAKKDFNQAKHEEIDTKNL	2	2	1	P46784		2887.49	High	3.44	0
VVTREYTINL	1	3	1	P0C2H8		1207.67	High	2.04	0
YTINLHKRLHGVSF	1	2	1	P0C2H8		1684.93	High	2.46	0
YVEPVL	2	2	1	P0C2H8		719.397	High	1.94	0
VRLAPELNQAIWKRGVKGVE	1	2	1	P0C2H8		2263.3	High	4.23	0
VASAKGLQTVV	2	2	1	P0C2H8		1072.64	High	2.19	0
SYVEPVL	1	2	1	P0C2H8		806.429	High	1.91	0
VRLAPELNQ	1	2	1	P0C2H8		1039.59	High	2.65	0
DVRLAPELNQAIWKRGVKGVE	1	2	1	P0C2H8		2378.33	High	3.72	0
DVRLAPELNQ	1	2	1	P0C2H8		1154.62	High	2.99	0
NVKIGDIEKWTANL	1	2	1	P0C0W1		1600.87	High	2.85	0
NVKIGDIEKWTANLLPARQFG	1	2	1	P0C0W1		2370.29	High	2.32	0
LRPSSKVIIKF	4	3	1	P0C0W1		1287.81	High	2.65	0
NGRLNKCGVISPRF	1	2	1	P0C0W1		1560.84	High	3.21	0
NKCGVISPRF	1	3	1	P0C0W1		1120.59	High	2.02	0
NAINNAEKTGKRQVL	2	3	1	P0C0W1		1655.92	High	2.92	0
ADALNAINNAEKTGKRQVL	1	3	1	P0C0W1		2026.1	High	2.9	0
RRVLLSAPLSKE	1	2	1	P05743		1368.83	High	2.47	0
RRVLLSAPLSKELRAQY	1	2	1	P05743		2000.18	High	2.62	0
VDKVTKEKVNGASVPINLHPSKL	2	2	1	P05743		2473.41	High	3.92	0
VITKLHLDKDRKALIQRKGGKLE	1	2	1	P05743		2659.61	High	3.05	0
SIPITEVLPRAVGSLT	4	1	1	Q3E841		1652.96	High	2.44	0
MKSSIPITEVLPRAVGSLT	1	1	1	Q3E841		1999.13	High	2.99	0
LDTSGVAKVIEKSPIAE	3	1	1	Q3E841		1756.97	High	2.78	0
GRLGYSVYEDAQ	1	1	1	Q3E841		1357.64	High	1.92	0
QAVYNKLTGKQIVFEIPSETH	1	1	1	P26786		2402.27	High	2.42	0
IVFEIPSETH	1	1	1	P26786		1171.6	High	2.26	0
LVFPTE	2	1	1	P26786		705.382	High	1.61	0
TRELEKKFQDRHVIF	1	1	1	P26786		1946.06	High	2.46	0
VPVPSLAGF	1	1	1	P26786		886.503	High	2.49	0
DSKDVQQIDYKL	1	2	2	P26786; P48164		1451.74	High	2.49	0
DSKDVQQIDYKLESF	1	2	2	P26786; P48164		1814.88	High	2.94	0
DSKDVQQIDYKLESFQ	2	2	2	P26786; P48164		1942.94	High	3.98	0
AVYNKLTGKQIVFEIPSETH	4	1	1	P26786		2274.21	High	3.59	0
KAELRPLQF	4	1	1	P26786		1101.64	High	2.39	0
KSIREIDVAGGKKALAIF	2	1	1	P26786		1916.13	High	3.02	0
VRNCFPHHGYIHNYGAF	1	2	1	P00817		2031.94	High	2.91	0
VVEIPRWTNAKL	1	2	1	P00817		1425.82	High	2.02	0
TYTTRQIGAKNTLEY	1	1	1	P00817		1758.9	High	2.12	0
TYTTRQIGAKNTLE	1	1	1	P00817		1595.84	High	2.38	0
ETLNPIIQDTKKGKLRF	2	1	1	P00817		2001.15	High	4.06	0
EITKEETLNPIIQDTKKGKLRF	2	1	1	P00817		2601.46	High	5.29	0
FRIYKIPDGKPENQ	2	2	1	P00817		1704.91	High	3.4	0
FRIYKIPDGKPENQF	1	2	1	P00817		1851.98	High	2.46	0
FRIYKIPDGKPENQFA	3	2	1	P00817		1923.01	High	3.11	0
FHDIPIYA	2	3	1	P00817		975.493	High	1.94	0
IDINDPLAPKLND	1	1	1	P00817		1437.76	High	2.16	0
IDINDPLAPKLNDIE	1	1	1	P00817		1679.89	High	2.34	0
IIKETHDSWKQLIAGKSSDSKG	1	1	1	P00817		2428.28	High	3.01	0
HDIPLYADKENNIFNM	1	1	1	P00817		1933.91	High	2.55	0
HDIPLYADKENNIFNM	1	1	1	P00817	1xOxidation [M16]	1949.91	High	2.47	0
MKRIQKGPVRGISF	3	2	1	P02407		1616.94	High	3.23	0
LVKSLGLKLPLSV	1	2	1	P02407		1366.9	High	3.55	0
VKSLGLKLPLSV	1	2	1	P02407		1253.82	High	1.96	0
ALDLSRSNGVL	1	2	1	P02407		1144.63	High	2.42	0
DFQTNKRLCDE	1	2	1	P02407		1368.62	High	2.28	0
IATIQSKRLRNKIAG	1	2	1	P02407		1669.02	High	2.33	0
WTLIPEDKRDQYL	1	1	1	P02406		1676.86	High	2.1	0
WTLIPEDKRDQYLKSASKETA	2	1	1	P02406		2479.28	High	3.14	0
WKPVLNL	1	1	1	P02406		869.524	High	1.63	0
VSKLAEEKIRAAGGVVE	1	1	1	P02406		1756	High	3.16	0
VSKLAEEKIRAAGGVVEL	3	1	1	P02406		1869.08	High	4.68	0
AAGYGKILGKGRIPNVPVIVKARF	3	1	1	P02406		2524.52	High	4.39	0
IVQGFDNPAGLQSNGLHIQGQKF	3	1	1	P07274		2468.27	High	3.51	0
ATSGGLSLQPNEIGE	1	1	1	P07274		1472.72	High	1.97	0
IGTGKVDKAVIY	1	1	1	P07274		1263.73	High	2.09	0
IGTGKVDKAVIYSRAGDAVW	3	1	1	P07274		2106.13	High	3.37	0
YALYKQATVGDNDKEKPGIF	1	1	1	P31787		2257.15	High	2.48	0
YKQATVGDNDKEKPGIF	4	2	1	P31787		1909.97	High	4.52	0
FEEKAKAVNELPTKPSTDEL	2	2	1	P31787		2246.16	High	3.01	0
PVFDAPQNL	1	2	2	P06169; P16467		1000.51	High	1.74	0
NTGSFSYSYKTKN	1	3	3	P06169; P16467; P26263		1496.7	High	2.3	0
PANLVD	1	4	3	P06169; P16467; P26263		628.33	High	1.25	0
PARVPITKSTPANTPMKQEWMW	1	1	1	P16467		2569.31	High	2.77	0
SLGAIL	6	10	4	P33307; Q06991; P16467; Q750Z6		573.361	High	1.62	0
RWAGNANELNA	1	3	3	P06169; P16467; P26263		1215.59	High	2.39	0
RWAGNANELNAA	1	3	3	P06169; P16467; P26263		1286.62	High	3.18	0
SALNGIAGSY	1	3	3	P06169; P16467; P26263		952.473	High	1.91	0
SALNGIAGSYAEHVGVL	1	3	3	P06169; P16467; P26263		1657.85	High	1.93	0
SDFNTGSF	2	3	3	P06169; P16467; P26263		874.358	High	1.93	0
LSLGAII	2	3	1	P16467		686.445	High	1.62	0
LTLGKYI	2	4	4	P06169; I1RF58; P16467; P26263		807.497	High	2.04	0
ITLGKYLF	2	3	3	P06169; P16467; P26263		954.566	High	2.32	0
IRWGLKPYL	2	3	3	P06169; P16467; P26263		1145.68	High	1.93	0
LSDFNTGSF	1	3	3	P06169; P16467; P26263		987.442	High	2.83	0
MRWAGNANEL	2	2	2	P06169; P16467		1161.55	High	2.3	0
MRWAGNANELNA	1	2	2	P06169; P16467		1346.63	High	2.27	0
MRWAGNANELNAA	1	2	2	P06169; P16467		1417.66	High	2.01	0
NGIAGSY	1	3	3	P06169; P16467; P26263		681.32	High	1.39	0
YAADGYARIKGMS	1	2	2	P06169; P16467		1402.68	High	2.34	0
YAADGYARIKGMSC	2	2	2	P06169; P16467		1505.69	High	3.24	0
WGSIGF	1	3	3	P06169; P16467; P26263		666.325	High	1.25	0
YAEHVGVL	1	3	3	P06169; P16467; P26263		887.462	High	1.58	0
YETHRVATTGEW	1	2	2	P06169; P16467		1449.68	High	2.6	0
TVGALL	2	2	1	P16467		573.361	High	1.65	0
VDLNVPAKL	2	2	2	P06169; P16467		968.578	High	2.49	0
TVFHRMSANISETTAM	1	2	2	P06169; P16467	2xOxidation [M6; M16]	1827.84	High	2.45	0
TVFGLPGDF	1	2	2	P06169; P16467		952.477	High	2.03	0
TVFHRMSANISET	1	3	3	P06169; P16467; P26263		1492.72	High	2.67	0
TVFHRMSANISETTAM	3	2	2	P06169; P16467		1795.85	High	3.75	0
TVFHRMSANISETTAM	2	2	2	P06169; P16467	1xOxidation [M]	1811.84	High	2.88	0
VLWGSIG	1	3	3	P06169; P16467; P26263		731.409	High	1.27	0
VFGLPGDF	2	2	2	P06169; P16467		851.43	High	1.45	0
VGTLSRPEVKKAVESAD	1	1	1	P16467		1785.97	High	2.52	0
FNTGSF	1	3	3	P06169; P16467; P26263		672.299	High	2.05	0
ALLSDF	2	3	3	P06169; P16467; P26263		665.35	High	1.65	0
AAEEIDPKKRVIL	10	2	2	P06169; P16467		1481.87	High	3.11	0
AAEEIDPKKRVILF	4	2	2	P06169; P16467		1628.94	High	2.58	0
AYAADGYARIKGMS	1	2	2	P06169; P16467		1473.72	High	2.62	0
AYAADGYARIKGMSC	1	2	2	P06169; P16467		1576.72	High	2.5	0
IGDGSLQL	2	3	3	P06169; P16467; P26263		802.431	High	1.83	0
LGLPANL	2	3	3	P06169; P16467; P26263		697.424	High	2.12	0
LDAIPEVVKDYKPVAV	1	1	1	P16467		1755.99	High	2.36	0
LDAIPEVVKDYKPVAVPARVPIT	1	1	1	P16467		2490.43	High	2.61	0
ILSLGAI	2	2	1	P16467		686.445	High	1.63	0
ILSIGALL	1	1	1	P16467		799.529	High	1.81	0
LILSIGAL	2	1	1	P16467		799.529	High	2.02	0
HRMSANISETTAM	1	2	2	P06169; P16467		1448.66	High	2.13	0
HRMSANISETTAM	1	2	2	P06169; P16467	1xOxidation [M13]	1464.66	High	2.37	0
HSDHIKIRNATFPGVQ	1	1	1	P16467		1819.96	High	2.71	0
SKEERAARVAAKIAALAGQQ	1	1	1	P26321		2068.16	High	2.4	0
LRSYIFGGHVSQ	1	1	1	P26321		1363.71	High	2.43	0
VVRFTNKDIICQ	1	1	1	P26321		1435.77	High	2.95	0
YVPHSENRFPGWDF	1	1	1	P26321		1750.8	High	1.92	0
YATGIL	4	3	1	P26321		637.356	High	1.54	0
FETEEIDPEL	2	1	1	P26321		1221.55	High	1.29	0
FKGYLADDIDA	2	1	1	P26321		1227.59	High	1.93	0
ADDDEERFSEL	1	1	1	P26321		1325.55	High	2.09	0
DIGLQRTTTGARVFGAL	1	1	1	P26321		1775.98	High	2.37	0
DIGLQRTTTGARVFGALKGASDGGL	1	1	1	P26321		2461.32	High	3.03	0
ARVFGALKGASDGGL	2	1	1	P26321		1418.78	High	3.54	0
IARRTLQKLGL	1	1	1	P26321		1268.82	High	2.5	0
LDIGLQRTTTGARVF	1	1	1	P26321		1647.92	High	2.46	0
LADDDEERFSEL	2	1	1	P26321		1438.63	High	2.63	0
YTVSTAAAATVRSTIRRLRE	1	1	1	P0CX26		2222.24	High	2.66	0
AKRTKKVGITGKYGVRYGSS	3	2	1	P0CX26		2156.23	High	3.64	0
AKRTKKVGITGKYGVRYGSSL	1	2	1	P0CX26		2269.31	High	3.31	0
RETVESESSQTALSKSPNKHNRIYL	1	1	1	P32324		2874.47	High	3.11	0
SESSQTALSKSPNKHNRIYL	1	1	1	P32324		2260.17	High	3.14	0
STLGSDPLDPTSKAGE	1	1	1	P32324		1574.75	High	2.7	0
RQALGERIKPVVVINKVDRAL	1	2	1	P32324		2374.44	High	4.08	0
RQATGGQAFPQM	1	4	1	P32324		1291.62	High	2.18	0
RSLMDKVTNVRNMSV	1	2	1	P32324		1749.91	High	3.14	0
LRQATGGQAFPQM	1	4	1	P32324		1404.71	High	2.44	0
LRQATGGQAFPQM	2	4	1	P32324	1xOxidation [M13]	1420.7	High	2.05	0
MLYVSKMVPTSDKGRF	1	4	1	P32324	1xOxidation [M7]	1874.95	High	2.51	0
MLYVSKMVPTSDKGRF	1	4	1	P32324		1858.96	High	2.7	0
IVLHLPSPVTAQ	1	1	1	P32324		1274.75	High	2	0
IVLHLPSPVTAQA	3	1	1	P32324		1345.78	High	2.26	0
LYVSKMVPTSDKGRF	2	4	1	P32324		1727.91	High	3.73	0
LYVSKMVPTSDKGRF	1	4	1	P32324	1xOxidation [M6]	1743.91	High	2.39	0
YRETVESESSQTAL	2	1	1	P32324		1599.75	High	3.38	0
YVSKMVPTSDKGRF	3	4	1	P32324		1614.83	High	3.45	0
YVSKMVPTSDKGRF	3	4	1	P32324	1xOxidation [M5]	1630.83	High	2.91	0
VAFTVDQM	1	2	1	P32324		910.434	High	1.56	0
TVKAYLPVNE	1	4	1	P32324		1133.62	High	2.02	0
TVKAYLPVNESF	1	4	1	P32324		1367.72	High	2.08	0
VAVEVKNANDLPKL	1	4	1	P32324		1509.86	High	1.95	0
TVDQMRSLMD	1	2	1	P32324		1195.54	High	2.67	0
VQRAGIISAAKAGEARF	3	3	1	P32324		1744.98	High	4.05	0
VFDHWSTLGSDPLDPTSKAGE	6	1	1	P32324		2259.06	High	4.27	0
VGIDQF	1	3	1	P32324		678.346	High	1.81	0
VGIDQFL	1	3	1	P32324		791.43	High	1.63	0
VEVKNANDLPKL	1	4	1	P32324		1339.76	High	2.08	0
VIDQTKAVQYLHE	4	1	1	P32324		1543.81	High	2.53	0
VIDQTKAVQYLHEIKDSVVAA	1	1	1	P32324		2327.26	High	2.69	0
EQRPGTPLF	3	4	1	P32324		1044.55	High	2.1	0
EICLQDLEHDHAGVPLKISPPVVA	1	1	1	P32324		2580.35	High	2.43	0
FLLKTGTLTTSETAHNMKVMKF	2	1	1	P32324	1xOxidation [M]	2514.31	High	2.81	0
FLLKTGTLTTSETAHNMKVMKF	1	1	1	P32324		2498.31	High	2.86	0
FIKAIQRVVL	1	1	1	P32324		1186.77	High	1.98	0
AIENGIINPRDDF	2	1	1	P32324		1473.73	High	2.49	0
AARKRHGMKEEVPGWQEY	1	2	1	P32324		2172.08	High	3	0
AAFQWATKEGPIFGEE	1	1	1	P32324		1780.85	High	3.07	0
ARKIWCFGPDGNGPNL	1	4	1	P32324		1744.86	High	2.33	0
LQDLEHDHAGVPLKISPPVVA	3	1	1	P32324		2235.21	High	4.22	0
LKTGTLTTSETAHNMKVMKF	1	1	1	P32324		2238.16	High	4.14	0
LLKTGTLTTSETAHNMKVMKF	1	1	1	P32324		2351.25	High	3.01	0
GDVQVYPARGTVAF	2	1	1	P32324		1479.76	High	2.71	0
GFTGELRQATGGQAFPQM	1	4	1	P32324		1895.91	High	2.34	0
LADPKIQEPVF	1	1	1	P32324		1256.69	High	2.19	0
LAIENGIINPRDDF	2	1	1	P32324		1586.82	High	2.49	0
IAHVDHGKSTLTDSL	2	4	1	P32324		1593.82	High	2.36	0
SVAYKNVIGARRASW	1	2	1	P34730		1677.92	High	2.35	0
SVEERNLLSV	1	2	1	P34730		1145.62	High	2.08	0
SVLDSHLIPSATTGESKV	2	2	1	P34730		1840.97	High	3.74	0
SVLDSHLIPSATTGESKVF	2	2	1	P34730		1988.03	High	3.54	0
SVLDSHLIPSATTGESKVFY	1	2	1	P34730		2151.1	High	2.42	0
RIVSSIEQKEESKEKSEHQVEL	1	2	1	P34730		2612.35	High	3.16	0
IRSYRSKIETEL	2	1	1	P34730		1494.83	High	2.58	0
YKMKGDYHRYLAE	1	2	1	P34730		1673.81	High	2.4	0
DSHLIPSATTGESKV	2	2	1	P34730		1541.78	High	2.66	0
DSHLIPSATTGESKVFY	2	2	1	P34730		1851.91	High	2.51	0
IATTELPPTHPIRLGL	4	2	1	P34730		1729	High	3.45	0
LAKLAEQAERYEEM	1	2	1	P34730		1680.83	High	1.94	0
LAKLAEQAERYEE	2	2	1	P34730		1549.79	High	2.77	0
RVSFKNTRETAQAING	1	2	1	P05740		1791.95	High	2.52	0
LRVSFKNTRETAQAING	1	2	1	P05740		1905.03	High	2.64	0
LRVSFKNTRE	1	2	1	P05740		1249.7	High	2.32	0
VVTEKEEAVAKAAEKKVVRL	1	2	1	P05740		2197.29	High	3.32	0
VQGLLQNAAANAEAKGLDATKL	5	2	1	P05740		2196.2	High	3.98	0
VQGLLQNAAANAEAKGLD	2	2	1	P05740		1782.93	High	2.74	0
VQGLLQNAAANA	1	2	1	P05740		1169.63	High	2.11	0
ARYGATSTNPAKSASARGSYL	7	2	1	P05740		2129.07	High	6.16	0
ARYGATSTNPAKSASARGSY	4	2	1	P05740		2015.99	High	5.62	0
PYTLSDAHHKLITSHL	4	1	1	P37291		1832.97	High	3.13	0
QVYQAIMKPHERLMG	4	2	1	P37291		1800.92	High	4.1	0
LYLPDGGHLSHGY	1	1	1	P37291		1428.69	High	2.87	0
LYLPDGGHLSHGYATENRKISA	1	1	1	P37291		2399.21	High	3.13	0
YADIVTTTTHKSLRGPRGAMIF	1	2	1	P37291		2435.29	High	3.19	0
YRPKVLVAGTSAY	1	1	1	P37291		1424.79	High	2.54	0
YFESFPYRVNPETGIIDY	1	1	1	P37291		2210.04	High	2.15	0
VDTDPEVDSIIKDEIERQKHSIDL	2	1	1	P37291		2794.41	High	2.84	0
TTRGMGEEDF	1	2	1	P37291		1142.48	High	2.61	0
TTTHKSLRGPRGAMIF	1	4	1	P37291		1772.96	High	2.69	0
ESFPYRVNPETGIIDY	2	1	1	P37291		1899.91	High	2.32	0
FESFPYRVNPETGIIDY	1	1	1	P37291		2046.98	High	2.5	0
FHVTPDKWGVN	1	1	1	P37291		1299.65	High	2.27	0
AGVIPSPFE	1	2	1	P37291		916.477	High	1.92	0
DALGTPLSNKYSEGYPGARYYGGNE	5	1	1	P37291		2679.23	High	3.64	0
DALGTPLSNKYSEGYPGARY	2	1	1	P37291		2159.04	High	4.48	0
HRIVQYINKAVE	2	1	1	P37291		1469.82	High	4.3	0
IAAGVIPSPFE	5	1	1	P37291		1100.6	High	2.29	0
MQIFVKTLTGKTITL	2	3	1	P0CH09		1693.99	High	3.41	0
MQIFVKTLTGKTIT	1	3	1	P0CH09		1580.91	High	2.04	0
YNIQKESTLHL	1	3	1	P0CH09		1345.71	High	2.06	0
YNIQKESTLHLVLRLRGG	2	3	1	P0CH09		2097.19	High	2.81	0
AGKQLEDGRTLSD	5	3	1	P0CH09		1389.7	High	3.28	0
[truncated: 1,550 more rows]

## Sheet: Replication 2
Table S23: List of protein and peptide ID’s for pepsin digestion of yeast sample, ppt at optimized conditions (100 mM ZnSO4, 97% acetone, room temprature and 5 min incubation), pellet, MS replication 2
Protein ID's
Accession	Description	Coverage [%]	# Peptides	# PSMs	# Unique Peptides	# Protein Groups	# AAs	MW [kDa]	calc. pI
P00925	Enolase 2 OS=Saccharomyces cerevisiae (strain ATCC 204508 / S288c) OX=559292 GN=ENO2 PE=1 SV=2	78	95	283	50	1	437	46.9	6
P06169	Pyruvate decarboxylase isozyme 1 OS=Saccharomyces cerevisiae (strain ATCC 204508 / S288c) OX=559292 GN=PDC1 PE=1 SV=7	83	114	217	83	1	563	61.5	6.19
P14540	Fructose-bisphosphate aldolase OS=Saccharomyces cerevisiae (strain ATCC 204508 / S288c) OX=559292 GN=FBA1 PE=1 SV=3	85	71	184	71	1	359	39.6	5.78
P00924	Enolase 1 OS=Saccharomyces cerevisiae (strain ATCC 204508 / S288c) OX=559292 GN=ENO1 PE=1 SV=3	65	56	152	11	1	437	46.8	6.62
P00560	Phosphoglycerate kinase OS=Saccharomyces cerevisiae (strain ATCC 204508 / S288c) OX=559292 GN=PGK1 PE=1 SV=2	74	60	156	58	1	416	44.7	7.61
P02994	Elongation factor 1-alpha OS=Saccharomyces cerevisiae (strain ATCC 204508 / S288c) OX=559292 GN=TEF1 PE=1 SV=1	61	62	142	62	1	458	50	9.04
P00359	Glyceraldehyde-3-phosphate dehydrogenase 3 OS=Saccharomyces cerevisiae (strain ATCC 204508 / S288c) OX=559292 GN=TDH3 PE=1 SV=3	76	57	126	21	1	332	35.7	6.96
P10592	Heat shock protein SSA2 OS=Saccharomyces cerevisiae (strain ATCC 204508 / S288c) OX=559292 GN=SSA2 PE=1 SV=3	64	55	112	10	1	639	69.4	5.06
P10591	Heat shock protein SSA1 OS=Saccharomyces cerevisiae (strain ATCC 204508 / S288c) OX=559292 GN=SSA1 PE=1 SV=4	58	52	107	7	1	642	69.6	5.11
P00330	Alcohol dehydrogenase 1 OS=Saccharomyces cerevisiae (strain ATCC 204508 / S288c) OX=559292 GN=ADH1 PE=1 SV=5	72	37	95	21	1	348	36.8	6.68
P00950	Phosphoglycerate mutase 1 OS=Saccharomyces cerevisiae (strain ATCC 204508 / S288c) OX=559292 GN=GPM1 PE=1 SV=3	94	36	87	36	1	247	27.6	8.84
P00549	Pyruvate kinase 1 OS=Saccharomyces cerevisiae (strain ATCC 204508 / S288c) OX=559292 GN=CDC19 PE=1 SV=2	56	41	82	41	1	500	54.5	7.68
P00942	Triosephosphate isomerase OS=Saccharomyces cerevisiae (strain ATCC 204508 / S288c) OX=559292 GN=TPI1 PE=1 SV=2	77	39	69	30	1	248	26.8	6.01
P32324	Elongation factor 2 OS=Saccharomyces cerevisiae (strain ATCC 204508 / S288c) OX=559292 GN=EFT1 PE=1 SV=1	44	40	78	40	1	842	93.2	6.32
P00358	Glyceraldehyde-3-phosphate dehydrogenase 2 OS=Saccharomyces cerevisiae (strain ATCC 204508 / S288c) OX=559292 GN=TDH2 PE=1 SV=3	73	44	82	10	1	332	35.8	6.96
P16521	Elongation factor 3A OS=Saccharomyces cerevisiae (strain ATCC 204508 / S288c) OX=559292 GN=YEF3 PE=1 SV=4	40	44	71	44	1	1044	115.9	6.05
P11484	Ribosome-associated molecular chaperone SSB1 OS=Saccharomyces cerevisiae (strain ATCC 204508 / S288c) OX=559292 GN=SSB1 PE=1 SV=3	54	41	67	2	1	613	66.6	5.44
P40150	Ribosome-associated molecular chaperone SSB2 OS=Saccharomyces cerevisiae (strain ATCC 204508 / S288c) OX=559292 GN=SSB2 PE=1 SV=2	54	41	66	2	1	613	66.6	5.49
P16467	Pyruvate decarboxylase isozyme 2 OS=Saccharomyces cerevisiae (strain ATCC 204508 / S288c) OX=559292 GN=PDC5 PE=1 SV=4	44	41	66	8	1	563	61.9	6.43
P10664	60S ribosomal protein L4-A OS=Saccharomyces cerevisiae (strain ATCC 204508 / S288c) OX=559292 GN=RPL4A PE=1 SV=4	49	21	38	21	1	362	39.1	10.64
A7A0V3	40S ribosomal protein S0-B OS=Saccharomyces cerevisiae (strain YJM789) OX=307796 GN=RPS0B PE=3 SV=1	68	24	44	2	1	252	27.9	4.75
P00331	Alcohol dehydrogenase 2 OS=Saccharomyces cerevisiae (strain ATCC 204508 / S288c) OX=559292 GN=ADH2 PE=1 SV=3	41	20	44	4	1	348	36.7	6.74
A6ZUM5	40S ribosomal protein S0-A OS=Saccharomyces cerevisiae (strain YJM789) OX=307796 GN=RPS0A PE=3 SV=1	64	23	43	1	1	252	28	4.72
P14832	Peptidyl-prolyl cis-trans isomerase OS=Saccharomyces cerevisiae (strain ATCC 204508 / S288c) OX=559292 GN=CPR1 PE=1 SV=3	59	17	36	15	1	162	17.4	7.44
P38011	Guanine nucleotide-binding protein subunit beta-like protein OS=Saccharomyces cerevisiae (strain ATCC 204508 / S288c) OX=559292 GN=ASC1 PE=1 SV=4	60	25	40	25	1	319	34.8	6.24
P05740	60S ribosomal protein L17-A OS=Saccharomyces cerevisiae (strain ATCC 204508 / S288c) OX=559292 GN=RPL17A PE=1 SV=4	43	9	28	9	1	184	20.5	10.92
P05317	60S acidic ribosomal protein P0 OS=Saccharomyces cerevisiae (strain ATCC 204508 / S288c) OX=559292 GN=RPP0 PE=1 SV=2	48	24	41	24	1	312	33.7	4.83
P32471	Elongation factor 1-beta OS=Saccharomyces cerevisiae (strain ATCC 204508 / S288c) OX=559292 GN=EFB1 PE=1 SV=4	65	17	32	17	1	206	22.6	4.45
P36008	Elongation factor 1-gamma 2 OS=Saccharomyces cerevisiae (strain ATCC 204508 / S288c) OX=559292 GN=TEF4 PE=1 SV=1	35	18	32	18	1	412	46.5	7.87
P12709	Glucose-6-phosphate isomerase OS=Saccharomyces cerevisiae (strain ATCC 204508 / S288c) OX=559292 GN=PGI1 PE=1 SV=3	35	21	32	21	1	554	61.3	6.46
P60009	Actin OS=Candida glabrata (strain ATCC 2001 / CBS 138 / JCM 3761 / NBRC 0622 / NRRL Y-65) OX=284593 GN=ACT1 PE=3 SV=1	49	21	32	20	1	375	41.7	5.68
P37291	Serine hydroxymethyltransferase, cytosolic OS=Saccharomyces cerevisiae (strain ATCC 204508 / S288c) OX=559292 GN=SHM2 PE=1 SV=2	45	18	30	18	1	469	52.2	7.43
P15108	ATP-dependent molecular chaperone HSC82 OS=Saccharomyces cerevisiae (strain ATCC 204508 / S288c) OX=559292 GN=HSC82 PE=1 SV=4	30	18	31	2	1	705	80.9	4.83
P02829	ATP-dependent molecular chaperone HSP82 OS=Saccharomyces cerevisiae (strain ATCC 204508 / S288c) OX=559292 GN=HSP82 PE=1 SV=1	26	17	30	1	1	709	81.4	4.91
P00360	Glyceraldehyde-3-phosphate dehydrogenase 1 OS=Saccharomyces cerevisiae (strain ATCC 204508 / S288c) OX=559292 GN=TDH1 PE=1 SV=3	32	18	37	1	1	332	35.7	8.28
P23254	Transketolase 1 OS=Saccharomyces cerevisiae (strain ATCC 204508 / S288c) OX=559292 GN=TKL1 PE=1 SV=4	35	20	26	20	1	680	73.8	7.01
P04807	Hexokinase-2 OS=Saccharomyces cerevisiae (strain ATCC 204508 / S288c) OX=559292 GN=HXK2 PE=1 SV=4	36	18	27	16	1	486	53.9	5.3
P19882	Heat shock protein 60, mitochondrial OS=Saccharomyces cerevisiae (strain ATCC 204508 / S288c) OX=559292 GN=HSP60 PE=1 SV=1	32	14	26	14	1	572	60.7	5.31
P39954	Adenosylhomocysteinase OS=Saccharomyces cerevisiae (strain ATCC 204508 / S288c) OX=559292 GN=SAH1 PE=1 SV=1	31	12	20	12	1	449	49.1	6.24
P00817	Inorganic pyrophosphatase OS=Saccharomyces cerevisiae (strain ATCC 204508 / S288c) OX=559292 GN=IPP1 PE=1 SV=4	38	12	21	12	1	287	32.3	5.58
P25443	40S ribosomal protein S2 OS=Saccharomyces cerevisiae (strain ATCC 204508 / S288c) OX=559292 GN=RPS2 PE=1 SV=3	49	12	21	12	1	254	27.4	10.43
P26786	40S ribosomal protein S7-A OS=Saccharomyces cerevisiae (strain ATCC 204508 / S288c) OX=559292 GN=RPS7A PE=1 SV=4	64	14	22	10	1	190	21.6	9.83
P0C0V8	40S ribosomal protein S21-A OS=Saccharomyces cerevisiae (strain ATCC 204508 / S288c) OX=559292 GN=RPS21A PE=1 SV=1	54	10	18	10	1	87	9.7	6.06
P34730	Protein BMH2 OS=Saccharomyces cerevisiae (strain ATCC 204508 / S288c) OX=559292 GN=BMH2 PE=1 SV=3	41	13	21	1	1	273	31	4.88
P04806	Hexokinase-1 OS=Saccharomyces cerevisiae (strain ATCC 204508 / S288c) OX=559292 GN=HXK1 PE=1 SV=2	29	14	21	12	1	485	53.7	5.45
P14120	60S ribosomal protein L30 OS=Saccharomyces cerevisiae (strain ATCC 204508 / S288c) OX=559292 GN=RPL30 PE=1 SV=3	85	11	18	11	1	105	11.4	9.8
P32589	Heat shock protein homolog SSE1 OS=Saccharomyces cerevisiae (strain ATCC 204508 / S288c) OX=559292 GN=SSE1 PE=1 SV=4	29	15	21	15	1	693	77.3	5.22
P29311	Protein BMH1 OS=Saccharomyces cerevisiae (strain ATCC 204508 / S288c) OX=559292 GN=BMH1 PE=1 SV=4	42	13	20	1	1	267	30.1	4.88
P07149	Fatty acid synthase subunit beta OS=Saccharomyces cerevisiae (strain ATCC 204508 / S288c) OX=559292 GN=FAS1 PE=1 SV=2	8	15	22	15	1	2051	228.5	5.92
P0CS91	Heat shock protein SSC1, mitochondrial OS=Saccharomyces cerevisiae OX=4932 GN=SSC1 PE=1 SV=1	27	20	23	17	1	655	70.8	5.53
P0CX41	60S ribosomal protein L23-A OS=Saccharomyces cerevisiae (strain ATCC 204508 / S288c) OX=559292 GN=RPL23A PE=1 SV=1	44	8	17	8	1	137	14.5	10.33
P16862	ATP-dependent 6-phosphofructokinase subunit beta OS=Saccharomyces cerevisiae (strain ATCC 204508 / S288c) OX=559292 GN=PFK2 PE=1 SV=4	19	15	21	14	1	959	104.6	6.67
P04456	60S ribosomal protein L25 OS=Saccharomyces cerevisiae (strain ATCC 204508 / S288c) OX=559292 GN=RPL25 PE=1 SV=4	56	12	18	12	1	142	15.7	10.11
Q03558	NADPH dehydrogenase 2 OS=Saccharomyces cerevisiae (strain ATCC 204508 / S288c) OX=559292 GN=OYE2 PE=1 SV=3	27	10	17	10	1	400	45	6.57
P26321	60S ribosomal protein L5 OS=Saccharomyces cerevisiae (strain ATCC 204508 / S288c) OX=559292 GN=RPL5 PE=1 SV=4	48	17	19	17	1	297	33.7	6.83
P0CX38	40S ribosomal protein S6-B OS=Saccharomyces cerevisiae (strain ATCC 204508 / S288c) OX=559292 GN=RPS6B PE=1 SV=1	26	8	13	8	1	236	27	10.45
P41940	Mannose-1-phosphate guanyltransferase OS=Saccharomyces cerevisiae (strain ATCC 204508 / S288c) OX=559292 GN=PSA1 PE=1 SV=2	21	9	16	9	1	361	39.5	6.34
P38009	Bifunctional purine biosynthesis protein ADE17 OS=Saccharomyces cerevisiae (strain ATCC 204508 / S288c) OX=559292 GN=ADE17 PE=1 SV=2	22	11	15	10	1	592	65.2	6.55
P38754	60S ribosomal protein L14-B OS=Saccharomyces cerevisiae (strain ATCC 204508 / S288c) OX=559292 GN=RPL14B PE=1 SV=1	48	5	17	5	1	138	15.1	10.93
P19097	Fatty acid synthase subunit alpha OS=Saccharomyces cerevisiae (strain ATCC 204508 / S288c) OX=559292 GN=FAS2 PE=1 SV=2	9	14	17	14	1	1887	206.8	5.44
P0CX35	40S ribosomal protein S4-A OS=Saccharomyces cerevisiae (strain ATCC 204508 / S288c) OX=559292 GN=RPS4A PE=1 SV=1	35	7	15	7	1	261	29.4	10.08
P0CX31	40S ribosomal protein S24-A OS=Saccharomyces cerevisiae (strain ATCC 204508 / S288c) OX=559292 GN=RPS24A PE=1 SV=1	57	9	14	9	1	135	15.3	10.51
A6ZQJ1	ATP-dependent RNA helicase eIF4A OS=Saccharomyces cerevisiae (strain YJM789) OX=307796 GN=TIF1 PE=3 SV=1	23	13	17	13	1	395	44.7	5.12
P48164	40S ribosomal protein S7-B OS=Saccharomyces cerevisiae (strain ATCC 204508 / S288c) OX=559292 GN=RPS7B PE=1 SV=1	44	7	13	3	1	190	21.6	9.92
P32449	Phospho-2-dehydro-3-deoxyheptonate aldolase, tyrosine-inhibited OS=Saccharomyces cerevisiae (strain ATCC 204508 / S288c) OX=559292 GN=ARO4 PE=1 SV=2	27	8	14	8	1	370	39.7	6.95
A6ZYI0	Adenylate kinase OS=Saccharomyces cerevisiae (strain YJM789) OX=307796 GN=ADK1 PE=3 SV=1	44	9	14	9	1	222	24.2	6.7
P16861	ATP-dependent 6-phosphofructokinase subunit alpha OS=Saccharomyces cerevisiae (strain ATCC 204508 / S288c) OX=559292 GN=PFK1 PE=1 SV=1	13	12	16	12	1	987	107.9	6.39
O13516	40S ribosomal protein S9-A OS=Saccharomyces cerevisiae (strain ATCC 204508 / S288c) OX=559292 GN=RPS9A PE=1 SV=3	51	11	15	11	1	197	22.4	9.98
P35691	Translationally-controlled tumor protein homolog OS=Saccharomyces cerevisiae (strain ATCC 204508 / S288c) OX=559292 GN=TMA19 PE=1 SV=1	35	9	15	9	1	167	18.7	4.56
P05739	60S ribosomal protein L6-B OS=Saccharomyces cerevisiae (strain ATCC 204508 / S288c) OX=559292 GN=RPL6B PE=1 SV=4	65	10	15	5	1	176	20	10.08
P50094	Inosine-5'-monophosphate dehydrogenase 4 OS=Saccharomyces cerevisiae (strain ATCC 204508 / S288c) OX=559292 GN=IMD4 PE=1 SV=1	26	10	14	4	1	524	56.4	8.16
P02406	60S ribosomal protein L28 OS=Saccharomyces cerevisiae (strain ATCC 204508 / S288c) OX=559292 GN=RPL28 PE=1 SV=3	52	7	12	7	1	149	16.7	10.62
P05750	40S ribosomal protein S3 OS=Saccharomyces cerevisiae (strain ATCC 204508 / S288c) OX=559292 GN=RPS3 PE=1 SV=5	40	8	11	8	1	240	26.5	9.41
Q01855	40S ribosomal protein S15 OS=Saccharomyces cerevisiae (strain ATCC 204508 / S288c) OX=559292 GN=RPS15 PE=1 SV=1	56	10	13	10	1	142	16	10.7
P26783	40S ribosomal protein S5 OS=Saccharomyces cerevisiae (strain ATCC 204508 / S288c) OX=559292 GN=RPS5 PE=1 SV=3	38	9	14	9	1	225	25	8.59
P0CH09	Ubiquitin-60S ribosomal protein L40 OS=Saccharomyces cerevisiae (strain ATCC 204508 / S288c) OX=559292 GN=RPL40B PE=1 SV=1	37	7	14	7	1	128	14.5	9.83
P06168	Ketol-acid reductoisomerase, mitochondrial OS=Saccharomyces cerevisiae (strain ATCC 204508 / S288c) OX=559292 GN=ILV5 PE=1 SV=1	26	10	13	10	1	395	44.3	9.04
P0CX52	40S ribosomal protein S16-B OS=Saccharomyces cerevisiae (strain ATCC 204508 / S288c) OX=559292 GN=RPS16B PE=1 SV=1	36	8	15	8	1	143	15.8	10.26
P0CX55	40S ribosomal protein S18-A OS=Saccharomyces cerevisiae (strain ATCC 204508 / S288c) OX=559292 GN=RPS18A PE=1 SV=1	29	4	11	4	1	146	17	10.27
P33331	Nuclear transport factor 2 OS=Saccharomyces cerevisiae (strain ATCC 204508 / S288c) OX=559292 GN=NTF2 PE=1 SV=2	53	9	13	9	1	125	14.4	4.7
P31373	Cystathionine gamma-lyase OS=Saccharomyces cerevisiae (strain ATCC 204508 / S288c) OX=559292 GN=CYS3 PE=1 SV=2	23	6	11	6	1	394	42.5	6.54
Q12363	Transcriptional modulator WTM1 OS=Saccharomyces cerevisiae (strain ATCC 204508 / S288c) OX=559292 GN=WTM1 PE=1 SV=1	20	7	12	7	1	437	48.4	5.36
P05694	5-methyltetrahydropteroyltriglutamate--homocysteine methyltransferase OS=Saccharomyces cerevisiae (strain ATCC 204508 / S288c) OX=559292 GN=MET6 PE=1 SV=4	18	11	13	11	1	767	85.8	6.47
P14126	60S ribosomal protein L3 OS=Saccharomyces cerevisiae (strain ATCC 204508 / S288c) OX=559292 GN=RPL3 PE=1 SV=4	24	8	11	8	1	387	43.7	10.29
P34760	Peroxiredoxin TSA1 OS=Saccharomyces cerevisiae (strain ATCC 204508 / S288c) OX=559292 GN=TSA1 PE=1 SV=3	55	8	12	8	1	196	21.6	5.14
Q02753	60S ribosomal protein L21-A OS=Saccharomyces cerevisiae (strain ATCC 204508 / S288c) OX=559292 GN=RPL21A PE=1 SV=1	75	8	11	8	1	160	18.2	10.39
P02407	40S ribosomal protein S17-A OS=Saccharomyces cerevisiae (strain ATCC 204508 / S288c) OX=559292 GN=RPS17A PE=1 SV=1	61	6	11	6	1	136	15.8	10.51
P38788	Ribosome-associated complex subunit SSZ1 OS=Saccharomyces cerevisiae (strain ATCC 204508 / S288c) OX=559292 GN=SSZ1 PE=1 SV=2	21	9	12	9	1	538	58.2	5.05
P05756	40S ribosomal protein S13 OS=Saccharomyces cerevisiae (strain ATCC 204508 / S288c) OX=559292 GN=RPS13 PE=1 SV=3	34	3	7	3	1	151	17	10.43
Q750Y8	Triosephosphate isomerase OS=Ashbya gossypii (strain ATCC 10895 / CBS 109.51 / FGSC 9923 / NRRL Y-1056) OX=284811 GN=TPI1 PE=3 SV=2	28	10	14	1	1	248	26.8	5.26
Q02326	60S ribosomal protein L6-A OS=Saccharomyces cerevisiae (strain ATCC 204508 / S288c) OX=559292 GN=RPL6A PE=1 SV=2	48	9	13	4	1	176	19.9	10.1
P38972	Phosphoribosylformylglycinamidine synthase OS=Saccharomyces cerevisiae (strain ATCC 204508 / S288c) OX=559292 GN=ADE6 PE=1 SV=2	9	10	14	10	1	1358	148.8	5.27
P50095	Inosine-5'-monophosphate dehydrogenase 3 OS=Saccharomyces cerevisiae (strain ATCC 204508 / S288c) OX=559292 GN=IMD3 PE=1 SV=1	26	10	12	4	1	523	56.5	7.4
P0CX24	60S ribosomal protein L20-B OS=Saccharomyces cerevisiae (strain ATCC 204508 / S288c) OX=559292 GN=RPL20B PE=1 SV=1	54	9	10	9	1	172	20.4	10.3
P0C0T4	40S ribosomal protein S25-B OS=Saccharomyces cerevisiae (strain ATCC 204508 / S288c) OX=559292 GN=RPS25B PE=1 SV=1	21	6	9	6	1	108	12	10.32
P0CX46	60S ribosomal protein L2-B OS=Saccharomyces cerevisiae (strain ATCC 204508 / S288c) OX=559292 GN=RPL2B PE=1 SV=1	33	7	11	7	1	254	27.4	11.11
P46784	40S ribosomal protein S10-B OS=Saccharomyces cerevisiae (strain ATCC 204508 / S288c) OX=559292 GN=RPS10B PE=1 SV=1	28	5	10	5	1	105	12.7	9.07
P00445	Superoxide dismutase [Cu-Zn] OS=Saccharomyces cerevisiae (strain ATCC 204508 / S288c) OX=559292 GN=SOD1 PE=1 SV=2	56	6	10	6	1	154	15.8	6
P24000	60S ribosomal protein L24-B OS=Saccharomyces cerevisiae (strain ATCC 204508 / S288c) OX=559292 GN=RPL24B PE=1 SV=1	25	3	8	1	1	155	17.5	11.37
P39516	40S ribosomal protein S14-B OS=Saccharomyces cerevisiae (strain ATCC 204508 / S288c) OX=559292 GN=RPS14B PE=1 SV=2	40	6	9	6	1	138	14.6	10.54
P31787	Acyl-CoA-binding protein OS=Saccharomyces cerevisiae (strain ATCC 204508 / S288c) OX=559292 GN=ACB1 PE=1 SV=3	46	3	8	3	1	87	10.1	4.92
C8ZDR4	Protein HRI1 OS=Saccharomyces cerevisiae (strain Lalvin EC1118 / Prise de mousse) OX=643680 GN=HRI1 PE=3 SV=1	28	5	8	5	1	244	27.5	5.21
P29453	60S ribosomal protein L8-B OS=Saccharomyces cerevisiae (strain ATCC 204508 / S288c) OX=559292 GN=RPL8B PE=1 SV=3	32	7	11	2	1	256	28.1	10.02
P04449	60S ribosomal protein L24-A OS=Saccharomyces cerevisiae (strain ATCC 204508 / S288c) OX=559292 GN=RPL24A PE=1 SV=1	25	3	8	1	1	155	17.6	11.28
P13663	Aspartate-semialdehyde dehydrogenase OS=Saccharomyces cerevisiae (strain ATCC 204508 / S288c) OX=559292 GN=HOM2 PE=1 SV=1	27	6	8	6	1	365	39.5	6.73
P38720	6-phosphogluconate dehydrogenase, decarboxylating 1 OS=Saccharomyces cerevisiae (strain ATCC 204508 / S288c) OX=559292 GN=GND1 PE=1 SV=1	18	7	10	7	1	489	53.5	6.64
A7A1W1	40S ribosomal protein S1-A OS=Saccharomyces cerevisiae (strain YJM789) OX=307796 GN=RPS1A PE=3 SV=1	19	4	8	1	1	255	28.7	9.99
P0CX43	60S ribosomal protein L1-A OS=Saccharomyces cerevisiae (strain ATCC 204508 / S288c) OX=559292 GN=RPL1A PE=1 SV=1	16	5	9	5	1	217	24.5	9.72
P0CX40	40S ribosomal protein S8-B OS=Saccharomyces cerevisiae (strain ATCC 204508 / S288c) OX=559292 GN=RPS8B PE=1 SV=1	32	8	9	8	1	200	22.5	10.67
P23248	40S ribosomal protein S1-B OS=Saccharomyces cerevisiae (strain ATCC 204508 / S288c) OX=559292 GN=RPS1B PE=1 SV=3	24	5	8	2	1	255	28.8	10.02
Q3E841	Uncharacterized protein YNR034W-A OS=Saccharomyces cerevisiae (strain ATCC 204508 / S288c) OX=559292 GN=YNR034W-A PE=1 SV=1	56	4	9	4	1	98	10.8	8.97
P17255	V-type proton ATPase catalytic subunit A OS=Saccharomyces cerevisiae (strain ATCC 204508 / S288c) OX=559292 GN=VMA1 PE=1 SV=3	12	9	9	9	1	1071	118.6	6.16
P0CX30	40S ribosomal protein S23-B OS=Saccharomyces cerevisiae (strain ATCC 204508 / S288c) OX=559292 GN=RPS23B PE=1 SV=1	40	5	7	5	1	145	16	10.73
P48589	40S ribosomal protein S12 OS=Saccharomyces cerevisiae (strain ATCC 204508 / S288c) OX=559292 GN=RPS12 PE=1 SV=1	36	3	7	3	1	143	15.5	4.73
P15731	Ubiquitin-conjugating enzyme E2 4 OS=Saccharomyces cerevisiae (strain ATCC 204508 / S288c) OX=559292 GN=UBC4 PE=1 SV=1	57	5	9	5	1	148	16.4	6.52
P07244	Bifunctional purine biosynthetic protein ADE5,7 OS=Saccharomyces cerevisiae (strain ATCC 204508 / S288c) OX=559292 GN=ADE5,7 PE=1 SV=1	14	8	9	8	1	802	86	5.27
P0C0W1	40S ribosomal protein S22-A OS=Saccharomyces cerevisiae (strain ATCC 204508 / S288c) OX=559292 GN=RPS22A PE=1 SV=2	47	6	8	6	1	130	14.6	9.94
P39676	Flavohemoprotein OS=Saccharomyces cerevisiae (strain ATCC 204508 / S288c) OX=559292 GN=YHB1 PE=1 SV=2	18	6	8	6	1	399	44.6	6.28
P47143	Adenosine kinase OS=Saccharomyces cerevisiae (strain ATCC 204508 / S288c) OX=559292 GN=ADO1 PE=1 SV=1	16	4	7	4	1	340	36.4	5.16
P0C2H8	60S ribosomal protein L31-A OS=Saccharomyces cerevisiae (strain ATCC 204508 / S288c) OX=559292 GN=RPL31A PE=1 SV=1	41	8	9	8	1	113	12.9	9.99
P26785	60S ribosomal protein L16-B OS=Saccharomyces cerevisiae (strain ATCC 204508 / S288c) OX=559292 GN=RPL16B PE=1 SV=3	13	4	7	4	1	198	22.2	10.55
P07245	C-1-tetrahydrofolate synthase, cytoplasmic OS=Saccharomyces cerevisiae (strain ATCC 204508 / S288c) OX=559292 GN=ADE3 PE=1 SV=1	8	5	7	5	1	946	102.1	6.84
P38061	60S ribosomal protein L32 OS=Saccharomyces cerevisiae (strain ATCC 204508 / S288c) OX=559292 GN=RPL32 PE=1 SV=1	27	3	6	3	1	130	14.8	11.17
P52910	Acetyl-coenzyme A synthetase 2 OS=Saccharomyces cerevisiae (strain ATCC 204508 / S288c) OX=559292 GN=ACS2 PE=1 SV=1	12	6	8	6	1	683	75.4	6.68
P07259	Protein URA2 OS=Saccharomyces cerevisiae (strain ATCC 204508 / S288c) OX=559292 GN=URA2 PE=1 SV=5	5	8	8	8	1	2214	244.9	5.83
P04147	Polyadenylate-binding protein, cytoplasmic and nuclear OS=Saccharomyces cerevisiae (strain ATCC 204508 / S288c) OX=559292 GN=PAB1 PE=1 SV=4	16	6	7	6	1	577	64.3	5.97
P05737	60S ribosomal protein L7-A OS=Saccharomyces cerevisiae (strain ATCC 204508 / S288c) OX=559292 GN=RPL7A PE=1 SV=3	27	6	8	6	1	244	27.6	10.15
P16120	Threonine synthase OS=Saccharomyces cerevisiae (strain ATCC 204508 / S288c) OX=559292 GN=THR4 PE=1 SV=1	10	3	7	3	1	514	57.4	5.64
P10622	60S acidic ribosomal protein P1-beta OS=Saccharomyces cerevisiae (strain ATCC 204508 / S288c) OX=559292 GN=RPP1B PE=1 SV=3	59	5	7	4	1	106	10.7	4.01
P0CX49	60S ribosomal protein L18-A OS=Saccharomyces cerevisiae (strain ATCC 204508 / S288c) OX=559292 GN=RPL18A PE=1 SV=1	33	7	7	6	1	186	20.6	11.71
P16140	V-type proton ATPase subunit B OS=Saccharomyces cerevisiae (strain ATCC 204508 / S288c) OX=559292 GN=VMA2 PE=1 SV=2	8	4	7	4	1	517	57.7	5.07
P17076	60S ribosomal protein L8-A OS=Saccharomyces cerevisiae (strain ATCC 204508 / S288c) OX=559292 GN=RPL8A PE=1 SV=4	25	6	9	1	1	256	28.1	10.04
P17709	Glucokinase-1 OS=Saccharomyces cerevisiae (strain ATCC 204508 / S288c) OX=559292 GN=GLK1 PE=1 SV=1	11	6	7	5	1	500	55.3	6.19
P41805	60S ribosomal protein L10 OS=Saccharomyces cerevisiae (strain ATCC 204508 / S288c) OX=559292 GN=RPL10 PE=1 SV=1	25	5	7	5	1	221	25.3	10.02
P07280	40S ribosomal protein S19-A OS=Saccharomyces cerevisiae (strain ATCC 204508 / S288c) OX=559292 GN=RPS19A PE=1 SV=2	21	4	7	3	1	144	15.9	9.61
P0CX48	40S ribosomal protein S11-B OS=Saccharomyces cerevisiae (strain ATCC 204508 / S288c) OX=559292 GN=RPS11B PE=1 SV=1	26	3	5	3	1	156	17.7	10.78
P15624	Phenylalanine--tRNA ligase beta subunit OS=Saccharomyces cerevisiae (strain ATCC 204508 / S288c) OX=559292 GN=FRS1 PE=1 SV=3	12	6	7	6	1	595	67.3	5.78
P06106	Homocysteine/cysteine synthase OS=Saccharomyces cerevisiae (strain ATCC 204508 / S288c) OX=559292 GN=MET17 PE=1 SV=3	24	7	7	7	1	444	48.6	6.43
P07265	Alpha-glucosidase MAL62 OS=Saccharomyces cerevisiae OX=4932 GN=MAL62 PE=1 SV=1	9	5	7	5	1	584	68.1	5.81
P07281	40S ribosomal protein S19-B OS=Saccharomyces cerevisiae (strain ATCC 204508 / S288c) OX=559292 GN=RPS19B PE=1 SV=2	21	2	6	1	1	144	15.9	9.61
P19358	S-adenosylmethionine synthase 2 OS=Saccharomyces cerevisiae (strain ATCC 204508 / S288c) OX=559292 GN=SAM2 PE=1 SV=3	22	6	6	6	1	384	42.2	5.38
P54115	Magnesium-activated aldehyde dehydrogenase, cytosolic OS=Saccharomyces cerevisiae (strain ATCC 204508 / S288c) OX=559292 GN=ALD6 PE=1 SV=4	13	6	6	6	1	500	54.4	5.44
P40069	Importin subunit beta-4 OS=Saccharomyces cerevisiae (strain ATCC 204508 / S288c) OX=559292 GN=KAP123 PE=1 SV=1	6	6	7	6	1	1113	122.5	4.63
Q03048	Cofilin OS=Saccharomyces cerevisiae (strain ATCC 204508 / S288c) OX=559292 GN=COF1 PE=1 SV=1	34	4	7	4	1	143	15.9	5.2
P53090	Aromatic/aminoadipate aminotransferase 1 OS=Saccharomyces cerevisiae (strain ATCC 204508 / S288c) OX=559292 GN=ARO8 PE=1 SV=1	12	4	5	4	1	500	56.1	6.01
P00815	Histidine biosynthesis trifunctional protein OS=Saccharomyces cerevisiae (strain ATCC 204508 / S288c) OX=559292 GN=HIS4 PE=1 SV=3	10	5	6	5	1	799	87.7	5.29
P32527	Zuotin OS=Saccharomyces cerevisiae (strain ATCC 204508 / S288c) OX=559292 GN=ZUO1 PE=1 SV=1	17	4	5	4	1	433	49	8.25
P07274	Profilin OS=Saccharomyces cerevisiae (strain ATCC 204508 / S288c) OX=559292 GN=PFY1 PE=1 SV=2	34	2	4	2	1	126	13.7	5.8
P40212	60S ribosomal protein L13-B OS=Saccharomyces cerevisiae (strain ATCC 204508 / S288c) OX=559292 GN=RPL13B PE=1 SV=1	36	5	5	5	1	199	22.5	11.08
P0CX85	60S ribosomal protein L35-B OS=Saccharomyces cerevisiae (strain ATCC 204508 / S288c) OX=559292 GN=RPL35B PE=1 SV=1	30	6	6	6	1	120	13.9	10.58
P0CX26	60S ribosomal protein L43-B OS=Saccharomyces cerevisiae (strain ATCC 204508 / S288c) OX=559292 GN=RPL43B PE=1 SV=1	45	3	4	3	1	92	10.1	10.42
P19414	Aconitate hydratase, mitochondrial OS=Saccharomyces cerevisiae (strain ATCC 204508 / S288c) OX=559292 GN=ACO1 PE=1 SV=2	7	4	6	4	1	778	85.3	8.07
P54839	Hydroxymethylglutaryl-CoA synthase OS=Saccharomyces cerevisiae (strain ATCC 204508 / S288c) OX=559292 GN=ERG13 PE=1 SV=1	12	4	5	4	1	491	55	8.16
P25719	Peptidyl-prolyl cis-trans isomerase C, mitochondrial OS=Saccharomyces cerevisiae (strain ATCC 204508 / S288c) OX=559292 GN=CPR3 PE=1 SV=1	48	5	5	4	1	182	19.9	8.7
P05318	60S acidic ribosomal protein P1-alpha OS=Saccharomyces cerevisiae (strain ATCC 204508 / S288c) OX=559292 GN=RPP1A PE=1 SV=4	21	4	5	4	1	106	10.9	3.88
Q02642	Nascent polypeptide-associated complex subunit beta-1 OS=Saccharomyces cerevisiae (strain ATCC 204508 / S288c) OX=559292 GN=EGD1 PE=1 SV=2	26	3	5	3	1	157	17	6.55
P53221	60S ribosomal protein L26-B OS=Saccharomyces cerevisiae (strain ATCC 204508 / S288c) OX=559292 GN=RPL26B PE=1 SV=2	52	4	5	4	1	127	14.2	10.46
Q12305	Thiosulfate:glutathione sulfurtransferase OS=Saccharomyces cerevisiae (strain ATCC 204508 / S288c) OX=559292 GN=RDL1 PE=1 SV=1	26	2	4	2	1	139	15.4	6.38
A6ZTT5	Alcohol dehydrogenase 4 OS=Saccharomyces cerevisiae (strain YJM789) OX=307796 GN=ADH4 PE=3 SV=2	13	4	5	4	1	382	41.1	6.28
P16550	Protein APA1 OS=Saccharomyces cerevisiae (strain ATCC 204508 / S288c) OX=559292 GN=APA1 PE=1 SV=4	11	2	4	2	1	321	36.5	5.02
Q74ZL5	Histone H2B.1 OS=Ashbya gossypii (strain ATCC 10895 / CBS 109.51 / FGSC 9923 / NRRL Y-1056) OX=284811 GN=HTB1 PE=3 SV=3	24	3	4	3	1	132	14.3	10.14
P0C0X0	40S ribosomal protein S28-B OS=Saccharomyces cerevisiae (strain ATCC 204508 / S288c) OX=559292 GN=RPS28B PE=1 SV=1	61	3	4	3	1	67	7.6	10.78
P15180	Lysine--tRNA ligase, cytoplasmic OS=Saccharomyces cerevisiae (strain ATCC 204508 / S288c) OX=559292 GN=KRS1 PE=1 SV=2	12	5	5	5	1	591	67.9	6.13
P41277	Glycerol-1-phosphate phosphohydrolase 1 OS=Saccharomyces cerevisiae (strain ATCC 204508 / S288c) OX=559292 GN=GPP1 PE=1 SV=3	24	5	5	5	1	250	27.9	5.55
P39015	Suppressor protein STM1 OS=Saccharomyces cerevisiae (strain ATCC 204508 / S288c) OX=559292 GN=STM1 PE=1 SV=3	18	3	4	3	1	273	30	9.66
P38879	Nascent polypeptide-associated complex subunit alpha OS=Saccharomyces cerevisiae (strain ATCC 204508 / S288c) OX=559292 GN=EGD2 PE=1 SV=3	43	5	5	5	1	174	18.7	4.94
P0CX53	60S ribosomal protein L12-A OS=Saccharomyces cerevisiae (strain ATCC 204508 / S288c) OX=559292 GN=RPL12A PE=1 SV=1	19	2	3	2	1	165	17.8	9.41
P53691	Peptidyl-prolyl cis-trans isomerase CPR6 OS=Saccharomyces cerevisiae (strain ATCC 204508 / S288c) OX=559292 GN=CPR6 PE=1 SV=1	16	4	4	3	1	371	42	6.16
P38088	Glycine--tRNA ligase 1, mitochondrial OS=Saccharomyces cerevisiae (strain ATCC 204508 / S288c) OX=559292 GN=GRS1 PE=1 SV=3	8	5	5	5	1	690	78.1	6.52
P38013	Peroxiredoxin AHP1 OS=Saccharomyces cerevisiae (strain ATCC 204508 / S288c) OX=559292 GN=AHP1 PE=1 SV=4	31	5	6	5	1	176	19.1	5.16
P32836	GTP-binding nuclear protein GSP2/CNR2 OS=Saccharomyces cerevisiae (strain ATCC 204508 / S288c) OX=559292 GN=GSP2 PE=1 SV=1	24	3	4	3	1	220	25	6.68
P51401	60S ribosomal protein L9-B OS=Saccharomyces cerevisiae (strain ATCC 204508 / S288c) OX=559292 GN=RPL9B PE=1 SV=1	32	4	4	4	1	191	21.6	9.66
P32861	UTP--glucose-1-phosphate uridylyltransferase OS=Saccharomyces cerevisiae (strain ATCC 204508 / S288c) OX=559292 GN=UGP1 PE=1 SV=1	10	3	4	3	1	499	56	7.44
P07806	Valine--tRNA ligase, mitochondrial OS=Saccharomyces cerevisiae (strain ATCC 204508 / S288c) OX=559292 GN=VAS1 PE=1 SV=2	3	5	5	4	1	1104	125.7	6.96
P46655	Glutamate--tRNA ligase, cytoplasmic OS=Saccharomyces cerevisiae (strain ATCC 204508 / S288c) OX=559292 GN=GUS1 PE=1 SV=3	5	3	5	3	1	708	80.8	7.53
P0C0W9	60S ribosomal protein L11-A OS=Saccharomyces cerevisiae (strain ATCC 204508 / S288c) OX=559292 GN=RPL11A PE=1 SV=2	15	3	4	3	1	174	19.7	9.92
P38777	Family of serine hydrolases 1 OS=Saccharomyces cerevisiae (strain ATCC 204508 / S288c) OX=559292 GN=FSH1 PE=1 SV=1	15	3	4	3	1	243	27.3	6.35
P39939	40S ribosomal protein S26-B OS=Saccharomyces cerevisiae (strain ATCC 204508 / S288c) OX=559292 GN=RPS26B PE=1 SV=1	27	2	4	1	1	119	13.4	10.9
P02400	60S acidic ribosomal protein P2-beta OS=Saccharomyces cerevisiae (strain ATCC 204508 / S288c) OX=559292 GN=RPP2B PE=1 SV=2	25	3	4	3	1	110	11	4.15
P40825	Alanine--tRNA ligase, mitochondrial OS=Saccharomyces cerevisiae (strain ATCC 204508 / S288c) OX=559292 GN=ALA1 PE=1 SV=3	6	4	4	4	1	983	110	5.71
P31539	Heat shock protein 104 OS=Saccharomyces cerevisiae (strain ATCC 204508 / S288c) OX=559292 GN=HSP104 PE=1 SV=2	6	4	4	4	1	908	102	5.45
P46672	tRNA-aminoacylation cofactor ARC1 OS=Saccharomyces cerevisiae (strain ATCC 204508 / S288c) OX=559292 GN=ARC1 PE=1 SV=2	8	2	3	2	1	376	42.1	7.88
P09436	Isoleucine--tRNA ligase, cytoplasmic OS=Saccharomyces cerevisiae (strain ATCC 204508 / S288c) OX=559292 GN=ILS1 PE=1 SV=1	4	4	4	4	1	1072	122.9	6.06
P25373	Glutaredoxin-1 OS=Saccharomyces cerevisiae (strain ATCC 204508 / S288c) OX=559292 GN=GRX1 PE=1 SV=1	32	5	5	4	1	110	12.4	5.06
P07262	NADP-specific glutamate dehydrogenase 1 OS=Saccharomyces cerevisiae (strain ATCC 204508 / S288c) OX=559292 GN=GDH1 PE=1 SV=2	8	3	3	3	1	454	49.5	5.69
P38708	Putative proline--tRNA ligase YHR020W OS=Saccharomyces cerevisiae (strain ATCC 204508 / S288c) OX=559292 GN=YHR020W PE=1 SV=1	7	3	4	3	1	688	77.3	6.4
P41338	Acetyl-CoA acetyltransferase OS=Saccharomyces cerevisiae (strain ATCC 204508 / S288c) OX=559292 GN=ERG10 PE=1 SV=3	9	4	5	1	1	398	41.7	7.39
Q12074	Spermidine synthase OS=Saccharomyces cerevisiae (strain ATCC 204508 / S288c) OX=559292 GN=SPE3 PE=3 SV=1	14	4	4	4	1	293	33.3	5.53
O14467	Multiprotein-bridging factor 1 OS=Saccharomyces cerevisiae (strain ATCC 204508 / S288c) OX=559292 GN=MBF1 PE=1 SV=2	23	3	3	3	1	151	16.4	10.61
P49089	Asparagine synthetase [glutamine-hydrolyzing] 1 OS=Saccharomyces cerevisiae (strain ATCC 204508 / S288c) OX=559292 GN=ASN1 PE=1 SV=2	6	2	3	2	1	572	64.4	6.11
P39938	40S ribosomal protein S26-A OS=Saccharomyces cerevisiae (strain ATCC 204508 / S288c) OX=559292 GN=RPS26A PE=1 SV=1	27	2	3	1	1	119	13.5	10.76
P16474	Endoplasmic reticulum chaperone BiP OS=Saccharomyces cerevisiae (strain ATCC 204508 / S288c) OX=559292 GN=KAR2 PE=1 SV=1	5	4	5	1	1	682	74.4	4.93
P31116	Homoserine dehydrogenase OS=Saccharomyces cerevisiae (strain ATCC 204508 / S288c) OX=559292 GN=HOM6 PE=1 SV=1	8	3	4	3	1	359	38.5	7.44
P29509	Thioredoxin reductase 1 OS=Saccharomyces cerevisiae (strain ATCC 204508 / S288c) OX=559292 GN=TRR1 PE=1 SV=3	13	2	2	2	1	319	34.2	5.94
Q12460	Nucleolar protein 56 OS=Saccharomyces cerevisiae (strain ATCC 204508 / S288c) OX=559292 GN=NOP56 PE=1 SV=1	9	4	4	4	1	504	56.8	8.9
P32288	Glutamine synthetase OS=Saccharomyces cerevisiae (strain ATCC 204508 / S288c) OX=559292 GN=GLN1 PE=1 SV=4	7	3	3	3	1	370	41.7	6.34
P10551	Acetyl-CoA acetyltransferase OS=Saccharomyces pastorianus (strain ATCC 76670 / Carlsberg bottom yeast no.2 / CBS 1503 / CLIB 180 / NBRC 10610 / NRRL Y-1525) OX=1429090 GN=ERG10 PE=3 SV=1	7	4	5	1	1	398	41.6	6.79
Q05506	Arginine--tRNA ligase, cytoplasmic OS=Saccharomyces cerevisiae (strain ATCC 204508 / S288c) OX=559292 GN=YDR341C PE=1 SV=1	6	4	4	4	1	607	69.5	6.79
P43616	Cys-Gly metallodipeptidase DUG1 OS=Saccharomyces cerevisiae (strain ATCC 204508 / S288c) OX=559292 GN=DUG1 PE=1 SV=1	8	3	3	3	1	481	52.8	5.67
P40309	K(+)/H(+) antiporter 1 OS=Saccharomyces cerevisiae (strain ATCC 204508 / S288c) OX=559292 GN=KHA1 PE=1 SV=1	4	2	3	2	1	873	97	6.09
P04911	Histone H2A.1 OS=Saccharomyces cerevisiae (strain ATCC 204508 / S288c) OX=559292 GN=HTA1 PE=1 SV=2	15	1	2	1	1	132	14	10.67
A6ZRM0	Adenylosuccinate synthetase OS=Saccharomyces cerevisiae (strain YJM789) OX=307796 GN=ADE12 PE=3 SV=1	11	3	3	3	1	433	48.2	8.35
P00931	Tryptophan synthase OS=Saccharomyces cerevisiae (strain ATCC 204508 / S288c) OX=559292 GN=TRP5 PE=1 SV=1	4	2	3	2	1	707	76.6	6.51
Q00055	Glycerol-3-phosphate dehydrogenase [NAD(+)] 1 OS=Saccharomyces cerevisiae (strain ATCC 204508 / S288c) OX=559292 GN=GPD1 PE=1 SV=4	10	3	3	3	1	391	42.8	5.47
P41058	40S ribosomal protein S29-B OS=Saccharomyces cerevisiae (strain ATCC 204508 / S288c) OX=559292 GN=RPS29B PE=1 SV=3	23	1	2	1	1	56	6.7	10.01
P14904	Vacuolar aminopeptidase 1 OS=Saccharomyces cerevisiae (strain ATCC 204508 / S288c) OX=559292 GN=APE1 PE=1 SV=2	9	3	3	3	1	514	57.1	5.83
Q00764	Alpha,alpha-trehalose-phosphate synthase [UDP-forming] 56 kDa subunit OS=Saccharomyces cerevisiae (strain ATCC 204508 / S288c) OX=559292 GN=TPS1 PE=1 SV=2	9	3	3	3	1	495	56.1	6.09
P22515	Ubiquitin-activating enzyme E1 1 OS=Saccharomyces cerevisiae (strain ATCC 204508 / S288c) OX=559292 GN=UBA1 PE=1 SV=2	4	3	3	3	1	1024	114.2	5.11
P40054	D-3-phosphoglycerate dehydrogenase 1 OS=Saccharomyces cerevisiae (strain ATCC 204508 / S288c) OX=559292 GN=SER3 PE=1 SV=1	7	2	3	2	1	469	51.2	5.57
P05744	60S ribosomal protein L33-A OS=Saccharomyces cerevisiae (strain ATCC 204508 / S288c) OX=559292 GN=RPL33A PE=1 SV=3	9	1	3	1	1	107	12.1	11.08
P52286	Suppressor of kinetochore protein 1 OS=Saccharomyces cerevisiae (strain ATCC 204508 / S288c) OX=559292 GN=SKP1 PE=1 SV=2	17	2	3	2	1	194	22.3	4.51
A6ZP47	ATP-dependent RNA helicase DED1 OS=Saccharomyces cerevisiae (strain YJM789) OX=307796 GN=DED1 PE=3 SV=1	5	2	3	1	1	604	65.5	7.83
A6ZZ25	Eukaryotic translation initiation factor 3 subunit G OS=Saccharomyces cerevisiae (strain YJM789) OX=307796 GN=TIF35 PE=3 SV=1	4	1	3	1	1	274	30.5	6.81
P54113	Bifunctional purine biosynthesis protein ADE16 OS=Saccharomyces cerevisiae (strain ATCC 204508 / S288c) OX=559292 GN=ADE16 PE=1 SV=1	4	2	3	1	1	591	65.2	6.55
P23301	Eukaryotic translation initiation factor 5A-1 OS=Saccharomyces cerevisiae (strain ATCC 204508 / S288c) OX=559292 GN=HYP2 PE=1 SV=3	25	4	4	4	1	157	17.1	4.96
P49723	Ribonucleoside-diphosphate reductase small chain 2 OS=Saccharomyces cerevisiae (strain ATCC 204508 / S288c) OX=559292 GN=RNR4 PE=1 SV=1	10	3	3	3	1	345	40	5.21
Q05911	Adenylosuccinate lyase OS=Saccharomyces cerevisiae (strain ATCC 204508 / S288c) OX=559292 GN=ADE13 PE=1 SV=1	6	2	3	2	1	482	54.5	6.43
P15019	Transaldolase OS=Saccharomyces cerevisiae (strain ATCC 204508 / S288c) OX=559292 GN=TAL1 PE=1 SV=4	12	3	3	3	1	335	37	6.43
Q06146	Uncharacterized protein YLR257W OS=Saccharomyces cerevisiae (strain ATCC 204508 / S288c) OX=559292 GN=YLR257W PE=1 SV=1	9	2	3	2	1	321	36	4.91
P25694	Cell division control protein 48 OS=Saccharomyces cerevisiae (strain ATCC 204508 / S288c) OX=559292 GN=CDC48 PE=1 SV=3	5	3	3	3	1	835	91.9	4.94
P06208	2-isopropylmalate synthase OS=Saccharomyces cerevisiae (strain ATCC 204508 / S288c) OX=559292 GN=LEU4 PE=1 SV=1	5	2	3	2	1	619	68.4	6.01
P38697	Inosine-5'-monophosphate dehydrogenase 2 OS=Saccharomyces cerevisiae (strain ATCC 204508 / S288c) OX=559292 GN=IMD2 PE=1 SV=1	7	2	2	1	1	523	56.5	8.48
P09734	Tubulin alpha-3 chain OS=Saccharomyces cerevisiae (strain ATCC 204508 / S288c) OX=559292 GN=TUB3 PE=1 SV=1	5	2	3	1	1	445	49.7	5.16
P32582	Cystathionine beta-synthase OS=Saccharomyces cerevisiae (strain ATCC 204508 / S288c) OX=559292 GN=CYS4 PE=1 SV=1	7	3	3	3	1	507	56	6.7
P36013	NAD-dependent malic enzyme, mitochondrial OS=Saccharomyces cerevisiae (strain ATCC 204508 / S288c) OX=559292 GN=MAE1 PE=1 SV=1	4	2	3	2	1	669	74.3	8.18
O14455	60S ribosomal protein L36-B OS=Saccharomyces cerevisiae (strain ATCC 204508 / S288c) OX=559292 GN=RPL36B PE=1 SV=3	13	2	3	2	1	100	11.1	11.59
P38625	GMP synthase [glutamine-hydrolyzing] OS=Saccharomyces cerevisiae (strain ATCC 204508 / S288c) OX=559292 GN=GUA1 PE=1 SV=4	5	3	3	3	1	525	58.4	6.49
P06105	Protein SCP160 OS=Saccharomyces cerevisiae (strain ATCC 204508 / S288c) OX=559292 GN=SCP160 PE=1 SV=3	3	2	2	2	1	1222	134.7	5.85
P0CX27	60S ribosomal protein L42-A OS=Saccharomyces cerevisiae (strain ATCC 204508 / S288c) OX=559292 GN=RPL42A PE=1 SV=1	22	2	2	2	1	106	12.2	10.59
P15705	Heat shock protein STI1 OS=Saccharomyces cerevisiae (strain ATCC 204508 / S288c) OX=559292 GN=STI1 PE=1 SV=1	5	2	2	2	1	589	66.2	5.59
P36172	Vacuolar basic amino acid transporter 5 OS=Saccharomyces cerevisiae (strain ATCC 204508 / S288c) OX=559292 GN=VBA5 PE=3 SV=1	1	2	3	2	1	582	63.3	8.32
P32463	Acyl carrier protein, mitochondrial OS=Saccharomyces cerevisiae (strain ATCC 204508 / S288c) OX=559292 GN=ACP1 PE=1 SV=1	12	1	2	1	1	125	13.9	4.97
P32588	Nuclear and cytoplasmic polyadenylated RNA-binding protein PUB1 OS=Saccharomyces cerevisiae (strain ATCC 204508 / S288c) OX=559292 GN=PUB1 PE=1 SV=4	7	2	2	2	1	453	50.7	5.11
P27476	Nuclear localization sequence-binding protein OS=Saccharomyces cerevisiae (strain ATCC 204508 / S288c) OX=559292 GN=NSR1 PE=1 SV=1	7	2	2	2	1	414	44.5	4.93
P09440	C-1-tetrahydrofolate synthase, mitochondrial OS=Saccharomyces cerevisiae (strain ATCC 204508 / S288c) OX=559292 GN=MIS1 PE=1 SV=1	4	2	2	2	1	975	106.2	8.66
P07263	Histidine--tRNA ligase, mitochondrial OS=Saccharomyces cerevisiae (strain ATCC 204508 / S288c) OX=559292 GN=HTS1 PE=1 SV=2	3	1	2	1	1	546	59.9	7.71
P38249	Eukaryotic translation initiation factor 3 subunit A OS=Saccharomyces cerevisiae (strain ATCC 204508 / S288c) OX=559292 GN=RPG1 PE=1 SV=1	3	2	2	2	1	964	110.3	6.3
P38804	Restriction of telomere capping protein 3 OS=Saccharomyces cerevisiae (strain ATCC 204508 / S288c) OX=559292 GN=RTC3 PE=1 SV=1	11	1	2	1	1	111	12	5.07
P18562	Uracil phosphoribosyltransferase OS=Saccharomyces cerevisiae (strain ATCC 204508 / S288c) OX=559292 GN=FUR1 PE=1 SV=2	14	2	2	2	1	216	24.6	5.74
P37012	Phosphoglucomutase 2 OS=Saccharomyces cerevisiae (strain ATCC 204508 / S288c) OX=559292 GN=PGM2 PE=1 SV=1	6	2	2	2	1	569	63	6.62
Q06252	Uncharacterized protein YLR179C OS=Saccharomyces cerevisiae (strain ATCC 204508 / S288c) OX=559292 GN=YLR179C PE=1 SV=1	16	2	2	2	1	201	22.1	4.94
Q08234	Uncharacterized ABC transporter ATP-binding protein/permease YOL075C OS=Saccharomyces cerevisiae (strain ATCC 204508 / S288c) OX=559292 GN=YOL075C PE=1 SV=3	3	3	3	3	1	1294	145	6.99
P32469	Diphthine methyl ester synthase OS=Saccharomyces cerevisiae (strain ATCC 204508 / S288c) OX=559292 GN=DPH5 PE=1 SV=1	11	2	2	2	1	300	33.8	4.92
P53981	Uncharacterized phosphatase YNL010W OS=Saccharomyces cerevisiae (strain ATCC 204508 / S288c) OX=559292 GN=YNL010W PE=1 SV=1	11	2	2	2	1	241	27.5	5.45
P23542	Aspartate aminotransferase, cytoplasmic OS=Saccharomyces cerevisiae (strain ATCC 204508 / S288c) OX=559292 GN=AAT2 PE=1 SV=3	7	2	2	2	1	418	46	8.32
Q06159	Autophagy-related protein 39 OS=Saccharomyces cerevisiae (strain ATCC 204508 / S288c) OX=559292 GN=ATG39 PE=1 SV=1	8	2	2	2	1	398	46.6	9.69
Q00955	Acetyl-CoA carboxylase OS=Saccharomyces cerevisiae (strain ATCC 204508 / S288c) OX=559292 GN=ACC1 PE=1 SV=2	1	1	2	1	1	2233	250.2	6.28
P04801	Threonine--tRNA ligase, cytoplasmic OS=Saccharomyces cerevisiae (strain ATCC 204508 / S288c) OX=559292 GN=THS1 PE=1 SV=2	2	2	2	2	1	734	84.5	7.03
P53141	Myosin light chain 1 OS=Saccharomyces cerevisiae (strain ATCC 204508 / S288c) OX=559292 GN=MLC1 PE=1 SV=1	16	2	2	1	1	149	16.4	4.73
P05319	60S acidic ribosomal protein P2-alpha OS=Saccharomyces cerevisiae (strain ATCC 204508 / S288c) OX=559292 GN=RPP2A PE=1 SV=1	38	2	2	2	1	106	10.7	4.04
P25491	Mitochondrial protein import protein MAS5 OS=Saccharomyces cerevisiae (strain ATCC 204508 / S288c) OX=559292 GN=YDJ1 PE=1 SV=1	4	1	2	1	1	409	44.6	6.3
P38111	Serine/threonine-protein kinase MEC1 OS=Saccharomyces cerevisiae (strain ATCC 204508 / S288c) OX=559292 GN=MEC1 PE=1 SV=1	1	3	3	3	1	2368	273.2	8.31
Q12458	Putative reductase 1 OS=Saccharomyces cerevisiae (strain ATCC 204508 / S288c) OX=559292 GN=YPR1 PE=1 SV=1	9	2	2	2	1	312	34.7	7.12
P33892	eIF-2-alpha kinase activator GCN1 OS=Saccharomyces cerevisiae (strain ATCC 204508 / S288c) OX=559292 GN=GCN1 PE=1 SV=1	1	3	3	3	1	2672	296.5	5.27
P47171	Histone transcription regulator 3 OS=Saccharomyces cerevisiae (strain ATCC 204508 / S288c) OX=559292 GN=HIR3 PE=1 SV=1	1	3	3	3	1	1648	191.6	6.23
P06701	Regulatory protein SIR3 OS=Saccharomyces cerevisiae (strain ATCC 204508 / S288c) OX=559292 GN=SIR3 PE=1 SV=6	3	2	2	2	1	978	111.3	6.37
P38701	40S ribosomal protein S20 OS=Saccharomyces cerevisiae (strain ATCC 204508 / S288c) OX=559292 GN=RPS20 PE=1 SV=3	16	2	2	2	1	121	13.9	9.52
P38910	10 kDa heat shock protein, mitochondrial OS=Saccharomyces cerevisiae (strain ATCC 204508 / S288c) OX=559292 GN=HSP10 PE=1 SV=1	29	2	2	2	1	106	11.4	9
P18480	SWI/SNF chromatin-remodeling complex subunit SNF5 OS=Saccharomyces cerevisiae (strain ATCC 204508 / S288c) OX=559292 GN=SNF5 PE=1 SV=3	1	2	3	2	1	905	102.5	8.28
P28273	5-oxoprolinase OS=Saccharomyces cerevisiae (strain ATCC 204508 / S288c) OX=559292 GN=OXP1 PE=1 SV=2	1	2	3	2	1	1286	140.3	6.77
P39726	Glycine cleavage system H protein, mitochondrial OS=Saccharomyces cerevisiae (strain ATCC 204508 / S288c) OX=559292 GN=GCV3 PE=1 SV=3	18	2	2	2	1	170	18.8	4.73
P40185	Protein MMF1, mitochondrial OS=Saccharomyces cerevisiae (strain ATCC 204508 / S288c) OX=559292 GN=MMF1 PE=1 SV=1	21	2	2	2	1	145	15.9	9.28
P33307	Importin alpha re-exporter OS=Saccharomyces cerevisiae (strain ATCC 204508 / S288c) OX=559292 GN=CSE1 PE=1 SV=2	2	3	3	2	1	960	109.3	5.22
P33413	Urea active transporter OS=Saccharomyces cerevisiae (strain ATCC 204508 / S288c) OX=559292 GN=DUR3 PE=1 SV=2	4	2	2	2	1	735	80.6	5.66
P07284	Serine--tRNA ligase, cytoplasmic OS=Saccharomyces cerevisiae (strain ATCC 204508 / S288c) OX=559292 GN=SES1 PE=1 SV=2	4	2	2	2	1	462	53.3	6.09
P10596	Invertase 4 OS=Saccharomyces cerevisiae OX=4932 GN=SUC4 PE=3 SV=1	4	3	3	3	1	532	60.5	4.88
P38075	Pyridoxamine 5'-phosphate oxidase OS=Saccharomyces cerevisiae (strain ATCC 204508 / S288c) OX=559292 GN=PDX3 PE=1 SV=1	6	1	2	1	1	228	26.9	7.49
Q12089	ATPase expression protein 3 OS=Saccharomyces cerevisiae (strain ATCC 204508 / S288c) OX=559292 GN=AEP3 PE=1 SV=1	2	2	3	2	1	606	70.3	9.73
P32263	Pyrroline-5-carboxylate reductase OS=Saccharomyces cerevisiae (strain ATCC 204508 / S288c) OX=559292 GN=PRO3 PE=1 SV=1	7	2	2	2	1	286	30.1	5.48
P38934	Nuclear segregation protein BFR1 OS=Saccharomyces cerevisiae (strain ATCC 204508 / S288c) OX=559292 GN=BFR1 PE=1 SV=1	5	1	1	1	1	470	54.6	9.19
P39010	Palmitoyltransferase AKR1 OS=Saccharomyces cerevisiae (strain ATCC 204508 / S288c) OX=559292 GN=AKR1 PE=1 SV=1	1	1	2	1	1	764	85.8	5.72
Q9C1M7	Dynein heavy chain, cytoplasmic OS=Ashbya gossypii (strain ATCC 10895 / CBS 109.51 / FGSC 9923 / NRRL Y-1056) OX=284811 GN=DYN1 PE=3 SV=1	1	2	2	2	1	4083	466	5.87
P28707	Co-chaperone protein SBA1 OS=Saccharomyces cerevisiae (strain ATCC 204508 / S288c) OX=559292 GN=SBA1 PE=1 SV=3	12	2	2	2	1	216	24.1	4.59
P39714	(R,R)-butanediol dehydrogenase OS=Saccharomyces cerevisiae (strain ATCC 204508 / S288c) OX=559292 GN=BDH1 PE=1 SV=2	3	1	2	1	1	382	41.6	6.57
Q04409	Putative glucokinase-2 OS=Saccharomyces cerevisiae (strain ATCC 204508 / S288c) OX=559292 GN=EMI2 PE=1 SV=1	4	2	2	1	1	500	55.9	6.27
P0CX34	40S ribosomal protein S30-B OS=Saccharomyces cerevisiae (strain ATCC 204508 / S288c) OX=559292 GN=RPS30B PE=1 SV=1	32	2	2	2	1	63	7.1	11.68
C7GRP9	Respiratory growth induced protein 1 OS=Saccharomyces cerevisiae (strain JAY291) OX=574961 GN=RGI1 PE=3 SV=1	14	1	1	1	1	161	19	6.18
Q04489	Asparagine synthetase domain-containing protein YML096W OS=Saccharomyces cerevisiae (strain ATCC 204508 / S288c) OX=559292 GN=YML096W PE=1 SV=1	1	1	2	1	1	525	59.4	6.48
P22203	V-type proton ATPase subunit E OS=Saccharomyces cerevisiae (strain ATCC 204508 / S288c) OX=559292 GN=VMA4 PE=1 SV=4	6	1	1	1	1	233	26.5	5.36
A5E4V9	Nucleolar protein 58 OS=Lodderomyces elongisporus (strain ATCC 11503 / CBS 2605 / JCM 1781 / NBRC 1676 / NRRL YB-4239) OX=379508 GN=NOP58 PE=3 SV=1	3	1	1	1	1	518	57.6	7.87
Q757T2	13 kDa ribonucleoprotein-associated protein OS=Ashbya gossypii (strain ATCC 10895 / CBS 109.51 / FGSC 9923 / NRRL Y-1056) OX=284811 GN=SNU13 PE=3 SV=1	16	1	1	1	1	127	13.7	7.85
Q03835	Monothiol glutaredoxin-3 OS=Saccharomyces cerevisiae (strain ATCC 204508 / S288c) OX=559292 GN=GRX3 PE=1 SV=2	3	1	2	1	1	250	28.2	4.46
P10080	Single-stranded nucleic acid-binding protein OS=Saccharomyces cerevisiae (strain ATCC 204508 / S288c) OX=559292 GN=SBP1 PE=1 SV=2	6	1	1	1	1	294	33	5.66
Q9NVU0	DNA-directed RNA polymerase III subunit RPC5 OS=Homo sapiens OX=9606 GN=POLR3E PE=1 SV=1	2	2	2	2	1	708	79.8	6.47
P42073	RNA end formation protein 2 OS=Saccharomyces cerevisiae (strain ATCC 204508 / S288c) OX=559292 GN=REF2 PE=1 SV=2	5	1	1	1	1	533	59.8	9.63
A6ZXP4	ATP-dependent RNA helicase SUB2 OS=Saccharomyces cerevisiae (strain YJM789) OX=307796 GN=SUB2 PE=3 SV=1	4	2	2	2	1	446	50.2	5.52
P39522	Dihydroxy-acid dehydratase, mitochondrial OS=Saccharomyces cerevisiae (strain ATCC 204508 / S288c) OX=559292 GN=ILV3 PE=1 SV=2	3	2	2	2	1	585	62.8	7.83
P07260	Eukaryotic translation initiation factor 4E OS=Saccharomyces cerevisiae (strain ATCC 204508 / S288c) OX=559292 GN=CDC33 PE=1 SV=1	7	2	2	2	1	213	24.2	5.49
P32614	Fumarate reductase 1 OS=Saccharomyces cerevisiae (strain ATCC 204508 / S288c) OX=559292 GN=FRD1 PE=1 SV=1	3	1	1	1	1	470	50.8	6.33
P05749	60S ribosomal protein L22-A OS=Saccharomyces cerevisiae (strain ATCC 204508 / S288c) OX=559292 GN=RPL22A PE=1 SV=3	19	1	1	1	1	121	13.7	6.14
Q02207	Peroxisomal hydratase-dehydrogenase-epimerase OS=Saccharomyces cerevisiae (strain ATCC 204508 / S288c) OX=559292 GN=FOX2 PE=2 SV=1	1	1	2	1	1	900	98.6	9
P48563	Protein MON2 OS=Saccharomyces cerevisiae (strain ATCC 204508 / S288c) OX=559292 GN=MON2 PE=1 SV=1	1	2	2	2	1	1636	186.7	5.69
P28777	Chorismate synthase OS=Saccharomyces cerevisiae (strain ATCC 204508 / S288c) OX=559292 GN=ARO2 PE=1 SV=1	4	1	1	1	1	376	40.8	7.8
Q03195	Translation initiation factor RLI1 OS=Saccharomyces cerevisiae (strain ATCC 204508 / S288c) OX=559292 GN=RLI1 PE=1 SV=1	1	1	2	1	1	608	68.3	8.66
P53756	ABC transporter ATP-binding protein/permease PDR18 OS=Saccharomyces cerevisiae (strain ATCC 204508 / S288c) OX=559292 GN=PDR18 PE=1 SV=1	1	1	2	1	1	1333	149.7	7.96
Q06833	Uncharacterized PH domain-containing protein YPR091C OS=Saccharomyces cerevisiae (strain ATCC 204508 / S288c) OX=559292 GN=YPR091C PE=1 SV=1	3	1	1	1	1	770	87.3	7.9
Q12230	Sphingolipid long chain base-responsive protein LSP1 OS=Saccharomyces cerevisiae (strain ATCC 204508 / S288c) OX=559292 GN=LSP1 PE=1 SV=1	4	1	1	1	1	341	38	4.7
P47176	Branched-chain-amino-acid aminotransferase, cytosolic OS=Saccharomyces cerevisiae (strain ATCC 204508 / S288c) OX=559292 GN=BAT2 PE=1 SV=1	5	1	1	1	1	376	41.6	7.3
Q756G2	Probable E3 ubiquitin-protein ligase TOM1 OS=Ashbya gossypii (strain ATCC 10895 / CBS 109.51 / FGSC 9923 / NRRL Y-1056) OX=284811 GN=TOM1 PE=3 SV=2	0	2	2	1	1	3258	372.2	5.12
Q12200	NPC intracellular cholesterol transporter 1-related protein 1 OS=Saccharomyces cerevisiae (strain ATCC 204508 / S288c) OX=559292 GN=NCR1 PE=1 SV=1	1	2	2	2	1	1170	132.6	5.2
Q05827	Protein HOR7 OS=Saccharomyces cerevisiae (strain ATCC 204508 / S288c) OX=559292 GN=HOR7 PE=1 SV=1	12	1	2	1	1	59	5.6	10.3
Q750F8	ATP-dependent rRNA helicase SPB4 OS=Ashbya gossypii (strain ATCC 10895 / CBS 109.51 / FGSC 9923 / NRRL Y-1056) OX=284811 GN=SPB4 PE=3 SV=2	1	1	2	1	1	599	67.8	9.13
Q06625	Glycogen debranching enzyme OS=Saccharomyces cerevisiae (strain ATCC 204508 / S288c) OX=559292 GN=GDB1 PE=1 SV=1	1	1	1	1	1	1536	174.9	5.77
P27616	Phosphoribosylaminoimidazole-succinocarboxamide synthase OS=Saccharomyces cerevisiae (strain ATCC 204508 / S288c) OX=559292 GN=ADE1 PE=1 SV=2	4	1	1	1	1	306	34.6	5.95
P32911	Eukaryotic translation initiation factor eIF-1 OS=Saccharomyces cerevisiae (strain ATCC 204508 / S288c) OX=559292 GN=SUI1 PE=1 SV=1	17	1	1	1	1	108	12.3	7.97
P05748	60S ribosomal protein L15-A OS=Saccharomyces cerevisiae (strain ATCC 204508 / S288c) OX=559292 GN=RPL15A PE=1 SV=3	6	1	1	1	1	204	24.4	11.39
Q06451	Polyamine transporter 3 OS=Saccharomyces cerevisiae (strain ATCC 204508 / S288c) OX=559292 GN=TPO3 PE=1 SV=1	3	1	1	1	1	622	68	7.08
P0CX83	60S ribosomal protein L19-B OS=Saccharomyces cerevisiae (strain ATCC 204508 / S288c) OX=559292 GN=RPL19B PE=1 SV=1	10	1	1	1	1	189	21.7	11.36
Q04178	Hypoxanthine-guanine phosphoribosyltransferase OS=Saccharomyces cerevisiae (strain ATCC 204508 / S288c) OX=559292 GN=HPT1 PE=1 SV=1	6	1	1	1	1	221	25.2	5.69
Q752X9	Squalene synthase OS=Ashbya gossypii (strain ATCC 10895 / CBS 109.51 / FGSC 9923 / NRRL Y-1056) OX=284811 GN=ERG9 PE=3 SV=1	5	1	1	1	1	441	50.8	6.35
P46673	Nucleoporin NUP85 OS=Saccharomyces cerevisiae (strain ATCC 204508 / S288c) OX=559292 GN=NUP85 PE=1 SV=1	2	2	2	2	1	744	84.8	4.63
P56099	Histidinol-phosphate aminotransferase OS=Candida maltosa OX=5479 GN=HIS5 PE=3 SV=1	5	1	1	1	1	389	43.4	5.16
Q75DV4	Histone transcription regulator 3 homolog OS=Ashbya gossypii (strain ATCC 10895 / CBS 109.51 / FGSC 9923 / NRRL Y-1056) OX=284811 GN=HIR3 PE=3 SV=2	1	2	2	2	1	1643	189	6.05
Q08964	Putative ISWI chromatin-remodeling complex subunit YPL216W OS=Saccharomyces cerevisiae (strain ATCC 204508 / S288c) OX=559292 GN=YPL216W PE=1 SV=1	1	1	2	1	1	1102	128.1	7.31
P17536	Tropomyosin-1 OS=Saccharomyces cerevisiae (strain ATCC 204508 / S288c) OX=559292 GN=TPM1 PE=1 SV=1	10	1	1	1	1	199	23.5	4.61
Q07551	NADPH-dependent alpha-keto amide reductase OS=Saccharomyces cerevisiae (strain ATCC 204508 / S288c) OX=559292 GN=YDL124W PE=1 SV=1	5	1	1	1	1	312	35.5	6.19
P40462	Protein TMA108 OS=Saccharomyces cerevisiae (strain ATCC 204508 / S288c) OX=559292 GN=TMA108 PE=1 SV=1	2	1	1	1	1	946	107.7	6.54
Q08474	Vacuolar morphogenesis protein 10 OS=Saccharomyces cerevisiae (strain ATCC 204508 / S288c) OX=559292 GN=VAM10 PE=4 SV=1	7	1	2	1	1	114	11.8	5.96
P50126	NADPH--cytochrome P450 reductase OS=Candida maltosa OX=5479 GN=NCP1 PE=2 SV=1	2	2	2	2	1	680	77.1	5.24
Q12451	Oxysterol-binding protein homolog 2 OS=Saccharomyces cerevisiae (strain ATCC 204508 / S288c) OX=559292 GN=OSH2 PE=1 SV=1	1	2	2	2	1	1283	145.7	6.83
P50942	Polyphosphatidylinositol phosphatase INP52 OS=Saccharomyces cerevisiae (strain ATCC 204508 / S288c) OX=559292 GN=INP52 PE=1 SV=1	1	2	2	1	1	1183	133.2	8.63
P24280	SEC14 cytosolic factor OS=Saccharomyces cerevisiae (strain ATCC 204508 / S288c) OX=559292 GN=SEC14 PE=1 SV=3	8	1	1	1	1	304	34.9	5.49
P33317	Deoxyuridine 5'-triphosphate nucleotidohydrolase OS=Saccharomyces cerevisiae (strain ATCC 204508 / S288c) OX=559292 GN=DUT1 PE=1 SV=2	13	1	1	1	1	147	15.3	7.25
P10869	Aspartokinase OS=Saccharomyces cerevisiae (strain ATCC 204508 / S288c) OX=559292 GN=HOM3 PE=1 SV=2	3	1	1	1	1	527	58.1	6.67
P15625	Phenylalanine--tRNA ligase alpha subunit OS=Saccharomyces cerevisiae (strain ATCC 204508 / S288c) OX=559292 GN=FRS2 PE=1 SV=3	3	1	1	1	1	503	57.5	5.78
P22943	12 kDa heat shock protein OS=Saccharomyces cerevisiae (strain ATCC 204508 / S288c) OX=559292 GN=HSP12 PE=1 SV=1	16	1	1	1	1	109	11.7	5.38
P41920	Ran-specific GTPase-activating protein 1 OS=Saccharomyces cerevisiae (strain ATCC 204508 / S288c) OX=559292 GN=YRB1 PE=1 SV=1	9	1	1	1	1	201	22.9	6.1
P36048	Pre-mRNA-splicing factor SNU114 OS=Saccharomyces cerevisiae (strain ATCC 204508 / S288c) OX=559292 GN=SNU114 PE=1 SV=1	1	1	1	1	1	1008	114	5.94
P40074	Vacuolar amino acid transporter 6 OS=Saccharomyces cerevisiae (strain ATCC 204508 / S288c) OX=559292 GN=AVT6 PE=1 SV=1	1	1	2	1	1	448	48.8	8.78
Q01560	Nucleolar protein 3 OS=Saccharomyces cerevisiae (strain ATCC 204508 / S288c) OX=559292 GN=NPL3 PE=1 SV=1	3	1	1	1	1	414	45.4	5.54
P40217	Eukaryotic translation initiation factor 3 subunit I OS=Saccharomyces cerevisiae (strain ATCC 204508 / S288c) OX=559292 GN=TIF34 PE=1 SV=1	4	1	1	1	1	347	38.7	5.67
P40468	Cell morphogenesis protein PAG1 OS=Saccharomyces cerevisiae (strain ATCC 204508 / S288c) OX=559292 GN=TAO3 PE=1 SV=1	1	2	2	2	1	2376	269.7	6.34
P39692	Sulfite reductase [NADPH] flavoprotein component OS=Saccharomyces cerevisiae (strain ATCC 204508 / S288c) OX=559292 GN=MET10 PE=1 SV=2	1	2	2	2	1	1035	114.8	5.27
P08524	Farnesyl pyrophosphate synthase OS=Saccharomyces cerevisiae (strain ATCC 204508 / S288c) OX=559292 GN=ERG20 PE=1 SV=2	3	1	1	1	1	352	40.5	5.47
Q757N1	Histone H3 OS=Ashbya gossypii (strain ATCC 10895 / CBS 109.51 / FGSC 9923 / NRRL Y-1056) OX=284811 GN=HHT1 PE=3 SV=3	13	1	1	1	1	136	15.3	11.43
G1UBC2	Cell wall adhesin EAP1 OS=Candida albicans (strain SC5314 / ATCC MYA-2876) OX=237561 GN=EAP1 PE=1 SV=2	15	1	1	1	1	653	65.2	3.99
P36136	Sedoheptulose 1,7-bisphosphatase OS=Saccharomyces cerevisiae (strain ATCC 204508 / S288c) OX=559292 GN=SHB17 PE=1 SV=1	7	1	1	1	1	271	31	5.96
Q01976	ADP-ribose pyrophosphatase OS=Saccharomyces cerevisiae (strain ATCC 204508 / S288c) OX=559292 GN=YSA1 PE=1 SV=2	9	1	1	1	1	231	26.1	6.38
Q04217	Probable ATP-dependent RNA helicase DHR1 OS=Saccharomyces cerevisiae (strain ATCC 204508 / S288c) OX=559292 GN=ECM16 PE=1 SV=1	0	1	2	1	1	1267	144.9	6.34
P25043	Proteasome subunit beta type-2 OS=Saccharomyces cerevisiae (strain ATCC 204508 / S288c) OX=559292 GN=PUP1 PE=1 SV=1	5	1	1	1	1	261	28.3	6.61
Q6FK23	Pleiotropic ABC efflux transporter of multiple drugs CDR1 OS=Candida glabrata (strain ATCC 2001 / CBS 138 / JCM 3761 / NBRC 0622 / NRRL Y-65) OX=284593 GN=CDR1 PE=1 SV=1	1	2	2	2	1	1499	169.2	7.64
P35206	Mannosyl phosphorylinositol ceramide synthase regulatory protein CSG2 OS=Saccharomyces cerevisiae (strain ATCC 204508 / S288c) OX=559292 GN=CSG2 PE=1 SV=2	2	1	2	1	1	410	45.4	7.28
P25451	Proteasome subunit beta type-3 OS=Saccharomyces cerevisiae (strain ATCC 204508 / S288c) OX=559292 GN=PUP3 PE=1 SV=1	9	1	1	1	1	205	22.6	5.15
P09938	Ribonucleoside-diphosphate reductase small chain 1 OS=Saccharomyces cerevisiae (strain ATCC 204508 / S288c) OX=559292 GN=RNR2 PE=1 SV=2	2	1	1	1	1	399	46.1	5.25
C7GS77	Transcriptional activator FLO8 OS=Saccharomyces cerevisiae (strain JAY291) OX=574961 GN=FLO8 PE=3 SV=1	1	1	2	1	1	802	87.1	9.31
P38431	Eukaryotic translation initiation factor 5 OS=Saccharomyces cerevisiae (strain ATCC 204508 / S288c) OX=559292 GN=TIF5 PE=1 SV=1	5	1	1	1	1	405	45.2	5.06
P32327	Pyruvate carboxylase 2 OS=Saccharomyces cerevisiae (strain ATCC 204508 / S288c) OX=559292 GN=PYC2 PE=1 SV=2	2	1	1	1	1	1180	130.1	6.51
P31382	Dolichyl-phosphate-mannose--protein mannosyltransferase 2 OS=Saccharomyces cerevisiae (strain ATCC 204508 / S288c) OX=559292 GN=PMT2 PE=1 SV=2	1	2	2	1	1	759	86.8	7.71
P23172	Probable RNA-directed RNA polymerase OS=Saccharomyces cerevisiae virus L-BC OX=42478 GN=gag-pol PE=2 SV=2	1	1	1	1	1	1512	171.3	8.19
P34756	1-phosphatidylinositol 3-phosphate 5-kinase FAB1 OS=Saccharomyces cerevisiae (strain ATCC 204508 / S288c) OX=559292 GN=FAB1 PE=1 SV=3	1	2	2	2	1	2278	257.3	8.38
P14843	Phospho-2-dehydro-3-deoxyheptonate aldolase, phenylalanine-inhibited OS=Saccharomyces cerevisiae (strain ATCC 204508 / S288c) OX=559292 GN=ARO3 PE=1 SV=1	4	1	1	1	1	370	41	7.39
Q05934	Vacuolar import and degradation protein 22 OS=Saccharomyces cerevisiae (strain ATCC 204508 / S288c) OX=559292 GN=VID22 PE=1 SV=1	1	1	2	1	1	901	102.4	5.25
P17555	Adenylyl cyclase-associated protein OS=Saccharomyces cerevisiae (strain ATCC 204508 / S288c) OX=559292 GN=SRV2 PE=1 SV=1	2	1	1	1	1	526	57.5	5.64
Q05854	Uncharacterized transcriptional regulatory protein YLR278C OS=Saccharomyces cerevisiae (strain ATCC 204508 / S288c) OX=559292 GN=YLR278C PE=1 SV=1	1	2	2	2	1	1341	151.2	8.29
P35189	Transcription initiation factor TFIID subunit 14 OS=Saccharomyces cerevisiae (strain ATCC 204508 / S288c) OX=559292 GN=TAF14 PE=1 SV=1	6	1	1	1	1	244	27.4	5.29
P36165	Lipase 4 OS=Saccharomyces cerevisiae (strain ATCC 204508 / S288c) OX=559292 GN=TGL4 PE=1 SV=1	2	2	2	2	1	910	102.7	8.03
P14020	Dolichol-phosphate mannosyltransferase OS=Saccharomyces cerevisiae (strain ATCC 204508 / S288c) OX=559292 GN=DPM1 PE=1 SV=3	6	1	1	1	1	267	30.3	7.88
P38360	P-type cation-transporting ATPase OS=Saccharomyces cerevisiae (strain ATCC 204508 / S288c) OX=559292 GN=PCA1 PE=1 SV=2	2	1	1	1	1	1216	131.8	7.52
A0A023PZD0	Putative uncharacterized protein YFR036W-A OS=Saccharomyces cerevisiae (strain ATCC 204508 / S288c) OX=559292 GN=YFR036W-A PE=5 SV=1	7	2	2	2	1	216	24.2	4.96
Q12212	Protein SIA1 OS=Saccharomyces cerevisiae (strain ATCC 204508 / S288c) OX=559292 GN=SIA1 PE=2 SV=1	1	1	2	1	1	622	71.8	7.74
A6ZVR0	Ubiquitin-related modifier 1 OS=Saccharomyces cerevisiae (strain YJM789) OX=307796 GN=URM1 PE=3 SV=1	13	1	1	1	1	99	11	4.5
P0A9S1	Lactaldehyde reductase OS=Escherichia coli (strain K12) OX=83333 GN=fucO PE=1 SV=2	3	2	2	2	1	382	40.5	5.27
Q12154	ATPase GET3 OS=Saccharomyces cerevisiae (strain ATCC 204508 / S288c) OX=559292 GN=GET3 PE=1 SV=1	4	1	1	1	1	354	39.3	5
P15646	rRNA 2'-O-methyltransferase fibrillarin OS=Saccharomyces cerevisiae (strain ATCC 204508 / S288c) OX=559292 GN=NOP1 PE=1 SV=1	4	1	1	1	1	327	34.4	10.24
P41818	Protein GLC8 OS=Saccharomyces cerevisiae (strain ATCC 204508 / S288c) OX=559292 GN=GLC8 PE=1 SV=1	7	1	1	1	1	229	26.6	4.69
Q12196	Serine/threonine-protein kinase RIO1 OS=Saccharomyces cerevisiae (strain ATCC 204508 / S288c) OX=559292 GN=RIO1 PE=1 SV=1	4	1	1	1	1	484	56.1	6.57
Q14566	DNA replication licensing factor MCM6 OS=Homo sapiens OX=9606 GN=MCM6 PE=1 SV=1	2	1	1	1	1	821	92.8	5.41
P07342	Acetolactate synthase catalytic subunit, mitochondrial OS=Saccharomyces cerevisiae (strain ATCC 204508 / S288c) OX=559292 GN=ILV2 PE=1 SV=1	2	1	1	1	1	687	74.9	8.51
P53878	Uncharacterized oxidoreductase YNL181W OS=Saccharomyces cerevisiae (strain ATCC 204508 / S288c) OX=559292 GN=YNL181W PE=1 SV=2	5	1	1	1	1	407	46.5	9.32
Q12447	Polyamine N-acetyltransferase 1 OS=Saccharomyces cerevisiae (strain ATCC 204508 / S288c) OX=559292 GN=PAA1 PE=1 SV=1	8	1	1	1	1	191	21.9	5.82
B3RHM5	Autophagy-related protein 33 OS=Saccharomyces cerevisiae (strain RM11-1a) OX=285006 GN=ATG33 PE=3 SV=1	6	1	1	1	1	197	20.3	6.9
P53184	Nicotinamidase OS=Saccharomyces cerevisiae (strain ATCC 204508 / S288c) OX=559292 GN=PNC1 PE=1 SV=1	7	1	1	1	1	216	25	6.27
P48016	Vacuolar acid trehalase OS=Saccharomyces cerevisiae (strain ATCC 204508 / S288c) OX=559292 GN=ATH1 PE=1 SV=1	2	1	1	1	1	1211	136.8	5.43
P07283	Phosphomannomutase OS=Saccharomyces cerevisiae (strain ATCC 204508 / S288c) OX=559292 GN=SEC53 PE=1 SV=1	5	1	1	1	1	254	29	5.24
Q12159	RNA annealing protein YRA1 OS=Saccharomyces cerevisiae (strain ATCC 204508 / S288c) OX=559292 GN=YRA1 PE=1 SV=2	6	1	1	1	1	226	24.9	11.33
P15454	Guanylate kinase OS=Saccharomyces cerevisiae (strain ATCC 204508 / S288c) OX=559292 GN=GUK1 PE=1 SV=2	9	1	1	1	1	187	20.6	7.18
P32628	UV excision repair protein RAD23 OS=Saccharomyces cerevisiae (strain ATCC 204508 / S288c) OX=559292 GN=RAD23 PE=1 SV=1	4	1	1	1	1	398	42.3	4.32
P35997	40S ribosomal protein S27-A OS=Saccharomyces cerevisiae (strain ATCC 204508 / S288c) OX=559292 GN=RPS27A PE=1 SV=1	18	1	1	1	1	82	8.9	9.14
P50874	Origin recognition complex subunit 5 OS=Saccharomyces cerevisiae (strain ATCC 204508 / S288c) OX=559292 GN=ORC5 PE=1 SV=1	2	1	1	1	1	479	55.3	5.92
P38986	L-asparaginase 1 OS=Saccharomyces cerevisiae (strain ATCC 204508 / S288c) OX=559292 GN=ASP1 PE=1 SV=1	3	1	1	1	1	381	41.4	5.44
P47120	Deoxyhypusine hydroxylase OS=Saccharomyces cerevisiae (strain ATCC 204508 / S288c) OX=559292 GN=LIA1 PE=1 SV=1	5	1	1	1	1	325	36.1	4.87
P17423	Homoserine kinase OS=Saccharomyces cerevisiae (strain ATCC 204508 / S288c) OX=559292 GN=THR1 PE=1 SV=4	6	1	1	1	1	357	38.7	5.41
Q754X1	PAN2-PAN3 deadenylation complex catalytic subunit PAN2 OS=Ashbya gossypii (strain ATCC 10895 / CBS 109.51 / FGSC 9923 / NRRL Y-1056) OX=284811 GN=PAN2 PE=3 SV=2	1	1	1	1	1	1162	131	6.9
P37302	Aminopeptidase Y OS=Saccharomyces cerevisiae (strain ATCC 204508 / S288c) OX=559292 GN=APE3 PE=1 SV=1	2	2	2	2	1	537	60.1	5.31
P34227	Peroxiredoxin PRX1, mitochondrial OS=Saccharomyces cerevisiae (strain ATCC 204508 / S288c) OX=559292 GN=PRX1 PE=1 SV=1	6	1	1	1	1	261	29.5	8.87
P22803	Thioredoxin-2 OS=Saccharomyces cerevisiae (strain ATCC 204508 / S288c) OX=559292 GN=TRX2 PE=1 SV=3	15	1	1	1	1	104	11.2	4.93
P08153	Transcriptional factor SWI5 OS=Saccharomyces cerevisiae (strain ATCC 204508 / S288c) OX=559292 GN=SWI5 PE=1 SV=1	1	1	1	1	1	709	79.7	8.7
P38891	Branched-chain-amino-acid aminotransferase, mitochondrial OS=Saccharomyces cerevisiae (strain ATCC 204508 / S288c) OX=559292 GN=BAT1 PE=1 SV=1	3	1	1	1	1	393	43.6	8.91
P32481	Eukaryotic translation initiation factor 2 subunit gamma OS=Saccharomyces cerevisiae (strain ATCC 204508 / S288c) OX=559292 GN=GCD11 PE=1 SV=1	3	1	1	1	1	527	57.8	6.8
A6ZN26	Eukaryotic translation initiation factor 3 subunit C OS=Saccharomyces cerevisiae (strain YJM789) OX=307796 GN=NIP1 PE=3 SV=1	2	1	1	1	1	812	93.2	5
Q8QHA5	DNA replication ATP-dependent helicase/nuclease DNA2 OS=Xenopus laevis OX=8355 GN=dna2 PE=1 SV=1	1	1	1	1	1	1053	119.7	7.4
P19812	E3 ubiquitin-protein ligase UBR1 OS=Saccharomyces cerevisiae (strain ATCC 204508 / S288c) OX=559292 GN=UBR1 PE=1 SV=1	1	2	2	1	1	1950	224.7	5.54
P49167	60S ribosomal protein L38 OS=Saccharomyces cerevisiae (strain ATCC 204508 / S288c) OX=559292 GN=RPL38 PE=1 SV=1	13	1	1	1	1	78	8.8	10.93
A7A1L2	Meiotic recombination protein REC102 OS=Saccharomyces cerevisiae (strain YJM789) OX=307796 GN=REC102 PE=3 SV=2	4	1	1	1	1	264	30.2	6.39
Q99258	3,4-dihydroxy-2-butanone 4-phosphate synthase OS=Saccharomyces cerevisiae (strain ATCC 204508 / S288c) OX=559292 GN=RIB3 PE=1 SV=1	5	1	1	1	1	208	22.6	5.78
P39730	Eukaryotic translation initiation factor 5B OS=Saccharomyces cerevisiae (strain ATCC 204508 / S288c) OX=559292 GN=FUN12 PE=1 SV=2	1	1	1	1	1	1002	112.2	5.76
P40037	Protein HMF1 OS=Saccharomyces cerevisiae (strain ATCC 204508 / S288c) OX=559292 GN=HMF1 PE=1 SV=1	7	1	1	1	1	129	13.9	5.41
P21264	Phosphoribosylaminoimidazole carboxylase OS=Saccharomyces cerevisiae (strain ATCC 204508 / S288c) OX=559292 GN=ADE2 PE=1 SV=1	3	1	1	1	1	571	62.3	7.33
P39111	V-type proton ATPase subunit F OS=Saccharomyces cerevisiae (strain ATCC 204508 / S288c) OX=559292 GN=VMA7 PE=1 SV=1	13	1	1	1	1	118	13.5	5.05
P07991	Ornithine aminotransferase OS=Saccharomyces cerevisiae (strain ATCC 204508 / S288c) OX=559292 GN=CAR2 PE=1 SV=2	3	1	1	1	1	424	46.1	6.95
Q05016	NADP-dependent 3-hydroxy acid dehydrogenase OS=Saccharomyces cerevisiae (strain ATCC 204508 / S288c) OX=559292 GN=YMR226C PE=1 SV=1	7	1	1	1	1	267	29.1	6.81
P07264	3-isopropylmalate dehydratase OS=Saccharomyces cerevisiae (strain ATCC 204508 / S288c) OX=559292 GN=LEU1 PE=1 SV=3	1	1	1	1	1	779	85.7	5.9
A6ZXG9	ATP-dependent RNA helicase DHH1 OS=Saccharomyces cerevisiae (strain YJM789) OX=307796 GN=DHH1 PE=3 SV=1	3	1	1	1	1	506	57.5	7.97
P22217	Thioredoxin-1 OS=Saccharomyces cerevisiae (strain ATCC 204508 / S288c) OX=559292 GN=TRX1 PE=1 SV=3	11	1	1	1	1	103	11.2	4.93
P52911	Glucan 1,3-beta-glucosidase 2 OS=Saccharomyces cerevisiae (strain ATCC 204508 / S288c) OX=559292 GN=EXG2 PE=1 SV=1	1	1	1	1	1	562	63.5	5.38
P40449	Uncharacterized protein YIL161W OS=Saccharomyces cerevisiae (strain ATCC 204508 / S288c) OX=559292 GN=YIL161W PE=1 SV=1	6	1	1	1	1	235	27.1	9.88
P40075	Vesicle-associated membrane protein-associated protein SCS2 OS=Saccharomyces cerevisiae (strain ATCC 204508 / S288c) OX=559292 GN=SCS2 PE=1 SV=3	6	1	1	1	1	244	26.9	4.89
P08536	Sulfate adenylyltransferase OS=Saccharomyces cerevisiae (strain ATCC 204508 / S288c) OX=559292 GN=MET3 PE=1 SV=2	2	1	1	1	1	511	57.7	5.82
Q03629	Uncharacterized protein YML079W OS=Saccharomyces cerevisiae (strain ATCC 204508 / S288c) OX=559292 GN=YML079W PE=1 SV=1	4	1	1	1	1	201	22.4	5.4
Q06142	Importin subunit beta-1 OS=Saccharomyces cerevisiae (strain ATCC 204508 / S288c) OX=559292 GN=KAP95 PE=1 SV=1	1	1	1	1	1	861	94.7	4.64
Q02206	Chromatin structure-remodeling complex subunit RSC4 OS=Saccharomyces cerevisiae (strain ATCC 204508 / S288c) OX=559292 GN=RSC4 PE=1 SV=2	1	1	1	1	1	625	72.2	5.27
Q12675	Phospholipid-transporting ATPase DNF2 OS=Saccharomyces cerevisiae (strain ATCC 204508 / S288c) OX=559292 GN=DNF2 PE=1 SV=1	0	1	1	1	1	1612	182.5	6.18
P00498	ATP phosphoribosyltransferase OS=Saccharomyces cerevisiae (strain ATCC 204508 / S288c) OX=559292 GN=HIS1 PE=1 SV=1	3	1	1	1	1	297	32.2	6.15
A6ZYV1	Protein SBE2 OS=Saccharomyces cerevisiae (strain YJM789) OX=307796 GN=SBE2 PE=3 SV=1	1	1	1	1	1	864	98.9	8.31
Q08001	Membrane-anchored lipid-binding protein LAM6 OS=Saccharomyces cerevisiae (strain ATCC 204508 / S288c) OX=559292 GN=LAM6 PE=1 SV=1	1	1	1	1	1	693	78.2	6.23
P14907	Nucleoporin NSP1 OS=Saccharomyces cerevisiae (strain ATCC 204508 / S288c) OX=559292 GN=NSP1 PE=1 SV=1	1	1	1	1	1	823	86.5	6.3
A6ZLH6	Pre-mRNA-processing ATP-dependent RNA helicase PRP5 OS=Saccharomyces cerevisiae (strain YJM789) OX=307796 GN=PRP5 PE=3 SV=1	1	1	1	1	1	849	96.4	7.83
P05991	Nucleoprotein OS=Porcine transmissible gastroenteritis coronavirus (strain FS772/70) OX=11150 GN=N PE=3 SV=1	2	1	1	1	1	382	43.5	9.79
P32800	Peroxisomal biogenesis factor 2 OS=Saccharomyces cerevisiae (strain ATCC 204508 / S288c) OX=559292 GN=PEX2 PE=1 SV=1	2	1	1	1	1	271	30.7	8.88
P40159	Uncharacterized protein YNL208W OS=Saccharomyces cerevisiae (strain ATCC 204508 / S288c) OX=559292 GN=YNL208W PE=1 SV=2	5	1	1	1	1	199	20.1	7.64
Q05580	E3 ubiquitin-protein ligase HEL2 OS=Saccharomyces cerevisiae (strain ATCC 204508 / S288c) OX=559292 GN=HEL2 PE=1 SV=1	1	1	1	1	1	639	72.7	8.97
P40016	26S proteasome regulatory subunit RPN3 OS=Saccharomyces cerevisiae (strain ATCC 204508 / S288c) OX=559292 GN=RPN3 PE=1 SV=5	1	1	1	1	1	523	60.4	5.6
Q99161	Translocation protein SEC62 OS=Yarrowia lipolytica (strain CLIB 122 / E 150) OX=284591 GN=SEC62 PE=3 SV=2	2	1	1	1	1	396	44.9	9.41
A5E4Y7	Histone chaperone RTT106 OS=Lodderomyces elongisporus (strain ATCC 11503 / CBS 2605 / JCM 1781 / NBRC 1676 / NRRL YB-4239) OX=379508 GN=RTT106 PE=3 SV=1	2	1	1	1	1	492	55	4.55
P36022	Dynein heavy chain, cytoplasmic OS=Saccharomyces cerevisiae (strain ATCC 204508 / S288c) OX=559292 GN=DYN1 PE=1 SV=1	0	1	1	1	1	4092	471	6.28
P80667	Peroxisomal membrane protein PAS20 OS=Saccharomyces cerevisiae (strain ATCC 204508 / S288c) OX=559292 GN=PEX13 PE=1 SV=1	2	1	1	1	1	386	42.7	8.98
P32600	Serine/threonine-protein kinase TOR2 OS=Saccharomyces cerevisiae (strain ATCC 204508 / S288c) OX=559292 GN=TOR2 PE=1 SV=3	0	1	1	1	1	2474	281.4	7.52
Q01117	Alpha-amylase 1 OS=Lipomyces kononenkoae OX=34357 GN=LKA1 PE=1 SV=2	1	1	1	1	1	624	68.8	4.42
Q755C5	ATP-dependent RNA helicase MRH4, mitochondrial OS=Ashbya gossypii (strain ATCC 10895 / CBS 109.51 / FGSC 9923 / NRRL Y-1056) OX=284811 GN=MRH4 PE=3 SV=1	1	1	1	1	1	554	62.1	9.82
P39711	Putative uncharacterized protein YAL064W OS=Saccharomyces cerevisiae (strain ATCC 204508 / S288c) OX=559292 GN=YAL064W PE=4 SV=2	6	1	1	1	1	94	11	9.66
P50623	SUMO-conjugating enzyme UBC9 OS=Saccharomyces cerevisiae (strain ATCC 204508 / S288c) OX=559292 GN=UBC9 PE=1 SV=1	5	1	1	1	1	157	17.9	9.2
P38791	Deoxyhypusine synthase OS=Saccharomyces cerevisiae (strain ATCC 204508 / S288c) OX=559292 GN=DYS1 PE=1 SV=1	2	1	1	1	1	387	42.9	5.77
Q08872	Putative uncharacterized protein YOR366W OS=Saccharomyces cerevisiae (strain ATCC 204508 / S288c) OX=559292 GN=YOR366W PE=5 SV=1	7	1	1	1	1	117	13.1	9.35
Q12493	Inner kinetochore subunit NKP1 OS=Saccharomyces cerevisiae (strain ATCC 204508 / S288c) OX=559292 GN=NKP1 PE=1 SV=2	3	1	1	1	1	238	27	4.6
O35286	Pre-mRNA-splicing factor ATP-dependent RNA helicase DHX15 OS=Mus musculus OX=10090 GN=Dhx15 PE=1 SV=2	1	1	1	1	1	795	90.9	7.46
A5DWY7	Translation factor GUF1, mitochondrial OS=Lodderomyces elongisporus (strain ATCC 11503 / CBS 2605 / JCM 1781 / NBRC 1676 / NRRL YB-4239) OX=379508 GN=GUF1 PE=3 SV=1	1	1	1	1	1	674	75.8	8.62
P33327	NAD-specific glutamate dehydrogenase OS=Saccharomyces cerevisiae (strain ATCC 204508 / S288c) OX=559292 GN=GDH2 PE=1 SV=1	1	1	1	1	1	1092	124.3	5.73
Q03532	ATP-dependent RNA helicase HAS1 OS=Saccharomyces cerevisiae (strain ATCC 204508 / S288c) OX=559292 GN=HAS1 PE=1 SV=1	1	1	1	1	1	505	56.7	9.33
P32895	Ribose-phosphate pyrophosphokinase 1 OS=Saccharomyces cerevisiae (strain ATCC 204508 / S288c) OX=559292 GN=PRS1 PE=1 SV=1	2	1	1	1	1	427	47	5.73
P32802	Transmembrane 9 superfamily member 1 OS=Saccharomyces cerevisiae (strain ATCC 204508 / S288c) OX=559292 GN=EMP70 PE=1 SV=2	1	1	1	1	1	667	75.9	6.87
P00431	Cytochrome c peroxidase, mitochondrial OS=Saccharomyces cerevisiae (strain ATCC 204508 / S288c) OX=559292 GN=CCP1 PE=1 SV=2	2	1	1	1	1	361	40.3	6.38
Q9M2U2	Very-long-chain enoyl-CoA reductase OS=Arabidopsis thaliana OX=3702 GN=ECR PE=1 SV=1	2	1	1	1	1	310	35.7	9.44
P38280	Spore-specific protein YSW1 OS=Saccharomyces cerevisiae (strain ATCC 204508 / S288c) OX=559292 GN=YSW1 PE=1 SV=1	1	1	1	1	1	609	70.1	7.12
P04385	Galactokinase OS=Saccharomyces cerevisiae (strain ATCC 204508 / S288c) OX=559292 GN=GAL1 PE=1 SV=4	2	1	1	1	1	528	57.9	6.73
P33420	Protein NIP100 OS=Saccharomyces cerevisiae (strain ATCC 204508 / S288c) OX=559292 GN=NIP100 PE=1 SV=2	1	1	1	1	1	868	100.2	5.83
P14772	Bile pigment transporter 1 OS=Saccharomyces cerevisiae (strain ATCC 204508 / S288c) OX=559292 GN=BPT1 PE=1 SV=2	1	1	1	1	1	1559	176.8	7.65
Q758W7	DNA damage checkpoint control protein RAD17 OS=Ashbya gossypii (strain ATCC 10895 / CBS 109.51 / FGSC 9923 / NRRL Y-1056) OX=284811 GN=RAD17 PE=3 SV=1	2	1	1	1	1	389	43.1	5.01
P10862	Postreplication repair E3 ubiquitin-protein ligase RAD18 OS=Saccharomyces cerevisiae (strain ATCC 204508 / S288c) OX=559292 GN=RAD18 PE=1 SV=1	2	1	1	1	1	487	55.2	7.61
P46593	Hyphal wall protein 1 OS=Candida albicans (strain SC5314 / ATCC MYA-2876) OX=237561 GN=HWP1 PE=1 SV=5	1	1	1	1	1	634	65.3	3.76
Q757M0	Mediator of RNA polymerase II transcription subunit 2 OS=Ashbya gossypii (strain ATCC 10895 / CBS 109.51 / FGSC 9923 / NRRL Y-1056) OX=284811 GN=MED2 PE=3 SV=1	2	1	1	1	1	343	37.1	5.08
P13188	Glutamine--tRNA ligase OS=Saccharomyces cerevisiae (strain ATCC 204508 / S288c) OX=559292 GN=GLN4 PE=1 SV=2	1	1	1	1	1	809	93.1	8.41
Q5AL03	Hyphally regulated cell wall protein 1 OS=Candida albicans (strain SC5314 / ATCC MYA-2876) OX=237561 GN=HYR1 PE=1 SV=2	1	1	1	1	1	919	91.9	4.65
Q752Q2	GPI inositol-deacylase OS=Ashbya gossypii (strain ATCC 10895 / CBS 109.51 / FGSC 9923 / NRRL Y-1056) OX=284811 GN=BST1 PE=3 SV=2	1	1	1	1	1	1028	116.9	7.99
Q75AA7	ATP-dependent DNA helicase MPH1 OS=Ashbya gossypii (strain ATCC 10895 / CBS 109.51 / FGSC 9923 / NRRL Y-1056) OX=284811 GN=MPH1 PE=3 SV=2	1	1	1	1	1	1077	122.8	7.31
Q5A599	Histidine protein kinase NIK1 OS=Candida albicans (strain SC5314 / ATCC MYA-2876) OX=237561 GN=NIK1 PE=1 SV=3	1	1	1	1	1	1081	118.9	5.8
P25555	Single-strand telomeric DNA-binding protein GBP2 OS=Saccharomyces cerevisiae (strain ATCC 204508 / S288c) OX=559292 GN=GBP2 PE=1 SV=1	2	1	1	1	1	427	48.7	6.28
P32505	Nuclear polyadenylated RNA-binding protein NAB2 OS=Saccharomyces cerevisiae (strain ATCC 204508 / S288c) OX=559292 GN=NAB2 PE=1 SV=1	1	1	1	1	1	525	58.3	8.12
Q755S6	Mitochondrial distribution and morphology protein 34 OS=Ashbya gossypii (strain ATCC 10895 / CBS 109.51 / FGSC 9923 / NRRL Y-1056) OX=284811 GN=MDM34 PE=3 SV=1	1	1	1	1	1	590	65.7	8.43
Q06339	Transcription factor tau 91 kDa subunit OS=Saccharomyces cerevisiae (strain ATCC 204508 / S288c) OX=559292 GN=TFC6 PE=1 SV=1	1	1	1	1	1	672	74.7	6.6
P38928	Axial budding pattern protein 2 OS=Saccharomyces cerevisiae (strain ATCC 204508 / S288c) OX=559292 GN=AXL2 PE=1 SV=1	1	1	1	1	1	823	90.7	5.01
Q759D2	Mitochondrial import inner membrane translocase subunit TIM14 OS=Ashbya gossypii (strain ATCC 10895 / CBS 109.51 / FGSC 9923 / NRRL Y-1056) OX=284811 GN=PAM18 PE=3 SV=1	4	1	1	1	1	158	17.3	9.66
P22213	Protein SLY1 OS=Saccharomyces cerevisiae (strain ATCC 204508 / S288c) OX=559292 GN=SLY1 PE=1 SV=1	2	1	1	1	1	666	74.6	5.22
Q12019	Midasin OS=Saccharomyces cerevisiae (strain ATCC 204508 / S288c) OX=559292 GN=MDN1 PE=1 SV=1	0	1	1	1	1	4910	559	5.01
Q756Z2	Damage-regulated import facilitator 1 OS=Ashbya gossypii (strain ATCC 10895 / CBS 109.51 / FGSC 9923 / NRRL Y-1056) OX=284811 GN=DIF1 PE=3 SV=1	4	1	1	1	1	194	21.8	9.67
Q05166	Nucleoporin ASM4 OS=Saccharomyces cerevisiae (strain ATCC 204508 / S288c) OX=559292 GN=ASM4 PE=1 SV=1	2	1	1	1	1	528	58.8	7.94
Q75A58	Antagonist of mitotic exit network protein 1 OS=Ashbya gossypii (strain ATCC 10895 / CBS 109.51 / FGSC 9923 / NRRL Y-1056) OX=284811 GN=AMN1 PE=3 SV=1	2	1	1	1	1	392	43.2	9.66
B3LNU5	Biogenesis of lysosome-related organelles complex 1 subunit SNN1 OS=Saccharomyces cerevisiae (strain RM11-1a) OX=285006 GN=SNN1 PE=3 SV=1	7	1	1	1	1	102	11.5	5.5
P33306	Protein BCK2 OS=Saccharomyces cerevisiae (strain ATCC 204508 / S288c) OX=559292 GN=BCK2 PE=1 SV=2	1	1	1	1	1	851	93.7	7.91
Q08972	[NU+] prion formation protein 1 OS=Saccharomyces cerevisiae (strain ATCC 204508 / S288c) OX=559292 GN=NEW1 PE=1 SV=1	1	1	1	1	1	1196	134.2	5.86
Q07993	D-xylulose reductase OS=Saccharomyces cerevisiae (strain ATCC 204508 / S288c) OX=559292 GN=XYL2 PE=1 SV=1	3	1	1	1	1	356	38.6	6.14
Q75A30	Protein transport protein SEC31 OS=Ashbya gossypii (strain ATCC 10895 / CBS 109.51 / FGSC 9923 / NRRL Y-1056) OX=284811 GN=SEC31 PE=3 SV=2	1	1	1	1	1	1234	133.1	7.15
P38163	Lethal(2) giant larvae protein homolog SRO77 OS=Saccharomyces cerevisiae (strain ATCC 204508 / S288c) OX=559292 GN=SRO77 PE=1 SV=2	1	1	1	1	1	1010	111.6	8.65
Q9SZ30	Imidazole glycerol phosphate synthase hisHF, chloroplastic OS=Arabidopsis thaliana OX=3702 GN=HISN4 PE=2 SV=1	1	1	1	1	1	592	64.2	6.76
Q750S6	Succinate dehydrogenase [ubiquinone] cytochrome b small subunit, mitochondrial OS=Ashbya gossypii (strain ATCC 10895 / CBS 109.51 / FGSC 9923 / NRRL Y-1056) OX=284811 GN=SDH4 PE=3 SV=1	6	1	1	1	1	171	18.1	8.94
Q753Q4	DNA-directed RNA polymerase II subunit RPB2 OS=Ashbya gossypii (strain ATCC 10895 / CBS 109.51 / FGSC 9923 / NRRL Y-1056) OX=284811 GN=RPB2 PE=3 SV=1	1	1	1	1	1	1222	138.5	6.89
A5E708	Lysophospholipase NTE1 OS=Lodderomyces elongisporus (strain ATCC 11503 / CBS 2605 / JCM 1781 / NBRC 1676 / NRRL YB-4239) OX=379508 GN=NTE1 PE=3 SV=1	1	1	1	1	1	1443	161.8	8.48
Q3E789	Uncharacterized protein YDR169C-A OS=Saccharomyces cerevisiae (strain ATCC 204508 / S288c) OX=559292 GN=YDR169C-A PE=4 SV=1	14	1	1	1	1	49	5.6	12.13
Q6YFE5	Putative GTP cyclohydrolase URC1 OS=Lachancea kluyveri OX=4934 GN=URC1 PE=3 SV=1	2	1	1	1	1	444	49.3	5.34
P46675	Protein STU2 OS=Saccharomyces cerevisiae (strain ATCC 204508 / S288c) OX=559292 GN=STU2 PE=1 SV=1	1	1	1	1	1	888	100.9	8.57
Q758Q9	Myosin-1 OS=Ashbya gossypii (strain ATCC 10895 / CBS 109.51 / FGSC 9923 / NRRL Y-1056) OX=284811 GN=MYO1 PE=3 SV=2	1	1	1	1	1	1292	143.5	9.28
P47082	Vacuolar amino acid transporter 1 OS=Saccharomyces cerevisiae (strain ATCC 204508 / S288c) OX=559292 GN=AVT1 PE=1 SV=1	1	1	1	1	1	602	65.3	8.12
O94737	Mitogen-activated protein kinase 1 OS=Pneumocystis carinii OX=4754 GN=MKP1 PE=1 SV=1	2	1	1	1	1	370	42.4	7.18
Q12028	AP-1 complex subunit gamma-1 OS=Saccharomyces cerevisiae (strain ATCC 204508 / S288c) OX=559292 GN=APL4 PE=1 SV=1	1	1	1	1	1	832	93.6	5.45
Q03016	GLC7-interacting protein 3 OS=Saccharomyces cerevisiae (strain ATCC 204508 / S288c) OX=559292 GN=GIP3 PE=1 SV=1	1	1	1	1	1	1276	140.8	7.42
B5VT12	Altered inheritance of mitochondria protein 44 OS=Saccharomyces cerevisiae (strain AWRI1631) OX=545124 GN=AIM44 PE=3 SV=1	1	1	1	1	1	758	84.7	6.84
P25656	Cell division control protein 50 OS=Saccharomyces cerevisiae (strain ATCC 204508 / S288c) OX=559292 GN=CDC50 PE=1 SV=1	2	1	1	1	1	391	45	7.72
P53944	Mitochondrial MRF1 N(5)-glutamine methyltransferase MTQ1 OS=Saccharomyces cerevisiae (strain ATCC 204508 / S288c) OX=559292 GN=MTQ1 PE=1 SV=1	2	1	1	1	1	314	35.8	9.41
O94085	Putative uncharacterized protein YLR339C OS=Saccharomyces cerevisiae (strain ATCC 204508 / S288c) OX=559292 GN=YLR339C PE=5 SV=1	4	1	1	1	1	183	20	9.8
Q750Y9	UDP-N-acetylglucosamine transferase subunit ALG14 OS=Ashbya gossypii (strain ATCC 10895 / CBS 109.51 / FGSC 9923 / NRRL Y-1056) OX=284811 GN=ALG14 PE=3 SV=1	4	1	1	1	1	224	23.8	11.18
P14908	Mitochondrial transcription factor 1 OS=Saccharomyces cerevisiae (strain ATCC 204508 / S288c) OX=559292 GN=MTF1 PE=1 SV=4	3	1	1	1	1	341	39.7	6.57
A6ZUK8	Cargo-transport protein YPP1 OS=Saccharomyces cerevisiae (strain YJM789) OX=307796 GN=YPP1 PE=3 SV=1	1	1	1	1	1	817	95.3	5.44
P22137	Clathrin heavy chain OS=Saccharomyces cerevisiae (strain ATCC 204508 / S288c) OX=559292 GN=CHC1 PE=1 SV=1	0	1	1	1	1	1653	187.1	5.24
Q75DB8	Serine/threonine-protein kinase MEC1 OS=Ashbya gossypii (strain ATCC 10895 / CBS 109.51 / FGSC 9923 / NRRL Y-1056) OX=284811 GN=MEC1 PE=3 SV=3	0	1	1	1	1	2324	266.2	8.13
A5DV09	Golgi to ER traffic protein 1 OS=Lodderomyces elongisporus (strain ATCC 11503 / CBS 2605 / JCM 1781 / NBRC 1676 / NRRL YB-4239) OX=379508 GN=GET1 PE=3 SV=1	4	1	1	1	1	204	23.9	9.7
O43137	Uncharacterized protein YBR085C-A OS=Saccharomyces cerevisiae (strain ATCC 204508 / S288c) OX=559292 GN=YBR085C-A PE=1 SV=1	9	1	1	1	1	85	9.4	5.35
P39073	Meiotic mRNA stability protein kinase SSN3 OS=Saccharomyces cerevisiae (strain ATCC 204508 / S288c) OX=559292 GN=SSN3 PE=1 SV=3	1	1	1	1	1	555	62.8	9.57
Q12300	High-affinity glucose transporter RGT2 OS=Saccharomyces cerevisiae (strain ATCC 204508 / S288c) OX=559292 GN=RGT2 PE=1 SV=1	1	1	1	1	1	763	83.1	6.04
P40351	Dolichyl pyrophosphate Glc1Man9GlcNAc2 alpha-1,3-glucosyltransferase OS=Saccharomyces cerevisiae (strain ATCC 204508 / S288c) OX=559292 GN=ALG8 PE=1 SV=1	1	1	1	1	1	577	67.3	9.48
O94335	Dolichyl-diphosphooligosaccharide--protein glycosyltransferase subunit stt3 OS=Schizosaccharomyces pombe (strain 972 / ATCC 24843) OX=284812 GN=stt3 PE=3 SV=1	1	1	1	1	1	752	84.9	9
B3LFK1	Transcription factor STP1 OS=Saccharomyces cerevisiae (strain RM11-1a) OX=285006 GN=STP1 PE=3 SV=1	2	1	1	1	1	519	58.1	7.53
P18759	Vesicular-fusion protein SEC18 OS=Saccharomyces cerevisiae (strain ATCC 204508 / S288c) OX=559292 GN=SEC18 PE=1 SV=2	1	1	1	1	1	758	84	7.99
A5DXS8	Histone H2A.2 OS=Lodderomyces elongisporus (strain ATCC 11503 / CBS 2605 / JCM 1781 / NBRC 1676 / NRRL YB-4239) OX=379508 GN=HTA2 PE=3 SV=1	6	1	1	1	1	129	13.7	10.48
P53250	Twinfilin-1 OS=Saccharomyces cerevisiae (strain ATCC 204508 / S288c) OX=559292 GN=TWF1 PE=1 SV=1	2	1	1	1	1	332	37	5.78
Q06512	Nucleolar complex protein 4 OS=Saccharomyces cerevisiae (strain ATCC 204508 / S288c) OX=559292 GN=NOC4 PE=1 SV=1	1	1	1	1	1	552	63.6	6.1
P06779	DNA repair protein RAD7 OS=Saccharomyces cerevisiae (strain ATCC 204508 / S288c) OX=559292 GN=RAD7 PE=1 SV=3	1	1	1	1	1	565	63.7	5.47
Q59RG0	Major facilitator superfamily multidrug transporter NAG4 OS=Candida albicans (strain SC5314 / ATCC MYA-2876) OX=237561 GN=NAG4 PE=2 SV=1	1	1	1	1	1	581	64.6	7.58
Q75AF5	Golgin IMH1 OS=Ashbya gossypii (strain ATCC 10895 / CBS 109.51 / FGSC 9923 / NRRL Y-1056) OX=284811 GN=IMH1 PE=3 SV=2	1	1	1	1	1	887	101	5.59
P40547	Vacuolar import and degradation protein 28 OS=Saccharomyces cerevisiae (strain ATCC 204508 / S288c) OX=559292 GN=VID28 PE=1 SV=1	1	1	1	1	1	921	105.4	5.92
A5DZ28	Vacuolar membrane protease OS=Lodderomyces elongisporus (strain ATCC 11503 / CBS 2605 / JCM 1781 / NBRC 1676 / NRRL YB-4239) OX=379508 GN=LELG_02615 PE=3 SV=1	1	1	1	1	1	960	107.6	6.24
P53227	Uncharacterized protein YGR042W OS=Saccharomyces cerevisiae (strain ATCC 204508 / S288c) OX=559292 GN=YGR042W PE=4 SV=1	2	1	1	1	1	271	31	9.73
P09232	Cerevisin OS=Saccharomyces cerevisiae (strain ATCC 204508 / S288c) OX=559292 GN=PRB1 PE=1 SV=1	1	1	1	1	1	635	69.6	6.39
P53073	ER membrane protein complex subunit 4 OS=Saccharomyces cerevisiae (strain ATCC 204508 / S288c) OX=559292 GN=EMC4 PE=1 SV=1	4	1	1	1	1	190	21.4	9.6
Q01217	Protein ARG5,6, mitochondrial OS=Saccharomyces cerevisiae (strain ATCC 204508 / S288c) OX=559292 GN=ARG5,6 PE=1 SV=1	1	1	1	1	1	863	94.8	8.27
P13587	Sodium transport ATPase 1 OS=Saccharomyces cerevisiae (strain ATCC 204508 / S288c) OX=559292 GN=ENA1 PE=1 SV=1	1	1	1	1	1	1091	120.3	5.57
Q03338	U4/U6 small nuclear ribonucleoprotein PRP3 OS=Saccharomyces cerevisiae (strain ATCC 204508 / S288c) OX=559292 GN=PRP3 PE=1 SV=1	2	1	1	1	1	469	55.8	8.57
Q753Y3	Polynucleotide 5'-hydroxyl-kinase GRC3 OS=Ashbya gossypii (strain ATCC 10895 / CBS 109.51 / FGSC 9923 / NRRL Y-1056) OX=284811 GN=GRC3 PE=3 SV=1	1	1	1	1	1	633	71.1	6.7
Q75A43	Tubulin gamma chain OS=Ashbya gossypii (strain ATCC 10895 / CBS 109.51 / FGSC 9923 / NRRL Y-1056) OX=284811 GN=TUB4 PE=3 SV=1	2	1	1	1	1	470	52.6	4.77
O75643	U5 small nuclear ribonucleoprotein 200 kDa helicase OS=Homo sapiens OX=9606 GN=SNRNP200 PE=1 SV=2	0	1	1	1	1	2136	244.4	6.06
Q03266	Aminodeoxychorismate lyase OS=Saccharomyces cerevisiae (strain ATCC 204508 / S288c) OX=559292 GN=ABZ2 PE=1 SV=1	2	1	1	1	1	374	42.6	5.81
Q07990	Cell wall protein YLR042C OS=Saccharomyces cerevisiae (strain ATCC 204508 / S288c) OX=559292 GN=YLR042C PE=2 SV=1	4	1	1	1	1	161	16.9	7.17
Q75EN0	Postreplication repair E3 ubiquitin-protein ligase RAD18 OS=Ashbya gossypii (strain ATCC 10895 / CBS 109.51 / FGSC 9923 / NRRL Y-1056) OX=284811 GN=RAD18 PE=3 SV=1	2	1	1	1	1	443	49.7	6.47
Q12301	Uncharacterized membrane protein YDL180W OS=Saccharomyces cerevisiae (strain ATCC 204508 / S288c) OX=559292 GN=YDL180W PE=1 SV=1	1	1	1	1	1	547	62.2	5.47
P53220	Mitochondrial import inner membrane translocase subunit TIM21 OS=Saccharomyces cerevisiae (strain ATCC 204508 / S288c) OX=559292 GN=TIM21 PE=1 SV=1	3	1	1	1	1	239	27.2	10.14
P32485	Mitogen-activated protein kinase HOG1 OS=Saccharomyces cerevisiae (strain ATCC 204508 / S288c) OX=559292 GN=HOG1 PE=1 SV=2	2	1	1	1	1	435	48.8	5.55
P32378	4-hydroxybenzoate polyprenyltransferase, mitochondrial OS=Saccharomyces cerevisiae (strain ATCC 204508 / S288c) OX=559292 GN=COQ2 PE=1 SV=1	2	1	1	1	1	372	41	9.98
P32389	Transcriptional activator of sulfur metabolism MET4 OS=Saccharomyces cerevisiae (strain ATCC 204508 / S288c) OX=559292 GN=MET4 PE=1 SV=2	1	1	1	1	1	672	74.3	5.81
P10870	High-affinity glucose transporter SNF3 OS=Saccharomyces cerevisiae (strain ATCC 204508 / S288c) OX=559292 GN=SNF3 PE=1 SV=3	1	1	1	1	1	884	96.7	5.4
Q751Y8	DNA damage checkpoint protein LCD1 OS=Ashbya gossypii (strain ATCC 10895 / CBS 109.51 / FGSC 9923 / NRRL Y-1056) OX=284811 GN=LCD1 PE=3 SV=1	1	1	1	1	1	694	79.4	5.41
Q06051	Putative uncharacterized protein YLR400W OS=Saccharomyces cerevisiae (strain ATCC 204508 / S288c) OX=559292 GN=YLR400W PE=5 SV=1	4	1	1	1	1	157	18.5	8.75
P38616	Protein YGP1 OS=Saccharomyces cerevisiae (strain ATCC 204508 / S288c) OX=559292 GN=YGP1 PE=1 SV=2	3	1	1	1	1	354	37.3	5.44
P53905	U6 snRNA-associated Sm-like protein LSm7 OS=Saccharomyces cerevisiae (strain ATCC 204508 / S288c) OX=559292 GN=LSM7 PE=1 SV=2	6	1	1	1	1	115	13	9.31
A6ZRQ4	Pre-rRNA-processing protein IPI3 OS=Saccharomyces cerevisiae (strain YJM789) OX=307796 GN=IPI3 PE=3 SV=1	1	1	1	1	1	555	61.7	5.85
Q01846	Structural protein MDM1 OS=Saccharomyces cerevisiae (strain ATCC 204508 / S288c) OX=559292 GN=MDM1 PE=1 SV=3	1	1	1	1	1	1127	129.9	6.42
Q755A0	DNA damage checkpoint protein 1 OS=Ashbya gossypii (strain ATCC 10895 / CBS 109.51 / FGSC 9923 / NRRL Y-1056) OX=284811 GN=DDC1 PE=3 SV=1	1	1	1	1	1	543	60.4	6.27
P53121	Putative flavin carrier protein 3 OS=Saccharomyces cerevisiae (strain ATCC 204508 / S288c) OX=559292 GN=FLC3 PE=1 SV=1	1	1	1	1	1	802	90.7	7.46
P38737	Proteasome component ECM29 OS=Saccharomyces cerevisiae (strain ATCC 204508 / S288c) OX=559292 GN=ECM29 PE=1 SV=1	0	1	1	1	1	1868	210.3	6.55
P38747	OTU domain-containing protein 2 OS=Saccharomyces cerevisiae (strain ATCC 204508 / S288c) OX=559292 GN=OTU2 PE=1 SV=1	2	1	1	1	1	307	36.1	6.04
Q06665	DNA repair protein RAD34 OS=Saccharomyces cerevisiae (strain ATCC 204508 / S288c) OX=559292 GN=RAD34 PE=1 SV=1	1	1	1	1	1	692	82	9.44
Q74ZL3	Meiotic sister-chromatid recombination protein 3 OS=Ashbya gossypii (strain ATCC 10895 / CBS 109.51 / FGSC 9923 / NRRL Y-1056) OX=284811 GN=MSC3 PE=3 SV=1	1	1	1	1	1	751	81.9	9.51
P36093	Putative transcription factor PHD1 OS=Saccharomyces cerevisiae (strain ATCC 204508 / S288c) OX=559292 GN=PHD1 PE=1 SV=1	3	1	1	1	1	366	40.6	8.95
Q05080	Cytokinesis protein 2 OS=Saccharomyces cerevisiae (strain ATCC 204508 / S288c) OX=559292 GN=HOF1 PE=1 SV=1	1	1	1	1	1	669	76.2	9.07
P53086	Kinesin-like protein KIP3 OS=Saccharomyces cerevisiae (strain ATCC 204508 / S288c) OX=559292 GN=KIP3 PE=1 SV=1	1	1	1	1	1	805	91	7.11
Q8TGM5	Putative uncharacterized protein ART3 OS=Saccharomyces cerevisiae (strain ATCC 204508 / S288c) OX=559292 GN=ART3 PE=5 SV=1	21	1	1	1	1	67	7.8	10.89
A0A023PXL7	Putative uncharacterized membrane protein YHR056W-A OS=Saccharomyces cerevisiae (strain ATCC 204508 / S288c) OX=559292 GN=YHR056W-A PE=5 SV=1	6	1	1	1	1	144	16.2	11.24
Peptide ID's
Sequence	# PSMs	# Proteins	# Protein Groups	Protein Accessions	Modifications	MH+ [Da]	Confidence	Xcorr	# Missed Cleavages
RDEDKSKWMGKGVM	3	1	1	P00925		1666.8	High	3.32	0
RIEEELGDKAVYAGENFHHGDKL	1	1	1	P00925		2627.28	High	4.71	0
NVLNGGSHAGGAL	2	3	2	P00924; P00925		1166.59	High	4	0
NVLNGGSHAGGALALQE	4	3	2	P00924; P00925		1607.81	High	3.09	0
NVLNGGSHAGGALALQEF	3	3	2	P00924; P00925		1754.88	High	2.52	0
PFAEDD	1	3	2	P00924; P00925		693.273	High	1.65	0
SKSKTSPYVLPVPF	1	2	2	P00924; P00925		1549.86	High	2.48	0
SKSKTSPYVLPVPFL	11	2	2	P00924; P00925		1662.95	High	3.75	0
SKSKTSPYVLPVPFLNV	3	2	2	P00924; P00925		1876.06	High	2.46	0
RSIVPSGASTGVHE	5	3	2	P00924; P00925		1396.72	High	3.74	0
RSIVPSGASTGVHEAL	13	3	2	P00924; P00925		1580.84	High	3.77	0
RSIVPSGASTGVHEALEM	5	2	2	P00924; P00925		1840.92	High	3.96	0
RSIVPSGASTGVHEALEM	3	2	2	P00924; P00925	1xOxidation [M18]	1856.92	High	3.04	0
RSIVPSGASTGVHEALE	9	3	2	P00924; P00925		1709.88	High	4.19	0
LSKSKTSPYVLPVPFL	3	2	2	P00924; P00925		1776.03	High	3.45	0
LSLDGTANKSKLGA	4	2	2	P00924; P00925		1374.76	High	2.32	0
ISLDGTANKSKLGAN	14	2	2	P00924; P00925		1488.8	High	3.34	0
LTVTNPARIAT	2	1	1	P00925		1156.67	High	2.31	0
LTVTNPARIATA	3	1	1	P00925		1227.71	High	2.32	0
IVADDLTVTNPARIATA	3	1	1	P00925		1740.95	High	3.32	0
LRIEEELGD	1	4	2	P00924; P00925		1073.55	High	2.01	0
LRIEEELGDKA	1	1	1	P00925		1272.68	High	2.38	0
LRIEEELGDKAVY	4	1	1	P00925		1534.81	High	2.94	0
LRIEEELGDKAVYAGE	2	1	1	P00925		1791.91	High	2.88	0
IQIVADDL	2	2	2	P00924; P00925		886.488	High	1.49	0
LRIEEELGDKAVYAGEN	5	1	1	P00925		1905.96	High	3.77	0
LRIEEELGDKAVYAGENFHHGDKL	8	1	1	P00925		2740.37	High	5.13	0
LRTGQIKTGAPARSERL	1	3	2	P00924; P00925		1854.07	High	2.64	0
LRTGQIKTGAPARSERLAKL	1	3	2	P00924; P00925		2166.28	High	2.73	0
IVDAIKAAGHDGKVKIGL	2	1	1	P00925		1805.06	High	3.62	0
IVDAIKAAGHDGKVKIGLD	1	1	1	P00925		1920.09	High	3.89	0
MRDEDKSKWMGKGVM	2	1	1	P00925		1797.84	High	2.86	0
MRDEDKSKWMGKGVM	4	1	1	P00925	1xOxidation [M15]	1813.84	High	3.39	0
MRDEDKSKWMGKGVMNA	1	1	1	P00925		1982.92	High	3.16	0
MRIGSEVYHNLKS	1	1	1	P00925		1533.78	High	3.05	0
MRIGSEVYHNLKS	1	1	1	P00925	1xOxidation [M1]	1549.78	High	2.63	0
NAVNNVNNVIA	1	1	1	P00925		1141.6	High	1.77	0
NAVNNVNNVIAAA	4	1	1	P00925		1283.67	High	3.18	0
IVDAIKAAGHDGKVKIGLDCASSE	1	1	1	P00925		2397.24	High	2.59	0
MAAARAAAAEKNVPLYQ	2	1	1	P00925		1774.93	High	3.63	0
MAAARAAAAEKNVPLYQHL	3	1	1	P00925		2025.07	High	4.56	0
MAAARAAAAEKNVPLYQHLAD	3	1	1	P00925		2211.13	High	3.73	0
MAAARAAAAEKNVPLYQHLADL	1	1	1	P00925	1xOxidation [M1]	2340.21	High	3.68	0
MAAARAAAAEKNVPLYQHLADL	3	1	1	P00925		2324.22	High	5.05	0
LVVGLRTGQIKTGAPARS	2	3	2	P00924; P00925		1824.08	High	3.95	0
LVVGLRTGQIKTGAPARSERL	2	3	2	P00924; P00925		2222.31	High	3.59	0
VVGLRTGQIKTGAPARSERL	1	3	2	P00924; P00925		2109.23	High	2.86	0
VVGLRTGQIKTGAPARSERLAKL	1	3	2	P00924; P00925		2421.44	High	3.44	0
YARSVYDSRGNPTVE	6	3	2	P00924; P00925		1713.82	High	4.04	0
TVTNPARIATA	4	1	1	P00925		1114.62	High	2.22	0
TVTNPARIATAIE	3	1	1	P00925		1356.75	High	2.82	0
TVTNPARIATAIEKKAADALL	2	1	1	P00925		2167.24	High	2.4	0
VNNVNNVIAAA	1	1	1	P00925		1098.59	High	2.39	0
VKANLDVKDQKAVDDFL	4	2	2	P00924; P00925		1918.03	High	4.25	0
EMRDEDKSKWMGKGVMNA	1	1	1	P00925		2111.97	High	2.87	0
EMRDEDKSKWMGKGVM	4	1	1	P00925	1xOxidation [M]	1942.88	High	3.16	0
EMRDEDKSKWMGKGVM	1	1	1	P00925		1926.89	High	3.31	0
DVKDQKAVDDFL	4	2	2	P00924; P00925		1392.7	High	3.02	0
ELGDKAVYAGENFHHGDKL	2	1	1	P00925		2100.01	High	3.26	0
FMIAPTGAKT	1	2	2	P00924; P00925	1xOxidation [M2]	1052.54	High	2.02	0
FMIAPTGAKTFAE	1	2	2	P00924; P00925		1383.7	High	2.08	0
FMIAPTGAKT	2	2	2	P00924; P00925		1036.55	High	2.04	0
FLLSLDGTANKSKLGAN	2	2	2	P00924; P00925		1748.95	High	2.78	0
FKTAGIQIVADD	2	2	2	P00924; P00925		1277.67	High	2.75	0
FKTAGIQIVADDL	3	2	2	P00924; P00925		1390.76	High	2.57	0
AILGVSMA	1	2	1	P00925		761.423	High	1.68	0
AIKAAGHDGKVKIGL	1	1	1	P00925		1477.88	High	2.31	0
AIKAAGHDGKVKIGLDCASSE	1	1	1	P00925		2070.06	High	2.39	0
AIKAAGHDGKVKIGLDCASSEF	2	1	1	P00925		2217.13	High	2.79	0
AILGVSM	1	2	1	P00925		690.385	High	1.61	0
AANWGVM	1	1	1	P00925		748.345	High	1.46	0
AANWGVM	3	1	1	P00925	1xOxidation [M7]	764.34	High	2.6	0
AARAAAAEKNVPLYQHL	1	1	1	P00925		1822.99	High	3.44	0
AARAAAAEKNVPLYQHLADL	3	1	1	P00925		2122.14	High	3.34	0
AAARAAAAEKNVPLYQHL	7	1	1	P00925		1894.03	High	5.08	0
AAARAAAAEKNVPLYQHLAD	5	1	1	P00925		2080.09	High	4	0
AAARAAAAEKNVPLYQHLADL	11	1	1	P00925		2193.18	High	3.91	0
AEEALDL	1	3	2	P00924; P00925		760.372	High	1.35	0
ADLSKSKTSPYVLPVPFL	1	2	2	P00924; P00925		1962.09	High	2.23	0
ADMYHSL	1	1	1	P00925		836.361	High	1.66	0
DGTANKSKLGANAIL	1	2	2	P00924; P00925		1472.81	High	2.31	0
ARAAAAEKNVPLYQHLADL	2	1	1	P00925		2051.1	High	3.19	0
AVSKVYARSVY	1	2	2	P00924; P00925		1242.68	High	2.25	0
AVSKVYARSVYDSRGNPTVE	5	2	2	P00924; P00925		2198.12	High	3.18	0
AVSKVYARSVYDSRGNPTVEVE	1	2	2	P00924; P00925		2426.23	High	3.85	0
IEDPFAEDD	1	3	2	P00924; P00925		1050.43	High	1.86	0
IEDPFAED	2	3	2	P00924; P00925		935.399	High	1.86	0
LGDKAVYAGENFHHGDKL	3	1	1	P00925		1970.97	High	4.24	0
LALQEF	2	4	2	P00924; P00925		720.393	High	1.23	0
LISLDGTANKSKLGAN	2	2	2	P00924; P00925		1601.89	High	2.33	0
LIVDAIKAAGHDGKVKIGL	1	1	1	P00925		1918.15	High	3.57	0
LNGGSHAGGALALQE	1	3	2	P00924; P00925		1394.7	High	2.21	0
LLKVNQIGTLSESIKAAQDSF	2	2	2	P00924; P00925		2262.23	High	3.25	0
LLKVNQIGTLSE	1	2	2	P00924; P00925		1314.76	High	1.95	0
LKVNQIGTLSESIKAAQDSF	4	2	2	P00924; P00925		2149.15	High	5.48	0
GVSMAAARAAAAEKNVPLYQ	3	1	1	P00925		2018.05	High	3.79	0
GVSMAAARAAAAEKNVPLYQHL	4	1	1	P00925		2268.19	High	4.1	0
GVSMAAARAAAAEKNVPLYQHL	2	1	1	P00925	1xOxidation [M4]	2284.19	High	3.03	0
GVSMAAARAAAAEKNVPLYQHLAD	3	1	1	P00925		2454.26	High	3.37	0
GVSMAAARAAAAEKNVPLYQHLAD	3	1	1	P00925	1xOxidation [M4]	2470.25	High	3.36	0
GVSMAAARAAAAEKNVPLYQHLADL	9	1	1	P00925		2567.34	High	4.31	0
GVSMAAARAAAAEKNVPLYQHLADL	2	1	1	P00925	1xOxidation [M4]	2583.33	High	2.66	0
GDKAVYAGENFHHGDKL	1	1	1	P00925		1857.89	High	3.12	0
KVNQIGTLSESIKAAQDSF	3	2	2	P00924; P00925		2036.07	High	3.81	0
KAVYAGENFHHGDKL	1	1	1	P00925		1685.84	High	2.85	0
PTFGAKDYETHRVATTGE	4	1	1	P06169		1979.95	High	4.02	0
PTFGAKDYETHRVATTGEW	1	1	1	P06169		2166.03	High	3.1	0
PVFDAPQNL	2	2	2	P06169; P16467		1000.51	High	2	0
PVFDAPQNLVE	2	1	1	P06169		1228.62	High	2.46	0
QAKQLLLHHTLGNGDF	1	3	2	P06169; P16467		1791.95	High	2.68	0
PAFVTPMGKGSIDEQHPRYGGV	2	1	1	P06169		2343.16	High	3.61	0
PAFVTPMGKGSIDEQHPRYGGVY	1	1	1	P06169		2506.22	High	3.01	0
PAFVTPMGKGSIDEQHPRYGGVY	1	1	1	P06169	1xOxidation [M7]	2522.21	High	3.34	0
PANLVD	1	4	2	P06169; P16467		628.33	High	1.27	0
PMGKGSIDEQHPRYGGVYVGTLS	1	1	1	P06169		2448.2	High	3.17	0
SRHDVKAETKKLIDL	4	1	1	P06169		1753	High	3.65	0
SRHDVKAETKKLIDLTQF	1	1	1	P06169		2129.17	High	2.91	0
SLLPTFGAKDYETHRVATTGE	2	1	1	P06169		2293.15	High	2.92	0
SLKPNDAESEKEVID	2	1	1	P06169		1673.82	High	2.47	0
SLKPNDAESEKEVIDTIL	2	1	1	P06169		2001.04	High	2.43	0
SLLPTFGAKD	1	1	1	P06169		1048.57	High	2.12	0
SVGALL	2	3	1	P06169		559.345	High	1.5	0
SALNGIAGSYAEHVGVL	1	3	2	P06169; P16467		1657.85	High	2.29	0
SALNGIAGSY	1	3	2	P06169; P16467		952.473	High	1.55	0
SDFNTGSF	2	3	2	P06169; P16467		874.358	High	2.18	0
RWAGNANELNAA	2	3	2	P06169; P16467		1286.62	High	2.18	0
LSDFNTGSF	3	3	2	P06169; P16467		987.442	High	2.46	0
ITLGKYLF	2	3	2	P06169; P16467		954.566	High	2.26	0
LTQFPAF	1	2	1	P06169		823.435	High	1.26	0
LTLGKYI	2	4	2	P06169; P16467		807.497	High	2.14	0
LTTIADAAKGYKPVAVPARTPAN	1	1	1	P06169		2325.29	High	2.71	0
ITDIATAPAEIDRC	1	1	1	P06169		1488.74	High	2.88	0
LPTFGAKDYETHRVATTGE	2	1	1	P06169		2093.03	High	3.19	0
LPVFDAPQNLVE	1	1	1	P06169		1341.7	High	2.18	0
LQEGDVVIA	2	1	1	P06169		943.509	High	1.91	0
LQTPIDM	1	1	1	P06169	1xOxidation [M7]	833.407	High	1.62	0
IRTTYVTQRPVY	5	1	1	P06169		1496.82	High	3.52	0
MRWAGNANELNA	1	2	2	P06169; P16467		1346.63	High	2.08	0
MRWAGNANELNAA	1	2	2	P06169; P16467		1417.66	High	2.52	0
MSLKPNDAESEKEVID	1	1	1	P06169		1804.86	High	2.36	0
MSLKPNDAESEKEVID	1	1	1	P06169	1xOxidation [M1]	1820.86	High	2.64	0
NNDGYTIEKLIHGPKAQY	1	1	1	P06169		2061.04	High	2.98	0
NQLGNF	1	1	1	P06169		692.336	High	1.55	0
IVEFHSDHMKIRNATFPGVQ	2	1	1	P06169		2326.18	High	2.67	0
WDHLSL	1	1	1	P06169		770.383	High	1.63	0
WDHLSLL	1	1	1	P06169		883.467	High	1.92	0
WDKLTQDKSFNDNSK	3	1	1	P06169		1825.87	High	3.24	0
WDKLTQDKSFNDNSKIRM	7	1	1	P06169		2226.1	High	3.42	0
WDKLTQDKSFNDNSKIRM	1	1	1	P06169	1xOxidation [M18]	2242.09	High	2.72	0
WDKLTQDKSFNDNSKIRMIE	5	1	1	P06169		2468.22	High	3.71	0
WDKLTQDKSFNDNSKIRMIE	2	1	1	P06169	1xOxidation [M18]	2484.22	High	3.06	0
YAADGYARIKGMSC	2	2	2	P06169; P16467		1505.69	High	2.88	0
WGSIGF	2	3	2	P06169; P16467		666.325	High	1.56	0
WNQLGNF	2	1	1	P06169		878.416	High	1.48	0
VTPMGKGSIDEQHPRYGGV	3	1	1	P06169		2028	High	3.16	0
VTPMGKGSIDEQHPRYGGV	1	1	1	P06169	1xOxidation [M4]	2043.99	High	2.8	0
VTPMGKGSIDEQHPRYGGVY	3	1	1	P06169		2191.06	High	2.9	0
VTPMGKGSIDEQHPRYGGVY	1	1	1	P06169	1xOxidation [M4]	2207.05	High	2.53	0
YAEHVGVL	1	3	2	P06169; P16467		887.462	High	1.78	0
YVGTLSKPEVKEAVESAD	1	1	1	P06169		1921.98	High	2.54	0
YTIEKLIHGPKAQY	1	1	1	P06169		1660.91	High	3.07	0
YTIEKLIHGPKAQYNE	1	1	1	P06169		1903.99	High	2.83	0
YTIEKLIHGPKAQYNEIQGWDHL	1	1	1	P06169		2753.4	High	3.91	0
YETHRVATTGEW	1	2	2	P06169; P16467		1449.68	High	1.94	0
VEGMRWAGNANELNAA	1	1	1	P06169		1702.8	High	2.88	0
VDLNVPAKL	1	2	2	P06169; P16467		968.578	High	1.91	0
TLGKYI	2	5	2	P06169; P16467		694.413	High	1.2	0
TQFPAF	5	2	1	P06169		710.351	High	1.72	0
TYVTQRPVY	1	1	1	P06169		1126.59	High	2.31	0
TVFHRMSANISETTAM	3	2	2	P06169; P16467	1xOxidation [M]	1811.84	High	2.91	0
TTGATLGAAF	1	2	1	P06169		909.468	High	1.85	0
TTYVTQRPVY	1	1	1	P06169		1227.64	High	1.9	0
TVFGLPGDF	3	2	2	P06169; P16467		952.477	High	2.17	0
TVFHRMSANISE	1	3	2	P06169; P16467		1391.67	High	2.68	0
TVFHRMSANISET	2	3	2	P06169; P16467		1492.72	High	2.57	0
TVFHRMSANISETTAM	3	2	2	P06169; P16467		1795.85	High	3.43	0
VGTLSKPEVKEAVESAD	1	1	1	P06169		1758.91	High	2.64	0
VFGLPGDF	3	2	2	P06169; P16467		851.43	High	1.47	0
VLDTLL	2	3	1	P06169		673.413	High	1.32	0
FAAEEIDPKKRVIL	2	1	1	P06169		1628.94	High	2.84	0
FNTGSF	1	3	2	P06169; P16467		672.299	High	1.93	0
FIGDGSLQL	1	3	2	P06169; P16467		949.499	High	1.67	0
FHSDHMKIRNATFPGVQ	1	1	1	P06169		1984.98	High	3.41	0
ALLSDF	1	3	2	P06169; P16467		665.35	High	1.65	0
ALVKDAKNPVIL	2	1	1	P06169		1280.79	High	2.93	0
ALVKDAKNPVILA	3	1	1	P06169		1351.83	High	2.96	0
ALVKDAKNPVILAD	1	1	1	P06169		1466.86	High	2.5	0
AAEEIDPKKRVIL	6	2	2	P06169; P16467		1481.87	High	3.19	0
AAEEIDPKKRVILF	6	2	2	P06169; P16467		1628.94	High	3.23	0
AAKGYKPVAVPARTPAN	1	1	1	P06169		1710.96	High	3.76	0
AEHVGVLHVVGVPSISAQAKQ	1	2	1	P06169		2126.17	High	4.77	0
AEHVGVLHVVGVPSISAQAKQL	1	2	1	P06169		2239.26	High	4.55	0
ADACCSRHDVKAETKKLIDL	1	1	1	P06169		2216.12	High	2.48	0
DKLTQDKSFNDNSKIR	1	1	1	P06169		1908.98	High	3.87	0
DKLTQDKSFNDNSKIRM	5	1	1	P06169		2040.02	High	4.32	0
DKLTQDKSFNDNSKIRMIE	3	1	1	P06169		2282.14	High	3.3	0
ATIGAAF	2	3	1	P06169		650.351	High	1.26	0
IDLTQF	1	3	1	P06169		736.388	High	1.63	0
IDRCIRTTYVTQRPVY	2	1	1	P06169		1984.04	High	3.5	0
IGDGSLQL	2	3	2	P06169; P16467		802.431	High	1.86	0
LDKIYEVEGM	2	1	1	P06169		1196.59	High	2.34	0
IATAPAEIDRC	1	1	1	P06169		1159.58	High	2.88	0
ILSVGAL	2	2	1	P06169		672.429	High	2.01	0
LILSVGAL	2	2	1	P06169		785.513	High	1.66	0
IMLPVFDAPQNLVE	1	1	1	P06169	1xOxidation [M2]	1601.82	High	1.96	0
IMLPVF	1	1	1	P06169	1xOxidation [M2]	735.411	High	1.4	0
LGLPANL	1	3	2	P06169; P16467		697.424	High	1.65	0
HSDHMKIRNATFPGVQ	1	1	1	P06169		1837.91	High	2.69	0
HSDHMKIRNATFPGVQM	1	1	1	P06169		1968.95	High	3.01	0
HSDHMKIRNATFPGVQMK	1	1	1	P06169		2097.05	High	2.79	0
HRMSANISETTAM	1	2	2	P06169; P16467	1xOxidation [M13]	1464.66	High	2.69	0
HVVGVPSISA	3	2	1	P06169		965.541	High	2.19	0
HVVGVPSISAQAK	1	2	1	P06169		1292.73	High	3.1	0
HVVGVPSISAQAKQ	11	2	1	P06169		1420.79	High	3.17	0
HRMSANISETTAM	1	2	2	P06169; P16467		1448.66	High	2.65	0
HVVGVPSISAQAKQL	3	2	1	P06169		1533.87	High	3.67	0
FVLNNDGYTIEKLIHGPKAQY	2	1	1	P06169		2420.26	High	3.07	0
FVLNNDGYTIEKLIHGPKAQYNE	1	1	1	P06169		2663.35	High	2.91	0
HVVGVPSISAQAKQLL	1	2	1	P06169		1646.96	High	2.66	0
HVVGVPSISAQAKQLLLHHTLGNGD	2	2	1	P06169		2591.41	High	3.55	0
KQVNVNTVFGLPGDF	1	1	1	P06169		1634.85	High	2.06	0
IADAAKGYKPVAVPARTPAN	2	1	1	P06169		2010.11	High	3.31	0
HVVGVPSISAQAKQLLL	2	2	1	P06169		1760.04	High	3.98	0
KLIHGPKAQYNEIQGWDHL	2	1	1	P06169		2247.17	High	5.24	0
KFVLQKL	1	1	1	P06169		875.571	High	2.07	0
KFVLQKLLT	1	1	1	P06169		1089.7	High	2.21	0
KFVLQKLLTT	1	1	1	P06169		1190.75	High	1.99	0
PVGNPEGPEKPNKKFFDPRVW	1	1	1	P14540		2438.26	High	2.66	0
PAYGIPVVL	3	1	1	P14540		928.55	High	2.53	0
SIAAAFGNCHGL	1	1	1	P14540		1160.55	High	1.96	0
SSHMLDL	1	1	1	P14540		802.376	High	1.47	0
IRSIAPAYGIPVVL	2	1	1	P14540		1468.89	High	2.41	0
MEIGITGGEEDGVNNENADKEDL	3	1	1	P14540		2449.07	High	2.63	0
MEIGITGGEEDGVNNENADKEDL	2	1	1	P14540	1xOxidation [M1]	2465.06	High	2.65	0
LVFHGGSGSTVQE	2	1	1	P14540		1317.64	High	2.06	0
LVFHGGSGSTVQEF	1	1	1	P14540		1464.71	High	2.17	0
LVFHGGSGSTVQEFHTGIDNG	3	1	1	P14540		2159.02	High	3.88	0
LVFHGGSGSTVQEFHTGIDNGV	1	1	1	P14540		2258.08	High	3.03	0
VYKALHPISPNF	1	1	1	P14540		1385.76	High	2.36	0
WVREGEKTMGAKITKSLET	1	1	1	P14540		2164.14	High	2.84	0
WVREGEKTMGAKITKSLET	2	1	1	P14540	1xOxidation [M9]	2180.14	High	3.15	0
WVREGEKTMGAKITKSLETF	1	1	1	P14540	1xOxidation [M9]	2327.21	High	3.75	0
YNVYKALHPISPNF	1	1	1	P14540		1662.86	High	1.95	0
YIRSIAPAYGIPVVL	1	1	1	P14540		1631.95	High	2.17	0
YVLNKKDYIMSPVGNPEGPEKPNKK	1	1	1	P14540		2845.49	High	3.3	0
YTKPEQVYNV	1	1	1	P14540		1240.62	High	2.04	0
YTKPEQVYNVYKALHPISPNF	6	1	1	P14540		2508.29	High	3.05	0
YAYLTGIRD	3	1	1	P14540		1071.55	High	2.38	0
YAKEHKFAIPAIN	9	1	1	P14540		1501.82	High	3.09	0
YAKEHKFAIPAINV	5	1	1	P14540		1600.88	High	3.68	0
YAKEHKFAIPAINVTSSST	1	1	1	P14540		2064.08	High	3.24	0
YAKEHKFAIPAINVTSSSTA	3	1	1	P14540		2135.11	High	4.28	0
YAKEHKFAIPAINVTSSSTAV	1	1	1	P14540		2234.18	High	2.77	0
YAKEHKFAIPAINVTSSSTAVA	3	1	1	P14540		2305.22	High	3.74	0
YAKEHKFAIPAINVTSSSTAVAA	1	1	1	P14540		2376.26	High	2.64	0
YAKEHKFAIPAINVTSSSTAVAAL	4	1	1	P14540		2489.34	High	5.13	0
YKALHPISPNF	4	1	1	P14540		1286.69	High	2.51	0
YFAGKGISNEGQNASIKGAIAAA	2	1	1	P14540		2238.15	High	2.96	0
YFAGKGISNEGQNASIKGAIAAAH	3	1	1	P14540		2375.21	High	3.91	0
YFAGKGISNEGQNASIKGAIAAAHY	2	1	1	P14540		2538.27	High	3.53	0
YFKEHGEPLFSSHM	1	1	1	P14540	1xOxidation [M14]	1724.77	High	2.2	0
YFKEHGEPLFSSHMLD	3	1	1	P14540		1936.89	High	3	0
YFKEHGEPLFSSHM	3	1	1	P14540		1708.78	High	3.9	0
VREGEKTMGAKITKSLET	1	1	1	P14540		1978.06	High	2.87	0
VQEFHTGIDNGVVKVNL	1	1	1	P14540		1868.99	High	2.9	0
VFHGGSGSTVQEFHTGIDNG	2	1	1	P14540		2045.93	High	3.76	0
EIGITGGEEDGVNNENADKEDL	4	1	1	P14540		2318.03	High	3.17	0
FAGKGISNEGQNASIKGAIA	2	1	1	P14540		1933.01	High	2.67	0
FAGKGISNEGQNASIKGAIAAA	5	1	1	P14540		2075.09	High	3.88	0
FAGKGISNEGQNASIKGAIAAAHY	3	1	1	P14540		2375.21	High	5.24	0
FAGKGISNEGQNASIKGAIAAAH	2	1	1	P14540		2212.15	High	3.9	0
DVHNLFT	1	1	1	P14540		845.415	High	1.76	0
DYIMSPVGNPEGPEKPNK	1	1	1	P14540		1971.95	High	2.34	0
EAARDSKSPIIL	2	1	1	P14540		1299.73	High	2.07	0
EAARDSKSPIILQTSNGGAA	2	1	1	P14540		1986.03	High	3.25	0
EAARDSKSPIILQTSNGGAAY	4	1	1	P14540		2149.09	High	3.3	0
FKEHGEPLFSSHMLDL	1	1	1	P14540		1886.91	High	2.56	0
FKEHGEPLFSSHMLD	2	1	1	P14540		1773.83	High	3.04	0
FGNCHGLYAGD	1	1	1	P14540		1153.47	High	2.18	0
FKEHGEPLFSSHMLD	2	1	1	P14540	1xOxidation [M13]	1789.82	High	3.35	0
FHTGIDNGVVKVNL	4	1	1	P14540		1512.82	High	3.41	0
FKEHGEPLFSSHM	4	1	1	P14540		1545.72	High	3.07	0
FKEHGEPLFSSHM	2	1	1	P14540	1xOxidation [M13]	1561.71	High	2.44	0
AHYIRSIAPAYGIPVVL	2	1	1	P14540		1840.05	High	3.67	0
AGKGISNEGQNASIKGAIA	1	1	1	P14540		1785.95	High	2.82	0
ALEAARDSKSPIIL	1	1	1	P14540		1483.85	High	2.49	0
AAFGNCHGLYAGD	1	1	1	P14540		1295.55	High	2.27	0
AAHYIRSIAPAYGIPVVL	4	1	1	P14540		1911.09	High	3.84	0
AYFKEHGEPLFSSHM	1	1	1	P14540	1xOxidation [M15]	1795.81	High	2.55	0
AYLTGIRD	1	1	1	P14540		908.484	High	1.74	0
CKEEKPLF	1	1	1	P14540		993.507	High	1.94	0
IALRPEIL	4	1	1	P14540		924.588	High	2.37	0
IGITGGEEDGVNNENADKEDL	4	1	1	P14540		2188.98	High	3.86	0
GVEQILKRKTGVIVGE	2	1	1	P14540		1726.02	High	2.79	0
GVEQILKRKTGVIVGEDVHNL	1	1	1	P14540		2304.3	High	2.57	0
GVEQILKRKTGVIVGEDVHNLFT	11	1	1	P14540		2552.42	High	5.08	0
HSDHCAKKLLPWFDGML	1	1	1	P14540		1997.97	High	2.72	0
HSDHCAKKLLPWFDGML	1	1	1	P14540	1xOxidation [M16]	2013.97	High	3.34	0
HTGIDNGVVKVNL	1	1	1	P14540		1365.75	High	2.2	0
HGGSGSTVQEFHTGIDNGVVKVNL	1	1	1	P14540		2452.22	High	2.42	0
KRKTGVIVGEDVHNLFT	6	1	1	P14540		1913.06	High	3.98	0
KEHGEPLFSSHM	1	1	1	P14540	1xOxidation [M12]	1414.64	High	2.88	0
HYIRSIAPAYGIPVVL	8	1	1	P14540		1769.01	High	3.97	0
KALHPISPNF	2	1	1	P14540		1123.63	High	2.66	0
NVLNGGSHAGGAL	2	3	2	P00924; P00925		1166.59	High	4	0
NVLNGGSHAGGALALQE	4	3	2	P00924; P00925		1607.81	High	3.09	0
NVLNGGSHAGGALALQEF	3	3	2	P00924; P00925		1754.88	High	2.52	0
PFAEDD	1	3	2	P00924; P00925		693.273	High	1.65	0
RIEEELGDNAVF	1	1	1	P00924		1391.68	High	2.13	0
SKSKTSPYVLPVPF	1	2	2	P00924; P00925		1549.86	High	2.48	0
SKSKTSPYVLPVPFL	11	2	2	P00924; P00925		1662.95	High	3.75	0
SKSKTSPYVLPVPFLNV	3	2	2	P00924; P00925		1876.06	High	2.46	0
RSIVPSGASTGVHE	5	3	2	P00924; P00925		1396.72	High	3.74	0
RSIVPSGASTGVHEAL	13	3	2	P00924; P00925		1580.84	High	3.77	0
RSIVPSGASTGVHEALEM	5	2	2	P00924; P00925		1840.92	High	3.96	0
RSIVPSGASTGVHEALEM	3	2	2	P00924; P00925	1xOxidation [M18]	1856.92	High	3.04	0
RSIVPSGASTGVHEALE	9	3	2	P00924; P00925		1709.88	High	4.19	0
LSKSKTSPYVLPVPFL	3	2	2	P00924; P00925		1776.03	High	3.45	0
LSLDGTANKSKLGA	4	2	2	P00924; P00925		1374.76	High	2.32	0
ISLDGTANKSKLGAN	14	2	2	P00924; P00925		1488.8	High	3.34	0
LRIEEELGD	1	4	2	P00924; P00925		1073.55	High	2.01	0
IQIVADDL	2	2	2	P00924; P00925		886.488	High	1.49	0
LRIEEELGDN	2	1	1	P00924		1187.59	High	3.33	0
LRTGQIKTGAPARSERL	1	3	2	P00924; P00925		1854.07	High	2.64	0
LRTGQIKTGAPARSERLAKL	1	3	2	P00924; P00925		2166.28	High	2.73	0
LRIEEELGDNAVF	1	1	1	P00924		1504.76	High	2.6	0
LVVGLRTGQIKTGAPARS	2	3	2	P00924; P00925		1824.08	High	3.95	0
LVVGLRTGQIKTGAPARSERL	2	3	2	P00924; P00925		2222.31	High	3.59	0
VSLAASRAAAAEKNVPLYKHLADL	1	1	1	P00924		2508.39	High	2.69	0
VVGLRTGQIKTGAPARSERL	1	3	2	P00924; P00925		2109.23	High	2.86	0
VVGLRTGQIKTGAPARSERLAKL	1	3	2	P00924; P00925		2421.44	High	3.44	0
YARSVYDSRGNPTVE	6	3	2	P00924; P00925		1713.82	High	4.04	0
VKANLDVKDQKAVDDFL	4	2	2	P00924; P00925		1918.03	High	4.25	0
VIAPAF	2	1	1	P00924		617.366	High	1.5	0
EMRDGDKSKWMGKGVLHAVKNVND	1	1	1	P00924		2714.35	High	2.89	0
DVKDQKAVDDFL	4	2	2	P00924; P00925		1392.7	High	3.02	0
FMIAPTGAKT	1	2	2	P00924; P00925	1xOxidation [M2]	1052.54	High	2.02	0
FMIAPTGAKTFAE	1	2	2	P00924; P00925		1383.7	High	2.08	0
FMIAPTGAKT	2	2	2	P00924; P00925		1036.55	High	2.04	0
FLLSLDGTANKSKLGAN	2	2	2	P00924; P00925		1748.95	High	2.78	0
FKNPNSDKSKWLTGPQL	1	1	1	P00924		1960.03	High	3.15	0
FKTAGIQIVADD	2	2	2	P00924; P00925		1277.67	High	2.75	0
FKTAGIQIVADDL	3	2	2	P00924; P00925		1390.76	High	2.57	0
AASRAAAAEKNVPLYKHLADL	5	1	1	P00924		2209.21	High	4.28	0
AAGWGVM	1	1	1	P00924		691.323	High	1.45	0
AEEALDL	1	3	2	P00924; P00925		760.372	High	1.35	0
ADLSKSKTSPYVLPVPFL	1	2	2	P00924; P00925		1962.09	High	2.23	0
DGTANKSKLGANAIL	1	2	2	P00924; P00925		1472.81	High	2.31	0
AVSKVYARSVY	1	2	2	P00924; P00925		1242.68	High	2.25	0
AVSKVYARSVYDSRGNPTVE	5	2	2	P00924; P00925		2198.12	High	3.18	0
AVSKVYARSVYDSRGNPTVEVE	1	2	2	P00924; P00925		2426.23	High	3.85	0
IEDPFAEDD	1	3	2	P00924; P00925		1050.43	High	1.86	0
IEDPFAED	2	3	2	P00924; P00925		935.399	High	1.86	0
LALQEF	2	4	2	P00924; P00925		720.393	High	1.23	0
LISLDGTANKSKLGAN	2	2	2	P00924; P00925		1601.89	High	2.33	0
LNGGSHAGGALALQE	1	3	2	P00924; P00925		1394.7	High	2.21	0
LLKVNQIGTLSESIKAAQDSF	2	2	2	P00924; P00925		2262.23	High	3.25	0
LLKVNQIGTLSE	1	2	2	P00924; P00925		1314.76	High	1.95	0
LKVNQIGTLSESIKAAQDSF	4	2	2	P00924; P00925		2149.15	High	5.48	0
GVSLAASRAAAAEKNVPLYKHLADL	4	1	1	P00924		2565.41	High	5.35	0
HAVKNVNDVIAPAF	2	1	1	P00924		1494.81	High	3.21	0
KVNQIGTLSESIKAAQDSF	3	2	2	P00924; P00925		2036.07	High	3.81	0
PTIKYVLEHHPRY	4	1	1	P00560		1652.89	High	3.37	0
NTEIGDSIF	1	1	1	P00560		995.468	High	1.55	0
SVQDLDL	2	1	1	P00560		789.399	High	1.72	0
SVQDLDLKDKRVF	6	1	1	P00560		1562.85	High	3.2	0
IRVDFNVPLDGKKITSNQRIVAAL	1	1	1	P00560		2667.53	High	4.12	0
IRVDFNVPLDGKKITSNQ	6	1	1	P00560		2044.12	High	4.54	0
IRVDFNVPLDGKKITSNQRIVA	2	1	1	P00560		2483.41	High	3.43	0
VYINDAFGTAHRAHSSMVG	1	1	1	P00560		2032.97	High	2.76	0
VYINDAFGTAHRAHSSM	2	1	1	P00560	1xOxidation [M17]	1892.87	High	3.41	0
VYINDAFGTAHRAHSSM	5	1	1	P00560		1876.88	High	4.12	0
VVLPVDF	1	1	1	P00560		788.455	High	1.25	0
YINDAFGTAHRAHSSM	1	1	1	P00560		1777.81	High	4	0
VAKAKTIVWNGPPGVF	5	1	1	P00560		1683.96	High	3.18	0
VAKAKTIVWNGPPGVFE	5	1	1	P00560		1813	High	3.03	0
VAKKYGVTDKISHVSTGGGASL	2	1	1	P00560		2175.18	High	2.87	0
VAKKYGVTDKISHVSTGGGASLEL	1	1	1	P00560		2417.3	High	3.22	0
TEIGDSIF	1	1	1	P00560		881.425	High	1.46	0
VGFDLPQRAAGFL	2	1	1	P00560		1390.75	High	2.03	0
VGFDLPQRAAG	4	1	1	P00560		1130.6	High	2.36	0
VGFDLPQRAAGF	5	1	1	P00560		1277.66	High	2.83	0
VLEHHPRYVVL	1	1	1	P00560		1361.77	High	2.71	0
ELLEGKELPGVAF	4	1	1	P00560		1401.76	High	2.91	0
ELLEGKELPGVAFL	1	1	1	P00560		1514.85	High	2.45	0
EVVKSSAAGNTVIIGGGDTAT	1	1	1	P00560		1947	High	2.24	0
DVQKFRHELSSL	2	1	1	P00560		1458.77	High	2.89	0
EFEKFAAGTKALLDE	1	1	1	P00560		1668.85	High	2.66	0
FIIADA	2	2	2	P10622; P00560		649.356	High	1.89	0
FLLEKELKYFGKA	1	1	1	P00560		1585.9	High	2.87	0
FGKALENPTRPFL	2	1	1	P00560		1489.82	High	3.2	0
FEKFAAGTKALLDE	2	1	1	P00560		1539.81	High	2.37	0
FDLPQRAAGF	1	1	1	P00560		1121.57	High	2.37	0
FEKFAAGTKALL	3	1	1	P00560		1295.74	High	2.38	0
FEKFAAGTKALLD	3	1	1	P00560		1410.76	High	2.57	0
FKKVLENTEIGDSIF	3	1	1	P00560		1739.92	High	2.45	0
AILGGAKVADKIQL	1	2	1	P00560		1396.85	High	2.44	0
ADVYINDAFGTAHRAHSSMVG	1	1	1	P00560		2219.03	High	2.93	0
AAVKASAPGSVIL	4	1	1	P00560		1183.7	High	2.65	0
ADVYINDAFGTAHRAHSSM	6	1	1	P00560		2062.94	High	5.46	0
ADVYINDAFGTAHRAHSSM	3	1	1	P00560	1xOxidation [M19]	2078.93	High	4.25	0
DEVVKSSAAGNTVIIGGGDTAT	2	1	1	P00560		2062.03	High	2.61	0
DFNVPLDGKKITSNQRIVAAL	1	1	1	P00560		2299.28	High	2.55	0
DKAGAEIVPKL	4	2	1	P00560		1140.66	High	2.65	0
DKAGAEIVPKLME	4	1	1	P00560		1400.75	High	2.97	0
DKAGAEIVPKLME	2	1	1	P00560	1xOxidation [M12]	1416.74	High	2.97	0
DKAGAEIVPKLMEKAKAKGVE	3	1	1	P00560		2212.24	High	4.91	0
DKVDSIIIGGGMA	1	1	1	P00560		1275.66	High	2.43	0
DKAGAEIVPKLMEKAKAKGVE	1	1	1	P00560	1xOxidation [M12]	2228.23	High	2.6	0
AVKASAPGSVIL	2	1	1	P00560		1112.67	High	2.37	0
ATVAKAKTIVWNGPPGVFE	2	1	1	P00560		1985.09	High	4.05	0
LEGKELPGVAF	3	1	1	P00560		1159.64	High	2.48	0
LEGKELPGVAFL	1	1	1	P00560		1272.72	High	2.13	0
LEKELKYFGKALENPTRPFL	6	1	1	P00560		2393.32	High	4.51	0
LELLEGKELPGVAF	3	1	1	P00560		1514.85	High	2.75	0
IDNLLDKVDSIIIGGGMA	1	1	1	P00560	1xOxidation [M17]	1859.98	High	2.25	0
LENPTRPFL	1	2	1	P00560		1086.59	High	1.95	0
LDKVDSIIIGGGMA	2	1	1	P00560		1388.75	High	2.5	0
LDKVDSIIIGGGMA	2	1	1	P00560	1xOxidation [M13]	1404.74	High	2.81	0
ILIENL	16	15	3	A6ZP47; P09734; P00560		714.44	High	1.74	0
IIIGGGMA	2	1	1	P00560		731.412	High	1.49	0
IIIGGGMA	2	1	1	P00560	1xOxidation [M7]	747.407	High	1.9	0
IIIGGGMAF	1	1	1	P00560	1xOxidation [M7]	894.475	High	1.31	0
IIIGGGMAFT	1	1	1	P00560		979.528	High	1.48	0
LLEGKELPGVAF	2	1	1	P00560		1272.72	High	2.44	0
LLEKELKYFGKALENPTRPFL	5	1	1	P00560		2506.41	High	4.17	0
IIADAF	1	1	1	P00560		649.356	High	1.2	0
KELKYFGKALENPTRPFL	1	1	1	P00560		2151.2	High	2.63	0
QEIVKETSNF	1	2	1	P02994		1194.6	High	1.55	0
SVEMHHEQLEQGVPGDNVGF	2	1	1	P02994		2209	High	3.84	0
SEYPPLGRF	4	1	1	P02994		1065.54	High	2.05	0
RVETGVIKPGM	1	4	1	P02994		1186.66	High	2.36	0
IVAVNKMDSVKWDESRF	1	1	1	P02994		2024.03	High	3.07	0
NHPGQISAGYSPVL	2	4	1	P02994		1439.73	High	2.67	0
IVLNHPGQISAGYSPVL	3	2	1	P02994		1764.96	High	3.18	0
IVLNHPGQISAGYSPVLDC	2	2	1	P02994		1983	High	2.99	0
VVTFAPAGVT	1	1	1	P02994		961.535	High	1.38	0
VVTFAPAGVTTEVK	1	1	1	P02994		1418.79	High	2.62	0
VVTFAPAGVTTEVKS	1	1	1	P02994		1505.82	High	1.98	0
VVTFAPAGVTTEVKSVEMHHEQL	1	1	1	P02994		2509.28	High	3.21	0
VYKIGGIGTVPVGRVETG	1	5	1	P02994		1802.02	High	2.63	0
VYKIGGIGTVPVGRVETGVIKPGM	1	4	1	P02994		2427.38	High	3.05	0
VYKIGGIGTVPVGRVETGVIKPGM	1	4	1	P02994	1xOxidation [M24]	2443.37	High	3.06	0
VYKIGGIGTVPVGRVETGVIKPGMV	1	2	1	P02994		2526.45	High	3.92	0
VVIGHVDSGKSTTTGHL	5	4	1	P02994		1707.9	High	2.86	0
YKIGGIGTVPVGRVET	1	5	1	P02994		1645.93	High	2.58	0
YKIGGIGTVPVGRVETGVIKPGM	3	4	1	P02994		2328.31	High	3.53	0
YKIGGIGTVPVGRVETGVIKPGM	4	4	1	P02994	1xOxidation [M23]	2344.31	High	4.25	0
TEVKSVEMHHEQLEQGVPGDNVGF	2	1	1	P02994		2666.25	High	3.27	0
TVIVLNHPGQISAGYSPVL	2	2	1	P02994		1965.08	High	2.87	0
VEMHHEQLEQGVPGDNVGF	5	1	1	P02994		2121.97	High	4.12	0
VEMHHEQLEQGVPGDNVGF	2	1	1	P02994	1xOxidation [M3]	2137.96	High	4.42	0
VNKMDSVKWDESRF	6	1	1	P02994		1740.84	High	3.74	0
VNKMDSVKWDESRF	1	1	1	P02994	1xOxidation [M4]	1756.83	High	2.35	0
VNKMDSVKWDESRFQE	1	1	1	P02994		1997.94	High	2.65	0
VIVLNHPGQISAG	1	2	1	P02994		1304.73	High	2.47	0
VIVLNHPGQISAGYSPVL	3	2	1	P02994		1864.03	High	3.78	0
VGVIKSVDKTEKAAKVTK	1	1	1	P02994		1901.14	High	3.8	0
VGVIKSVDKTEKAAKVTKAAQ	1	1	1	P02994		2171.28	High	3.62	0
VGVIKSVDKTEKAAKVTKAAQK	1	1	1	P02994		2299.37	High	2.63	0
VKFVPSKPMC	1	2	1	P02994	1xOxidation [M9]	1151.6	High	2.21	0
VKSVEMHHEQLEQGVPGDNVGF	5	1	1	P02994		2436.16	High	3.66	0
EMHHEQLEQGVPGDNVGF	2	1	1	P02994		2022.9	High	3.47	0
EVKSVEMHHEQLEQGVPGDNVGF	2	1	1	P02994		2565.2	High	3.06	0
EAFSEYPPLGRF	1	1	1	P02994		1412.68	High	2.33	0
EAIDAIEQPSRPTDKPLRLPLQD	2	1	1	P02994		2602.38	High	3.68	0
EAIDAIEQPSRPTDKPLRLPLQDV	4	1	1	P02994		2701.45	High	2.88	0
FIKKVGYNPKTVPFVPISGWNGDN	4	2	1	P02994		2677.41	High	3.06	0
FEAGISKDGQTREHALLA	1	5	1	P02994		1943	High	3.2	0
AIDAIEQPSRPTDKPLRLPLQDV	2	1	1	P02994		2572.41	High	3.01	0
AIEQPSRPTDKPLRLPLQD	2	1	1	P02994		2174.19	High	2.53	0
AIEQPSRPTDKPLRLPLQDV	4	1	1	P02994		2273.26	High	3.47	0
AFTLGVRQL	1	1	1	P02994		1004.59	High	2.04	0
AFSEYPPLGRF	5	1	1	P02994		1283.64	High	2.53	0
AFTLGVRQ	2	1	1	P02994		891.505	High	2.05	0
AFTLGVRQLIVA	1	1	1	P02994		1287.78	High	2.25	0
APAGVTTEVKSVEMHHEQL	1	1	1	P02994		2063.02	High	2.93	0
DCHTAHIACRF	2	1	1	P02994		1273.56	High	2.69	0
AVNKMDSVKWDESRF	1	1	1	P02994		1811.87	High	3.3	0
IEQPSRPTDKPLRLPLQDV	3	1	1	P02994		2202.22	High	3.47	0
IDAIEQPSRPTDKPLRLPLQDV	1	1	1	P02994		2501.37	High	3.43	0
LIIAGGVGE	2	3	1	P02994		828.483	High	2.24	0
ILIIAGGVGE	1	3	1	P02994		941.567	High	1.65	0
LIVAVNKMDSVKWDESRF	2	1	1	P02994		2137.11	High	3.23	0
IKKVGYNPKTVPFVPISGWNGDN	4	2	1	P02994		2530.35	High	3.56	0
IKKVGYNPKTVPFVPISGW	1	2	1	P02994		2130.21	High	2.53	0
IKKVGYNPKTVPFVPISGWNGDNM	1	2	1	P02994		2661.39	High	2.33	0
IKKVGYNPKTVPFVPISGWNGDNM	2	2	1	P02994	1xOxidation [M24]	2677.38	High	3.98	0
GIGTVPVGRVETGVIKPGM	1	4	1	P02994		1867.05	High	2.64	0
FTLGVRQL	1	1	1	P02994		933.552	High	2.17	0
FTLGVRQLIVA	4	1	1	P02994		1216.74	High	2.35	0
FSEYPPLGRF	2	1	1	P02994		1212.6	High	2.05	0
KYAWVLDKLKAERERGITID	3	5	1	P02994		2404.33	High	3.15	0
KYAWVL	1	5	1	P02994		779.445	High	1.94	0
KIGGIGTVPVGRVETGVIKPGM	3	4	1	P02994		2165.25	High	3.31	0
KIGGIGTVPVGRVETGVIKPGM	4	4	1	P02994	1xOxidation [M22]	2181.24	High	3.91	0
QERDPANLPWGSSNVD	1	1	1	P00359		1784.82	High	2.19	0
RIALSRPNVE	12	1	1	P00359		1154.66	High	2.8	0
RIALSRPNVEV	3	1	1	P00359		1253.73	High	2.33	0
RIALSRPNVEVV	2	1	1	P00359		1352.8	High	2.65	0
PFITND	1	1	1	P00359		706.341	High	1.62	0
IQLSPKF	2	3	3	P00360; P00359; P00358		832.493	High	1.7	0
MFKYDSTHGRYAGE	2	2	2	P00359; P00358		1661.74	High	3.77	0
VSVVDL	3	5	3	P00360; P00359; P00358		631.366	High	1.6	0
VRVAINGF	3	2	2	P00359; P00358		875.51	High	2.53	0
VRVAINGFGRIGRL	1	2	2	P00359; P00358		1527.92	High	2.7	0
VRVAINGFGRIGRLVM	5	2	2	P00359; P00358		1758.03	High	3.29	0
VRVAINGFGRIGRLVM	2	2	2	P00359; P00358	1xOxidation [M16]	1774.03	High	2.94	0
VVALNDPFITND	3	1	1	P00359		1317.67	High	2.94	0
YQERDPANLPWGSS	4	1	1	P00359		1619.74	High	2.41	0
YQERDPANLPWGSSN	2	1	1	P00359		1733.79	High	2.16	0
YQERDPANLPWGSSNVD	4	1	1	P00359		1947.88	High	2.51	0
YQERDPANLPWGSSNVDIA	1	1	1	P00359		2132	High	2.29	0
YMFKYDSTHGRYAGE	1	2	2	P00359; P00358		1824.8	High	2.93	0
YSTRVVDL	1	3	2	P00359; P00358		952.51	High	2.31	0
YDEIKKVVKAAAEGKLKGVLGYTED	1	2	2	P00359; P00358		2724.48	High	3.8	0
YDNEYGY	1	4	3	P00360; P00359; P00358		923.342	High	1.52	0
YDNEYGYSTRV	2	3	2	P00359; P00358		1366.59	High	2.85	0
YDNEYGYSTRVVDL	3	3	2	P00359; P00358		1693.77	High	3.1	0
YGYSTRVVDL	1	3	2	P00359; P00358		1172.59	High	2.11	0
YGYSTRVVD	1	3	2	P00359; P00358		1059.51	High	1.93	0
TEDAVVSSDFLGDSHSSIF	1	1	1	P00359		2012.91	High	3.35	0
VMGVNEEKYTSDL	1	2	2	P00359; P00358	1xOxidation [M2]	1500.69	High	2.08	0
VMRIALSRPNVE	3	1	1	P00359		1384.77	High	3.83	0
VMRIALSRPNVEV	3	1	1	P00359		1483.84	High	3.18	0
VKLVSW	2	3	2	P00359; P00358		731.445	High	2.26	0
ERDPANLPWGSSNVD	2	1	1	P00359		1656.76	High	1.93	0
FLGDSHSSIF	2	1	1	P00359		1109.53	High	2.14	0
FDASAGIQLSPKF	1	2	2	P00360; P00359		1380.72	High	1.97	0
FGIEEGL	3	4	3	P00360; P00359; P00358		764.383	High	1.62	0
FKYDSTHGRYAGE	4	2	2	P00359; P00358		1530.7	High	2.93	0
FGIEEGLM	2	4	3	P00360; P00359; P00358		895.423	High	1.76	0
AAKAVGKVLPELQGKLTGMA	1	3	3	P00360; P00359; P00358		1982.15	High	3.14	0
AFGIEEGL	1	3	3	P00360; P00359; P00358		835.42	High	1.31	0
DASAGIQLSPKF	4	2	2	P00360; P00359		1233.65	High	2.77	0
DEIKKVVKAAAEGKLKGVLGYTED	3	2	2	P00359; P00358		2561.42	High	4.02	0
AVVSSDFLGDSHSSIF	2	1	1	P00359		1667.79	High	2.19	0
APLAKVINDAF	2	3	3	P00360; P00359; P00358		1158.65	High	2.32	0
AQKHIDAGAKKVVITAPSSTAPMF	1	3	2	P00359; P00358		2468.33	High	3.42	0
AQKHIDAGAKKVVITAPSSTAPMF	2	3	2	P00359; P00358	1xOxidation [M23]	2484.33	High	2.92	0
AVVSSDF	1	3	3	P00360; P00359; P00358		724.351	High	1.87	0
AVVSSDFLGDSHSSI	2	1	1	P00359		1520.72	High	2.07	0
IDSTGVF	1	3	2	P00359; P00358		738.367	High	1.4	0
LGDSHSSIFDASAG	1	1	1	P00359		1363.61	High	2.15	0
LGDSHSSIFDASAGIQLSPKF	1	1	1	P00359		2177.09	High	2.65	0
IAIDSTGVF	1	3	2	P00359; P00358		922.488	High	1.53	0
IALSRPNVE	2	1	1	P00359		998.563	High	2.44	0
IALSRPNVEV	1	1	1	P00359		1097.63	High	2.06	0
IKKVVKAAAEGKLKGVLGYTED	1	2	2	P00359; P00358		2317.35	High	3.22	0
GIQLSPKF	1	3	3	P00360; P00359; P00358		889.514	High	1.74	0
GIEEGLM	2	4	3	P00360; P00359; P00358	1xOxidation [M7]	764.349	High	2.35	0
GIEEGLM	2	4	3	P00360; P00359; P00358		748.355	High	1.91	0
FRVPTVDV	2	4	3	P00360; P00359; P00358		932.52	High	1.9	0
FRVPTVDVS	3	4	3	P00360; P00359; P00358		1019.55	High	2.09	0
FRVPTVDVSV	2	4	3	P00360; P00359; P00358		1118.62	High	2.35	0
KIVSNASCTTNCLAPLAKVINDA	1	3	3	P00360; P00359; P00358		2346.22	High	2.57	0
NVLRIINEPTAAA	2	7	4	P10591; P40150; P10592; P11484		1381.78	High	2.34	0
SIEDGIF	1	2	2	P10591; P10592		780.377	High	1.36	0
SYLGAKVNDAVVTVPAY	1	2	2	P10591; P10592		1766.93	High	2.32	0
RVDIIANDQGNRTTPSF	6	2	2	P10591; P10592		1903.96	High	5.03	0
IQVFEGERAKTKDNNLLGKF	1	2	2	P10591; P10592		2307.25	High	4.76	0
LQEVANPIM	1	1	1	P10592		1014.53	High	2.11	0
LQEVANPIM	1	1	1	P10592	1xOxidation [M9]	1030.52	High	2.55	0
LRIINEPTA	3	7	4	P10591; P40150; P10592; P11484		1026.59	High	2.2	0
LRIINEPTAA	1	7	4	P10591; P40150; P10592; P11484		1097.63	High	2.25	0
LRIINEPTAAA	2	7	4	P10591; P40150; P10592; P11484		1168.67	High	2.57	0
NDSQRQATKDAGTIAGL	1	3	2	P10591; P10592		1745.88	High	2.63	0
NDSQRQATKDAGTIAGLNV	2	3	2	P10591; P10592		1958.99	High	2.79	0
IVLVGGSTRIPKVQKL	1	3	2	P10591; P10592		1708.08	High	2.61	0
VVTVPAYF	1	9	4	P10591; P16474; P0CS91; P10592		895.492	High	1.47	0
YADNQPGVL	1	4	2	P10591; P10592		976.473	High	1.81	0
VAHFSNDRVDIIANDQGNRTTPSF	2	1	1	P10592		2674.3	High	5.13	0
VAEAEKFKEEDEKESQRIASKNQL	1	2	2	P10591; P10592		2806.42	High	2.95	0
TGDESSKTQDLLL	2	2	2	P10591; P10592		1406.7	High	2.31	0
TKLIPRNSTIPTKKSEVFST	1	2	1	P10592		2247.27	High	3.13	0
VGGSTRIPKVQKLVT	1	2	2	P10591; P10592		1582.96	High	2.39	0
VGFTDTERL	2	1	1	P10592		1037.53	High	2.47	0
ERLIGDAAKNQAAM	1	3	2	P10591; P10592		1487.76	High	2.04	0
ERLIGDAAKNQAAMNPANTVF	3	1	1	P10592		2231.12	High	3.66	0
ERLIGDAAKNQAAMNPANTVF	2	1	1	P10592	1xOxidation [M14]	2247.12	High	3.55	0
ELSGIPPAPRGVPQIE	10	3	2	P10591; P10592		1659.91	High	2.59	0
ELSGIPPAPRGVPQIEVT	1	3	2	P10591; P10592		1860.02	High	1.99	0
EVKATAGDTHLGGEDFDNRLVNHF	2	2	2	P10591; P10592		2642.26	High	3.58	0
DVAPLSL	2	7	4	P10591; P40150; P10592; P11484		714.403	High	1.73	0
DVAPLSLG	1	7	4	P10591; P40150; P10592; P11484		771.425	High	1.32	0
DVDSNGIL	1	2	2	P10591; P10592		832.405	High	1.29	0
DSNTTATKEEFDDQLKE	2	1	1	P10592		1970.88	High	3.73	0
DYFNGKEPNRSINPDE	2	2	2	P10591; P10592		1894.86	High	3.06	0
DYFNGKEPNRSINPDEA	2	2	2	P10591; P10592		1965.89	High	2.85	0
FNDPEVQGDMKHFPFKL	2	1	1	P10592		2048.99	High	2.42	0
FNDPEVQGDMKHFPFKL	2	1	1	P10592	1xOxidation [M10]	2064.98	High	2.38	0
FNDSQRQATKDAGTIAGL	3	3	2	P10591; P10592		1892.95	High	3.83	0
FNDSQRQATKDAGTIAGLNV	3	3	2	P10591; P10592		2106.06	High	2.82	0
FRSTLDPVE	1	2	2	P10591; P10592		1063.54	High	2.31	0
FRSTLDPVEKVLRD	2	2	2	P10591; P10592		1674.92	High	4.08	0
FKGETKNFTPEQISS	1	2	2	P10591; P10592		1712.85	High	1.92	0
FRSTLDPVEKVLRDAKL	5	2	2	P10591; P10592		1987.13	High	4.72	0
AHFSNDRVDIIANDQGNRTTPSF	1	1	1	P10592		2575.23	High	4.23	0
AAILTGDESSKTQDL	1	2	2	P10591; P10592		1548.78	High	2.54	0
DLGGGTF	1	13	6	P10591; P40150; P16474; P0CS91; P10592; P11484		666.309	High	1.86	0
AVVTVPAY	2	9	4	P10591; P16474; P0CS91; P10592		819.461	High	1.48	0
FRSTLDPVEKVLRDAKLDKSQVDE	1	2	2	P10591; P10592		2788.48	High	3.95	0
LDVAPLSLG	2	7	4	P10591; P40150; P10592; P11484		884.509	High	1.92	0
IDVDGKPQIQVE	2	2	2	P10591; P10592		1340.71	High	2.06	0
IGDAAKNQAAMNPANTVF	2	1	1	P10592	1xOxidation [M11]	1848.89	High	2.46	0
IGDAAKNQAAMNPANTVF	2	1	1	P10592		1832.9	High	2.66	0
LGKFELSGIPPAPRGVPQIE	7	3	2	P10591; P10592		2105.18	High	2.92	0
LGKFELSGIPPAPRGVPQIEVT	1	3	2	P10591; P10592		2305.29	High	2.32	0
GIETAGGVM	1	2	2	P10591; P10592		834.403	High	1.78	0
GIETAGGVM	1	2	2	P10591; P10592	1xOxidation [M9]	850.397	High	2.71	0
GKMKETAESYLGA	1	2	2	P10591; P10592		1384.68	High	2.21	0
GAKVNDAVVTVPAY	1	2	2	P10591; P10592		1403.75	High	1.95	0
GAKVNDAVVTVPAYF	1	2	2	P10591; P10592		1550.82	High	1.94	0
KVNDAVVTVPAY	1	2	2	P10591; P10592		1275.69	High	3.21	0
KVNDAVVTVPAYF	1	2	2	P10591; P10592		1422.76	High	2.57	0
KELQEVANPIM	1	1	1	P10592		1271.67	High	2.34	0
NVLRIINEPTAAA	2	7	4	P10591; P40150; P10592; P11484		1381.78	High	2.34	0
SIEDGIF	1	2	2	P10591; P10592		780.377	High	1.36	0
SYLGAKVNDAVVTVPAY	1	2	2	P10591; P10592		1766.93	High	2.32	0
RVDIIANDQGNRTTPSF	6	2	2	P10591; P10592		1903.96	High	5.03	0
IQVFEGERAKTKDNNLLGKF	1	2	2	P10591; P10592		2307.25	High	4.76	0
LQDIANPIM	1	1	1	P10591		1014.53	High	1.77	0
LQDIANPIM	1	1	1	P10591	1xOxidation [M9]	1030.52	High	2.5	0
LRIINEPTA	3	7	4	P10591; P40150; P10592; P11484		1026.59	High	2.2	0
LRIINEPTAA	1	7	4	P10591; P40150; P10592; P11484		1097.63	High	2.25	0
LRIINEPTAAA	2	7	4	P10591; P40150; P10592; P11484		1168.67	High	2.57	0
NDSQRQATKDAGTIAGL	1	3	2	P10591; P10592		1745.88	High	2.63	0
NDSQRQATKDAGTIAGLNV	2	3	2	P10591; P10592		1958.99	High	2.79	0
IVLVGGSTRIPKVQKL	1	3	2	P10591; P10592		1708.08	High	2.61	0
VVTVPAYF	1	9	4	P10591; P16474; P0CS91; P10592		895.492	High	1.47	0
YADNQPGVL	1	4	2	P10591; P10592		976.473	High	1.81	0
VAFTDTERL	2	3	1	P10591		1051.54	High	2.07	0
VAHFANDRVDIIANDQGNRTTPSF	2	1	1	P10591		2658.3	High	3.66	0
VAEAEKFKEEDEKESQRIASKNQL	1	2	2	P10591; P10592		2806.42	High	2.95	0
TGDESSKTQDLLL	2	2	2	P10591; P10592		1406.7	High	2.31	0
VGGSTRIPKVQKLVT	1	2	2	P10591; P10592		1582.96	High	2.39	0
ERLIGDAAKNQAAM	1	3	2	P10591; P10592		1487.76	High	2.04	0
ERLIGDAAKNQAAMNPSNTVF	5	1	1	P10591		2247.12	High	3.83	0
ERLIGDAAKNQAAMNPSNTVF	1	1	1	P10591	1xOxidation [M14]	2263.11	High	4.05	0
ELSGIPPAPRGVPQIE	10	3	2	P10591; P10592		1659.91	High	2.59	0
ELSGIPPAPRGVPQIEVT	1	3	2	P10591; P10592		1860.02	High	1.99	0
EVKATAGDTHLGGEDFDNRLVNHF	2	2	2	P10591; P10592		2642.26	High	3.58	0
DVAPLSL	2	7	4	P10591; P40150; P10592; P11484		714.403	High	1.73	0
DVAPLSLG	1	7	4	P10591; P40150; P10592; P11484		771.425	High	1.32	0
DVDSNGIL	1	2	2	P10591; P10592		832.405	High	1.29	0
DSNTTASKEEFDDKLKE	2	1	1	P10591		1956.9	High	2.7	0
DYFNGKEPNRSINPDE	2	2	2	P10591; P10592		1894.86	High	3.06	0
DYFNGKEPNRSINPDEA	2	2	2	P10591; P10592		1965.89	High	2.85	0
FNDSQRQATKDAGTIAGL	3	3	2	P10591; P10592		1892.95	High	3.83	0
FNDSQRQATKDAGTIAGLNV	3	3	2	P10591; P10592		2106.06	High	2.82	0
FRSTLDPVE	1	2	2	P10591; P10592		1063.54	High	2.31	0
FRSTLDPVEKVLRD	2	2	2	P10591; P10592		1674.92	High	4.08	0
FKGETKNFTPEQISS	1	2	2	P10591; P10592		1712.85	High	1.92	0
FRSTLDPVEKVLRDAKL	5	2	2	P10591; P10592		1987.13	High	4.72	0
AAILTGDESSKTQDL	1	2	2	P10591; P10592		1548.78	High	2.54	0
DLGGGTF	1	13	6	P10591; P40150; P16474; P0CS91; P10592; P11484		666.309	High	1.86	0
AVVTVPAY	2	9	4	P10591; P16474; P0CS91; P10592		819.461	High	1.48	0
FRSTLDPVEKVLRDAKLDKSQVDE	1	2	2	P10591; P10592		2788.48	High	3.95	0
LDVAPLSLG	2	7	4	P10591; P40150; P10592; P11484		884.509	High	1.92	0
IDVDGKPQIQVE	2	2	2	P10591; P10592		1340.71	High	2.06	0
IGDAAKNQAAMNPSNTVF	2	1	1	P10591	1xOxidation [M11]	1864.89	High	2.32	0
IGDAAKNQAAMNPSNTVF	2	1	1	P10591		1848.89	High	3.04	0
IANPIM	2	4	1	P10591		658.359	High	1.52	0
LGKFELSGIPPAPRGVPQIE	7	3	2	P10591; P10592		2105.18	High	2.92	0
LGKFELSGIPPAPRGVPQIEVT	1	3	2	P10591; P10592		2305.29	High	2.32	0
GIETAGGVM	1	2	2	P10591; P10592		834.403	High	1.78	0
GIETAGGVM	1	2	2	P10591; P10592	1xOxidation [M9]	850.397	High	2.71	0
GKMKETAESYLGA	1	2	2	P10591; P10592		1384.68	High	2.21	0
GAKVNDAVVTVPAY	1	2	2	P10591; P10592		1403.75	High	1.95	0
GAKVNDAVVTVPAYF	1	2	2	P10591; P10592		1550.82	High	1.94	0
KVNDAVVTVPAY	1	2	2	P10591; P10592		1275.69	High	3.21	0
KVNDAVVTVPAYF	1	2	2	P10591; P10592		1422.76	High	2.57	0
PEIYEKMEKGQIVGRY	5	1	1	P00330		1939.99	High	3.45	0
PEIYEKMEKGQIVGRY	2	1	1	P00330	1xOxidation [M7]	1955.99	High	3.24	0
PEIYEKMEKGQIVGRYVVDTSK	1	1	1	P00330		2569.33	High	5.87	0
PLVGGHEGAGVVVG	1	2	2	P00331; P00330		1247.67	High	2.03	0
PLVGGHEGAGVVVGMGE	1	2	2	P00331; P00330		1564.78	High	3.28	0
PLVGGHEGAGVVVGMGE	1	2	2	P00331; P00330	1xOxidation [M15]	1580.77	High	1.95	0
PLVGGHEGAGVVVGMGENVKG	2	2	2	P00331; P00330	1xOxidation [M15]	1979	High	3.13	0
PLVGGHEGAGVVVGMGENVKG	1	2	2	P00331; P00330		1963.01	High	2.33	0
STRYVRANGTTVL	1	1	1	P00330		1437.78	High	2.47	0
RVLGIDGGEGKEEL	2	2	1	P00330		1471.78	High	2.9	0
ISGAAGGLGSLAV	1	4	2	P00331; P00330		1072.6	High	1.9	0
ISGAAGGLGSL	2	4	2	P00331; P00330		902.494	High	3.08	0
NQVVKSISIVGSYVGNRADTRE	2	1	1	P00330		2392.26	High	3.09	0
MAGHWVAISGAAGGLGSL	5	1	1	P00330		1654.84	High	3.11	0
MAGHWVAISGAAGGLGSL	3	1	1	P00330	1xOxidation [M1]	1670.83	High	3.13	0
VVKSISIVGSYVGNRADTREALD	1	2	2	P00331; P00330		2449.3	High	2.64	0
VVKSISIVGSYVGNRADTREALDF	2	2	2	P00331; P00330		2596.37	High	3.05	0
VVKSISIVGSYVGNRADTRE	1	2	2	P00331; P00330		2150.16	High	2.85	0
VVKSISIVGSYVGNRADT	2	2	2	P00331; P00330		1865.01	High	2.36	0
YRVLGIDGGEGKEEL	5	1	1	P00330		1634.84	High	3.96	0
YEKMEKGQIVGRY	1	1	1	P00330		1600.82	High	2.45	0
YESHGKLEYKDIPVPKPKANE	2	1	1	P00330		2442.27	High	3.82	0
YESHGKLEYKDIPVPKPKANELL	3	1	1	P00330		2668.43	High	3.22	0
YESHGKLEYKDIPVPKPKANEL	11	1	1	P00330		2555.35	High	3.94	0
VAISGAAGGLGSL	1	3	1	P00330		1072.6	High	1.98	0
VGNRADTREALDF	1	5	2	P00331; P00330		1463.72	High	3.01	0
FRSIGGEV	1	1	1	P00330		864.457	High	1.91	0
FRSIGGEVF	7	1	1	P00330		1011.53	High	2.56	0
AGITVYKALKSANL	1	2	2	P00331; P00330		1448.85	High	2.43	0
AIEASTRYVRANGTTVL	2	1	1	P00330		1821.98	High	3.13	0
AAIEASTRYVRANGTTVL	1	1	1	P00330		1893.02	High	2.76	0
DAVQAAHIPQGTDL	2	2	2	P00331; P00330		1435.72	High	2.68	0
CELGNESNCPHADLSGYTHDGSF	1	2	2	P00331; P00330		2452.98	High	3.77	0
ASTRYVRANGTTVL	3	1	1	P00330		1508.82	High	2.96	0
AVLKATDGGAHGVINV	3	1	1	P00330		1521.84	High	2.89	0
AVQAAHIPQGTDL	1	2	2	P00331; P00330		1320.69	High	2.08	0
IDFTKEKDIVG	1	1	1	P00330		1264.68	High	2.16	0
LINVKYSGVCHTDL	3	4	2	P00331; P00330		1561.8	High	2.62	0
GNESNCPHADLSGYTHDGSF	2	2	2	P00331; P00330		2107.84	High	2.81	0
KATDGGAHGVINVSVSE	6	1	1	P00330		1640.82	High	4.04	0
KATDGGAHGVINVSVSEA	1	1	1	P00330		1711.86	High	2.62	0
PEAAAAGAAAVANQGKK	1	1	1	P00950		1524.81	High	3	0
PETESLAL	2	1	1	P00950		859.441	High	2.06	0
RYKYVDPNVL	2	1	1	P00950		1266.68	High	3.04	0
NERHYGDLQGKDKAETL	1	1	1	P00950		1973.97	High	2.73	0
WVDVKLSAKGQQEAARAGEL	7	1	1	P00950		2156.15	High	4.62	0
WVDVKLSAKGQQEAARAGELL	1	1	1	P00950		2269.23	High	2.4	0
WRLNERHYGDL	1	1	1	P00950		1458.72	High	2.53	0
WRLNERHYGDLQGKDKAETL	1	1	1	P00950		2429.23	High	2.77	0
YLDPEAAAAGAAAVANQGK	5	1	1	P00950		1787.89	High	3.54	0
YLDPEAAAAGAAAVANQGKK	6	1	1	P00950		1915.99	High	4.4	0
YRRSFDVPPPPID	3	1	1	P00950		1558.8	High	2.72	0
YRRSFDVPPPPIDASSPFSQKGDE	3	1	1	P00950		2692.3	High	3.29	0
YTSKLSRAIQTAN	4	1	1	P00950		1452.78	High	3.8	0
VDVKLSAKGQQEAARAGEL	3	1	1	P00950		1970.07	High	4.48	0
VLVRHGQSEWNEKNL	1	1	1	P00950		1808.94	High	2.44	0
VLVRHGQSEWNEKNLFTG	4	1	1	P00950		2114.08	High	4.71	0
VRHGQSEWNEKNLF	2	1	1	P00950		1743.86	High	3.03	0
VRHGQSEWNEKNLFTG	7	1	1	P00950		1901.93	High	5.08	0
VIDRLLPYWQ	1	1	1	P00950		1302.72	High	2.16	0
VIDRLLPYWQDVIAKD	1	1	1	P00950		1944.06	High	2.56	0
VKLSAKGQQEAARAGEL	5	1	1	P00950		1755.97	High	3.09	0
ELDENLKPSKPSY	2	1	1	P00950		1519.76	High	2.63	0
AKLNIPTGIPLVF	1	1	1	P00950		1382.84	High	2.08	0
ADIAKLNIPTGIPLVFE	1	1	1	P00950		1811.03	High	1.97	0
DENLKPSKPSY	3	1	1	P00950		1277.64	High	2.32	0
IALEKADRL	4	1	1	P00950		1028.61	High	2.66	0
IALEKADRLWIPVNRS	2	1	1	P00950		1881.07	High	4.26	0
IAKLNIPTGIPLV	1	1	1	P00950		1348.86	High	2	0
IAKLNIPTGIPLVF	3	1	1	P00950		1495.92	High	2.5	0
IAKLNIPTGIPLVFE	2	1	1	P00950		1624.97	High	2.59	0
LDENLKPSKPSY	2	1	1	P00950		1390.72	High	2.3	0
LKEKKVYPDVL	1	1	1	P00950		1331.79	High	2.26	0
IAAHGNSLRGLVKHLEGIS	1	1	1	P00950		1972.11	High	3.23	0
IAAHGNSLRGLVKHLEGISDA	1	1	1	P00950		2158.17	High	2.74	0
KDLLSGKTVM	1	1	1	P00950	1xOxidation [M10]	1107.61	High	2.79	0
KEKKVYPDVL	1	1	1	P00950		1218.71	High	2.53	0
RKSEELYPGRPLA	1	4	1	P00549		1515.83	High	2.33	0
PALSEKDKEDLRF	1	1	1	P00549		1547.81	High	3.26	0
STSGTTPRLVSKYRPNCPIIL	1	1	1	P00549		2303.25	High	2.43	0
RRTSIIGTIGPKTNNPETL	1	3	1	P00549		2068.15	High	3.93	0
RRTSIIGTIGPKTNNPETLVA	1	2	1	P00549		2238.26	High	2.68	0
RINFGIEKAKE	2	1	1	P00549		1304.73	High	2.71	0
SEKDKEDLRF	1	1	1	P00549		1266.63	High	2.43	0
LSGETAKGNYPINAVTTM	1	2	1	P00549		1866.93	High	2.66	0
LSGETAKGNYPINA	4	3	1	P00549		1434.72	High	2.87	0
IREVLGEQGKDVKI	1	1	1	P00549		1583.91	High	3.4	0
IREVLGEQGKDVKIIV	1	1	1	P00549		1796.06	High	3.17	0
LRRTSIIGTIGPKTNNPETL	3	3	1	P00549		2181.23	High	3.24	0
LRRTSIIGTIGPKTNNPETLVA	1	2	1	P00549		2351.34	High	3.82	0
IVLSTSGTTPRL	1	2	1	P00549		1244.72	High	2.4	0
VSIQGFKAGAGHSNTL	1	1	1	P00549		1586.83	High	2.69	0
VSIQGFKAGAGHSNTLQVSTV	1	1	1	P00549		2101.1	High	2.75	0
VSKYRPNCPIIL	1	1	1	P00549		1402.79	High	3.06	0
YRGVFPFV	3	2	1	P00549		984.53	High	2.08	0
YRGVFPFVF	3	1	1	P00549		1131.6	High	2.2	0
YVSIQGFKAGAGHSNTLQVSTV	1	1	1	P00549		2264.17	High	3.99	0
YVDYKNITKVISAGRIIY	1	1	1	P00549		2116.18	High	2.53	0
YHKSVIDNARKSEELYPGRPLA	3	1	1	P00549		2543.34	High	4.08	0
VARGDLGIEIPAPEVL	8	2	1	P00549		1648.93	High	3.17	0
VDYKNITKVISAGRI	1	1	1	P00549		1676.97	High	2.71	0
VDYKNITKVISAGRIIY	7	1	1	P00549		1953.12	High	3.69	0
VDLPAL	1	4	1	P00549		627.371	High	1.28	0
VDLPALSEKDKEDLRF	10	1	1	P00549		1874.99	High	4.27	0
TIREVLGEQGKDVKI	1	1	1	P00549		1684.96	High	3.81	0
TTDDKYAKACDDKIMY	1	1	1	P00549		1880.84	High	2.31	0
DTKGPEIRTGTTTNDVDYPIPPNHE	1	1	1	P00549		2767.32	High	2.94	0
ARINFGIE	2	1	1	P00549		919.5	High	2.04	0
ARINFGIEKAKE	2	1	1	P00549		1375.77	High	3.46	0
ARINFGIEKAKEFGIL	2	1	1	P00549		1806.03	High	2.7	0
ARKSEELYPGRPLA	1	4	1	P00549		1586.86	High	2.5	0
AVQKKLIAKSNLAGKPVIC	2	2	1	P00549		1981.2	High	2.65	0
AVAAVF	1	1	1	P00549		577.334	High	1.37	0
IAYLPNY	2	1	1	P00549		853.445	High	1.46	0
IAYLPNYDD	1	1	1	P00549		1083.5	High	1.32	0
IIVLSTSGTTPRL	3	2	1	P00549		1357.8	High	3.05	0
GIEIPAPEVL	1	2	1	P00549		1037.59	High	1.51	0
KKGDTYVSIQGFKAGAGHSNTLQ	1	1	1	P00549		2407.24	High	3.01	0
NSVDQIKDVGAKW	1	2	2	Q750Y8; P00942		1459.75	High	1.91	0
SIRKFLASKLGDKAASE	1	1	1	P00942		1821.02	High	2.32	0
SIRKFLASKLGDKAASEL	1	1	1	P00942		1934.11	High	3.61	0
SVDQIKDVGAKW	1	2	2	Q750Y8; P00942		1345.71	High	2.41	0
RQLNAVL	1	1	1	P00942		813.494	High	1.9	0
RILYGGSANGSNAVTF	2	1	1	P00942		1626.82	High	3.15	0
RILYGGSANGSNAVTFKDKADVDG	4	1	1	P00942		2455.22	High	5.38	0
RLNTASIPENVE	1	1	1	P00942		1342.7	High	2.14	0
LRILYGGSANGSN	2	1	1	P00942		1321.69	High	3.39	0
LRILYGGSANGSNA	2	1	1	P00942		1392.72	High	3.21	0
LRILYGGSANGSNAVTF	2	1	1	P00942		1739.91	High	3.63	0
LRILYGGSANGSNAVTFKDKADVDG	2	1	1	P00942		2568.31	High	4.52	0
LRILYGGSANGSNAVT	2	1	1	P00942		1592.84	High	3.49	0
WTNVVV	2	1	1	P00942		717.393	High	1.35	0
WTNVVVA	1	1	1	P00942		788.43	High	1.92	0
VVICPPATYL	1	2	2	Q750Y8; P00942		1075.59	High	1.51	0
VVERQLNAVL	2	1	1	P00942		1140.67	High	2.12	0
YLKASGAFTGENSVDQIKDVGAKW	3	1	1	P00942		2584.3	High	5.72	0
VAYEPVW	2	1	1	P00942		863.43	High	1.63	0
VGGASLKPEF	1	3	2	Q750Y8; P00942		1004.54	High	2.14	0
VERQLNAVL	2	1	1	P00942		1041.61	High	2.28	0
VKKPQVTVGAQNAYL	1	1	1	P00942		1615.92	High	3.42	0
EEVKDWTNVVV	1	1	1	P00942		1317.67	High	2.04	0
EEVKDWTNVVVA	1	1	1	P00942		1388.71	High	1.97	0
FLVGGASL	2	3	2	Q750Y8; P00942		763.435	High	2.25	0
FFVGGN	2	3	2	Q750Y8; P00942		640.309	High	1.52	0
ALGQGVGVIL	1	1	1	P00942		926.567	High	1.36	0
AIGTGLAATPEDAQDIHA	2	1	1	P00942		1750.86	High	2.75	0
AATPEDAQDIHASIRKF	1	1	1	P00942		1869.95	High	3.51	0
AATPEDAQDIHASIRKFLASKLGD	1	1	1	P00942		2554.33	High	4.57	0
AYEPVW	1	3	2	Q750Y8; P00942		764.361	High	1.58	0
ARTFFVGGN	3	2	2	Q750Y8; P00942		968.495	High	2.93	0
ARTFFVGGNF	1	2	2	Q750Y8; P00942		1115.56	High	2.18	0
LDYSVSL	1	1	1	P00942		796.409	High	1.44	0
LKASGAFTGENSVDQIKDVGAKW	1	1	1	P00942		2421.24	High	2.44	0
IADKTKFALGQGVGVIL	5	1	1	P00942		1730.02	High	3.3	0
KASGAFTGENSVDQIKDVG	1	1	1	P00942		1922.95	High	2.89	0
KASGAFTGENSVDQIKDVGAK	2	1	1	P00942		2122.08	High	5.08	0
KASGAFTGENSVDQIKDVGAKW	6	1	1	P00942		2308.16	High	4.49	0
RQALGERIKPVVVINKVDRAL	1	2	1	P32324		2374.44	High	4.03	0
RQATGGQAFPQM	1	4	1	P32324		1291.62	High	1.92	0
SFGFTGEL	1	4	1	P32324		857.404	High	1.37	0
LQDLEHDHAGVPLKISPPVVA	3	1	1	P32324		2235.21	High	3.47	0
LRQATGGQAFPQM	1	4	1	P32324		1404.71	High	2.09	0
LRQATGGQAFPQM	2	4	1	P32324	1xOxidation [M13]	1420.7	High	2.32	0
MLYVSKMVPTSDKGRF	1	4	1	P32324		1858.96	High	2.68	0
IVLHLPSPVTAQA	7	1	1	P32324		1345.78	High	2.52	0
LYVSKMVPTSDKGRF	2	4	1	P32324		1727.91	High	3.46	0
LYVSKMVPTSDKGRF	2	4	1	P32324	1xOxidation [M6]	1743.91	High	2.71	0
VVDTIEGVCV	1	1	1	P32324		1033.52	High	1.22	0
YRETVESESSQTAL	2	1	1	P32324		1599.75	High	3.75	0
YVSKMVPTSDKGRF	4	4	1	P32324		1614.83	High	3.44	0
YVSKMVPTSDKGRF	2	4	1	P32324	1xOxidation [M5]	1630.83	High	3.01	0
YGWDVTD	1	2	1	P32324		855.352	High	1.47	0
VAVEVKNANDLPKL	1	4	1	P32324		1509.86	High	2.25	0
VAFTVDQM	1	2	1	P32324		910.434	High	1.68	0
TVKAYLPVNE	2	4	1	P32324		1133.62	High	2.32	0
TVKAYLPVNESF	1	4	1	P32324		1367.72	High	2.18	0
TVKAYLPVNESFGF	1	4	1	P32324		1571.81	High	2.09	0
TVKAYLPVNESFGFTGE	1	4	1	P32324		1858.92	High	2	0
TVDQMRSLMD	1	2	1	P32324		1195.54	High	2.36	0
VQRAGIISAAKAGEARF	3	3	1	P32324		1744.98	High	4.11	0
VGIDQF	1	3	1	P32324		678.346	High	1.33	0
VGIDQFL	1	3	1	P32324		791.43	High	1.66	0
VFDHWSTLGSDPLDPTSKAGE	6	1	1	P32324		2259.06	High	3.68	0
VIDQTKAVQYLHE	3	1	1	P32324		1543.81	High	2.8	0
VLGDVQVYPARGTVAF	1	1	1	P32324		1691.91	High	2.84	0
EQRPGTPLF	3	4	1	P32324		1044.55	High	2.07	0
FIKAIQRVVL	1	1	1	P32324		1186.77	High	2.23	0
FLLKTGTLTTSETAHNMKVMKF	1	1	1	P32324		2498.31	High	3.06	0
FLLKTGTLTTSETAHNMKVMKF	2	1	1	P32324	1xOxidation [M]	2514.31	High	3.45	0
FQWATKEGPIF	1	3	1	P32324		1323.67	High	1.99	0
AIENGIINPRDDF	3	1	1	P32324		1473.73	High	2.19	0
AAFQWATKEGPIFGEE	1	1	1	P32324		1780.85	High	2.26	0
DKVTNVRNMSV	1	2	1	P32324		1262.65	High	2.22	0
ARKIWCFGPDGNGPNL	1	4	1	P32324		1744.86	High	2.55	0
LAIENGIINPRDDF	2	1	1	P32324		1586.82	High	3.02	0
IAHVDHGKSTLTDSL	2	4	1	P32324		1593.82	High	2.7	0
LKTGTLTTSETAHNMKVMKF	1	1	1	P32324		2238.16	High	2.61	0
GRFVEPIDDCPAGNIIG	1	2	1	P32324		1772.86	High	2.03	0
GDVQVYPARGTVAF	2	1	1	P32324		1479.76	High	2.59	0
GFTGELRQATGGQAFPQM	1	4	1	P32324		1895.91	High	2.2	0
LADPKIQEPVF	1	1	1	P32324		1256.69	High	2	0
QERDPANLPWASL	2	1	1	P00358		1496.75	High	2.14	0
RIALQRKNVEVVA	1	1	1	P00358		1495.91	High	2.67	0
PANLPWASL	4	1	1	P00358		968.52	High	2.2	0
IQLSPKF	2	3	3	P00360; P00359; P00358		832.493	High	1.7	0
MFKYDSTHGRYAGE	2	2	2	P00359; P00358		1661.74	High	3.77	0
VSVVDL	3	5	3	P00360; P00359; P00358		631.366	High	1.6	0
VRVAINGF	3	2	2	P00359; P00358		875.51	High	2.53	0
VRVAINGFGRIGRL	1	2	2	P00359; P00358		1527.92	High	2.7	0
VRVAINGFGRIGRLVM	5	2	2	P00359; P00358		1758.03	High	3.29	0
VRVAINGFGRIGRLVM	2	2	2	P00359; P00358	1xOxidation [M16]	1774.03	High	2.94	0
VVALNDPFISND	1	1	1	P00358		1303.65	High	1.94	0
YMFKYDSTHGRYAGE	1	2	2	P00359; P00358		1824.8	High	2.93	0
YSTRVVDL	1	3	2	P00359; P00358		952.51	High	2.31	0
YDEIKKVVKAAAEGKLKGVLGYTED	1	2	2	P00359; P00358		2724.48	High	3.8	0
YDNEYGY	1	4	3	P00360; P00359; P00358		923.342	High	1.52	0
YDNEYGYSTRV	2	3	2	P00359; P00358		1366.59	High	2.85	0
YDNEYGYSTRVVDL	3	3	2	P00359; P00358		1693.77	High	3.1	0
YGYSTRVVDL	1	3	2	P00359; P00358		1172.59	High	2.11	0
YGYSTRVVD	1	3	2	P00359; P00358		1059.51	High	1.93	0
VALNDPFISND	1	1	1	P00358		1204.58	High	1.89	0
VMGVNEEKYTSDL	1	2	2	P00359; P00358	1xOxidation [M2]	1500.69	High	2.08	0
VKLVSW	2	3	2	P00359; P00358		731.445	High	2.26	0
ERDPANLPWASL	1	1	1	P00358		1368.69	High	2.48	0
FQERDPANLPWASL	1	1	1	P00358		1643.82	High	1.99	0
FQERDPANLPWASLN	1	1	1	P00358		1757.86	High	2.07	0
FGIEEGL	3	4	3	P00360; P00359; P00358		764.383	High	1.62	0
FKYDSTHGRYAGE	4	2	2	P00359; P00358		1530.7	High	2.93	0
FGIEEGLM	2	4	3	P00360; P00359; P00358		895.423	High	1.76	0
AAKAVGKVLPELQGKLTGMA	1	3	3	P00360; P00359; P00358		1982.15	High	3.14	0
AFGIEEGL	1	3	3	P00360; P00359; P00358		835.42	High	1.31	0
DEIKKVVKAAAEGKLKGVLGYTED	3	2	2	P00359; P00358		2561.42	High	4.02	0
DAAAGIQLSPKF	1	1	1	P00358		1217.65	High	2.34	0
APLAKVINDAF	2	3	3	P00360; P00359; P00358		1158.65	High	2.32	0
AQKHIDAGAKKVVITAPSSTAPMF	1	3	2	P00359; P00358		2468.33	High	3.42	0
AQKHIDAGAKKVVITAPSSTAPMF	2	3	2	P00359; P00358	1xOxidation [M23]	2484.33	High	2.92	0
AVVSSDF	1	3	3	P00360; P00359; P00358		724.351	High	1.87	0
IDSTGVF	1	3	2	P00359; P00358		738.367	High	1.4	0
IAIDSTGVF	1	3	2	P00359; P00358		922.488	High	1.53	0
LNDPFISND	1	1	1	P00358		1034.48	High	1.93	0
IKKVVKAAAEGKLKGVLGYTED	1	2	2	P00359; P00358		2317.35	High	3.22	0
GIQLSPKF	1	3	3	P00360; P00359; P00358		889.514	High	1.74	0
GIEEGLM	2	4	3	P00360; P00359; P00358	1xOxidation [M7]	764.349	High	2.35	0
GIEEGLM	2	4	3	P00360; P00359; P00358		748.355	High	1.91	0
FRVPTVDV	2	4	3	P00360; P00359; P00358		932.52	High	1.9	0
FRVPTVDVS	3	4	3	P00360; P00359; P00358		1019.55	High	2.09	0
FRVPTVDVSV	2	4	3	P00360; P00359; P00358		1118.62	High	2.35	0
KIVSNASCTTNCLAPLAKVINDA	1	3	3	P00360; P00359; P00358		2346.22	High	2.57	0
PYIVQL	1	1	1	P16521		732.429	High	1.21	0
RETGIKRKSAVIIDNM	1	1	1	P16521		1831.02	High	2.72	0
RIAYIKQHAFAHIESHL	1	2	1	P16521		2034.1	High	3.41	0
PFLGKLLPGLKSNF	5	1	1	P16521		1530.9	High	2.81	0
SIMVPLLSRGLNE	1	1	1	P16521		1428.79	High	2.04	0
SIMVPLL	1	3	1	P16521		772.464	High	1.57	0
SLAYGAKILLNKTQL	2	3	1	P16521		1632.97	High	2.78	0
SSRIAVIGPNGAGKSTL	3	4	1	P16521		1627.91	High	4.05	0
SVDNAWLPRGEL	4	3	1	P16521		1356.69	High	2.45	0
SFLNGNIIEHDVPEHF	1	1	1	P16521		1867.9	High	2.34	0
ISIVNAVNPVA	1	1	1	P16521		1096.64	High	1.98	0
ISIVNAVNPVAIKALLPHLTNA	1	1	1	P16521		2268.34	High	2.99	0
LRMPELIPVL	2	4	1	P16521		1180.71	High	2.07	0
MRAIANGQVDGFPTQEE	2	1	1	P16521		1862.87	High	2.38	0
MTKATETVDNKDIERFIPSL	1	1	1	P16521		2308.19	High	2.38	0
VYVEHDIDGTHSDTSVLDF	2	1	1	P16521		2148.97	High	2.65	0
VYVEHDIDGTHSDTSVL	1	1	1	P16521		1886.88	High	2.61	0
YIAAIGADL	1	1	1	P16521		906.493	High	1.63	0
VASFLNG	1	1	1	P16521		707.372	High	1.54	0
VASFLNGNIIEHDVPEHF	1	1	1	P16521		2038	High	2.35	0
VAEVTPATL	1	3	1	P16521		900.504	High	2.4	0
VAHIANQSNLSPSVEPYIVQ	2	1	1	P16521		2166.12	High	3.86	0
VAHIANQSNLSPSVEPYIVQL	2	1	1	P16521		2279.2	High	2.15	0
VAHIANQSNLSPSVE	2	1	1	P16521		1565.79	High	3.36	0
VEDPQVIAPFL	2	1	1	P16521		1227.66	High	2.34	0
TNAGNKDKEIQSVASETL	3	1	1	P16521		1904.96	High	2.58	0
TKATETVDNKDIERFIPSL	3	1	1	P16521		2177.14	High	3.41	0
TVDNKDIERFIPSL	1	1	1	P16521		1646.87	High	2.85	0
FRKRAVDNIPVGPNF	2	3	1	P16521		1729.95	High	3.01	0
FRKRAVDNIPVGPNFDDE	1	2	1	P16521		2089.05	High	2.34	0
FRKRAVDNIPVGPNFDDEEDEGED	1	2	1	P16521		2763.25	High	3.36	0
FQKLSVATADNRHEIASE	3	1	1	P16521		2016.01	High	3.43	0
FGELAKGIKDKKTAANAMQA	1	1	1	P16521		2092.12	High	2.57	0
AAMTKATETVDNKDIERFIPSL	2	1	1	P16521		2450.26	High	3.56	0
AVAHIANQSNLSPSVE	1	1	1	P16521		1636.83	High	2.97	0
AVAHIANQSNLSPSVEPYIVQ	2	1	1	P16521		2237.16	High	3.06	0
LDRDSLGALSKA	1	4	1	P16521		1245.68	High	2.36	0
LNGNIIEHDVPEHF	1	1	1	P16521		1633.8	High	3.06	0
INVLTGEL	2	4	1	P16521		858.493	High	1.74	0
INVLTGELLPTSGE	1	2	1	P16521		1442.77	High	2.68	0
INVLTGELLPTSGEVYTHE	3	2	1	P16521		2072.05	High	3.61	0
FTHITPYMTIF	1	1	1	P16521		1370.68	High	2.03	0
IADPTEVPETVHLLGATTF	1	1	1	P16521		2011.04	High	2.01	0
KEALASGQFRPLTRKEIEE	1	3	1	P16521		2202.19	High	3.59	0
QIEDPSADELRKAEVGL	3	2	2	P40150; P11484		1869.96	High	3.49	0
NVLRIINEPTAAA	2	7	4	P10591; P40150; P10592; P11484		1381.78	High	2.34	0
SVQKDMKTWPFKVIDVDGNPVIE	1	2	2	P40150; P11484		2645.36	High	3.29	0
ITISNAVGRLSSEE	2	2	2	P40150; P11484		1475.77	High	2.65	0
LRIINEPTA	3	7	4	P10591; P40150; P10592; P11484		1026.59	High	2.2	0
LRIINEPTAA	1	7	4	P10591; P40150; P10592; P11484		1097.63	High	2.25	0
LRIINEPTAAA	2	7	4	P10591; P40150; P10592; P11484		1168.67	High	2.57	0
NDAQRQATKDAGAISGL	3	2	2	P40150; P11484		1715.87	High	3.81	0
NDAQRQATKDAGAISGLNV	3	2	2	P40150; P11484		1928.98	High	3.33	0
VVLVGGSTRIPKVQKLLSDF	1	3	2	P40150; P11484		2156.28	High	2.38	0
VAFTPEERL	2	2	1	P11484		1061.56	High	2.2	0
VAYGAAVQGAIL	2	2	2	P40150; P11484		1132.64	High	2.13	0
VEKSTGKSSNITISNAVGRLSSEE	2	2	2	P40150; P11484		2493.28	High	4.29	0
VEIIANEQGNRVTPS	1	3	2	P40150; P11484		1626.84	High	2.64	0
VEIIANEQGNRVTPSF	2	3	2	P40150; P11484		1773.91	High	3.47	0
TGQSTSDETKDLL	1	2	2	P40150; P11484		1394.66	High	2.16	0
TGQSTSDETKDLLLL	1	2	2	P40150; P11484		1620.83	High	2.52	0
TKMKEIAEAKIGKKVEKAVITVPAY	1	3	2	P40150; P11484		2745.59	High	3.05	0
VITVPAYF	1	4	2	P40150; P11484		909.508	High	1.5	0
EIIANEQGNRVTPSF	1	3	2	P40150; P11484		1674.84	High	2.02	0
DVAPLSL	2	7	4	P10591; P40150; P10592; P11484		714.403	High	1.73	0
DVAPLSLG	1	7	4	P10591; P40150; P10592; P11484		771.425	High	1.32	0
FNDAQRQATKDAGAISGL	3	2	2	P40150; P11484		1862.94	High	2.54	0
FNDAQRQATKDAGAISGLNV	1	2	2	P40150; P11484		2076.05	High	2.95	0
FFDGKQLEKSINPDE	1	2	2	P40150; P11484		1766.86	High	2.39	0
FDGKQLEKSINPDE	1	2	2	P40150; P11484		1619.79	High	2.49	0
FDGKQLEKSINPDEA	1	2	2	P40150; P11484		1690.83	High	2.13	0
FKSTLEPVE	1	3	2	P40150; P11484		1049.55	High	1.94	0
FKSTLEPVEQVLKDAKISKSQIDE	3	2	2	P40150; P11484		2732.47	High	4.23	0
FKAADEAF	1	3	2	P40150; P11484		898.431	High	2.01	0
AKIGKKVEKAVITVPAY	1	3	2	P40150; P11484		1815.11	High	2.74	0
DLGGGTF	1	13	6	P10591; P40150; P16474; P0CS91; P10592; P11484		666.309	High	1.86	0
AVITVPAY	1	4	2	P40150; P11484		833.477	High	1.38	0
LEETKTFSPQEISA	1	2	2	P40150; P11484		1579.78	High	2.51	0
LDVAPLSLG	2	7	4	P10591; P40150; P10592; P11484		884.509	High	1.92	0
IGDAAKNQAALNPRNTVF	4	3	2	P40150; P11484		1900	High	5.18	0
IAYGLGAGKSEKERHVLIF	1	3	2	P40150; P11484		2088.16	High	3.91	0
LHIAGGVY	1	2	2	P40150; P11484		829.457	High	1.94	0
IIANEQGNRVTPSF	2	3	2	P40150; P11484		1545.8	High	2.93	0
FVAFTPEERL	1	2	1	P11484		1208.63	High	2.12	0
GEFDLKNIPMMPAGEPVL	2	2	2	P40150; P11484	1xOxidation [M]	1973.97	High	1.97	0
QIEDPSADELRKAEVGL	3	2	2	P40150; P11484		1869.96	High	3.49	0
NVLRIINEPTAAA	2	7	4	P10591; P40150; P10592; P11484		1381.78	High	2.34	0
SVQKDMKTWPFKVIDVDGNPVIE	1	2	2	P40150; P11484		2645.36	High	3.29	0
ITISNAVGRLSSEE	2	2	2	P40150; P11484		1475.77	High	2.65	0
LRIINEPTA	3	7	4	P10591; P40150; P10592; P11484		1026.59	High	2.2	0
LRIINEPTAA	1	7	4	P10591; P40150; P10592; P11484		1097.63	High	2.25	0
LRIINEPTAAA	2	7	4	P10591; P40150; P10592; P11484		1168.67	High	2.57	0
NDAQRQATKDAGAISGL	3	2	2	P40150; P11484		1715.87	High	3.81	0
NDAQRQATKDAGAISGLNV	3	2	2	P40150; P11484		1928.98	High	3.33	0
VVLVGGSTRIPKVQKLLSDF	1	3	2	P40150; P11484		2156.28	High	2.38	0
VAYGAAVQGAIL	2	2	2	P40150; P11484		1132.64	High	2.13	0
VEKSTGKSSNITISNAVGRLSSEE	2	2	2	P40150; P11484		2493.28	High	4.29	0
VEIIANEQGNRVTPS	1	3	2	P40150; P11484		1626.84	High	2.64	0
VEIIANEQGNRVTPSF	2	3	2	P40150; P11484		1773.91	High	3.47	0
TGQSTSDETKDLL	1	2	2	P40150; P11484		1394.66	High	2.16	0
TGQSTSDETKDLLLL	1	2	2	P40150; P11484		1620.83	High	2.52	0
TKMKEIAEAKIGKKVEKAVITVPAY	1	3	2	P40150; P11484		2745.59	High	3.05	0
VITVPAYF	1	4	2	P40150; P11484		909.508	High	1.5	0
EIIANEQGNRVTPSF	1	3	2	P40150; P11484		1674.84	High	2.02	0
DVAPLSL	2	7	4	P10591; P40150; P10592; P11484		714.403	High	1.73	0
DVAPLSLG	1	7	4	P10591; P40150; P10592; P11484		771.425	High	1.32	0
FNDAQRQATKDAGAISGL	3	2	2	P40150; P11484		1862.94	High	2.54	0
FNDAQRQATKDAGAISGLNV	1	2	2	P40150; P11484		2076.05	High	2.95	0
FFDGKQLEKSINPDE	1	2	2	P40150; P11484		1766.86	High	2.39	0
FDGKQLEKSINPDE	1	2	2	P40150; P11484		1619.79	High	2.49	0
FDGKQLEKSINPDEA	1	2	2	P40150; P11484		1690.83	High	2.13	0
FKSTLEPVE	1	3	2	P40150; P11484		1049.55	High	1.94	0
FKSTLEPVEQVLKDAKISKSQIDE	3	2	2	P40150; P11484		2732.47	High	4.23	0
FKAADEAF	1	3	2	P40150; P11484		898.431	High	2.01	0
AKIGKKVEKAVITVPAY	1	3	2	P40150; P11484		1815.11	High	2.74	0
DLGGGTF	1	13	6	P10591; P40150; P16474; P0CS91; P10592; P11484		666.309	High	1.86	0
AVITVPAY	1	4	2	P40150; P11484		833.477	High	1.38	0
LEETKTFSPQEISA	1	2	2	P40150; P11484		1579.78	High	2.51	0
LDVAPLSLG	2	7	4	P10591; P40150; P10592; P11484		884.509	High	1.92	0
IGDAAKNQAALNPRNTVF	4	3	2	P40150; P11484		1900	High	5.18	0
IAYGLGAGKSEKERHVLIF	1	3	2	P40150; P11484		2088.16	High	3.91	0
LHIAGGVY	1	2	2	P40150; P11484		829.457	High	1.94	0
IIANEQGNRVTPSF	2	3	2	P40150; P11484		1545.8	High	2.93	0
GVGMQGDIF	1	1	1	P40150		923.429	High	1.32	0
GVGMQGDIFG	1	1	1	P40150		980.451	High	1.37	0
GEFDLKNIPMMPAGEPVL	2	2	2	P40150; P11484	1xOxidation [M]	1973.97	High	1.97	0
PVFDAPQNL	2	2	2	P06169; P16467		1000.51	High	2	0
QAKQLLLHHTLGNGDF	1	3	2	P06169; P16467		1791.95	High	2.68	0
PANLVD	1	4	2	P06169; P16467		628.33	High	1.27	0
SLGAIL	6	10	2	P33307; P16467		573.361	High	1.67	0
SALNGIAGSYAEHVGVL	1	3	2	P06169; P16467		1657.85	High	2.29	0
SALNGIAGSY	1	3	2	P06169; P16467		952.473	High	1.55	0
SDFNTGSF	2	3	2	P06169; P16467		874.358	High	2.18	0
RWAGNANELNAA	2	3	2	P06169; P16467		1286.62	High	2.18	0
LSDFNTGSF	3	3	2	P06169; P16467		987.442	High	2.46	0
ITLGKYLF	2	3	2	P06169; P16467		954.566	High	2.26	0
LTLGKYI	2	4	2	P06169; P16467		807.497	High	2.14	0
MRWAGNANELNA	1	2	2	P06169; P16467		1346.63	High	2.08	0
MRWAGNANELNAA	1	2	2	P06169; P16467		1417.66	High	2.52	0
IVIAETGTSAF	1	1	1	P16467		1108.59	High	1.53	0
YAADGYARIKGMSC	2	2	2	P06169; P16467		1505.69	High	2.88	0
WGSIGF	2	3	2	P06169; P16467		666.325	High	1.56	0
VTPMGKGAIDEQHPRYGGV	2	1	1	P16467	1xOxidation [M4]	2028	High	3.04	0
VTPMGKGAIDEQHPRYGGVY	1	1	1	P16467	1xOxidation [M4]	2191.06	High	2.55	0
YAEHVGVL	1	3	2	P06169; P16467		887.462	High	1.78	0
YETHRVATTGEW	1	2	2	P06169; P16467		1449.68	High	1.94	0
VDLNVPAKL	1	2	2	P06169; P16467		968.578	High	1.91	0
TLGKYI	2	5	2	P06169; P16467		694.413	High	1.2	0
TVGALL	1	2	1	P16467		573.361	High	1.72	0
TVFHRMSANISETTAM	3	2	2	P06169; P16467	1xOxidation [M]	1811.84	High	2.91	0
TVFGLPGDF	3	2	2	P06169; P16467		952.477	High	2.17	0
TVFHRMSANISE	1	3	2	P06169; P16467		1391.67	High	2.68	0
TVFHRMSANISET	2	3	2	P06169; P16467		1492.72	High	2.57	0
TVFHRMSANISETTAM	3	2	2	P06169; P16467		1795.85	High	3.43	0
VGTLSRPEVKKAVESAD	1	1	1	P16467		1785.97	High	2.3	0
VFGLPGDF	3	2	2	P06169; P16467		851.43	High	1.47	0
FNTGSF	1	3	2	P06169; P16467		672.299	High	1.93	0
FIGDGSLQL	1	3	2	P06169; P16467		949.499	High	1.67	0
FHSDHIKIRNATFPGVQ	1	1	1	P16467		1967.02	High	2.38	0
ALLSDF	1	3	2	P06169; P16467		665.35	High	1.65	0
AAEEIDPKKRVIL	6	2	2	P06169; P16467		1481.87	High	3.19	0
AAEEIDPKKRVILF	6	2	2	P06169; P16467		1628.94	High	3.23	0
IGDGSLQL	2	3	2	P06169; P16467		802.431	High	1.86	0
ILSLGAI	2	2	2	Q756G2; P16467		686.445	High	1.71	0
ILSIGALL	1	1	1	P16467		799.529	High	1.87	0
LILSIGAL	1	1	1	P16467		799.529	High	1.8	0
LGLPANL	1	3	2	P06169; P16467		697.424	High	1.65	0
HRMSANISETTAM	1	2	2	P06169; P16467	1xOxidation [M13]	1464.66	High	2.69	0
HRMSANISETTAM	1	2	2	P06169; P16467		1448.66	High	2.65	0
SSKVGYTLPSHIISTSD	1	2	1	P10664		1791.91	High	2.61	0
SSKVGYTLPSHIISTSDV	3	2	1	P10664		1890.98	High	2.96	0
SAPIRPDIVHTVF	1	2	1	P10664		1451.8	High	2.39	0
LQLAPGAHLGRF	4	2	1	P10664		1279.73	High	3	0
LRNVPGVETANVASLNL	1	2	1	P10664		1766.98	High	2.84	0
NLLQLAPGAHLGRF	3	2	1	P10664		1506.85	High	3.65	0
LVLARGHRVEKIPEIPLVVS	1	2	1	P10664		2225.35	High	3.29	0
TANVASLNL	1	2	1	P10664		902.494	High	1.9	0
WRKWNVKVNHNEKRYATASA	1	2	1	P10664		2458.29	High	4.74	0
VTRIINSSEIQS	1	2	1	P10664		1346.73	High	3.11	0
YAEDNGIVKALRNVPGVE	2	2	1	P10664		1944.02	High	3.39	0
VASSKVGYTLPSHIISTSDV	2	2	1	P10664		2061.09	High	3.11	0
VIWTEAA	1	2	1	P10664		789.414	High	1.24	0
VLARGHRVEKIPEIPLVVSTDL	4	2	1	P10664		2441.42	High	4.59	0
VLARGHRVEKIPEIPLVV	1	2	1	P10664		2025.23	High	3.3	0
VLARGHRVEKIPEIPLVVS	1	2	1	P10664		2112.27	High	2.6	0
ESIQKTKEAVAALKAVGAHSDL	2	2	1	P10664		2266.24	High	4.9	0
AAEKLGSKKAEKTGTKPAAVF	1	2	1	P10664		2132.21	High	3.55	0
AEDNGIVKALRNVPGVETANV	2	2	1	P10664		2166.15	High	4.06	0
AEDNGIVKALRNVPGVE	2	2	1	P10664		1780.96	High	2.72	0
ARGHRVEKIPEIPLVVSTDL	3	2	1	P10664		2229.27	High	4.28	0
RIIAAIPNPEDVVA	1	2	2	A6ZUM5; A7A0V3		1477.84	High	1.94	0
ITRSFKEPRL	2	4	2	A6ZUM5; A7A0V3		1246.73	High	2.53	0
ISSRTYGQRAVL	1	2	1	A7A0V3		1350.75	High	2.73	0
NARPDGVHVINVGKTWEKLVL	2	2	2	A6ZUM5; A7A0V3		2345.31	High	3.1	0
YVNIPVIA	2	4	2	A6ZUM5; A7A0V3		888.519	High	2.14	0
YVNIPVIAL	2	4	2	A6ZUM5; A7A0V3		1001.6	High	2.13	0
VDVAIPCNNRGKHSIGL	1	3	2	A6ZUM5; A7A0V3		1792.95	High	2.34	0
VDRTQPWSIMPDL	1	3	2	A6ZUM5; A7A0V3	1xOxidation [M10]	1573.77	High	2.14	0
VDRTQPWSIM	3	3	2	A6ZUM5; A7A0V3	1xOxidation [M10]	1248.6	High	2.65	0
TDLDSPSEF	1	2	2	A6ZUM5; A7A0V3		1010.43	High	2.48	0
VNIPVIA	1	4	2	A6ZUM5; A7A0V3		725.456	High	2	0
VNIPVIAL	1	4	2	A6ZUM5; A7A0V3		838.54	High	2.36	0
VQVHQEPYVF	2	2	2	A6ZUM5; A7A0V3		1245.63	High	2.15	0
AANTHLGARNVQVHQEPYVF	1	2	2	A6ZUM5; A7A0V3		2251.14	High	3.39	0
AARIIAAIPNPED	2	2	2	A6ZUM5; A7A0V3		1350.74	High	2.35	0
AARIIAAIPNPEDVVA	2	2	2	A6ZUM5; A7A0V3		1619.91	High	2.01	0
AAHTGATPIAGRFTPGSF	3	2	2	A6ZUM5; A7A0V3		1758.89	High	4.09	0
AAHTGATPIAGRFTPGSFTNY	1	2	2	A6ZUM5; A7A0V3		2137.05	High	3.26	0
DLTPEDAQL	1	3	2	A6ZUM5; A7A0V3		1001.48	High	1.54	0
LLAANTHLGARNVQVHQEPYVF	1	2	2	A6ZUM5; A7A0V3		2477.3	High	3.31	0
FYRNPEEVEQ	1	1	1	A7A0V3		1310.6	High	2.04	0
GARNVQVHQEPYVF	1	2	2	A6ZUM5; A7A0V3		1643.83	High	3.32	0
KFAAHTGATPIAGRFTPGSF	8	2	2	A6ZUM5; A7A0V3		2034.06	High	4.59	0
KFAAHTGATPIAGRFTPGSFTNY	3	2	2	A6ZUM5; A7A0V3		2412.21	High	4.86	0
PLVGGHEGAGVVVG	1	2	2	P00331; P00330		1247.67	High	2.03	0
PLVGGHEGAGVVVGMGE	1	2	2	P00331; P00330		1564.78	High	3.28	0
PLVGGHEGAGVVVGMGE	1	2	2	P00331; P00330	1xOxidation [M15]	1580.77	High	1.95	0
PLVGGHEGAGVVVGMGENVKG	2	2	2	P00331; P00330	1xOxidation [M15]	1979	High	3.13	0
PLVGGHEGAGVVVGMGENVKG	1	2	2	P00331; P00330		1963.01	High	2.33	0
ISGAAGGLGSLAV	1	4	2	P00331; P00330		1072.6	High	1.9	0
ISGAAGGLGSL	2	4	2	P00331; P00330		902.494	High	3.08	0
VVKSISIVGSYVGNRADTREALD	1	2	2	P00331; P00330		2449.3	High	2.64	0
VVKSISIVGSYVGNRADTREALDF	2	2	2	P00331; P00330		2596.37	High	3.05	0
VVKSISIVGSYVGNRADTRE	1	2	2	P00331; P00330		2150.16	High	2.85	0
VVKSISIVGSYVGNRADT	2	2	2	P00331; P00330		1865.01	High	2.36	0
VGNRADTREALDF	1	5	2	P00331; P00330		1463.72	High	3.01	0
AGITVYKALKSANL	1	2	2	P00331; P00330		1448.85	High	2.43	0
DAVQAAHIPQGTDL	2	2	2	P00331; P00330		1435.72	High	2.68	0
CELGNESNCPHADLSGYTHDGSF	1	2	2	P00331; P00330		2452.98	High	3.77	0
AVQAAHIPQGTDL	1	2	2	P00331; P00330		1320.69	High	2.08	0
LINVKYSGVCHTDL	3	4	2	P00331; P00330		1561.8	High	2.62	0
GNESNCPHADLSGYTHDGSF	2	2	2	P00331; P00330		2107.84	High	2.81	0
GNESNCPHADLSGYTHDGSFQE	2	1	1	P00331		2364.94	High	2.57	0
HAWHGDWPLPTKL	12	1	1	P00331		1557.8	High	3.28	0
HAWHGDWPLPTKLPLVGGHEGAG	3	1	1	P00331		2432.23	High	4.01	0
GHWAAISGAAGGL	1	1	1	P00331		1167.59	High	1.21	0
RIIAAIPNPEDVVA	1	2	2	A6ZUM5; A7A0V3		1477.84	High	1.94	0
ITRSFKEPRL	2	4	2	A6ZUM5; A7A0V3		1246.73	High	2.53	0
ISSRTFGQRAVL	1	1	1	A6ZUM5		1334.75	High	2.33	0
NARPDGVHVINVGKTWEKLVL	2	2	2	A6ZUM5; A7A0V3		2345.31	High	3.1	0
YVNIPVIA	2	4	2	A6ZUM5; A7A0V3		888.519	High	2.14	0
YVNIPVIAL	2	4	2	A6ZUM5; A7A0V3		1001.6	High	2.13	0
VDVAIPCNNRGKHSIGL	1	3	2	A6ZUM5; A7A0V3		1792.95	High	2.34	0
VDRTQPWSIMPDL	1	3	2	A6ZUM5; A7A0V3	1xOxidation [M10]	1573.77	High	2.14	0
VDRTQPWSIM	3	3	2	A6ZUM5; A7A0V3	1xOxidation [M10]	1248.6	High	2.65	0
TDLDSPSEF	1	2	2	A6ZUM5; A7A0V3		1010.43	High	2.48	0
VNIPVIA	1	4	2	A6ZUM5; A7A0V3		725.456	High	2	0
VNIPVIAL	1	4	2	A6ZUM5; A7A0V3		838.54	High	2.36	0
VQVHQEPYVF	2	2	2	A6ZUM5; A7A0V3		1245.63	High	2.15	0
AANTHLGARNVQVHQEPYVF	1	2	2	A6ZUM5; A7A0V3		2251.14	High	3.39	0
AARIIAAIPNPED	2	2	2	A6ZUM5; A7A0V3		1350.74	High	2.35	0
AARIIAAIPNPEDVVA	2	2	2	A6ZUM5; A7A0V3		1619.91	High	2.01	0
AAHTGATPIAGRFTPGSF	3	2	2	A6ZUM5; A7A0V3		1758.89	High	4.09	0
AAHTGATPIAGRFTPGSFTNY	1	2	2	A6ZUM5; A7A0V3		2137.05	High	3.26	0
DLTPEDAQL	1	3	2	A6ZUM5; A7A0V3		1001.48	High	1.54	0
LLAANTHLGARNVQVHQEPYVF	1	2	2	A6ZUM5; A7A0V3		2477.3	High	3.31	0
GARNVQVHQEPYVF	1	2	2	A6ZUM5; A7A0V3		1643.83	High	3.32	0
KFAAHTGATPIAGRFTPGSF	8	2	2	A6ZUM5; A7A0V3		2034.06	High	4.59	0
KFAAHTGATPIAGRFTPGSFTNY	3	2	2	A6ZUM5; A7A0V3		2412.21	High	4.86	0
RALCTGEKGF	1	2	1	P14832		1081.55	High	2.35	0
RALCTGEKGFGYAGSPFHRVIPDF	3	1	1	P14832		2625.3	High	4.82	0
MIQGGDF	4	3	1	P14832		767.339	High	1.88	0
IVKKVESLGSPSGATKARI	1	1	1	P14832		1941.15	High	3.13	0
IVKKVESLGSPSGATKARIVV	1	1	1	P14832		2139.29	High	3.44	0
IVKKVESLGSPSGATKARIVVA	3	1	1	P14832		2210.32	High	4.54	0
YNDIVPKTAENF	1	2	2	P53691; P14832		1410.69	High	2.24	0
YDIVKKVESLGSPSGATKARIVVA	1	1	1	P14832		2488.41	High	2.76	0
DVEADGQPIGRVVF	3	1	1	P14832		1501.76	High	2.86	0
DVEADGQPIGRVVFKL	1	1	1	P14832		1742.94	High	2.79	0
FITTVPCPWLDGK	1	4	2	P25719; P14832		1476.76	High	2.08	0
FRALCTGEKGF	3	2	1	P14832		1228.61	High	3	0
FRALCTGEKGFGY	1	2	1	P14832		1448.7	High	3.43	0
FRALCTGEKGFGYAGSPFHRVIPDF	2	1	1	P14832		2772.37	High	3.85	0
GYAGSPFHRVIPDF	6	1	1	P14832		1562.78	High	3.51	0
KLYNDIVPKTAENF	4	1	1	P14832		1651.87	High	2.47	0
KLYNDIVPKTAEN	2	1	1	P14832		1504.8	High	2.41	0
RGTLEGHNGWVTSL	2	2	1	P38011		1526.77	High	3.7	0
SLAFSPNRYWLAA	2	1	1	P38011		1495.77	High	3.06	0
TADGAYALSASWDKTLRL	2	1	1	P38011		1938.99	High	3.34	0
IRVWQVM	2	2	1	P38011		931.518	High	1.98	0
LVDDLRPEFAG	1	1	1	P38011		1231.63	High	2.3	0
WDVATGETYQR	1	1	1	P38011		1325.61	High	2.2	0
WDVATGETYQRF	1	1	1	P38011		1472.68	High	2.81	0
WDVATGETYQRFVGHKSDVM	2	1	1	P38011		2326.09	High	3.31	0
WNLNQF	1	1	1	P38011		821.394	High	1.3	0
VRVVPNEKADDDSVT	2	1	1	P38011		1643.82	High	2.91	0
YSKAAEPHAVSL	1	1	1	P38011		1272.66	High	2.57	0
YALSASWDKTLRL	3	1	1	P38011		1523.82	High	3.01	0
VLRGTLEGHNGWVTSL	3	2	1	P38011		1738.92	High	3.6	0
VIRVWQVM	1	2	1	P38011		1030.59	High	2.19	0
VIRVWQVM	1	2	1	P38011	1xOxidation [M8]	1046.58	High	2.17	0
FAGYTDNVIRV	1	2	1	P38011		1254.65	High	2.44	0
FIGHNSNINTLTASPDGTL	2	1	1	P38011		1971.98	High	2.99	0
AGYTDNVIRV	1	2	1	P38011		1107.58	High	2.07	0
AGYSKAAEPHAVSL	1	1	1	P38011		1400.72	High	3.3	0
AAKKAMYTLSAQDEVF	1	1	1	P38011		1772.89	High	2.65	0
ADFIGHNSNINTLTASPDGTL	2	1	1	P38011		2158.04	High	2.7	0
DFIGHNSNINTLTASPDGTL	1	1	1	P38011		2087	High	3.29	0
DLRPEFAGY	1	1	1	P38011		1067.52	High	1.97	0
IGHNSNINTLTASPDGTL	1	1	1	P38011		1824.91	High	3.9	0
IISGSRDKTIKVWTIKGQCL	1	1	1	P38011		2246.27	High	2.72	0
FSLDPQY	3	1	1	P38011		869.404	High	1.73	0
RVSFKNTRETAQAING	1	2	1	P05740		1791.95	High	2.56	0
LRVSFKNTRETAQAING	1	2	1	P05740		1905.03	High	3.2	0
LRVSFKNTRE	1	2	1	P05740		1249.7	High	2.38	0
VVTEKEEAVAKAAEKKVVRL	1	2	1	P05740		2197.29	High	2.83	0
VQGLLQNAAANA	1	2	1	P05740		1169.63	High	2.78	0
VQGLLQNAAANAEAKGLDATKL	7	2	1	P05740		2196.2	High	3.48	0
VQGLLQNAAANAEAKGLD	1	2	1	P05740		1782.93	High	2.59	0
ARYGATSTNPAKSASARGSY	5	2	1	P05740		2015.99	High	4.4	0
ARYGATSTNPAKSASARGSYL	10	2	1	P05740		2129.07	High	5.69	0
PSVGHTLINNYKDLLA	2	1	1	P05317		1754.94	High	2.5	0
PSVGHTLINNYKDLL	2	1	1	P05317		1683.91	High	2.87	0
LSDLPDF	1	1	1	P05317		806.393	High	1.43	0
IVSDVKVVDAGNKVGQSEASL	2	1	1	P05317		2115.13	High	3.91	0
WVRAVNTGMEPGKTSF	1	1	1	P05317		1779.88	High	2.51	0
VAIAASYHYPEIEDL	4	1	1	P05317		1690.83	High	2.69	0
VAIAASYHYPEIED	1	1	1	P05317		1577.75	High	2.02	0
VDRIENPEKYAAAAPAAT	1	1	1	P05317		1886.96	High	2.41	0
VDRIENPEKYAAAAPAATS	1	1	1	P05317		1973.99	High	2.56	0
VIVSNRVAAPARAGAVAPED	2	1	1	P05317		1963.07	High	3.25	0
VIVSNRVAAPARAGAVAPEDI	1	1	1	P05317		2076.16	High	2.51	0
VIVSNRVAAPARAGAVAPEDIW	1	1	1	P05317		2262.24	High	2.7	0
VRAVNTGMEPGKTSF	1	1	1	P05317		1593.81	High	2.83	0
VRAVNTGMEPGKTSF	2	1	1	P05317	1xOxidation [M8]	1609.8	High	2.7	0
VFTNEPLTE	1	1	1	P05317		1049.51	High	1.53	0
VKVVDAGNKVGQSEASL	1	1	1	P05317		1700.92	High	2.04	0
FQALGVPTKIARGTIE	6	1	1	P05317		1700.97	High	3.35	0
AIGYPTL	1	1	1	P05317		734.408	High	1.26	0
AIGYPTLPSVGHTLINN	1	1	1	P05317		1766.94	High	2.03	0
AVAIAASYHYPEIED	1	1	1	P05317		1648.79	High	2.04	0
IGYPTL	1	1	1	P05317		663.371	High	1.78	0
IKNVIVSNRVAAPARAGAVAPED	1	1	1	P05317		2318.29	High	2.5	0
IKNVIVSNRVAAPARAGAVAPEDI	1	1	1	P05317		2431.38	High	2.7	0
IKNVIVSNRVAAPARAGAVAPEDIW	1	1	1	P05317		2617.46	High	2.43	0
IAASYHYPEIEDL	4	1	1	P05317		1520.73	High	2.19	0
SKIETLKQLNASL	2	1	1	P32471		1444.84	High	2.81	0
SRWFNHIASKADE	1	1	1	P32471		1560.76	High	2.56	0
SRWFNHIASKADEF	5	1	1	P32471		1707.82	High	3.16	0
SKIETLKQLNA	1	1	1	P32471		1244.72	High	2.66	0
LTWGAHQFIPIGF	2	1	1	P32471		1486.78	High	2.37	0
MEGLTWGAHQFIPIGF	1	1	1	P32471	1xOxidation [M1]	1819.88	High	2.13	0
VVEDDKVSLDDLQQ	1	1	1	P32471		1602.79	High	2.5	0
VVEDDKVSLDDLQQSIE	2	1	1	P32471		1931.94	High	2.67	0
VVEDDKVSLDDLQQSIEE	2	1	1	P32471		2060.99	High	2.19	0
VVEDDKVSLDDLQQSIEED	1	1	1	P32471		2176.01	High	3.16	0
DVKPWDDETNL	1	1	1	P32471		1331.61	High	2.34	0
FGSDDEEADAEAEKLKA	1	1	1	P32471		1824.81	High	2.79	0
FGSDDEEADAEAEKLKAERIAA	7	1	1	P32471		2365.12	High	5.98	0
DEDHVQSTDIAAM	1	1	1	P32471		1431.61	High	2.01	0
FSKIETLKQLNASL	1	1	1	P32471		1591.91	High	2.5	0
KAAKPAKPAAKSIVTL	1	1	1	P32471		1594.01	High	2.79	0
KAFQSAYPEF	2	1	1	P32471		1187.57	High	2.54	0
SNIARPFLSF	2	1	1	P36008		1151.62	High	2.25	0
MRWFNTVAASPIVKTPFAE	3	1	1	P36008		2165.12	High	4.24	0
MRWFNTVAASPIVKTPFAE	2	1	1	P36008	1xOxidation [M1]	2181.12	High	3.5	0
WAWDKPVVVNGEDKE	3	1	1	P36008		1771.86	High	3.25	0
WAWDKPVVVNGEDKEIVDGKVLK	2	1	1	P36008		2624.41	High	4.18	0
YLANQVADEKERARL	2	1	1	P36008		1775.94	High	2.47	0
YLANQVADEKERARLLGSD	2	1	1	P36008		2148.1	High	3.22	0
VAASPIVKTPFAE	1	1	1	P36008		1329.74	High	2.34	0
VRGQDFAPAF	1	1	1	P36008		1107.56	High	2.15	0
VIEKSQILRWASL	1	1	1	P36008		1542.9	High	2.19	0
DTRPVALPWF	1	2	1	P36008		1201.64	High	1.9	0
FNRLSASTKYMF	1	2	1	P36008		1464.73	High	2.68	0
FNTVAASPIVKTPFAE	1	1	1	P36008		1691.9	High	1.94	0
FPLKQAPAF	1	1	1	P36008		1018.57	High	1.9	0
FPLKQAPAFLGPKGLKLTEA	1	1	1	P36008		2126.24	High	3.62	0
ANSDVMSNIARPFLSF	2	1	1	P36008		1768.87	High	3.73	0
ANSDVMSNIARPFLSF	2	1	1	P36008	1xOxidation [M6]	1784.86	High	3.48	0
ASPIVKTPFAE	1	1	1	P36008		1159.64	High	2.02	0
AVMVRGQDFAPAF	1	1	1	P36008		1408.7	High	2.18	0
IARPFLSF	2	1	1	P36008		950.546	High	2.01	0
QLVHQGTKLIPSDF	1	1	1	P12709		1582.86	High	2.21	0
QQLSMESNGKSVTRGNVF	1	2	1	P12709		1981.98	High	2.92	0
PFDQYLHRFPAY	3	2	1	P12709		1553.75	High	3.12	0
PFDQYLHRFPAYL	1	2	1	P12709		1666.84	High	2.67	0
NIPLLGGL	1	2	1	P12709		796.493	High	1.97	0
VAPEVDSVLKHMKE	1	1	1	P12709		1581.83	High	2.74	0
TDYSTGSIL	1	1	1	P12709		956.457	High	1.4	0
TEGAIWNINSF	1	2	1	P12709		1251.6	High	2.09	0
TQTPLEDNIPLLGGL	1	1	1	P12709		1580.85	High	2.17	0
FQLVHQGTKLIPSD	2	1	1	P12709		1582.86	High	2.42	0
FQLVHQGTKLIPSDF	1	1	1	P12709		1729.93	High	2.93	0
FGAQTHLVAPFDQYLHRFPAY	2	1	1	P12709		2478.24	High	4.1	0
FGEPATNAQHSF	3	2	1	P12709		1305.59	High	2.56	0
AKEANVTGLRDAMF	1	1	1	P12709		1522.77	High	2.84	0
AVDNHFTQTPLEDNIPLLGGL	1	1	1	P12709		2264.16	High	2.47	0
IELAKEANVTGLRDAMF	1	1	1	P12709		1877.98	High	2.86	0
IGIGGSDLGPVM	1	2	1	P12709		1115.58	High	2.1	0
IGIGGSDLGPVM	1	2	1	P12709	1xOxidation [M12]	1131.57	High	2.07	0
HLVAPFDQYLHRFPAY	1	1	1	P12709		1974	High	2.99	0
FSEQVRSGEWKGYTGKKITDVVN	1	1	1	P12709		2628.34	High	2.68	0
KVVDPETTLF	2	1	1	P12709		1148.62	High	2.54	0
KLATELPAWSKL	4	1	1	P12709		1356.79	High	3.14	0
RIDLAGRDLTDYL	4	2	1	P60009		1520.81	High	2.68	0
PSIVGRPRHQGIMVG	1	3	1	P60009		1603.88	High	2.73	0
LRYPIEHGIVTNWDDM	1	3	1	P60009		1958.94	High	2.38	0
LRVAPEEHPVL	2	3	1	P60009		1259.71	High	2.97	0
MGQKDSYVGDEAQSKRGIL	1	3	1	P60009		2082.03	High	2.31	0
MGQKDSYVGDEAQSKRGILT	4	3	1	P60009		2183.08	High	3.75	0
LVIDNGSGMCKAGFAGDDAPRAVF	1	3	1	P60009		2411.15	High	2.39	0
WISKQEYDESGPSIVHHK	1	2	1	P60009		2140.05	High	3.06	0
WISKQEYDESGPSIVHHKCF	1	2	1	P60009		2390.12	High	2.82	0
YELPDGQVITIGNERFRAPEAL	1	3	1	P60009		2488.28	High	3.18	0
VGMGQKDSYVGDEAQSKRGILT	1	3	1	P60009		2339.17	High	4.24	0
VGMGQKDSYVGDEAQSKRGILT	1	3	1	P60009	1xOxidation [M3]	2355.16	High	3.44	0
VGMGQKDSYVGDEAQSKRGIL	1	3	1	P60009		2238.12	High	2.65	0
VIDNGSGMCKAGFAGDDAPRAVF	3	3	1	P60009		2298.06	High	3.4	0
ETFNVPAF	1	3	1	P60009		924.446	High	1.79	0
DSGDGVTHVVPIYAG	1	3	1	P60009		1486.72	High	2.35	0
AGDDAPRAVF	2	3	1	P60009		1018.5	High	2.08	0
IEKSYELPDGQVITIGNE	2	2	1	P60009		2005.01	High	2.37	0
IGGSLI	4	9	2	P60009; P31382		559.345	High	1.21	0
GQKDSYVGDEAQSKRGILT	1	3	1	P60009		2052.04	High	3.54	0
FSLPHAIL	1	3	1	P60009		897.519	High	1.64	0
GFAGDDAPRAVF	2	3	1	P60009		1222.59	High	2.43	0
PYTLSDAHHKLITSHL	3	1	1	P37291		1832.97	High	3.34	0
QVYQALMKPHERLMG	6	2	1	P37291		1800.92	High	4.26	0
LYLPDGGHLSHGY	1	1	1	P37291		1428.69	High	2.75	0
YADIVTTTTHKSLRGPRGAMIF	1	2	1	P37291		2435.29	High	4.19	0
VSLREKGVDGARVEY	1	1	1	P37291		1677.89	High	2.42	0
YRLVSNGTDSHMVL	1	1	1	P37291	1xOxidation [M12]	1607.78	High	2.78	0
YDTLEKNAIL	1	1	1	P37291		1179.63	High	2.01	0
YFESFPYRVNPETGIIDY	1	1	1	P37291		2210.04	High	2.17	0
VDTDPEVDSIIKDEIERQKHSIDL	1	1	1	P37291		2794.41	High	3.18	0
ESFPYRVNPETGIIDY	2	1	1	P37291		1899.91	High	2.34	0
FESFPYRVNPETGIIDY	1	1	1	P37291		2046.98	High	2.55	0
AGVIPSPFE	1	2	1	P37291		916.477	High	1.57	0
DALGTPLSNKYSEGYPGARY	2	1	1	P37291		2159.04	High	4.35	0
DALGTPLSNKYSEGYPGARYYGGNE	5	1	1	P37291		2679.23	High	3.21	0
ATALKQAATPEF	1	1	1	P37291		1247.66	High	2.04	0
HRIVQYINKAVE	2	1	1	P37291		1469.82	High	3.58	0
FTSTSVF	1	1	1	P37291		788.383	High	1.23	0
IAAGVIPSPFE	2	1	1	P37291		1100.6	High	2.49	0
RAILFIPKRAPFDL	1	3	2	P02829; P15108		1656.99	High	2.35	0
LRYNSTKSVDEL	4	2	2	P02829; P15108		1424.74	High	3.11	0
IRDSGIGMTKAEL	4	3	2	P02829; P15108		1390.74	High	3.01	0
IRDSGIGMTKAEL	2	3	2	P02829; P15108	1xOxidation [M8]	1406.73	High	3.09	0
LRELISNASDAL	2	6	2	P02829; P15108		1301.71	High	2.99	0
YAFTQL	2	4	3	P50942; P02829; P15108		742.377	High	1.46	0
VKGVVDSEDLPLNL	1	3	2	P02829; P15108		1497.82	High	2.33	0
ERIMKAQALRDSSM	1	2	2	P02829; P15108		1635.83	High	3.17	0
ERIMKAQALRDSSMSS	1	2	2	P02829; P15108		1809.89	High	2.65	0
EELNKTKPLWTRNPSD	1	3	2	P02829; P15108		1927.99	High	2.94	0
FQAEITQL	2	3	2	P02829; P15108		949.499	High	2.14	0
AGETFEF	1	1	1	P15108		800.346	High	1.62	0
LISNASDALDKLRY	2	5	2	P02829; P15108		1578.85	High	3.42	0
INNLGTIAKSGTKAFM	2	3	2	P02829; P15108		1665.9	High	2.4	0
INNLGTIAKSGTKAFM	1	3	2	P02829; P15108	1xOxidation [M16]	1681.89	High	3.13	0
LKKRVDEGGAQDKTVKDLTNLL	1	1	1	P15108		2441.37	High	4.9	0
IKLGVHEDTQNRAAL	2	2	2	P02829; P15108		1664.91	High	2.56	0
FTQLKEFEGKTLVD	1	2	2	P02829; P15108		1654.87	High	2.12	0
KVVVSYKLIDAPAA	2	3	2	P02829; P15108		1473.87	High	2.72	0
KAVEKSPFL	1	4	2	P02829; P15108		1018.59	High	1.97	0
RAILFIPKRAPFDL	1	3	2	P02829; P15108		1656.99	High	2.35	0
LRYNSTKSVDEL	4	2	2	P02829; P15108		1424.74	High	3.11	0
IRDSGIGMTKAEL	4	3	2	P02829; P15108		1390.74	High	3.01	0
IRDSGIGMTKAEL	2	3	2	P02829; P15108	1xOxidation [M8]	1406.73	High	3.09	0
LRELISNASDAL	2	6	2	P02829; P15108		1301.71	High	2.99	0
YAFTQL	2	4	3	P50942; P02829; P15108		742.377	High	1.46	0
VKGVVDSEDLPLNL	1	3	2	P02829; P15108		1497.82	High	2.33	0
ERIMKAQALRDSSM	1	2	2	P02829; P15108		1635.83	High	3.17	0
ERIMKAQALRDSSMSS	1	2	2	P02829; P15108		1809.89	High	2.65	0
EELNKTKPLWTRNPSD	1	3	2	P02829; P15108		1927.99	High	2.94	0
FQAEITQL	2	3	2	P02829; P15108		949.499	High	2.14	0
LISNASDALDKLRY	2	5	2	P02829; P15108		1578.85	High	3.42	0
INNLGTIAKSGTKAFM	2	3	2	P02829; P15108		1665.9	High	2.4	0
INNLGTIAKSGTKAFM	1	3	2	P02829; P15108	1xOxidation [M16]	1681.89	High	3.13	0
IKLGVHEDTQNRAAL	2	2	2	P02829; P15108		1664.91	High	2.56	0
FTQLKEFEGKTLVD	1	2	2	P02829; P15108		1654.87	High	2.12	0
FSKNIKLGVHEDTQNRAAL	1	1	1	P02829		2141.15	High	3.03	0
KVVVSYKLIDAPAA	2	3	2	P02829; P15108		1473.87	High	2.72	0
KAVEKSPFL	1	4	2	P02829; P15108		1018.59	High	1.97	0
IQLSPKF	2	3	3	P00360; P00359; P00358		832.493	High	1.7	0
VSVVDL	3	5	3	P00360; P00359; P00358		631.366	High	1.6	0
YQERDPANLPWGSL	3	1	1	P00360		1645.8	High	2.15	0
YDNEYGY	1	4	3	P00360; P00359; P00358		923.342	High	1.52	0
FDASAGIQLSPKF	1	2	2	P00360; P00359		1380.72	High	1.97	0
FGIEEGL	3	4	3	P00360; P00359; P00358		764.383	High	1.62	0
FGIEEGLM	2	4	3	P00360; P00359; P00358		895.423	High	1.76	0
AAKAVGKVLPELQGKLTGMA	1	3	3	P00360; P00359; P00358		1982.15	High	3.14	0
AFGIEEGL	1	3	3	P00360; P00359; P00358		835.42	High	1.31	0
DASAGIQLSPKF	4	2	2	P00360; P00359		1233.65	High	2.77	0
APLAKVINDAF	2	3	3	P00360; P00359; P00358		1158.65	High	2.32	0
AVVSSDF	1	3	3	P00360; P00359; P00358		724.351	High	1.87	0
GIQLSPKF	1	3	3	P00360; P00359; P00358		889.514	High	1.74	0
GIEEGLM	2	4	3	P00360; P00359; P00358	1xOxidation [M7]	764.349	High	2.35	0
GIEEGLM	2	4	3	P00360; P00359; P00358		748.355	High	1.91	0
FRVPTVDV	2	4	3	P00360; P00359; P00358		932.52	High	1.9	0
FRVPTVDVS	3	4	3	P00360; P00359; P00358		1019.55	High	2.09	0
FRVPTVDVSV	2	4	3	P00360; P00359; P00358		1118.62	High	2.35	0
KIVSNASCTTNCLAPLAKVINDA	1	3	3	P00360; P00359; P00358		2346.22	High	2.57	0
QEGISSEASSLAGHLKLGNL	1	1	1	P23254		2011.05	High	3.22	0
RFGASGKAPEVFKF	1	1	1	P23254		1540.83	High	2.83	0
SVEAAKTLAAKNIKARVVSLPDF	1	1	1	P23254		2428.39	High	3.16	0
RMNPTNPDWINRDRF	1	1	1	P23254	1xOxidation [M2]	1947.92	High	2.88	0
VSLPDF	1	3	1	P23254		677.35	High	1.23	0
VSYAAGAVRL	1	3	1	P23254		1006.57	High	1.98	0
YKGDKLISPLKKAF	3	1	1	P23254		1607.95	High	3.22	0
VATHDSIGVGEDGPTHQPIET	1	1	1	P23254		2160.02	High	2.97	0
VATHDSIGVGEDGPTHQPIETL	2	1	1	P23254		2273.1	High	3.3	0
TQFTDIDKL	1	1	1	P23254		1080.56	High	1.98	0
FRQLGSRTPGHPEFELPGVE	2	1	1	P23254		2253.14	High	3.3	0
FGFTPEGVAERAQKTIA	1	1	1	P23254		1821.95	High	2.78	0
AGIAKAIAQAKLSKDKPTL	2	1	1	P23254		1924.16	High	4.94	0
AAKTLAAKNIKARVVSLPDF	1	1	1	P23254		2113.25	High	3.28	0
AATYNKPGFTLSDN	1	1	1	P23254		1498.72	High	1.97	0
DFQPPSSGSGNYSGRY	1	1	1	P23254		1718.74	High	2.08	0
IGGSADLTPSNL	1	3	1	P23254		1144.58	High	2.11	0
LAHFRSLPNIQ	1	1	1	P23254		1295.72	High	2.3	0
IAKAIAQAKLSKDKPTL	1	1	1	P23254		1796.1	High	3.17	0
FYKGDKLISPLKKAF	2	1	1	P23254		1755.02	High	2.74	0
QRWTKGFDIPNIENHDVVPML	1	1	1	P04807		2509.27	High	3.52	0
QRWTKGFDIPNIENHDVVPML	1	1	1	P04807	1xOxidation [M20]	2525.26	High	2.3	0
PARIEEDPFENL	3	1	1	P04807		1429.7	High	3.31	0
YNRYPGFKEKAANALKDIYG	1	1	1	P04807		2318.19	High	3.56	0
YKQGFIFKNQDLSKFDKPFVM	1	1	1	P04807		2580.33	High	3.65	0
TSYPARIEEDPFENL	2	1	1	P04807		1780.84	High	2.17	0
VKLGGDRTFDTTQSKYRLPDA	1	1	1	P04807		2368.23	High	3.24	0
DTSYPARIEEDPFENL	3	1	1	P04807		1895.87	High	2.78	0
EKIFTVPTETL	1	1	1	P04807		1277.7	High	2.12	0
FEKIFTVPTETL	1	1	1	P04807		1424.77	High	1.95	0
ALAQKRIAEGKSVGIIGA	1	1	1	P04807		1782.06	High	2.85	0
AIDLGGTNL	2	2	2	P04806; P04807		873.468	High	1.94	0
AALAQKRIAEGKSVGIIGA	2	1	1	P04807		1853.1	High	3.51	0
DDYPIKIVPAEDGSGAGAAVI	1	1	1	P04807		2058.04	High	2.34	0
DDYPIKIVPAEDGSGAGAAVIA	1	1	1	P04807		2129.08	High	1.92	0
DDYPIKIVPAEDGSGAGAAVIAA	1	1	1	P04807		2200.11	High	2.23	0
LAIDLGGTNL	2	2	2	P04806; P04807		986.552	High	2.07	0
IDEESPRPGQQTF	1	1	1	P04807		1503.71	High	2.17	0
[truncated: 1,508 more rows]
