# Supplementary material for: Salt-Mediated Organic Solvent Precipitation for Enhanced Recovery of Peptides Generated by Pepsin Digestion
Source: Proteomes. 2021 Nov 3;9(4):44. doi: 10.3390/proteomes9040044 (PMC8628918; doi:10.3390/proteomes9040044)
Supplement: Supplementary file 1 [file proteomes-09-00044-s001.zip › Table S24.xlsx]

## Sheet: peptides in pellet
Table S24: List of peptides identified in the pellet following precipitation which lack the amino acid (or group of amino acids) specified in the table below
Master list (pellet)	A	C	D	E	F	G	H	I	K	L	M	N	P	Q	R	S	T	V	W	KR	DE	MS	YFW	SCNGTY
NTQATNRNTDGSTDYGIL		NTQATNRNTDGSTDYGIL		NTQATNRNTDGSTDYGIL	NTQATNRNTDGSTDYGIL		NTQATNRNTDGSTDYGIL		NTQATNRNTDGSTDYGIL		NTQATNRNTDGSTDYGIL		NTQATNRNTDGSTDYGIL					NTQATNRNTDGSTDYGIL	NTQATNRNTDGSTDYGIL
IVLKEPISVSSQQM	IVLKEPISVSSQQM	IVLKEPISVSSQQM	IVLKEPISVSSQQM		IVLKEPISVSSQQM	IVLKEPISVSSQQM	IVLKEPISVSSQQM					IVLKEPISVSSQQM			IVLKEPISVSSQQM		IVLKEPISVSSQQM		IVLKEPISVSSQQM				IVLKEPISVSSQQM
LKVGDANPALQKVLDAL		LKVGDANPALQKVLDAL		LKVGDANPALQKVLDAL	LKVGDANPALQKVLDAL		LKVGDANPALQKVLDAL	LKVGDANPALQKVLDAL			LKVGDANPALQKVLDAL				LKVGDANPALQKVLDAL	LKVGDANPALQKVLDAL	LKVGDANPALQKVLDAL		LKVGDANPALQKVLDAL			LKVGDANPALQKVLDAL	LKVGDANPALQKVLDAL
VVQDPALKPLAL		VVQDPALKPLAL		VVQDPALKPLAL	VVQDPALKPLAL	VVQDPALKPLAL	VVQDPALKPLAL	VVQDPALKPLAL			VVQDPALKPLAL	VVQDPALKPLAL			VVQDPALKPLAL	VVQDPALKPLAL	VVQDPALKPLAL		VVQDPALKPLAL			VVQDPALKPLAL	VVQDPALKPLAL	VVQDPALKPLAL
LYYANKYNGVF		LYYANKYNGVF	LYYANKYNGVF	LYYANKYNGVF			LYYANKYNGVF	LYYANKYNGVF			LYYANKYNGVF		LYYANKYNGVF	LYYANKYNGVF	LYYANKYNGVF	LYYANKYNGVF	LYYANKYNGVF		LYYANKYNGVF		LYYANKYNGVF	LYYANKYNGVF
WIVLKEPISVSSQ	WIVLKEPISVSSQ	WIVLKEPISVSSQ	WIVLKEPISVSSQ		WIVLKEPISVSSQ	WIVLKEPISVSSQ	WIVLKEPISVSSQ				WIVLKEPISVSSQ	WIVLKEPISVSSQ			WIVLKEPISVSSQ		WIVLKEPISVSSQ
IVLKEPISVSSQQMLKF	IVLKEPISVSSQQMLKF	IVLKEPISVSSQQMLKF	IVLKEPISVSSQQMLKF			IVLKEPISVSSQQMLKF	IVLKEPISVSSQQMLKF					IVLKEPISVSSQQMLKF			IVLKEPISVSSQQMLKF		IVLKEPISVSSQQMLKF		IVLKEPISVSSQQMLKF
HFKGLVL	HFKGLVL	HFKGLVL	HFKGLVL	HFKGLVL				HFKGLVL			HFKGLVL	HFKGLVL	HFKGLVL	HFKGLVL	HFKGLVL	HFKGLVL	HFKGLVL		HFKGLVL		HFKGLVL	HFKGLVL
KTVMENF	KTVMENF	KTVMENF	KTVMENF			KTVMENF	KTVMENF	KTVMENF		KTVMENF			KTVMENF	KTVMENF	KTVMENF	KTVMENF			KTVMENF
LHLVHWNTKYGD	LHLVHWNTKYGD	LHLVHWNTKYGD		LHLVHWNTKYGD	LHLVHWNTKYGD			LHLVHWNTKYGD			LHLVHWNTKYGD		LHLVHWNTKYGD	LHLVHWNTKYGD	LHLVHWNTKYGD	LHLVHWNTKYGD						LHLVHWNTKYGD
ELKPLAQSHATKHKIPIKY		ELKPLAQSHATKHKIPIKY	ELKPLAQSHATKHKIPIKY		ELKPLAQSHATKHKIPIKY	ELKPLAQSHATKHKIPIKY					ELKPLAQSHATKHKIPIKY	ELKPLAQSHATKHKIPIKY			ELKPLAQSHATKHKIPIKY			ELKPLAQSHATKHKIPIKY	ELKPLAQSHATKHKIPIKY
GYSLGNWVCAAKF			GYSLGNWVCAAKF	GYSLGNWVCAAKF			GYSLGNWVCAAKF	GYSLGNWVCAAKF			GYSLGNWVCAAKF		GYSLGNWVCAAKF	GYSLGNWVCAAKF	GYSLGNWVCAAKF		GYSLGNWVCAAKF				GYSLGNWVCAAKF
IDTKAVVQDPALKPLAL		IDTKAVVQDPALKPLAL		IDTKAVVQDPALKPLAL	IDTKAVVQDPALKPLAL	IDTKAVVQDPALKPLAL	IDTKAVVQDPALKPLAL				IDTKAVVQDPALKPLAL	IDTKAVVQDPALKPLAL			IDTKAVVQDPALKPLAL	IDTKAVVQDPALKPLAL			IDTKAVVQDPALKPLAL			IDTKAVVQDPALKPLAL	IDTKAVVQDPALKPLAL
LKVGDANPALQ		LKVGDANPALQ		LKVGDANPALQ	LKVGDANPALQ		LKVGDANPALQ	LKVGDANPALQ			LKVGDANPALQ				LKVGDANPALQ	LKVGDANPALQ	LKVGDANPALQ		LKVGDANPALQ			LKVGDANPALQ	LKVGDANPALQ
GPNLHGLF	GPNLHGLF	GPNLHGLF	GPNLHGLF	GPNLHGLF				GPNLHGLF	GPNLHGLF		GPNLHGLF			GPNLHGLF	GPNLHGLF	GPNLHGLF	GPNLHGLF	GPNLHGLF	GPNLHGLF	GPNLHGLF	GPNLHGLF	GPNLHGLF
VFLKVGDANPAL		VFLKVGDANPAL		VFLKVGDANPAL			VFLKVGDANPAL	VFLKVGDANPAL			VFLKVGDANPAL			VFLKVGDANPAL	VFLKVGDANPAL	VFLKVGDANPAL	VFLKVGDANPAL		VFLKVGDANPAL			VFLKVGDANPAL
LKVGDANPALQKVL		LKVGDANPALQKVL		LKVGDANPALQKVL	LKVGDANPALQKVL		LKVGDANPALQKVL	LKVGDANPALQKVL			LKVGDANPALQKVL				LKVGDANPALQKVL	LKVGDANPALQKVL	LKVGDANPALQKVL		LKVGDANPALQKVL			LKVGDANPALQKVL	LKVGDANPALQKVL
FLKVGDANPAL		FLKVGDANPAL		FLKVGDANPAL			FLKVGDANPAL	FLKVGDANPAL			FLKVGDANPAL			FLKVGDANPAL	FLKVGDANPAL	FLKVGDANPAL	FLKVGDANPAL		FLKVGDANPAL			FLKVGDANPAL
DYWTYPGSL	DYWTYPGSL	DYWTYPGSL		DYWTYPGSL	DYWTYPGSL		DYWTYPGSL	DYWTYPGSL	DYWTYPGSL		DYWTYPGSL	DYWTYPGSL		DYWTYPGSL	DYWTYPGSL			DYWTYPGSL		DYWTYPGSL
GRKTGQAPGF		GRKTGQAPGF	GRKTGQAPGF	GRKTGQAPGF			GRKTGQAPGF	GRKTGQAPGF		GRKTGQAPGF	GRKTGQAPGF	GRKTGQAPGF				GRKTGQAPGF		GRKTGQAPGF	GRKTGQAPGF		GRKTGQAPGF	GRKTGQAPGF
TYVPKAFD		TYVPKAFD		TYVPKAFD		TYVPKAFD	TYVPKAFD	TYVPKAFD		TYVPKAFD	TYVPKAFD	TYVPKAFD		TYVPKAFD	TYVPKAFD	TYVPKAFD			TYVPKAFD			TYVPKAFD
QTALVELLKHKPKATEEQLKTVME		QTALVELLKHKPKATEEQLKTVME	QTALVELLKHKPKATEEQLKTVME		QTALVELLKHKPKATEEQLKTVME	QTALVELLKHKPKATEEQLKTVME		QTALVELLKHKPKATEEQLKTVME				QTALVELLKHKPKATEEQLKTVME			QTALVELLKHKPKATEEQLKTVME	QTALVELLKHKPKATEEQLKTVME			QTALVELLKHKPKATEEQLKTVME				QTALVELLKHKPKATEEQLKTVME
DYWTYPGSLTTPPLL	DYWTYPGSLTTPPLL	DYWTYPGSLTTPPLL		DYWTYPGSLTTPPLL	DYWTYPGSLTTPPLL		DYWTYPGSLTTPPLL	DYWTYPGSLTTPPLL	DYWTYPGSLTTPPLL		DYWTYPGSLTTPPLL	DYWTYPGSLTTPPLL		DYWTYPGSLTTPPLL	DYWTYPGSLTTPPLL			DYWTYPGSLTTPPLL		DYWTYPGSLTTPPLL
YLENPKKYIPGTKMIF	YLENPKKYIPGTKMIF	YLENPKKYIPGTKMIF	YLENPKKYIPGTKMIF				YLENPKKYIPGTKMIF							YLENPKKYIPGTKMIF	YLENPKKYIPGTKMIF	YLENPKKYIPGTKMIF		YLENPKKYIPGTKMIF	YLENPKKYIPGTKMIF
GHPETLEKFDKFKHLKTEAEMKASE		GHPETLEKFDKFKHLKTEAEMKASE						GHPETLEKFDKFKHLKTEAEMKASE				GHPETLEKFDKFKHLKTEAEMKASE		GHPETLEKFDKFKHLKTEAEMKASE	GHPETLEKFDKFKHLKTEAEMKASE			GHPETLEKFDKFKHLKTEAEMKASE	GHPETLEKFDKFKHLKTEAEMKASE
AWSVARLSQKFPKAEFVEVT		AWSVARLSQKFPKAEFVEVT	AWSVARLSQKFPKAEFVEVT			AWSVARLSQKFPKAEFVEVT	AWSVARLSQKFPKAEFVEVT	AWSVARLSQKFPKAEFVEVT			AWSVARLSQKFPKAEFVEVT	AWSVARLSQKFPKAEFVEVT
FAKTCVADESHAGCEKSLHTLFGDE								FAKTCVADESHAGCEKSLHTLFGDE			FAKTCVADESHAGCEKSLHTLFGDE	FAKTCVADESHAGCEKSLHTLFGDE	FAKTCVADESHAGCEKSLHTLFGDE	FAKTCVADESHAGCEKSLHTLFGDE	FAKTCVADESHAGCEKSLHTLFGDE				FAKTCVADESHAGCEKSLHTLFGDE
DICTLPDTEKQIKKQTALVELLKH					DICTLPDTEKQIKKQTALVELLKH	DICTLPDTEKQIKKQTALVELLKH					DICTLPDTEKQIKKQTALVELLKH	DICTLPDTEKQIKKQTALVELLKH			DICTLPDTEKQIKKQTALVELLKH	DICTLPDTEKQIKKQTALVELLKH			DICTLPDTEKQIKKQTALVELLKH			DICTLPDTEKQIKKQTALVELLKH	DICTLPDTEKQIKKQTALVELLKH
RSLGKVGTRCCTKPESERMPCTEDYL	RSLGKVGTRCCTKPESERMPCTEDYL				RSLGKVGTRCCTKPESERMPCTEDYL		RSLGKVGTRCCTKPESERMPCTEDYL	RSLGKVGTRCCTKPESERMPCTEDYL				RSLGKVGTRCCTKPESERMPCTEDYL		RSLGKVGTRCCTKPESERMPCTEDYL					RSLGKVGTRCCTKPESERMPCTEDYL
IAAKYKELGFQG		IAAKYKELGFQG	IAAKYKELGFQG				IAAKYKELGFQG				IAAKYKELGFQG	IAAKYKELGFQG	IAAKYKELGFQG		IAAKYKELGFQG	IAAKYKELGFQG	IAAKYKELGFQG	IAAKYKELGFQG	IAAKYKELGFQG			IAAKYKELGFQG
FEKLGEYGFQNAL		FEKLGEYGFQNAL	FEKLGEYGFQNAL				FEKLGEYGFQNAL	FEKLGEYGFQNAL			FEKLGEYGFQNAL		FEKLGEYGFQNAL		FEKLGEYGFQNAL	FEKLGEYGFQNAL	FEKLGEYGFQNAL	FEKLGEYGFQNAL	FEKLGEYGFQNAL			FEKLGEYGFQNAL
WIVLKEPISV	WIVLKEPISV	WIVLKEPISV	WIVLKEPISV		WIVLKEPISV	WIVLKEPISV	WIVLKEPISV				WIVLKEPISV	WIVLKEPISV		WIVLKEPISV	WIVLKEPISV		WIVLKEPISV
WIVLKEPISVSSQQ	WIVLKEPISVSSQQ	WIVLKEPISVSSQQ	WIVLKEPISVSSQQ		WIVLKEPISVSSQQ	WIVLKEPISVSSQQ	WIVLKEPISVSSQQ				WIVLKEPISVSSQQ	WIVLKEPISVSSQQ			WIVLKEPISVSSQQ		WIVLKEPISVSSQQ
WGKVEADIAGHGQEVL		WGKVEADIAGHGQEVL			WGKVEADIAGHGQEVL						WGKVEADIAGHGQEVL	WGKVEADIAGHGQEVL	WGKVEADIAGHGQEVL		WGKVEADIAGHGQEVL	WGKVEADIAGHGQEVL	WGKVEADIAGHGQEVL					WGKVEADIAGHGQEVL
IIHVLHSKHPGDFGADAQGAMTKA		IIHVLHSKHPGDFGADAQGAMTKA		IIHVLHSKHPGDFGADAQGAMTKA								IIHVLHSKHPGDFGADAQGAMTKA			IIHVLHSKHPGDFGADAQGAMTKA				IIHVLHSKHPGDFGADAQGAMTKA
FNTQATNRNTDGSTDYGIL		FNTQATNRNTDGSTDYGIL		FNTQATNRNTDGSTDYGIL			FNTQATNRNTDGSTDYGIL		FNTQATNRNTDGSTDYGIL		FNTQATNRNTDGSTDYGIL		FNTQATNRNTDGSTDYGIL					FNTQATNRNTDGSTDYGIL	FNTQATNRNTDGSTDYGIL
AIIHVLHSKHPGDFGADAQGAMTKA		AIIHVLHSKHPGDFGADAQGAMTKA		AIIHVLHSKHPGDFGADAQGAMTKA								AIIHVLHSKHPGDFGADAQGAMTKA			AIIHVLHSKHPGDFGADAQGAMTKA				AIIHVLHSKHPGDFGADAQGAMTKA
IVLKEPISVSSQQML	IVLKEPISVSSQQML	IVLKEPISVSSQQML	IVLKEPISVSSQQML		IVLKEPISVSSQQML	IVLKEPISVSSQQML	IVLKEPISVSSQQML					IVLKEPISVSSQQML			IVLKEPISVSSQQML		IVLKEPISVSSQQML		IVLKEPISVSSQQML				IVLKEPISVSSQQML
IVLKEPISVSSQQ	IVLKEPISVSSQQ	IVLKEPISVSSQQ	IVLKEPISVSSQQ		IVLKEPISVSSQQ	IVLKEPISVSSQQ	IVLKEPISVSSQQ				IVLKEPISVSSQQ	IVLKEPISVSSQQ			IVLKEPISVSSQQ		IVLKEPISVSSQQ		IVLKEPISVSSQQ				IVLKEPISVSSQQ
ANPALQKVLDAL		ANPALQKVLDAL		ANPALQKVLDAL	ANPALQKVLDAL	ANPALQKVLDAL	ANPALQKVLDAL	ANPALQKVLDAL			ANPALQKVLDAL				ANPALQKVLDAL	ANPALQKVLDAL	ANPALQKVLDAL		ANPALQKVLDAL			ANPALQKVLDAL	ANPALQKVLDAL
IVLKEPISV	IVLKEPISV	IVLKEPISV	IVLKEPISV		IVLKEPISV	IVLKEPISV	IVLKEPISV				IVLKEPISV	IVLKEPISV		IVLKEPISV	IVLKEPISV		IVLKEPISV		IVLKEPISV				IVLKEPISV
YRGYSLGNW	YRGYSLGNW	YRGYSLGNW	YRGYSLGNW	YRGYSLGNW	YRGYSLGNW		YRGYSLGNW	YRGYSLGNW	YRGYSLGNW		YRGYSLGNW		YRGYSLGNW	YRGYSLGNW			YRGYSLGNW	YRGYSLGNW			YRGYSLGNW
LKVGDANPAL		LKVGDANPAL		LKVGDANPAL	LKVGDANPAL		LKVGDANPAL	LKVGDANPAL			LKVGDANPAL			LKVGDANPAL	LKVGDANPAL	LKVGDANPAL	LKVGDANPAL		LKVGDANPAL			LKVGDANPAL	LKVGDANPAL
KASEDLKKHGTVVL		KASEDLKKHGTVVL			KASEDLKKHGTVVL			KASEDLKKHGTVVL			KASEDLKKHGTVVL	KASEDLKKHGTVVL	KASEDLKKHGTVVL	KASEDLKKHGTVVL	KASEDLKKHGTVVL				KASEDLKKHGTVVL				KASEDLKKHGTVVL
AIIHVLHSKHPGD		AIIHVLHSKHPGD		AIIHVLHSKHPGD	AIIHVLHSKHPGD						AIIHVLHSKHPGD	AIIHVLHSKHPGD		AIIHVLHSKHPGD	AIIHVLHSKHPGD		AIIHVLHSKHPGD		AIIHVLHSKHPGD				AIIHVLHSKHPGD
HGLFGRKTGQAPGF		HGLFGRKTGQAPGF	HGLFGRKTGQAPGF	HGLFGRKTGQAPGF				HGLFGRKTGQAPGF			HGLFGRKTGQAPGF	HGLFGRKTGQAPGF				HGLFGRKTGQAPGF		HGLFGRKTGQAPGF	HGLFGRKTGQAPGF		HGLFGRKTGQAPGF	HGLFGRKTGQAPGF
KKGHHEAELKPLAQS		KKGHHEAELKPLAQS	KKGHHEAELKPLAQS		KKGHHEAELKPLAQS			KKGHHEAELKPLAQS			KKGHHEAELKPLAQS	KKGHHEAELKPLAQS			KKGHHEAELKPLAQS		KKGHHEAELKPLAQS	KKGHHEAELKPLAQS	KKGHHEAELKPLAQS				KKGHHEAELKPLAQS
IRLFTGHPETL	IRLFTGHPETL	IRLFTGHPETL	IRLFTGHPETL						IRLFTGHPETL		IRLFTGHPETL	IRLFTGHPETL		IRLFTGHPETL		IRLFTGHPETL		IRLFTGHPETL	IRLFTGHPETL			IRLFTGHPETL
DFGADAQGAMTKALELFR		DFGADAQGAMTKALELFR					DFGADAQGAMTKALELFR	DFGADAQGAMTKALELFR				DFGADAQGAMTKALELFR	DFGADAQGAMTKALELFR			DFGADAQGAMTKALELFR		DFGADAQGAMTKALELFR	DFGADAQGAMTKALELFR
RGYSLGNW	RGYSLGNW	RGYSLGNW	RGYSLGNW	RGYSLGNW	RGYSLGNW		RGYSLGNW	RGYSLGNW	RGYSLGNW		RGYSLGNW		RGYSLGNW	RGYSLGNW			RGYSLGNW	RGYSLGNW			RGYSLGNW
IAEVEKDAIPENLPPLT		IAEVEKDAIPENLPPLT			IAEVEKDAIPENLPPLT	IAEVEKDAIPENLPPLT	IAEVEKDAIPENLPPLT				IAEVEKDAIPENLPPLT			IAEVEKDAIPENLPPLT	IAEVEKDAIPENLPPLT	IAEVEKDAIPENLPPLT			IAEVEKDAIPENLPPLT			IAEVEKDAIPENLPPLT	IAEVEKDAIPENLPPLT
WIVLKEPISVSSQQMLKFRT	WIVLKEPISVSSQQMLKFRT	WIVLKEPISVSSQQMLKFRT	WIVLKEPISVSSQQMLKFRT			WIVLKEPISVSSQQMLKFRT	WIVLKEPISVSSQQMLKFRT					WIVLKEPISVSSQQMLKFRT
FRNDIAAKYKELGF		FRNDIAAKYKELGF					FRNDIAAKYKELGF				FRNDIAAKYKELGF		FRNDIAAKYKELGF	FRNDIAAKYKELGF		FRNDIAAKYKELGF	FRNDIAAKYKELGF	FRNDIAAKYKELGF	FRNDIAAKYKELGF			FRNDIAAKYKELGF
FRNDIAAKYKELGFQG		FRNDIAAKYKELGFQG					FRNDIAAKYKELGFQG				FRNDIAAKYKELGFQG		FRNDIAAKYKELGFQG			FRNDIAAKYKELGFQG	FRNDIAAKYKELGFQG	FRNDIAAKYKELGFQG	FRNDIAAKYKELGFQG			FRNDIAAKYKELGFQG
LKVGDANPALQKVLDA		LKVGDANPALQKVLDA		LKVGDANPALQKVLDA	LKVGDANPALQKVLDA		LKVGDANPALQKVLDA	LKVGDANPALQKVLDA			LKVGDANPALQKVLDA				LKVGDANPALQKVLDA	LKVGDANPALQKVLDA	LKVGDANPALQKVLDA		LKVGDANPALQKVLDA			LKVGDANPALQKVLDA	LKVGDANPALQKVLDA
EKLGEYGFQNAL		EKLGEYGFQNAL	EKLGEYGFQNAL				EKLGEYGFQNAL	EKLGEYGFQNAL			EKLGEYGFQNAL		EKLGEYGFQNAL		EKLGEYGFQNAL	EKLGEYGFQNAL	EKLGEYGFQNAL	EKLGEYGFQNAL	EKLGEYGFQNAL			EKLGEYGFQNAL
GKSTDFPNFDPGSLL	GKSTDFPNFDPGSLL	GKSTDFPNFDPGSLL		GKSTDFPNFDPGSLL			GKSTDFPNFDPGSLL	GKSTDFPNFDPGSLL			GKSTDFPNFDPGSLL			GKSTDFPNFDPGSLL	GKSTDFPNFDPGSLL			GKSTDFPNFDPGSLL	GKSTDFPNFDPGSLL
HLVHWNTKYGDFG	HLVHWNTKYGDFG	HLVHWNTKYGDFG		HLVHWNTKYGDFG				HLVHWNTKYGDFG			HLVHWNTKYGDFG		HLVHWNTKYGDFG	HLVHWNTKYGDFG	HLVHWNTKYGDFG	HLVHWNTKYGDFG						HLVHWNTKYGDFG
WIVLKEPIS	WIVLKEPIS	WIVLKEPIS	WIVLKEPIS		WIVLKEPIS	WIVLKEPIS	WIVLKEPIS				WIVLKEPIS	WIVLKEPIS		WIVLKEPIS	WIVLKEPIS		WIVLKEPIS
IRLFTGHPETLEKF	IRLFTGHPETLEKF	IRLFTGHPETLEKF	IRLFTGHPETLEKF								IRLFTGHPETLEKF	IRLFTGHPETLEKF		IRLFTGHPETLEKF		IRLFTGHPETLEKF		IRLFTGHPETLEKF	IRLFTGHPETLEKF			IRLFTGHPETLEKF
LENPKKYIPGTKMIF	LENPKKYIPGTKMIF	LENPKKYIPGTKMIF	LENPKKYIPGTKMIF				LENPKKYIPGTKMIF							LENPKKYIPGTKMIF	LENPKKYIPGTKMIF	LENPKKYIPGTKMIF		LENPKKYIPGTKMIF	LENPKKYIPGTKMIF
YLENPKKYIPGTKMIFAG		YLENPKKYIPGTKMIFAG	YLENPKKYIPGTKMIFAG				YLENPKKYIPGTKMIFAG							YLENPKKYIPGTKMIFAG	YLENPKKYIPGTKMIFAG	YLENPKKYIPGTKMIFAG		YLENPKKYIPGTKMIFAG	YLENPKKYIPGTKMIFAG
SALTPDETYVPKAF		SALTPDETYVPKAF				SALTPDETYVPKAF	SALTPDETYVPKAF	SALTPDETYVPKAF			SALTPDETYVPKAF	SALTPDETYVPKAF		SALTPDETYVPKAF	SALTPDETYVPKAF				SALTPDETYVPKAF
DSIKTKGKSTDFPNFDPGSLL	DSIKTKGKSTDFPNFDPGSLL	DSIKTKGKSTDFPNFDPGSLL		DSIKTKGKSTDFPNFDPGSLL			DSIKTKGKSTDFPNFDPGSLL				DSIKTKGKSTDFPNFDPGSLL			DSIKTKGKSTDFPNFDPGSLL	DSIKTKGKSTDFPNFDPGSLL			DSIKTKGKSTDFPNFDPGSLL	DSIKTKGKSTDFPNFDPGSLL
TGPNLHGLF	TGPNLHGLF	TGPNLHGLF	TGPNLHGLF	TGPNLHGLF				TGPNLHGLF	TGPNLHGLF		TGPNLHGLF			TGPNLHGLF	TGPNLHGLF	TGPNLHGLF		TGPNLHGLF	TGPNLHGLF	TGPNLHGLF	TGPNLHGLF	TGPNLHGLF
MEYLENPKKYIPGTKMIF	MEYLENPKKYIPGTKMIF	MEYLENPKKYIPGTKMIF	MEYLENPKKYIPGTKMIF				MEYLENPKKYIPGTKMIF							MEYLENPKKYIPGTKMIF	MEYLENPKKYIPGTKMIF	MEYLENPKKYIPGTKMIF		MEYLENPKKYIPGTKMIF	MEYLENPKKYIPGTKMIF
LKFRTLNF	LKFRTLNF	LKFRTLNF	LKFRTLNF	LKFRTLNF		LKFRTLNF	LKFRTLNF	LKFRTLNF			LKFRTLNF		LKFRTLNF	LKFRTLNF		LKFRTLNF		LKFRTLNF	LKFRTLNF		LKFRTLNF	LKFRTLNF
FDKLKHLVDEPQNL	FDKLKHLVDEPQNL	FDKLKHLVDEPQNL				FDKLKHLVDEPQNL		FDKLKHLVDEPQNL			FDKLKHLVDEPQNL				FDKLKHLVDEPQNL	FDKLKHLVDEPQNL	FDKLKHLVDEPQNL		FDKLKHLVDEPQNL			FDKLKHLVDEPQNL
ELLKHKPKATEEQLKTVMEN		ELLKHKPKATEEQLKTVMEN	ELLKHKPKATEEQLKTVMEN		ELLKHKPKATEEQLKTVMEN	ELLKHKPKATEEQLKTVMEN		ELLKHKPKATEEQLKTVMEN							ELLKHKPKATEEQLKTVMEN	ELLKHKPKATEEQLKTVMEN			ELLKHKPKATEEQLKTVMEN				ELLKHKPKATEEQLKTVMEN
GDANPALQKVLDAL		GDANPALQKVLDAL		GDANPALQKVLDAL	GDANPALQKVLDAL		GDANPALQKVLDAL	GDANPALQKVLDAL			GDANPALQKVLDAL				GDANPALQKVLDAL	GDANPALQKVLDAL	GDANPALQKVLDAL		GDANPALQKVLDAL			GDANPALQKVLDAL	GDANPALQKVLDAL
FTFHADI		FTFHADI		FTFHADI		FTFHADI			FTFHADI	FTFHADI	FTFHADI	FTFHADI	FTFHADI	FTFHADI	FTFHADI	FTFHADI		FTFHADI	FTFHADI	FTFHADI		FTFHADI
IVLKEPISVSSQ	IVLKEPISVSSQ	IVLKEPISVSSQ	IVLKEPISVSSQ		IVLKEPISVSSQ	IVLKEPISVSSQ	IVLKEPISVSSQ				IVLKEPISVSSQ	IVLKEPISVSSQ			IVLKEPISVSSQ		IVLKEPISVSSQ		IVLKEPISVSSQ				IVLKEPISVSSQ
LHLVHWNTKYGDFG	LHLVHWNTKYGDFG	LHLVHWNTKYGDFG		LHLVHWNTKYGDFG				LHLVHWNTKYGDFG			LHLVHWNTKYGDFG		LHLVHWNTKYGDFG	LHLVHWNTKYGDFG	LHLVHWNTKYGDFG	LHLVHWNTKYGDFG						LHLVHWNTKYGDFG
GVFLKVGDANPAL		GVFLKVGDANPAL		GVFLKVGDANPAL			GVFLKVGDANPAL	GVFLKVGDANPAL			GVFLKVGDANPAL			GVFLKVGDANPAL	GVFLKVGDANPAL	GVFLKVGDANPAL	GVFLKVGDANPAL		GVFLKVGDANPAL			GVFLKVGDANPAL
VSSQQMLKF	VSSQQMLKF	VSSQQMLKF	VSSQQMLKF	VSSQQMLKF		VSSQQMLKF	VSSQQMLKF	VSSQQMLKF				VSSQQMLKF	VSSQQMLKF		VSSQQMLKF		VSSQQMLKF		VSSQQMLKF		VSSQQMLKF
AIIHVLHSKHPGDFGADAQGAM		AIIHVLHSKHPGDFGADAQGAM		AIIHVLHSKHPGDFGADAQGAM								AIIHVLHSKHPGDFGADAQGAM			AIIHVLHSKHPGDFGADAQGAM		AIIHVLHSKHPGDFGADAQGAM		AIIHVLHSKHPGDFGADAQGAM
PALKPLAL		PALKPLAL	PALKPLAL	PALKPLAL	PALKPLAL	PALKPLAL	PALKPLAL	PALKPLAL			PALKPLAL	PALKPLAL		PALKPLAL	PALKPLAL	PALKPLAL	PALKPLAL	PALKPLAL	PALKPLAL		PALKPLAL	PALKPLAL	PALKPLAL	PALKPLAL
VQFHFHWGSS	VQFHFHWGSS	VQFHFHWGSS	VQFHFHWGSS	VQFHFHWGSS				VQFHFHWGSS	VQFHFHWGSS	VQFHFHWGSS	VQFHFHWGSS	VQFHFHWGSS	VQFHFHWGSS		VQFHFHWGSS		VQFHFHWGSS			VQFHFHWGSS	VQFHFHWGSS
SIKTKGKSTDFPNFDPGSLL	SIKTKGKSTDFPNFDPGSLL	SIKTKGKSTDFPNFDPGSLL		SIKTKGKSTDFPNFDPGSLL			SIKTKGKSTDFPNFDPGSLL				SIKTKGKSTDFPNFDPGSLL			SIKTKGKSTDFPNFDPGSLL	SIKTKGKSTDFPNFDPGSLL			SIKTKGKSTDFPNFDPGSLL	SIKTKGKSTDFPNFDPGSLL
TYVPKAF		TYVPKAF	TYVPKAF	TYVPKAF		TYVPKAF	TYVPKAF	TYVPKAF		TYVPKAF	TYVPKAF	TYVPKAF		TYVPKAF	TYVPKAF	TYVPKAF			TYVPKAF		TYVPKAF	TYVPKAF
HLVHWNTKYGDF	HLVHWNTKYGDF	HLVHWNTKYGDF		HLVHWNTKYGDF				HLVHWNTKYGDF			HLVHWNTKYGDF		HLVHWNTKYGDF	HLVHWNTKYGDF	HLVHWNTKYGDF	HLVHWNTKYGDF						HLVHWNTKYGDF
DALDSIKTKGKSTDFPNFDPGSLL		DALDSIKTKGKSTDFPNFDPGSLL		DALDSIKTKGKSTDFPNFDPGSLL			DALDSIKTKGKSTDFPNFDPGSLL				DALDSIKTKGKSTDFPNFDPGSLL			DALDSIKTKGKSTDFPNFDPGSLL	DALDSIKTKGKSTDFPNFDPGSLL			DALDSIKTKGKSTDFPNFDPGSLL	DALDSIKTKGKSTDFPNFDPGSLL
KVGDANPALQKVLDAL		KVGDANPALQKVLDAL		KVGDANPALQKVLDAL	KVGDANPALQKVLDAL		KVGDANPALQKVLDAL	KVGDANPALQKVLDAL			KVGDANPALQKVLDAL				KVGDANPALQKVLDAL	KVGDANPALQKVLDAL	KVGDANPALQKVLDAL		KVGDANPALQKVLDAL			KVGDANPALQKVLDAL	KVGDANPALQKVLDAL
VELLKHKPKATEEQLKTVMENF		VELLKHKPKATEEQLKTVMENF	VELLKHKPKATEEQLKTVMENF			VELLKHKPKATEEQLKTVMENF		VELLKHKPKATEEQLKTVMENF							VELLKHKPKATEEQLKTVMENF	VELLKHKPKATEEQLKTVMENF			VELLKHKPKATEEQLKTVMENF
IAFSQYLQQCPFDEHVKLVNE						IAFSQYLQQCPFDEHVKLVNE					IAFSQYLQQCPFDEHVKLVNE				IAFSQYLQQCPFDEHVKLVNE		IAFSQYLQQCPFDEHVKLVNE		IAFSQYLQQCPFDEHVKLVNE
FSQYLQQCPFDEHVKL	FSQYLQQCPFDEHVKL					FSQYLQQCPFDEHVKL		FSQYLQQCPFDEHVKL			FSQYLQQCPFDEHVKL	FSQYLQQCPFDEHVKL			FSQYLQQCPFDEHVKL		FSQYLQQCPFDEHVKL		FSQYLQQCPFDEHVKL
IAFSQYLQQCPFDE						IAFSQYLQQCPFDE	IAFSQYLQQCPFDE		IAFSQYLQQCPFDE		IAFSQYLQQCPFDE	IAFSQYLQQCPFDE			IAFSQYLQQCPFDE		IAFSQYLQQCPFDE	IAFSQYLQQCPFDE	IAFSQYLQQCPFDE	IAFSQYLQQCPFDE
DKLKHLVDEPQNL	DKLKHLVDEPQNL	DKLKHLVDEPQNL			DKLKHLVDEPQNL	DKLKHLVDEPQNL		DKLKHLVDEPQNL			DKLKHLVDEPQNL				DKLKHLVDEPQNL	DKLKHLVDEPQNL	DKLKHLVDEPQNL		DKLKHLVDEPQNL			DKLKHLVDEPQNL	DKLKHLVDEPQNL
IAFSQYLQQCPFDEHVK						IAFSQYLQQCPFDEHVK					IAFSQYLQQCPFDEHVK	IAFSQYLQQCPFDEHVK			IAFSQYLQQCPFDEHVK		IAFSQYLQQCPFDEHVK		IAFSQYLQQCPFDEHVK
SQYLQQCPFDE	SQYLQQCPFDE					SQYLQQCPFDE	SQYLQQCPFDE	SQYLQQCPFDE	SQYLQQCPFDE		SQYLQQCPFDE	SQYLQQCPFDE			SQYLQQCPFDE		SQYLQQCPFDE	SQYLQQCPFDE	SQYLQQCPFDE	SQYLQQCPFDE
FSQYLQQCPFDEHVK	FSQYLQQCPFDEHVK					FSQYLQQCPFDEHVK		FSQYLQQCPFDEHVK			FSQYLQQCPFDEHVK	FSQYLQQCPFDEHVK			FSQYLQQCPFDEHVK		FSQYLQQCPFDEHVK		FSQYLQQCPFDEHVK
VELLKHKPKATEEQLKTVM		VELLKHKPKATEEQLKTVM	VELLKHKPKATEEQLKTVM		VELLKHKPKATEEQLKTVM	VELLKHKPKATEEQLKTVM		VELLKHKPKATEEQLKTVM				VELLKHKPKATEEQLKTVM			VELLKHKPKATEEQLKTVM	VELLKHKPKATEEQLKTVM			VELLKHKPKATEEQLKTVM				VELLKHKPKATEEQLKTVM
WSVARLSQKFPKAE		WSVARLSQKFPKAE	WSVARLSQKFPKAE			WSVARLSQKFPKAE	WSVARLSQKFPKAE	WSVARLSQKFPKAE			WSVARLSQKFPKAE	WSVARLSQKFPKAE					WSVARLSQKFPKAE
VELLKHKPKATEEQLKTVMEN		VELLKHKPKATEEQLKTVMEN	VELLKHKPKATEEQLKTVMEN		VELLKHKPKATEEQLKTVMEN	VELLKHKPKATEEQLKTVMEN		VELLKHKPKATEEQLKTVMEN							VELLKHKPKATEEQLKTVMEN	VELLKHKPKATEEQLKTVMEN			VELLKHKPKATEEQLKTVMEN				VELLKHKPKATEEQLKTVMEN
IAFSQYLQQCPFDEHVKL						IAFSQYLQQCPFDEHVKL					IAFSQYLQQCPFDEHVKL	IAFSQYLQQCPFDEHVKL			IAFSQYLQQCPFDEHVKL		IAFSQYLQQCPFDEHVKL		IAFSQYLQQCPFDEHVKL
VELLKHKPKATEEQLKTVME		VELLKHKPKATEEQLKTVME	VELLKHKPKATEEQLKTVME		VELLKHKPKATEEQLKTVME	VELLKHKPKATEEQLKTVME		VELLKHKPKATEEQLKTVME				VELLKHKPKATEEQLKTVME			VELLKHKPKATEEQLKTVME	VELLKHKPKATEEQLKTVME			VELLKHKPKATEEQLKTVME				VELLKHKPKATEEQLKTVME
FSQYLQQCPFDE	FSQYLQQCPFDE					FSQYLQQCPFDE	FSQYLQQCPFDE	FSQYLQQCPFDE	FSQYLQQCPFDE		FSQYLQQCPFDE	FSQYLQQCPFDE			FSQYLQQCPFDE		FSQYLQQCPFDE	FSQYLQQCPFDE	FSQYLQQCPFDE	FSQYLQQCPFDE
WSVARLSQKFPKAEF		WSVARLSQKFPKAEF	WSVARLSQKFPKAEF			WSVARLSQKFPKAEF	WSVARLSQKFPKAEF	WSVARLSQKFPKAEF			WSVARLSQKFPKAEF	WSVARLSQKFPKAEF					WSVARLSQKFPKAEF
TPDETYVPKAF		TPDETYVPKAF				TPDETYVPKAF	TPDETYVPKAF	TPDETYVPKAF		TPDETYVPKAF	TPDETYVPKAF	TPDETYVPKAF		TPDETYVPKAF	TPDETYVPKAF	TPDETYVPKAF			TPDETYVPKAF			TPDETYVPKAF
PDETYVPKAFD		PDETYVPKAFD				PDETYVPKAFD	PDETYVPKAFD	PDETYVPKAFD		PDETYVPKAFD	PDETYVPKAFD	PDETYVPKAFD		PDETYVPKAFD	PDETYVPKAFD	PDETYVPKAFD			PDETYVPKAFD			PDETYVPKAFD
TPDETYVPKAFD		TPDETYVPKAFD				TPDETYVPKAFD	TPDETYVPKAFD	TPDETYVPKAFD		TPDETYVPKAFD	TPDETYVPKAFD	TPDETYVPKAFD		TPDETYVPKAFD	TPDETYVPKAFD	TPDETYVPKAFD			TPDETYVPKAFD			TPDETYVPKAFD
IAFSQYLQQC			IAFSQYLQQC	IAFSQYLQQC		IAFSQYLQQC	IAFSQYLQQC		IAFSQYLQQC		IAFSQYLQQC	IAFSQYLQQC	IAFSQYLQQC		IAFSQYLQQC		IAFSQYLQQC	IAFSQYLQQC	IAFSQYLQQC	IAFSQYLQQC	IAFSQYLQQC
LKHKPKATEEQLKTVM		LKHKPKATEEQLKTVM	LKHKPKATEEQLKTVM		LKHKPKATEEQLKTVM	LKHKPKATEEQLKTVM		LKHKPKATEEQLKTVM				LKHKPKATEEQLKTVM			LKHKPKATEEQLKTVM	LKHKPKATEEQLKTVM			LKHKPKATEEQLKTVM				LKHKPKATEEQLKTVM
KADEKKFWGKY		KADEKKFWGKY					KADEKKFWGKY	KADEKKFWGKY		KADEKKFWGKY	KADEKKFWGKY	KADEKKFWGKY	KADEKKFWGKY	KADEKKFWGKY	KADEKKFWGKY	KADEKKFWGKY	KADEKKFWGKY	KADEKKFWGKY				KADEKKFWGKY
EKLGEYGFQNA		EKLGEYGFQNA	EKLGEYGFQNA				EKLGEYGFQNA	EKLGEYGFQNA			EKLGEYGFQNA		EKLGEYGFQNA		EKLGEYGFQNA	EKLGEYGFQNA	EKLGEYGFQNA	EKLGEYGFQNA	EKLGEYGFQNA			EKLGEYGFQNA
LKHKPKATEEQLKT		LKHKPKATEEQLKT	LKHKPKATEEQLKT		LKHKPKATEEQLKT	LKHKPKATEEQLKT		LKHKPKATEEQLKT			LKHKPKATEEQLKT	LKHKPKATEEQLKT			LKHKPKATEEQLKT	LKHKPKATEEQLKT		LKHKPKATEEQLKT	LKHKPKATEEQLKT			LKHKPKATEEQLKT	LKHKPKATEEQLKT
PFDEHVKLVNE	PFDEHVKLVNE	PFDEHVKLVNE				PFDEHVKLVNE		PFDEHVKLVNE			PFDEHVKLVNE			PFDEHVKLVNE	PFDEHVKLVNE	PFDEHVKLVNE	PFDEHVKLVNE		PFDEHVKLVNE			PFDEHVKLVNE
KADEKKFWGKYLYE		KADEKKFWGKYLYE					KADEKKFWGKYLYE	KADEKKFWGKYLYE			KADEKKFWGKYLYE	KADEKKFWGKYLYE	KADEKKFWGKYLYE	KADEKKFWGKYLYE	KADEKKFWGKYLYE	KADEKKFWGKYLYE	KADEKKFWGKYLYE	KADEKKFWGKYLYE				KADEKKFWGKYLYE
LKHKPKATEEQLKTVMENF		LKHKPKATEEQLKTVMENF	LKHKPKATEEQLKTVMENF			LKHKPKATEEQLKTVMENF		LKHKPKATEEQLKTVMENF							LKHKPKATEEQLKTVMENF	LKHKPKATEEQLKTVMENF			LKHKPKATEEQLKTVMENF
YLQQCPFDEHVKLVNE	YLQQCPFDEHVKLVNE					YLQQCPFDEHVKLVNE		YLQQCPFDEHVKLVNE			YLQQCPFDEHVKLVNE				YLQQCPFDEHVKLVNE	YLQQCPFDEHVKLVNE	YLQQCPFDEHVKLVNE		YLQQCPFDEHVKLVNE			YLQQCPFDEHVKLVNE
KADEKKFWGKYL		KADEKKFWGKYL					KADEKKFWGKYL	KADEKKFWGKYL			KADEKKFWGKYL	KADEKKFWGKYL	KADEKKFWGKYL	KADEKKFWGKYL	KADEKKFWGKYL	KADEKKFWGKYL	KADEKKFWGKYL	KADEKKFWGKYL				KADEKKFWGKYL
LQQCPFDEHVKL	LQQCPFDEHVKL					LQQCPFDEHVKL		LQQCPFDEHVKL			LQQCPFDEHVKL	LQQCPFDEHVKL			LQQCPFDEHVKL	LQQCPFDEHVKL	LQQCPFDEHVKL		LQQCPFDEHVKL			LQQCPFDEHVKL
WSVARLSQK		WSVARLSQK	WSVARLSQK	WSVARLSQK	WSVARLSQK	WSVARLSQK	WSVARLSQK	WSVARLSQK			WSVARLSQK	WSVARLSQK	WSVARLSQK				WSVARLSQK				WSVARLSQK
PDETYVPKAFDEKL		PDETYVPKAFDEKL				PDETYVPKAFDEKL	PDETYVPKAFDEKL	PDETYVPKAFDEKL			PDETYVPKAFDEKL	PDETYVPKAFDEKL		PDETYVPKAFDEKL	PDETYVPKAFDEKL	PDETYVPKAFDEKL			PDETYVPKAFDEKL			PDETYVPKAFDEKL
VELLKHKPKATEE		VELLKHKPKATEE	VELLKHKPKATEE		VELLKHKPKATEE	VELLKHKPKATEE		VELLKHKPKATEE			VELLKHKPKATEE	VELLKHKPKATEE		VELLKHKPKATEE	VELLKHKPKATEE	VELLKHKPKATEE			VELLKHKPKATEE			VELLKHKPKATEE	VELLKHKPKATEE
LLKHKPKATEEQLKT		LLKHKPKATEEQLKT	LLKHKPKATEEQLKT		LLKHKPKATEEQLKT	LLKHKPKATEEQLKT		LLKHKPKATEEQLKT			LLKHKPKATEEQLKT	LLKHKPKATEEQLKT			LLKHKPKATEEQLKT	LLKHKPKATEEQLKT		LLKHKPKATEEQLKT	LLKHKPKATEEQLKT			LLKHKPKATEEQLKT	LLKHKPKATEEQLKT
SALTPDETYVPKAFD		SALTPDETYVPKAFD				SALTPDETYVPKAFD	SALTPDETYVPKAFD	SALTPDETYVPKAFD			SALTPDETYVPKAFD	SALTPDETYVPKAFD		SALTPDETYVPKAFD	SALTPDETYVPKAFD				SALTPDETYVPKAFD
LLKHKPKATEEQLK		LLKHKPKATEEQLK	LLKHKPKATEEQLK		LLKHKPKATEEQLK	LLKHKPKATEEQLK		LLKHKPKATEEQLK			LLKHKPKATEEQLK	LLKHKPKATEEQLK			LLKHKPKATEEQLK	LLKHKPKATEEQLK		LLKHKPKATEEQLK	LLKHKPKATEEQLK			LLKHKPKATEEQLK	LLKHKPKATEEQLK
SQYLQQCPFDEHVKL	SQYLQQCPFDEHVKL					SQYLQQCPFDEHVKL		SQYLQQCPFDEHVKL			SQYLQQCPFDEHVKL	SQYLQQCPFDEHVKL			SQYLQQCPFDEHVKL		SQYLQQCPFDEHVKL		SQYLQQCPFDEHVKL
LKTVMENF	LKTVMENF	LKTVMENF	LKTVMENF			LKTVMENF	LKTVMENF	LKTVMENF					LKTVMENF	LKTVMENF	LKTVMENF	LKTVMENF			LKTVMENF
VKLVNELTE	VKLVNELTE	VKLVNELTE	VKLVNELTE		VKLVNELTE	VKLVNELTE	VKLVNELTE	VKLVNELTE			VKLVNELTE		VKLVNELTE	VKLVNELTE	VKLVNELTE	VKLVNELTE			VKLVNELTE			VKLVNELTE	VKLVNELTE
YLQQCPFDEHVKL	YLQQCPFDEHVKL					YLQQCPFDEHVKL		YLQQCPFDEHVKL			YLQQCPFDEHVKL	YLQQCPFDEHVKL			YLQQCPFDEHVKL	YLQQCPFDEHVKL	YLQQCPFDEHVKL		YLQQCPFDEHVKL			YLQQCPFDEHVKL
HVKLVNELTE	HVKLVNELTE	HVKLVNELTE	HVKLVNELTE		HVKLVNELTE	HVKLVNELTE		HVKLVNELTE			HVKLVNELTE		HVKLVNELTE	HVKLVNELTE	HVKLVNELTE	HVKLVNELTE			HVKLVNELTE			HVKLVNELTE	HVKLVNELTE
GEYGFQNAL		GEYGFQNAL	GEYGFQNAL				GEYGFQNAL	GEYGFQNAL	GEYGFQNAL		GEYGFQNAL		GEYGFQNAL		GEYGFQNAL	GEYGFQNAL	GEYGFQNAL	GEYGFQNAL	GEYGFQNAL	GEYGFQNAL		GEYGFQNAL
YTRKVPQVSTPTL	YTRKVPQVSTPTL	YTRKVPQVSTPTL	YTRKVPQVSTPTL	YTRKVPQVSTPTL	YTRKVPQVSTPTL	YTRKVPQVSTPTL	YTRKVPQVSTPTL	YTRKVPQVSTPTL			YTRKVPQVSTPTL	YTRKVPQVSTPTL							YTRKVPQVSTPTL		YTRKVPQVSTPTL
KLGEYGFQNAL		KLGEYGFQNAL	KLGEYGFQNAL				KLGEYGFQNAL	KLGEYGFQNAL			KLGEYGFQNAL		KLGEYGFQNAL		KLGEYGFQNAL	KLGEYGFQNAL	KLGEYGFQNAL	KLGEYGFQNAL	KLGEYGFQNAL			KLGEYGFQNAL
LQQCPFDEHVKLVNELTE	LQQCPFDEHVKLVNELTE					LQQCPFDEHVKLVNELTE		LQQCPFDEHVKLVNELTE			LQQCPFDEHVKLVNELTE				LQQCPFDEHVKLVNELTE	LQQCPFDEHVKLVNELTE			LQQCPFDEHVKLVNELTE			LQQCPFDEHVKLVNELTE
YYANKYNGVF		YYANKYNGVF	YYANKYNGVF	YYANKYNGVF			YYANKYNGVF	YYANKYNGVF		YYANKYNGVF	YYANKYNGVF		YYANKYNGVF	YYANKYNGVF	YYANKYNGVF	YYANKYNGVF	YYANKYNGVF		YYANKYNGVF		YYANKYNGVF	YYANKYNGVF
KVPQVSTPTL	KVPQVSTPTL	KVPQVSTPTL	KVPQVSTPTL	KVPQVSTPTL	KVPQVSTPTL	KVPQVSTPTL	KVPQVSTPTL	KVPQVSTPTL			KVPQVSTPTL	KVPQVSTPTL			KVPQVSTPTL				KVPQVSTPTL		KVPQVSTPTL		KVPQVSTPTL
VVSTQTALA		VVSTQTALA	VVSTQTALA	VVSTQTALA	VVSTQTALA	VVSTQTALA	VVSTQTALA	VVSTQTALA	VVSTQTALA		VVSTQTALA	VVSTQTALA	VVSTQTALA		VVSTQTALA				VVSTQTALA	VVSTQTALA	VVSTQTALA		VVSTQTALA
FVEVTKL	FVEVTKL	FVEVTKL	FVEVTKL			FVEVTKL	FVEVTKL	FVEVTKL			FVEVTKL	FVEVTKL	FVEVTKL	FVEVTKL	FVEVTKL	FVEVTKL			FVEVTKL			FVEVTKL
TRKVPQVSTPTL	TRKVPQVSTPTL	TRKVPQVSTPTL	TRKVPQVSTPTL	TRKVPQVSTPTL	TRKVPQVSTPTL	TRKVPQVSTPTL	TRKVPQVSTPTL	TRKVPQVSTPTL			TRKVPQVSTPTL	TRKVPQVSTPTL							TRKVPQVSTPTL		TRKVPQVSTPTL		TRKVPQVSTPTL
PKLVVSTQTALA		PKLVVSTQTALA	PKLVVSTQTALA	PKLVVSTQTALA	PKLVVSTQTALA	PKLVVSTQTALA	PKLVVSTQTALA	PKLVVSTQTALA			PKLVVSTQTALA	PKLVVSTQTALA			PKLVVSTQTALA				PKLVVSTQTALA		PKLVVSTQTALA		PKLVVSTQTALA
VLLRLAKEYEATL		VLLRLAKEYEATL	VLLRLAKEYEATL		VLLRLAKEYEATL	VLLRLAKEYEATL	VLLRLAKEYEATL	VLLRLAKEYEATL			VLLRLAKEYEATL	VLLRLAKEYEATL	VLLRLAKEYEATL	VLLRLAKEYEATL		VLLRLAKEYEATL			VLLRLAKEYEATL			VLLRLAKEYEATL
RFKDLGEEHFKGLVL	RFKDLGEEHFKGLVL	RFKDLGEEHFKGLVL						RFKDLGEEHFKGLVL			RFKDLGEEHFKGLVL	RFKDLGEEHFKGLVL	RFKDLGEEHFKGLVL	RFKDLGEEHFKGLVL		RFKDLGEEHFKGLVL	RFKDLGEEHFKGLVL		RFKDLGEEHFKGLVL			RFKDLGEEHFKGLVL
PDETYVPKAF		PDETYVPKAF				PDETYVPKAF	PDETYVPKAF	PDETYVPKAF		PDETYVPKAF	PDETYVPKAF	PDETYVPKAF		PDETYVPKAF	PDETYVPKAF	PDETYVPKAF			PDETYVPKAF			PDETYVPKAF
LYYANKYNGV		LYYANKYNGV	LYYANKYNGV	LYYANKYNGV	LYYANKYNGV		LYYANKYNGV	LYYANKYNGV			LYYANKYNGV		LYYANKYNGV	LYYANKYNGV	LYYANKYNGV	LYYANKYNGV	LYYANKYNGV		LYYANKYNGV		LYYANKYNGV	LYYANKYNGV
VEKDAIPENLPPLTAD		VEKDAIPENLPPLTAD			VEKDAIPENLPPLTAD	VEKDAIPENLPPLTAD	VEKDAIPENLPPLTAD				VEKDAIPENLPPLTAD			VEKDAIPENLPPLTAD	VEKDAIPENLPPLTAD	VEKDAIPENLPPLTAD			VEKDAIPENLPPLTAD			VEKDAIPENLPPLTAD	VEKDAIPENLPPLTAD
KDAIPENLPPLTAD		KDAIPENLPPLTAD			KDAIPENLPPLTAD	KDAIPENLPPLTAD	KDAIPENLPPLTAD				KDAIPENLPPLTAD			KDAIPENLPPLTAD	KDAIPENLPPLTAD	KDAIPENLPPLTAD		KDAIPENLPPLTAD	KDAIPENLPPLTAD			KDAIPENLPPLTAD	KDAIPENLPPLTAD
TPDETYVPKAFDEKL		TPDETYVPKAFDEKL				TPDETYVPKAFDEKL	TPDETYVPKAFDEKL	TPDETYVPKAFDEKL			TPDETYVPKAFDEKL	TPDETYVPKAFDEKL		TPDETYVPKAFDEKL	TPDETYVPKAFDEKL	TPDETYVPKAFDEKL			TPDETYVPKAFDEKL			TPDETYVPKAFDEKL
SQKFPKAEF		SQKFPKAEF	SQKFPKAEF			SQKFPKAEF	SQKFPKAEF	SQKFPKAEF		SQKFPKAEF	SQKFPKAEF	SQKFPKAEF			SQKFPKAEF		SQKFPKAEF	SQKFPKAEF	SQKFPKAEF
DTHKSEIAHRFKDLGEEHFKG		DTHKSEIAHRFKDLGEEHFKG									DTHKSEIAHRFKDLGEEHFKG	DTHKSEIAHRFKDLGEEHFKG	DTHKSEIAHRFKDLGEEHFKG	DTHKSEIAHRFKDLGEEHFKG				DTHKSEIAHRFKDLGEEHFKG	DTHKSEIAHRFKDLGEEHFKG
LNRLCVLHEKTPVSEKVTKCCTE	LNRLCVLHEKTPVSEKVTKCCTE		LNRLCVLHEKTPVSEKVTKCCTE		LNRLCVLHEKTPVSEKVTKCCTE	LNRLCVLHEKTPVSEKVTKCCTE		LNRLCVLHEKTPVSEKVTKCCTE			LNRLCVLHEKTPVSEKVTKCCTE			LNRLCVLHEKTPVSEKVTKCCTE					LNRLCVLHEKTPVSEKVTKCCTE				LNRLCVLHEKTPVSEKVTKCCTE
VPKAFDEKL		VPKAFDEKL				VPKAFDEKL	VPKAFDEKL	VPKAFDEKL			VPKAFDEKL	VPKAFDEKL		VPKAFDEKL	VPKAFDEKL	VPKAFDEKL	VPKAFDEKL		VPKAFDEKL			VPKAFDEKL		VPKAFDEKL
LQQCPFDEHVK	LQQCPFDEHVK					LQQCPFDEHVK		LQQCPFDEHVK			LQQCPFDEHVK	LQQCPFDEHVK			LQQCPFDEHVK	LQQCPFDEHVK	LQQCPFDEHVK		LQQCPFDEHVK			LQQCPFDEHVK
YANKYNGVF		YANKYNGVF	YANKYNGVF	YANKYNGVF			YANKYNGVF	YANKYNGVF		YANKYNGVF	YANKYNGVF		YANKYNGVF	YANKYNGVF	YANKYNGVF	YANKYNGVF	YANKYNGVF		YANKYNGVF		YANKYNGVF	YANKYNGVF
YVPKAFDEKL		YVPKAFDEKL				YVPKAFDEKL	YVPKAFDEKL	YVPKAFDEKL			YVPKAFDEKL	YVPKAFDEKL		YVPKAFDEKL	YVPKAFDEKL	YVPKAFDEKL	YVPKAFDEKL		YVPKAFDEKL			YVPKAFDEKL
SQKFPKAE		SQKFPKAE	SQKFPKAE			SQKFPKAE	SQKFPKAE	SQKFPKAE		SQKFPKAE	SQKFPKAE	SQKFPKAE			SQKFPKAE		SQKFPKAE	SQKFPKAE	SQKFPKAE
LGEEHFKGLVL	LGEEHFKGLVL	LGEEHFKGLVL	LGEEHFKGLVL					LGEEHFKGLVL			LGEEHFKGLVL	LGEEHFKGLVL	LGEEHFKGLVL	LGEEHFKGLVL	LGEEHFKGLVL	LGEEHFKGLVL	LGEEHFKGLVL		LGEEHFKGLVL			LGEEHFKGLVL
VLLRLAKEYEAT		VLLRLAKEYEAT	VLLRLAKEYEAT		VLLRLAKEYEAT	VLLRLAKEYEAT	VLLRLAKEYEAT	VLLRLAKEYEAT			VLLRLAKEYEAT	VLLRLAKEYEAT	VLLRLAKEYEAT	VLLRLAKEYEAT		VLLRLAKEYEAT			VLLRLAKEYEAT			VLLRLAKEYEAT
WSVARLSQ		WSVARLSQ	WSVARLSQ	WSVARLSQ	WSVARLSQ	WSVARLSQ	WSVARLSQ	WSVARLSQ	WSVARLSQ		WSVARLSQ	WSVARLSQ	WSVARLSQ				WSVARLSQ				WSVARLSQ
VEVTKLVTDL	VEVTKLVTDL	VEVTKLVTDL			VEVTKLVTDL	VEVTKLVTDL	VEVTKLVTDL	VEVTKLVTDL			VEVTKLVTDL	VEVTKLVTDL	VEVTKLVTDL	VEVTKLVTDL	VEVTKLVTDL	VEVTKLVTDL			VEVTKLVTDL			VEVTKLVTDL	VEVTKLVTDL
YLQQCPFDE	YLQQCPFDE					YLQQCPFDE	YLQQCPFDE	YLQQCPFDE	YLQQCPFDE		YLQQCPFDE	YLQQCPFDE			YLQQCPFDE	YLQQCPFDE	YLQQCPFDE	YLQQCPFDE	YLQQCPFDE	YLQQCPFDE		YLQQCPFDE
RALKAWSVARL		RALKAWSVARL	RALKAWSVARL	RALKAWSVARL	RALKAWSVARL	RALKAWSVARL	RALKAWSVARL	RALKAWSVARL			RALKAWSVARL	RALKAWSVARL	RALKAWSVARL	RALKAWSVARL			RALKAWSVARL				RALKAWSVARL
IARRHPYFYAPEL		IARRHPYFYAPEL	IARRHPYFYAPEL			IARRHPYFYAPEL			IARRHPYFYAPEL		IARRHPYFYAPEL	IARRHPYFYAPEL		IARRHPYFYAPEL		IARRHPYFYAPEL	IARRHPYFYAPEL	IARRHPYFYAPEL	IARRHPYFYAPEL			IARRHPYFYAPEL
FYAPELL		FYAPELL	FYAPELL			FYAPELL	FYAPELL	FYAPELL	FYAPELL		FYAPELL	FYAPELL		FYAPELL	FYAPELL	FYAPELL	FYAPELL	FYAPELL	FYAPELL	FYAPELL		FYAPELL
FAKTCVADESHAGCEKSLHTLF								FAKTCVADESHAGCEKSLHTLF			FAKTCVADESHAGCEKSLHTLF	FAKTCVADESHAGCEKSLHTLF	FAKTCVADESHAGCEKSLHTLF	FAKTCVADESHAGCEKSLHTLF	FAKTCVADESHAGCEKSLHTLF				FAKTCVADESHAGCEKSLHTLF
VTKLVTDL	VTKLVTDL	VTKLVTDL		VTKLVTDL	VTKLVTDL	VTKLVTDL	VTKLVTDL	VTKLVTDL			VTKLVTDL	VTKLVTDL	VTKLVTDL	VTKLVTDL	VTKLVTDL	VTKLVTDL			VTKLVTDL			VTKLVTDL	VTKLVTDL
IARRHPYFYAPELL		IARRHPYFYAPELL	IARRHPYFYAPELL			IARRHPYFYAPELL			IARRHPYFYAPELL		IARRHPYFYAPELL	IARRHPYFYAPELL		IARRHPYFYAPELL		IARRHPYFYAPELL	IARRHPYFYAPELL	IARRHPYFYAPELL	IARRHPYFYAPELL			IARRHPYFYAPELL
FKDLGEEHFKGLVL	FKDLGEEHFKGLVL	FKDLGEEHFKGLVL						FKDLGEEHFKGLVL			FKDLGEEHFKGLVL	FKDLGEEHFKGLVL	FKDLGEEHFKGLVL	FKDLGEEHFKGLVL	FKDLGEEHFKGLVL	FKDLGEEHFKGLVL	FKDLGEEHFKGLVL		FKDLGEEHFKGLVL			FKDLGEEHFKGLVL
HVKLVNE	HVKLVNE	HVKLVNE	HVKLVNE		HVKLVNE	HVKLVNE		HVKLVNE			HVKLVNE		HVKLVNE	HVKLVNE	HVKLVNE	HVKLVNE	HVKLVNE		HVKLVNE			HVKLVNE	HVKLVNE
LQQCPFDEHVKLVNE	LQQCPFDEHVKLVNE					LQQCPFDEHVKLVNE		LQQCPFDEHVKLVNE			LQQCPFDEHVKLVNE				LQQCPFDEHVKLVNE	LQQCPFDEHVKLVNE	LQQCPFDEHVKLVNE		LQQCPFDEHVKLVNE			LQQCPFDEHVKLVNE
WSVARLSQKFPKAEFVE		WSVARLSQKFPKAEFVE	WSVARLSQKFPKAEFVE			WSVARLSQKFPKAEFVE	WSVARLSQKFPKAEFVE	WSVARLSQKFPKAEFVE			WSVARLSQKFPKAEFVE	WSVARLSQKFPKAEFVE					WSVARLSQKFPKAEFVE
VEVTKLVT	VEVTKLVT	VEVTKLVT	VEVTKLVT		VEVTKLVT	VEVTKLVT	VEVTKLVT	VEVTKLVT			VEVTKLVT	VEVTKLVT	VEVTKLVT	VEVTKLVT	VEVTKLVT	VEVTKLVT			VEVTKLVT			VEVTKLVT	VEVTKLVT
VELLKHKPKATEEQ		VELLKHKPKATEEQ	VELLKHKPKATEEQ		VELLKHKPKATEEQ	VELLKHKPKATEEQ		VELLKHKPKATEEQ			VELLKHKPKATEEQ	VELLKHKPKATEEQ			VELLKHKPKATEEQ	VELLKHKPKATEEQ			VELLKHKPKATEEQ			VELLKHKPKATEEQ	VELLKHKPKATEEQ
TYVPKAFDEKL		TYVPKAFDEKL				TYVPKAFDEKL	TYVPKAFDEKL	TYVPKAFDEKL			TYVPKAFDEKL	TYVPKAFDEKL		TYVPKAFDEKL	TYVPKAFDEKL	TYVPKAFDEKL			TYVPKAFDEKL			TYVPKAFDEKL
LQQCPFDEHVKLVNEL	LQQCPFDEHVKLVNEL					LQQCPFDEHVKLVNEL		LQQCPFDEHVKLVNEL			LQQCPFDEHVKLVNEL				LQQCPFDEHVKLVNEL	LQQCPFDEHVKLVNEL	LQQCPFDEHVKLVNEL		LQQCPFDEHVKLVNEL			LQQCPFDEHVKLVNEL
HKPKATEEQLKTVMEN		HKPKATEEQLKTVMEN	HKPKATEEQLKTVMEN		HKPKATEEQLKTVMEN	HKPKATEEQLKTVMEN		HKPKATEEQLKTVMEN							HKPKATEEQLKTVMEN	HKPKATEEQLKTVMEN			HKPKATEEQLKTVMEN				HKPKATEEQLKTVMEN
LQQCPFDEH	LQQCPFDEH					LQQCPFDEH		LQQCPFDEH	LQQCPFDEH		LQQCPFDEH	LQQCPFDEH			LQQCPFDEH	LQQCPFDEH	LQQCPFDEH	LQQCPFDEH	LQQCPFDEH	LQQCPFDEH		LQQCPFDEH
AVEGPKLVV		AVEGPKLVV	AVEGPKLVV		AVEGPKLVV		AVEGPKLVV	AVEGPKLVV			AVEGPKLVV	AVEGPKLVV		AVEGPKLVV	AVEGPKLVV	AVEGPKLVV	AVEGPKLVV		AVEGPKLVV			AVEGPKLVV	AVEGPKLVV
LTPDETYVPKAF		LTPDETYVPKAF				LTPDETYVPKAF	LTPDETYVPKAF	LTPDETYVPKAF			LTPDETYVPKAF	LTPDETYVPKAF		LTPDETYVPKAF	LTPDETYVPKAF	LTPDETYVPKAF			LTPDETYVPKAF			LTPDETYVPKAF
QLKTVMENF	QLKTVMENF	QLKTVMENF	QLKTVMENF			QLKTVMENF	QLKTVMENF	QLKTVMENF					QLKTVMENF		QLKTVMENF	QLKTVMENF			QLKTVMENF
AKDDPHACYSTVFDKLKHLVDEP						AKDDPHACYSTVFDKLKHLVDEP		AKDDPHACYSTVFDKLKHLVDEP			AKDDPHACYSTVFDKLKHLVDEP	AKDDPHACYSTVFDKLKHLVDEP		AKDDPHACYSTVFDKLKHLVDEP	AKDDPHACYSTVFDKLKHLVDEP				AKDDPHACYSTVFDKLKHLVDEP
TYVPKAFDEKLFT		TYVPKAFDEKLFT				TYVPKAFDEKLFT	TYVPKAFDEKLFT	TYVPKAFDEKLFT			TYVPKAFDEKLFT	TYVPKAFDEKLFT		TYVPKAFDEKLFT	TYVPKAFDEKLFT	TYVPKAFDEKLFT			TYVPKAFDEKLFT			TYVPKAFDEKLFT
DEKKFWGKY	DEKKFWGKY	DEKKFWGKY					DEKKFWGKY	DEKKFWGKY		DEKKFWGKY	DEKKFWGKY	DEKKFWGKY	DEKKFWGKY	DEKKFWGKY	DEKKFWGKY	DEKKFWGKY	DEKKFWGKY	DEKKFWGKY				DEKKFWGKY
KKFWGKYLYE	KKFWGKYLYE	KKFWGKYLYE	KKFWGKYLYE				KKFWGKYLYE	KKFWGKYLYE			KKFWGKYLYE	KKFWGKYLYE	KKFWGKYLYE	KKFWGKYLYE	KKFWGKYLYE	KKFWGKYLYE	KKFWGKYLYE	KKFWGKYLYE				KKFWGKYLYE
PKAFDEKL		PKAFDEKL				PKAFDEKL	PKAFDEKL	PKAFDEKL			PKAFDEKL	PKAFDEKL		PKAFDEKL	PKAFDEKL	PKAFDEKL	PKAFDEKL	PKAFDEKL	PKAFDEKL			PKAFDEKL		PKAFDEKL
YLQQCPFDEHVK	YLQQCPFDEHVK					YLQQCPFDEHVK		YLQQCPFDEHVK			YLQQCPFDEHVK	YLQQCPFDEHVK			YLQQCPFDEHVK	YLQQCPFDEHVK	YLQQCPFDEHVK		YLQQCPFDEHVK			YLQQCPFDEHVK
YGFQNAL		YGFQNAL	YGFQNAL	YGFQNAL			YGFQNAL	YGFQNAL	YGFQNAL		YGFQNAL		YGFQNAL		YGFQNAL	YGFQNAL	YGFQNAL	YGFQNAL	YGFQNAL	YGFQNAL	YGFQNAL	YGFQNAL
PDTEKQIKKQTAL		PDTEKQIKKQTAL			PDTEKQIKKQTAL	PDTEKQIKKQTAL	PDTEKQIKKQTAL				PDTEKQIKKQTAL	PDTEKQIKKQTAL			PDTEKQIKKQTAL	PDTEKQIKKQTAL		PDTEKQIKKQTAL	PDTEKQIKKQTAL			PDTEKQIKKQTAL	PDTEKQIKKQTAL
EKLGEYGFQ	EKLGEYGFQ	EKLGEYGFQ	EKLGEYGFQ				EKLGEYGFQ	EKLGEYGFQ			EKLGEYGFQ	EKLGEYGFQ	EKLGEYGFQ		EKLGEYGFQ	EKLGEYGFQ	EKLGEYGFQ	EKLGEYGFQ	EKLGEYGFQ			EKLGEYGFQ
AIPENLPPLTAD		AIPENLPPLTAD			AIPENLPPLTAD	AIPENLPPLTAD	AIPENLPPLTAD		AIPENLPPLTAD		AIPENLPPLTAD			AIPENLPPLTAD	AIPENLPPLTAD	AIPENLPPLTAD		AIPENLPPLTAD	AIPENLPPLTAD	AIPENLPPLTAD		AIPENLPPLTAD	AIPENLPPLTAD
AVEGPKLVVSTQTALA		AVEGPKLVVSTQTALA	AVEGPKLVVSTQTALA		AVEGPKLVVSTQTALA		AVEGPKLVVSTQTALA	AVEGPKLVVSTQTALA			AVEGPKLVVSTQTALA	AVEGPKLVVSTQTALA			AVEGPKLVVSTQTALA				AVEGPKLVVSTQTALA				AVEGPKLVVSTQTALA
AWSVARL		AWSVARL	AWSVARL	AWSVARL	AWSVARL	AWSVARL	AWSVARL	AWSVARL	AWSVARL		AWSVARL	AWSVARL	AWSVARL	AWSVARL			AWSVARL				AWSVARL
SQYLQQCPFDEH	SQYLQQCPFDEH					SQYLQQCPFDEH		SQYLQQCPFDEH	SQYLQQCPFDEH		SQYLQQCPFDEH	SQYLQQCPFDEH			SQYLQQCPFDEH		SQYLQQCPFDEH	SQYLQQCPFDEH	SQYLQQCPFDEH	SQYLQQCPFDEH
IVRYTRKVPQVSTPTL	IVRYTRKVPQVSTPTL	IVRYTRKVPQVSTPTL	IVRYTRKVPQVSTPTL	IVRYTRKVPQVSTPTL	IVRYTRKVPQVSTPTL	IVRYTRKVPQVSTPTL	IVRYTRKVPQVSTPTL				IVRYTRKVPQVSTPTL	IVRYTRKVPQVSTPTL							IVRYTRKVPQVSTPTL		IVRYTRKVPQVSTPTL
LIVRYTRKVPQVSTPTL	LIVRYTRKVPQVSTPTL	LIVRYTRKVPQVSTPTL	LIVRYTRKVPQVSTPTL	LIVRYTRKVPQVSTPTL	LIVRYTRKVPQVSTPTL	LIVRYTRKVPQVSTPTL	LIVRYTRKVPQVSTPTL				LIVRYTRKVPQVSTPTL	LIVRYTRKVPQVSTPTL							LIVRYTRKVPQVSTPTL		LIVRYTRKVPQVSTPTL
AEVEKDAI		AEVEKDAI			AEVEKDAI	AEVEKDAI	AEVEKDAI			AEVEKDAI	AEVEKDAI	AEVEKDAI	AEVEKDAI	AEVEKDAI	AEVEKDAI	AEVEKDAI	AEVEKDAI		AEVEKDAI			AEVEKDAI	AEVEKDAI	AEVEKDAI
YEYSRRHPEYAVSVL		YEYSRRHPEYAVSVL	YEYSRRHPEYAVSVL		YEYSRRHPEYAVSVL	YEYSRRHPEYAVSVL		YEYSRRHPEYAVSVL	YEYSRRHPEYAVSVL		YEYSRRHPEYAVSVL	YEYSRRHPEYAVSVL		YEYSRRHPEYAVSVL			YEYSRRHPEYAVSVL		YEYSRRHPEYAVSVL
LTEFAKTCVA			LTEFAKTCVA			LTEFAKTCVA	LTEFAKTCVA	LTEFAKTCVA			LTEFAKTCVA	LTEFAKTCVA	LTEFAKTCVA	LTEFAKTCVA	LTEFAKTCVA	LTEFAKTCVA			LTEFAKTCVA			LTEFAKTCVA
RIEEELGDKAVY		RIEEELGDKAVY			RIEEELGDKAVY		RIEEELGDKAVY				RIEEELGDKAVY	RIEEELGDKAVY	RIEEELGDKAVY	RIEEELGDKAVY		RIEEELGDKAVY	RIEEELGDKAVY		RIEEELGDKAVY			RIEEELGDKAVY
RIEEELGDKAVYAGENFHHGDKL		RIEEELGDKAVYAGENFHHGDKL									RIEEELGDKAVYAGENFHHGDKL		RIEEELGDKAVYAGENFHHGDKL	RIEEELGDKAVYAGENFHHGDKL		RIEEELGDKAVYAGENFHHGDKL	RIEEELGDKAVYAGENFHHGDKL		RIEEELGDKAVYAGENFHHGDKL			RIEEELGDKAVYAGENFHHGDKL
RDEDKSKWMGKGVMNAVNNVNNVIAAA		RDEDKSKWMGKGVMNAVNNVNNVIAAA			RDEDKSKWMGKGVMNAVNNVNNVIAAA		RDEDKSKWMGKGVMNAVNNVNNVIAAA			RDEDKSKWMGKGVMNAVNNVNNVIAAA			RDEDKSKWMGKGVMNAVNNVNNVIAAA	RDEDKSKWMGKGVMNAVNNVNNVIAAA			RDEDKSKWMGKGVMNAVNNVNNVIAAA
RDEDKSKWMGKGVM	RDEDKSKWMGKGVM	RDEDKSKWMGKGVM			RDEDKSKWMGKGVM		RDEDKSKWMGKGVM	RDEDKSKWMGKGVM		RDEDKSKWMGKGVM		RDEDKSKWMGKGVM	RDEDKSKWMGKGVM	RDEDKSKWMGKGVM			RDEDKSKWMGKGVM
RDEDKSKWMGKGVMNA		RDEDKSKWMGKGVMNA			RDEDKSKWMGKGVMNA		RDEDKSKWMGKGVMNA	RDEDKSKWMGKGVMNA		RDEDKSKWMGKGVMNA			RDEDKSKWMGKGVMNA	RDEDKSKWMGKGVMNA			RDEDKSKWMGKGVMNA
NVLNGGSHAGGAL		NVLNGGSHAGGAL	NVLNGGSHAGGAL	NVLNGGSHAGGAL	NVLNGGSHAGGAL			NVLNGGSHAGGAL	NVLNGGSHAGGAL		NVLNGGSHAGGAL		NVLNGGSHAGGAL	NVLNGGSHAGGAL	NVLNGGSHAGGAL		NVLNGGSHAGGAL		NVLNGGSHAGGAL	NVLNGGSHAGGAL	NVLNGGSHAGGAL		NVLNGGSHAGGAL
NVLNGGSHAGGALALQE		NVLNGGSHAGGALALQE	NVLNGGSHAGGALALQE		NVLNGGSHAGGALALQE			NVLNGGSHAGGALALQE	NVLNGGSHAGGALALQE		NVLNGGSHAGGALALQE		NVLNGGSHAGGALALQE		NVLNGGSHAGGALALQE		NVLNGGSHAGGALALQE		NVLNGGSHAGGALALQE	NVLNGGSHAGGALALQE			NVLNGGSHAGGALALQE
NVLNGGSHAGGALALQEF		NVLNGGSHAGGALALQEF	NVLNGGSHAGGALALQEF					NVLNGGSHAGGALALQEF	NVLNGGSHAGGALALQEF		NVLNGGSHAGGALALQEF		NVLNGGSHAGGALALQEF		NVLNGGSHAGGALALQEF		NVLNGGSHAGGALALQEF		NVLNGGSHAGGALALQEF	NVLNGGSHAGGALALQEF
RSIVPSGASTGVHE		RSIVPSGASTGVHE	RSIVPSGASTGVHE		RSIVPSGASTGVHE				RSIVPSGASTGVHE	RSIVPSGASTGVHE	RSIVPSGASTGVHE	RSIVPSGASTGVHE		RSIVPSGASTGVHE					RSIVPSGASTGVHE				RSIVPSGASTGVHE
RSIVPSGASTGVHEAL		RSIVPSGASTGVHEAL	RSIVPSGASTGVHEAL		RSIVPSGASTGVHEAL				RSIVPSGASTGVHEAL		RSIVPSGASTGVHEAL	RSIVPSGASTGVHEAL		RSIVPSGASTGVHEAL					RSIVPSGASTGVHEAL				RSIVPSGASTGVHEAL
RSIVPSGASTGVHEALE		RSIVPSGASTGVHEALE	RSIVPSGASTGVHEALE		RSIVPSGASTGVHEALE				RSIVPSGASTGVHEALE		RSIVPSGASTGVHEALE	RSIVPSGASTGVHEALE		RSIVPSGASTGVHEALE					RSIVPSGASTGVHEALE				RSIVPSGASTGVHEALE
RSIVPSGASTGVHEALEM		RSIVPSGASTGVHEALEM	RSIVPSGASTGVHEALEM		RSIVPSGASTGVHEALEM				RSIVPSGASTGVHEALEM			RSIVPSGASTGVHEALEM		RSIVPSGASTGVHEALEM					RSIVPSGASTGVHEALEM				RSIVPSGASTGVHEALEM
RSIVPSGASTGVHEALEM		RSIVPSGASTGVHEALEM	RSIVPSGASTGVHEALEM		RSIVPSGASTGVHEALEM				RSIVPSGASTGVHEALEM			RSIVPSGASTGVHEALEM		RSIVPSGASTGVHEALEM					RSIVPSGASTGVHEALEM				RSIVPSGASTGVHEALEM
SKSKTSPYVLPVPF	SKSKTSPYVLPVPF	SKSKTSPYVLPVPF	SKSKTSPYVLPVPF	SKSKTSPYVLPVPF		SKSKTSPYVLPVPF	SKSKTSPYVLPVPF	SKSKTSPYVLPVPF			SKSKTSPYVLPVPF	SKSKTSPYVLPVPF		SKSKTSPYVLPVPF	SKSKTSPYVLPVPF				SKSKTSPYVLPVPF		SKSKTSPYVLPVPF
SKSKTSPYVLPVPFL	SKSKTSPYVLPVPFL	SKSKTSPYVLPVPFL	SKSKTSPYVLPVPFL	SKSKTSPYVLPVPFL		SKSKTSPYVLPVPFL	SKSKTSPYVLPVPFL	SKSKTSPYVLPVPFL			SKSKTSPYVLPVPFL	SKSKTSPYVLPVPFL		SKSKTSPYVLPVPFL	SKSKTSPYVLPVPFL				SKSKTSPYVLPVPFL		SKSKTSPYVLPVPFL
SKSKTSPYVLPVPFLNV	SKSKTSPYVLPVPFLNV	SKSKTSPYVLPVPFLNV	SKSKTSPYVLPVPFLNV	SKSKTSPYVLPVPFLNV		SKSKTSPYVLPVPFLNV	SKSKTSPYVLPVPFLNV	SKSKTSPYVLPVPFLNV			SKSKTSPYVLPVPFLNV			SKSKTSPYVLPVPFLNV	SKSKTSPYVLPVPFLNV				SKSKTSPYVLPVPFLNV		SKSKTSPYVLPVPFLNV
LTTEKGVF	LTTEKGVF	LTTEKGVF	LTTEKGVF				LTTEKGVF	LTTEKGVF			LTTEKGVF	LTTEKGVF	LTTEKGVF	LTTEKGVF	LTTEKGVF	LTTEKGVF			LTTEKGVF			LTTEKGVF
LTVTNPARIAT		LTVTNPARIAT	LTVTNPARIAT	LTVTNPARIAT	LTVTNPARIAT	LTVTNPARIAT	LTVTNPARIAT		LTVTNPARIAT		LTVTNPARIAT			LTVTNPARIAT		LTVTNPARIAT			LTVTNPARIAT		LTVTNPARIAT	LTVTNPARIAT	LTVTNPARIAT
LTVTNPARIATA		LTVTNPARIATA	LTVTNPARIATA	LTVTNPARIATA	LTVTNPARIATA	LTVTNPARIATA	LTVTNPARIATA		LTVTNPARIATA		LTVTNPARIATA			LTVTNPARIATA		LTVTNPARIATA			LTVTNPARIATA		LTVTNPARIATA	LTVTNPARIATA	LTVTNPARIATA
LTVTNPARIATAIEKKAADAL		LTVTNPARIATAIEKKAADAL			LTVTNPARIATAIEKKAADAL	LTVTNPARIATAIEKKAADAL	LTVTNPARIATAIEKKAADAL				LTVTNPARIATAIEKKAADAL			LTVTNPARIATAIEKKAADAL		LTVTNPARIATAIEKKAADAL			LTVTNPARIATAIEKKAADAL			LTVTNPARIATAIEKKAADAL	LTVTNPARIATAIEKKAADAL
LTVTNPARIATAIEKKAADALL		LTVTNPARIATAIEKKAADALL			LTVTNPARIATAIEKKAADALL	LTVTNPARIATAIEKKAADALL	LTVTNPARIATAIEKKAADALL				LTVTNPARIATAIEKKAADALL			LTVTNPARIATAIEKKAADALL		LTVTNPARIATAIEKKAADALL			LTVTNPARIATAIEKKAADALL			LTVTNPARIATAIEKKAADALL	LTVTNPARIATAIEKKAADALL
IVADDLTVTNPARIATA		IVADDLTVTNPARIATA		IVADDLTVTNPARIATA	IVADDLTVTNPARIATA	IVADDLTVTNPARIATA	IVADDLTVTNPARIATA		IVADDLTVTNPARIATA		IVADDLTVTNPARIATA			IVADDLTVTNPARIATA		IVADDLTVTNPARIATA			IVADDLTVTNPARIATA			IVADDLTVTNPARIATA	IVADDLTVTNPARIATA
IVDAIKAAGHDGKVKIGL		IVDAIKAAGHDGKVKIGL		IVDAIKAAGHDGKVKIGL	IVDAIKAAGHDGKVKIGL						IVDAIKAAGHDGKVKIGL	IVDAIKAAGHDGKVKIGL	IVDAIKAAGHDGKVKIGL	IVDAIKAAGHDGKVKIGL	IVDAIKAAGHDGKVKIGL	IVDAIKAAGHDGKVKIGL	IVDAIKAAGHDGKVKIGL		IVDAIKAAGHDGKVKIGL			IVDAIKAAGHDGKVKIGL	IVDAIKAAGHDGKVKIGL
IVDAIKAAGHDGKVKIGLD		IVDAIKAAGHDGKVKIGLD		IVDAIKAAGHDGKVKIGLD	IVDAIKAAGHDGKVKIGLD						IVDAIKAAGHDGKVKIGLD	IVDAIKAAGHDGKVKIGLD	IVDAIKAAGHDGKVKIGLD	IVDAIKAAGHDGKVKIGLD	IVDAIKAAGHDGKVKIGLD	IVDAIKAAGHDGKVKIGLD	IVDAIKAAGHDGKVKIGLD		IVDAIKAAGHDGKVKIGLD			IVDAIKAAGHDGKVKIGLD	IVDAIKAAGHDGKVKIGLD
IVDAIKAAGHDGKVKIGLDC				IVDAIKAAGHDGKVKIGLDC	IVDAIKAAGHDGKVKIGLDC						IVDAIKAAGHDGKVKIGLDC	IVDAIKAAGHDGKVKIGLDC	IVDAIKAAGHDGKVKIGLDC	IVDAIKAAGHDGKVKIGLDC	IVDAIKAAGHDGKVKIGLDC	IVDAIKAAGHDGKVKIGLDC	IVDAIKAAGHDGKVKIGLDC		IVDAIKAAGHDGKVKIGLDC			IVDAIKAAGHDGKVKIGLDC	IVDAIKAAGHDGKVKIGLDC
IVDAIKAAGHDGKVKIGLDCASSE					IVDAIKAAGHDGKVKIGLDCASSE						IVDAIKAAGHDGKVKIGLDCASSE	IVDAIKAAGHDGKVKIGLDCASSE	IVDAIKAAGHDGKVKIGLDCASSE	IVDAIKAAGHDGKVKIGLDCASSE	IVDAIKAAGHDGKVKIGLDCASSE		IVDAIKAAGHDGKVKIGLDCASSE		IVDAIKAAGHDGKVKIGLDCASSE				IVDAIKAAGHDGKVKIGLDCASSE
IVDAIKAAGHDGKVKIGLDCASSEF											IVDAIKAAGHDGKVKIGLDCASSEF	IVDAIKAAGHDGKVKIGLDCASSEF	IVDAIKAAGHDGKVKIGLDCASSEF	IVDAIKAAGHDGKVKIGLDCASSEF	IVDAIKAAGHDGKVKIGLDCASSEF		IVDAIKAAGHDGKVKIGLDCASSEF		IVDAIKAAGHDGKVKIGLDCASSEF
LSLDGTANKSKLGAN		LSLDGTANKSKLGAN		LSLDGTANKSKLGAN	LSLDGTANKSKLGAN		LSLDGTANKSKLGAN	LSLDGTANKSKLGAN			LSLDGTANKSKLGAN		LSLDGTANKSKLGAN	LSLDGTANKSKLGAN	LSLDGTANKSKLGAN			LSLDGTANKSKLGAN	LSLDGTANKSKLGAN				LSLDGTANKSKLGAN
LSLDGTANKSKLGA		LSLDGTANKSKLGA		LSLDGTANKSKLGA	LSLDGTANKSKLGA		LSLDGTANKSKLGA	LSLDGTANKSKLGA			LSLDGTANKSKLGA		LSLDGTANKSKLGA	LSLDGTANKSKLGA	LSLDGTANKSKLGA			LSLDGTANKSKLGA	LSLDGTANKSKLGA				LSLDGTANKSKLGA
LRIEEELGDKA		LRIEEELGDKA			LRIEEELGDKA		LRIEEELGDKA				LRIEEELGDKA	LRIEEELGDKA	LRIEEELGDKA	LRIEEELGDKA		LRIEEELGDKA	LRIEEELGDKA	LRIEEELGDKA	LRIEEELGDKA			LRIEEELGDKA	LRIEEELGDKA
LRIEEELGDKAVY		LRIEEELGDKAVY			LRIEEELGDKAVY		LRIEEELGDKAVY				LRIEEELGDKAVY	LRIEEELGDKAVY	LRIEEELGDKAVY	LRIEEELGDKAVY		LRIEEELGDKAVY	LRIEEELGDKAVY		LRIEEELGDKAVY			LRIEEELGDKAVY
LRIEEELGDKAVYAGE		LRIEEELGDKAVYAGE			LRIEEELGDKAVYAGE		LRIEEELGDKAVYAGE				LRIEEELGDKAVYAGE	LRIEEELGDKAVYAGE	LRIEEELGDKAVYAGE	LRIEEELGDKAVYAGE		LRIEEELGDKAVYAGE	LRIEEELGDKAVYAGE		LRIEEELGDKAVYAGE			LRIEEELGDKAVYAGE
LRIEEELGDKAVYAGEN		LRIEEELGDKAVYAGEN			LRIEEELGDKAVYAGEN		LRIEEELGDKAVYAGEN				LRIEEELGDKAVYAGEN		LRIEEELGDKAVYAGEN	LRIEEELGDKAVYAGEN		LRIEEELGDKAVYAGEN	LRIEEELGDKAVYAGEN		LRIEEELGDKAVYAGEN			LRIEEELGDKAVYAGEN
LRIEEELGDKAVYAGENFHHGDKL		LRIEEELGDKAVYAGENFHHGDKL									LRIEEELGDKAVYAGENFHHGDKL		LRIEEELGDKAVYAGENFHHGDKL	LRIEEELGDKAVYAGENFHHGDKL		LRIEEELGDKAVYAGENFHHGDKL	LRIEEELGDKAVYAGENFHHGDKL		LRIEEELGDKAVYAGENFHHGDKL			LRIEEELGDKAVYAGENFHHGDKL
LRTGQIKTGAPARSERLAKL		LRTGQIKTGAPARSERLAKL	LRTGQIKTGAPARSERLAKL		LRTGQIKTGAPARSERLAKL		LRTGQIKTGAPARSERLAKL				LRTGQIKTGAPARSERLAKL	LRTGQIKTGAPARSERLAKL						LRTGQIKTGAPARSERLAKL	LRTGQIKTGAPARSERLAKL				LRTGQIKTGAPARSERLAKL
LSKSKTSPYVLPVPFL	LSKSKTSPYVLPVPFL	LSKSKTSPYVLPVPFL	LSKSKTSPYVLPVPFL	LSKSKTSPYVLPVPFL		LSKSKTSPYVLPVPFL	LSKSKTSPYVLPVPFL	LSKSKTSPYVLPVPFL			LSKSKTSPYVLPVPFL	LSKSKTSPYVLPVPFL		LSKSKTSPYVLPVPFL	LSKSKTSPYVLPVPFL				LSKSKTSPYVLPVPFL		LSKSKTSPYVLPVPFL
LRTGQIKTGAPARSERL		LRTGQIKTGAPARSERL	LRTGQIKTGAPARSERL		LRTGQIKTGAPARSERL		LRTGQIKTGAPARSERL				LRTGQIKTGAPARSERL	LRTGQIKTGAPARSERL						LRTGQIKTGAPARSERL	LRTGQIKTGAPARSERL				LRTGQIKTGAPARSERL
LRTGQIKTGAPARSERLAKLNQL		LRTGQIKTGAPARSERLAKLNQL	LRTGQIKTGAPARSERLAKLNQL		LRTGQIKTGAPARSERLAKLNQL		LRTGQIKTGAPARSERLAKLNQL				LRTGQIKTGAPARSERLAKLNQL							LRTGQIKTGAPARSERLAKLNQL	LRTGQIKTGAPARSERLAKLNQL				LRTGQIKTGAPARSERLAKLNQL
NAVNNVNNVIA		NAVNNVNNVIA	NAVNNVNNVIA	NAVNNVNNVIA	NAVNNVNNVIA	NAVNNVNNVIA	NAVNNVNNVIA		NAVNNVNNVIA	NAVNNVNNVIA	NAVNNVNNVIA		NAVNNVNNVIA	NAVNNVNNVIA	NAVNNVNNVIA	NAVNNVNNVIA	NAVNNVNNVIA		NAVNNVNNVIA	NAVNNVNNVIA	NAVNNVNNVIA	NAVNNVNNVIA	NAVNNVNNVIA
NAVNNVNNVIAA		NAVNNVNNVIAA	NAVNNVNNVIAA	NAVNNVNNVIAA	NAVNNVNNVIAA	NAVNNVNNVIAA	NAVNNVNNVIAA		NAVNNVNNVIAA	NAVNNVNNVIAA	NAVNNVNNVIAA		NAVNNVNNVIAA	NAVNNVNNVIAA	NAVNNVNNVIAA	NAVNNVNNVIAA	NAVNNVNNVIAA		NAVNNVNNVIAA	NAVNNVNNVIAA	NAVNNVNNVIAA	NAVNNVNNVIAA	NAVNNVNNVIAA
NAVNNVNNVIAAA		NAVNNVNNVIAAA	NAVNNVNNVIAAA	NAVNNVNNVIAAA	NAVNNVNNVIAAA	NAVNNVNNVIAAA	NAVNNVNNVIAAA		NAVNNVNNVIAAA	NAVNNVNNVIAAA	NAVNNVNNVIAAA		NAVNNVNNVIAAA	NAVNNVNNVIAAA	NAVNNVNNVIAAA	NAVNNVNNVIAAA	NAVNNVNNVIAAA		NAVNNVNNVIAAA	NAVNNVNNVIAAA	NAVNNVNNVIAAA	NAVNNVNNVIAAA	NAVNNVNNVIAAA
MRIGSEVYHNLKSLTKKRYGASAGNVGDEGGVAPNIQTAE		MRIGSEVYHNLKSLTKKRYGASAGNVGDEGGVAPNIQTAE			MRIGSEVYHNLKSLTKKRYGASAGNVGDEGGVAPNIQTAE														MRIGSEVYHNLKSLTKKRYGASAGNVGDEGGVAPNIQTAE
MRDEDKSKWMGKGVM	MRDEDKSKWMGKGVM	MRDEDKSKWMGKGVM			MRDEDKSKWMGKGVM		MRDEDKSKWMGKGVM	MRDEDKSKWMGKGVM		MRDEDKSKWMGKGVM		MRDEDKSKWMGKGVM	MRDEDKSKWMGKGVM	MRDEDKSKWMGKGVM			MRDEDKSKWMGKGVM
MRDEDKSKWMGKGVM	MRDEDKSKWMGKGVM	MRDEDKSKWMGKGVM			MRDEDKSKWMGKGVM		MRDEDKSKWMGKGVM	MRDEDKSKWMGKGVM		MRDEDKSKWMGKGVM		MRDEDKSKWMGKGVM	MRDEDKSKWMGKGVM	MRDEDKSKWMGKGVM			MRDEDKSKWMGKGVM
MRDEDKSKWMGKGVMNA		MRDEDKSKWMGKGVMNA			MRDEDKSKWMGKGVMNA		MRDEDKSKWMGKGVMNA	MRDEDKSKWMGKGVMNA		MRDEDKSKWMGKGVMNA			MRDEDKSKWMGKGVMNA	MRDEDKSKWMGKGVMNA			MRDEDKSKWMGKGVMNA
MRDEDKSKWMGKGVMNAVNNVNNVIA		MRDEDKSKWMGKGVMNAVNNVNNVIA			MRDEDKSKWMGKGVMNAVNNVNNVIA		MRDEDKSKWMGKGVMNAVNNVNNVIA			MRDEDKSKWMGKGVMNAVNNVNNVIA			MRDEDKSKWMGKGVMNAVNNVNNVIA	MRDEDKSKWMGKGVMNAVNNVNNVIA			MRDEDKSKWMGKGVMNAVNNVNNVIA
MRDEDKSKWMGKGVMNAVNNVNNVIAAA		MRDEDKSKWMGKGVMNAVNNVNNVIAAA			MRDEDKSKWMGKGVMNAVNNVNNVIAAA		MRDEDKSKWMGKGVMNAVNNVNNVIAAA			MRDEDKSKWMGKGVMNAVNNVNNVIAAA			MRDEDKSKWMGKGVMNAVNNVNNVIAAA	MRDEDKSKWMGKGVMNAVNNVNNVIAAA			MRDEDKSKWMGKGVMNAVNNVNNVIAAA
MRDEDKSKWMGKGVMNAVNNVNNVIAAA		MRDEDKSKWMGKGVMNAVNNVNNVIAAA			MRDEDKSKWMGKGVMNAVNNVNNVIAAA		MRDEDKSKWMGKGVMNAVNNVNNVIAAA			MRDEDKSKWMGKGVMNAVNNVNNVIAAA			MRDEDKSKWMGKGVMNAVNNVNNVIAAA	MRDEDKSKWMGKGVMNAVNNVNNVIAAA			MRDEDKSKWMGKGVMNAVNNVNNVIAAA
MRIGSEVYHNLKS	MRIGSEVYHNLKS	MRIGSEVYHNLKS	MRIGSEVYHNLKS		MRIGSEVYHNLKS								MRIGSEVYHNLKS	MRIGSEVYHNLKS			MRIGSEVYHNLKS		MRIGSEVYHNLKS
MRIGSEVYHNLKS	MRIGSEVYHNLKS	MRIGSEVYHNLKS	MRIGSEVYHNLKS		MRIGSEVYHNLKS								MRIGSEVYHNLKS	MRIGSEVYHNLKS			MRIGSEVYHNLKS		MRIGSEVYHNLKS
MRIGSEVYHNLKSLTKKRYGASAGNVGDEGGVAPNIQT		MRIGSEVYHNLKSLTKKRYGASAGNVGDEGGVAPNIQT			MRIGSEVYHNLKSLTKKRYGASAGNVGDEGGVAPNIQT														MRIGSEVYHNLKSLTKKRYGASAGNVGDEGGVAPNIQT
MRIGSEVYHNLKSLTKKRYGASAGNVGDEGGVAPNIQTAEE		MRIGSEVYHNLKSLTKKRYGASAGNVGDEGGVAPNIQTAEE			MRIGSEVYHNLKSLTKKRYGASAGNVGDEGGVAPNIQTAEE														MRIGSEVYHNLKSLTKKRYGASAGNVGDEGGVAPNIQTAEE
LVVGLRTGQIKTGAPARS		LVVGLRTGQIKTGAPARS	LVVGLRTGQIKTGAPARS	LVVGLRTGQIKTGAPARS	LVVGLRTGQIKTGAPARS		LVVGLRTGQIKTGAPARS				LVVGLRTGQIKTGAPARS	LVVGLRTGQIKTGAPARS							LVVGLRTGQIKTGAPARS		LVVGLRTGQIKTGAPARS		LVVGLRTGQIKTGAPARS
LVVGLRTGQIKTGAPARSERLAKL		LVVGLRTGQIKTGAPARSERLAKL	LVVGLRTGQIKTGAPARSERLAKL		LVVGLRTGQIKTGAPARSERLAKL		LVVGLRTGQIKTGAPARSERLAKL				LVVGLRTGQIKTGAPARSERLAKL	LVVGLRTGQIKTGAPARSERLAKL							LVVGLRTGQIKTGAPARSERLAKL				LVVGLRTGQIKTGAPARSERLAKL
LVVGLRTGQIKTGAPARSERLAKLNQL		LVVGLRTGQIKTGAPARSERLAKLNQL	LVVGLRTGQIKTGAPARSERLAKLNQL		LVVGLRTGQIKTGAPARSERLAKLNQL		LVVGLRTGQIKTGAPARSERLAKLNQL				LVVGLRTGQIKTGAPARSERLAKLNQL								LVVGLRTGQIKTGAPARSERLAKLNQL				LVVGLRTGQIKTGAPARSERLAKLNQL
MAAARAAAAEKNVPLYQHL		MAAARAAAAEKNVPLYQHL	MAAARAAAAEKNVPLYQHL		MAAARAAAAEKNVPLYQHL	MAAARAAAAEKNVPLYQHL		MAAARAAAAEKNVPLYQHL								MAAARAAAAEKNVPLYQHL	MAAARAAAAEKNVPLYQHL		MAAARAAAAEKNVPLYQHL
MAAARAAAAEKNVPLYQHLAD		MAAARAAAAEKNVPLYQHLAD			MAAARAAAAEKNVPLYQHLAD	MAAARAAAAEKNVPLYQHLAD		MAAARAAAAEKNVPLYQHLAD								MAAARAAAAEKNVPLYQHLAD	MAAARAAAAEKNVPLYQHLAD		MAAARAAAAEKNVPLYQHLAD
MAAARAAAAEKNVPLYQHLADL		MAAARAAAAEKNVPLYQHLADL			MAAARAAAAEKNVPLYQHLADL	MAAARAAAAEKNVPLYQHLADL		MAAARAAAAEKNVPLYQHLADL								MAAARAAAAEKNVPLYQHLADL	MAAARAAAAEKNVPLYQHLADL		MAAARAAAAEKNVPLYQHLADL
MAAARAAAAEKNVPLYQHLADL		MAAARAAAAEKNVPLYQHLADL			MAAARAAAAEKNVPLYQHLADL	MAAARAAAAEKNVPLYQHLADL		MAAARAAAAEKNVPLYQHLADL								MAAARAAAAEKNVPLYQHLADL	MAAARAAAAEKNVPLYQHLADL		MAAARAAAAEKNVPLYQHLADL
VVGLRTGQIKTGAPARSERL		VVGLRTGQIKTGAPARSERL	VVGLRTGQIKTGAPARSERL		VVGLRTGQIKTGAPARSERL		VVGLRTGQIKTGAPARSERL				VVGLRTGQIKTGAPARSERL	VVGLRTGQIKTGAPARSERL							VVGLRTGQIKTGAPARSERL				VVGLRTGQIKTGAPARSERL
VVGLRTGQIKTGAPARSERLAKL		VVGLRTGQIKTGAPARSERLAKL	VVGLRTGQIKTGAPARSERLAKL		VVGLRTGQIKTGAPARSERLAKL		VVGLRTGQIKTGAPARSERLAKL				VVGLRTGQIKTGAPARSERLAKL	VVGLRTGQIKTGAPARSERLAKL							VVGLRTGQIKTGAPARSERLAKL				VVGLRTGQIKTGAPARSERLAKL
VVGLRTGQIKTGAPARSERLAKLNQL		VVGLRTGQIKTGAPARSERLAKLNQL	VVGLRTGQIKTGAPARSERLAKLNQL		VVGLRTGQIKTGAPARSERLAKLNQL		VVGLRTGQIKTGAPARSERLAKLNQL				VVGLRTGQIKTGAPARSERLAKLNQL								VVGLRTGQIKTGAPARSERLAKLNQL				VVGLRTGQIKTGAPARSERLAKLNQL
WEAWSHF		WEAWSHF	WEAWSHF			WEAWSHF		WEAWSHF	WEAWSHF	WEAWSHF	WEAWSHF	WEAWSHF	WEAWSHF	WEAWSHF	WEAWSHF		WEAWSHF	WEAWSHF		WEAWSHF
YARSVYDSRGNPTVE		YARSVYDSRGNPTVE			YARSVYDSRGNPTVE		YARSVYDSRGNPTVE	YARSVYDSRGNPTVE	YARSVYDSRGNPTVE	YARSVYDSRGNPTVE	YARSVYDSRGNPTVE			YARSVYDSRGNPTVE					YARSVYDSRGNPTVE
YHSLMKRYPIVS	YHSLMKRYPIVS	YHSLMKRYPIVS	YHSLMKRYPIVS	YHSLMKRYPIVS	YHSLMKRYPIVS	YHSLMKRYPIVS						YHSLMKRYPIVS		YHSLMKRYPIVS			YHSLMKRYPIVS		YHSLMKRYPIVS		YHSLMKRYPIVS
TVTNPARIATA		TVTNPARIATA	TVTNPARIATA	TVTNPARIATA	TVTNPARIATA	TVTNPARIATA	TVTNPARIATA		TVTNPARIATA	TVTNPARIATA	TVTNPARIATA			TVTNPARIATA		TVTNPARIATA			TVTNPARIATA		TVTNPARIATA	TVTNPARIATA	TVTNPARIATA
TVTNPARIATAIE		TVTNPARIATAIE	TVTNPARIATAIE		TVTNPARIATAIE	TVTNPARIATAIE	TVTNPARIATAIE		TVTNPARIATAIE	TVTNPARIATAIE	TVTNPARIATAIE			TVTNPARIATAIE		TVTNPARIATAIE			TVTNPARIATAIE			TVTNPARIATAIE	TVTNPARIATAIE
TVTNPARIATAIEKKAAD		TVTNPARIATAIEKKAAD			TVTNPARIATAIEKKAAD	TVTNPARIATAIEKKAAD	TVTNPARIATAIEKKAAD			TVTNPARIATAIEKKAAD	TVTNPARIATAIEKKAAD			TVTNPARIATAIEKKAAD		TVTNPARIATAIEKKAAD			TVTNPARIATAIEKKAAD			TVTNPARIATAIEKKAAD	TVTNPARIATAIEKKAAD
TVTNPARIATAIEKKAADALL		TVTNPARIATAIEKKAADALL			TVTNPARIATAIEKKAADALL	TVTNPARIATAIEKKAADALL	TVTNPARIATAIEKKAADALL				TVTNPARIATAIEKKAADALL			TVTNPARIATAIEKKAADALL		TVTNPARIATAIEKKAADALL			TVTNPARIATAIEKKAADALL			TVTNPARIATAIEKKAADALL	TVTNPARIATAIEKKAADALL
TVTNPARIATAIEKKAADALLL		TVTNPARIATAIEKKAADALLL			TVTNPARIATAIEKKAADALLL	TVTNPARIATAIEKKAADALLL	TVTNPARIATAIEKKAADALLL				TVTNPARIATAIEKKAADALLL			TVTNPARIATAIEKKAADALLL		TVTNPARIATAIEKKAADALLL			TVTNPARIATAIEKKAADALLL			TVTNPARIATAIEKKAADALLL	TVTNPARIATAIEKKAADALLL
VNNVNNVIAAA		VNNVNNVIAAA	VNNVNNVIAAA	VNNVNNVIAAA	VNNVNNVIAAA	VNNVNNVIAAA	VNNVNNVIAAA		VNNVNNVIAAA	VNNVNNVIAAA	VNNVNNVIAAA		VNNVNNVIAAA	VNNVNNVIAAA	VNNVNNVIAAA	VNNVNNVIAAA	VNNVNNVIAAA		VNNVNNVIAAA	VNNVNNVIAAA	VNNVNNVIAAA	VNNVNNVIAAA	VNNVNNVIAAA
VKANIDVKDQKAVDDFL		VKANIDVKDQKAVDDFL		VKANIDVKDQKAVDDFL		VKANIDVKDQKAVDDFL	VKANIDVKDQKAVDDFL				VKANIDVKDQKAVDDFL		VKANIDVKDQKAVDDFL		VKANIDVKDQKAVDDFL	VKANIDVKDQKAVDDFL	VKANIDVKDQKAVDDFL		VKANIDVKDQKAVDDFL			VKANIDVKDQKAVDDFL
DVKDQKAVDDFL		DVKDQKAVDDFL		DVKDQKAVDDFL		DVKDQKAVDDFL	DVKDQKAVDDFL	DVKDQKAVDDFL			DVKDQKAVDDFL	DVKDQKAVDDFL	DVKDQKAVDDFL		DVKDQKAVDDFL	DVKDQKAVDDFL	DVKDQKAVDDFL		DVKDQKAVDDFL			DVKDQKAVDDFL		DVKDQKAVDDFL
EMRDEDKSKWMGKGVM	EMRDEDKSKWMGKGVM	EMRDEDKSKWMGKGVM			EMRDEDKSKWMGKGVM		EMRDEDKSKWMGKGVM	EMRDEDKSKWMGKGVM		EMRDEDKSKWMGKGVM		EMRDEDKSKWMGKGVM	EMRDEDKSKWMGKGVM	EMRDEDKSKWMGKGVM			EMRDEDKSKWMGKGVM
EMRDEDKSKWMGKGVM	EMRDEDKSKWMGKGVM	EMRDEDKSKWMGKGVM			EMRDEDKSKWMGKGVM		EMRDEDKSKWMGKGVM	EMRDEDKSKWMGKGVM		EMRDEDKSKWMGKGVM		EMRDEDKSKWMGKGVM	EMRDEDKSKWMGKGVM	EMRDEDKSKWMGKGVM			EMRDEDKSKWMGKGVM
EMRDEDKSKWMGKGVMNA		EMRDEDKSKWMGKGVMNA			EMRDEDKSKWMGKGVMNA		EMRDEDKSKWMGKGVMNA	EMRDEDKSKWMGKGVMNA		EMRDEDKSKWMGKGVMNA			EMRDEDKSKWMGKGVMNA	EMRDEDKSKWMGKGVMNA			EMRDEDKSKWMGKGVMNA
EMRDEDKSKWMGKGVMNAVNNVNNVIA		EMRDEDKSKWMGKGVMNAVNNVNNVIA			EMRDEDKSKWMGKGVMNAVNNVNNVIA		EMRDEDKSKWMGKGVMNAVNNVNNVIA			EMRDEDKSKWMGKGVMNAVNNVNNVIA			EMRDEDKSKWMGKGVMNAVNNVNNVIA	EMRDEDKSKWMGKGVMNAVNNVNNVIA			EMRDEDKSKWMGKGVMNAVNNVNNVIA
ELGDKAVYAGENFHHGDKL		ELGDKAVYAGENFHHGDKL						ELGDKAVYAGENFHHGDKL			ELGDKAVYAGENFHHGDKL		ELGDKAVYAGENFHHGDKL	ELGDKAVYAGENFHHGDKL	ELGDKAVYAGENFHHGDKL	ELGDKAVYAGENFHHGDKL	ELGDKAVYAGENFHHGDKL		ELGDKAVYAGENFHHGDKL			ELGDKAVYAGENFHHGDKL
FVKANLDVKDQKAVDD		FVKANLDVKDQKAVDD		FVKANLDVKDQKAVDD		FVKANLDVKDQKAVDD	FVKANLDVKDQKAVDD	FVKANLDVKDQKAVDD			FVKANLDVKDQKAVDD		FVKANLDVKDQKAVDD		FVKANLDVKDQKAVDD	FVKANLDVKDQKAVDD	FVKANLDVKDQKAVDD		FVKANLDVKDQKAVDD			FVKANLDVKDQKAVDD
FVKANIDVKDQKAVDDFL		FVKANIDVKDQKAVDDFL		FVKANIDVKDQKAVDDFL		FVKANIDVKDQKAVDDFL	FVKANIDVKDQKAVDDFL				FVKANIDVKDQKAVDDFL		FVKANIDVKDQKAVDDFL		FVKANIDVKDQKAVDDFL	FVKANIDVKDQKAVDDFL	FVKANIDVKDQKAVDDFL		FVKANIDVKDQKAVDDFL			FVKANIDVKDQKAVDDFL
FKTAGIQIVADD		FKTAGIQIVADD		FKTAGIQIVADD			FKTAGIQIVADD			FKTAGIQIVADD	FKTAGIQIVADD	FKTAGIQIVADD	FKTAGIQIVADD		FKTAGIQIVADD	FKTAGIQIVADD			FKTAGIQIVADD			FKTAGIQIVADD
FKTAGIQIVADDL		FKTAGIQIVADDL		FKTAGIQIVADDL			FKTAGIQIVADDL				FKTAGIQIVADDL	FKTAGIQIVADDL	FKTAGIQIVADDL		FKTAGIQIVADDL	FKTAGIQIVADDL			FKTAGIQIVADDL			FKTAGIQIVADDL
FKDGKYDLDFKNPESDKSKWLTG	FKDGKYDLDFKNPESDKSKWLTG	FKDGKYDLDFKNPESDKSKWLTG					FKDGKYDLDFKNPESDKSKWLTG	FKDGKYDLDFKNPESDKSKWLTG			FKDGKYDLDFKNPESDKSKWLTG			FKDGKYDLDFKNPESDKSKWLTG	FKDGKYDLDFKNPESDKSKWLTG			FKDGKYDLDFKNPESDKSKWLTG
FKDGKYDLDFKNPESDKSKWLTGVE	FKDGKYDLDFKNPESDKSKWLTGVE	FKDGKYDLDFKNPESDKSKWLTGVE					FKDGKYDLDFKNPESDKSKWLTGVE	FKDGKYDLDFKNPESDKSKWLTGVE			FKDGKYDLDFKNPESDKSKWLTGVE			FKDGKYDLDFKNPESDKSKWLTGVE	FKDGKYDLDFKNPESDKSKWLTGVE
FMIAPTGAKTFAEA		FMIAPTGAKTFAEA	FMIAPTGAKTFAEA				FMIAPTGAKTFAEA			FMIAPTGAKTFAEA		FMIAPTGAKTFAEA		FMIAPTGAKTFAEA	FMIAPTGAKTFAEA	FMIAPTGAKTFAEA		FMIAPTGAKTFAEA	FMIAPTGAKTFAEA
FLLSLDGTANKSKLGAN		FLLSLDGTANKSKLGAN		FLLSLDGTANKSKLGAN			FLLSLDGTANKSKLGAN	FLLSLDGTANKSKLGAN			FLLSLDGTANKSKLGAN		FLLSLDGTANKSKLGAN	FLLSLDGTANKSKLGAN	FLLSLDGTANKSKLGAN			FLLSLDGTANKSKLGAN	FLLSLDGTANKSKLGAN
FMIAPTGAKT		FMIAPTGAKT	FMIAPTGAKT	FMIAPTGAKT			FMIAPTGAKT			FMIAPTGAKT		FMIAPTGAKT		FMIAPTGAKT	FMIAPTGAKT	FMIAPTGAKT		FMIAPTGAKT	FMIAPTGAKT		FMIAPTGAKT
FMIAPTGAKTFA		FMIAPTGAKTFA	FMIAPTGAKTFA	FMIAPTGAKTFA			FMIAPTGAKTFA			FMIAPTGAKTFA		FMIAPTGAKTFA		FMIAPTGAKTFA	FMIAPTGAKTFA	FMIAPTGAKTFA		FMIAPTGAKTFA	FMIAPTGAKTFA		FMIAPTGAKTFA
FMIAPTGAKTFAEA		FMIAPTGAKTFAEA	FMIAPTGAKTFAEA				FMIAPTGAKTFAEA			FMIAPTGAKTFAEA		FMIAPTGAKTFAEA		FMIAPTGAKTFAEA	FMIAPTGAKTFAEA	FMIAPTGAKTFAEA		FMIAPTGAKTFAEA	FMIAPTGAKTFAEA
AIKAAGHDGKVKIGLDCASSEF											AIKAAGHDGKVKIGLDCASSEF	AIKAAGHDGKVKIGLDCASSEF	AIKAAGHDGKVKIGLDCASSEF	AIKAAGHDGKVKIGLDCASSEF	AIKAAGHDGKVKIGLDCASSEF		AIKAAGHDGKVKIGLDCASSEF		AIKAAGHDGKVKIGLDCASSEF
AILGVSM		AILGVSM	AILGVSM	AILGVSM	AILGVSM		AILGVSM		AILGVSM			AILGVSM	AILGVSM	AILGVSM	AILGVSM		AILGVSM		AILGVSM	AILGVSM	AILGVSM		AILGVSM
AILGVSM		AILGVSM	AILGVSM	AILGVSM	AILGVSM		AILGVSM		AILGVSM			AILGVSM	AILGVSM	AILGVSM	AILGVSM		AILGVSM		AILGVSM	AILGVSM	AILGVSM		AILGVSM
ARAAAAEKNVPLYQHLADL		ARAAAAEKNVPLYQHLADL			ARAAAAEKNVPLYQHLADL	ARAAAAEKNVPLYQHLADL		ARAAAAEKNVPLYQHLADL			ARAAAAEKNVPLYQHLADL					ARAAAAEKNVPLYQHLADL	ARAAAAEKNVPLYQHLADL		ARAAAAEKNVPLYQHLADL			ARAAAAEKNVPLYQHLADL
AANWGVM		AANWGVM	AANWGVM	AANWGVM	AANWGVM		AANWGVM	AANWGVM	AANWGVM	AANWGVM			AANWGVM	AANWGVM	AANWGVM	AANWGVM	AANWGVM			AANWGVM	AANWGVM
AANWGVM		AANWGVM	AANWGVM	AANWGVM	AANWGVM		AANWGVM	AANWGVM	AANWGVM	AANWGVM			AANWGVM	AANWGVM	AANWGVM	AANWGVM	AANWGVM			AANWGVM	AANWGVM
AARAAAAEKNVPLYQHLADL		AARAAAAEKNVPLYQHLADL			AARAAAAEKNVPLYQHLADL	AARAAAAEKNVPLYQHLADL		AARAAAAEKNVPLYQHLADL			AARAAAAEKNVPLYQHLADL					AARAAAAEKNVPLYQHLADL	AARAAAAEKNVPLYQHLADL		AARAAAAEKNVPLYQHLADL			AARAAAAEKNVPLYQHLADL
AAARAAAAEKNVPLYQHL		AAARAAAAEKNVPLYQHL	AAARAAAAEKNVPLYQHL		AAARAAAAEKNVPLYQHL	AAARAAAAEKNVPLYQHL		AAARAAAAEKNVPLYQHL			AAARAAAAEKNVPLYQHL					AAARAAAAEKNVPLYQHL	AAARAAAAEKNVPLYQHL		AAARAAAAEKNVPLYQHL			AAARAAAAEKNVPLYQHL
AAARAAAAEKNVPLYQHLAD		AAARAAAAEKNVPLYQHLAD			AAARAAAAEKNVPLYQHLAD	AAARAAAAEKNVPLYQHLAD		AAARAAAAEKNVPLYQHLAD			AAARAAAAEKNVPLYQHLAD					AAARAAAAEKNVPLYQHLAD	AAARAAAAEKNVPLYQHLAD		AAARAAAAEKNVPLYQHLAD			AAARAAAAEKNVPLYQHLAD
AAARAAAAEKNVPLYQHLADL		AAARAAAAEKNVPLYQHLADL			AAARAAAAEKNVPLYQHLADL	AAARAAAAEKNVPLYQHLADL		AAARAAAAEKNVPLYQHLADL			AAARAAAAEKNVPLYQHLADL					AAARAAAAEKNVPLYQHLADL	AAARAAAAEKNVPLYQHLADL		AAARAAAAEKNVPLYQHLADL			AAARAAAAEKNVPLYQHLADL
AAARAAAAEKNVPLYQHLADLSKSKTSPYVLPVPFL		AAARAAAAEKNVPLYQHLADLSKSKTSPYVLPVPFL				AAARAAAAEKNVPLYQHLADLSKSKTSPYVLPVPFL		AAARAAAAEKNVPLYQHLADLSKSKTSPYVLPVPFL			AAARAAAAEKNVPLYQHLADLSKSKTSPYVLPVPFL								AAARAAAAEKNVPLYQHLADLSKSKTSPYVLPVPFL
AEEALDL		AEEALDL			AEEALDL	AEEALDL	AEEALDL	AEEALDL	AEEALDL		AEEALDL	AEEALDL	AEEALDL	AEEALDL	AEEALDL	AEEALDL	AEEALDL	AEEALDL	AEEALDL	AEEALDL		AEEALDL	AEEALDL	AEEALDL
ADLSKSKTSPYVLPVPFL		ADLSKSKTSPYVLPVPFL		ADLSKSKTSPYVLPVPFL		ADLSKSKTSPYVLPVPFL	ADLSKSKTSPYVLPVPFL	ADLSKSKTSPYVLPVPFL			ADLSKSKTSPYVLPVPFL	ADLSKSKTSPYVLPVPFL		ADLSKSKTSPYVLPVPFL	ADLSKSKTSPYVLPVPFL				ADLSKSKTSPYVLPVPFL
ADMYHSL		ADMYHSL		ADMYHSL	ADMYHSL	ADMYHSL		ADMYHSL	ADMYHSL			ADMYHSL	ADMYHSL	ADMYHSL	ADMYHSL		ADMYHSL	ADMYHSL	ADMYHSL	ADMYHSL
AVSKVYARSVY		AVSKVYARSVY	AVSKVYARSVY	AVSKVYARSVY	AVSKVYARSVY	AVSKVYARSVY	AVSKVYARSVY	AVSKVYARSVY		AVSKVYARSVY	AVSKVYARSVY	AVSKVYARSVY	AVSKVYARSVY	AVSKVYARSVY			AVSKVYARSVY		AVSKVYARSVY		AVSKVYARSVY
AVSKVYARSVYDSRGNPTVE		AVSKVYARSVYDSRGNPTVE			AVSKVYARSVYDSRGNPTVE		AVSKVYARSVYDSRGNPTVE	AVSKVYARSVYDSRGNPTVE		AVSKVYARSVYDSRGNPTVE	AVSKVYARSVYDSRGNPTVE			AVSKVYARSVYDSRGNPTVE					AVSKVYARSVYDSRGNPTVE
AVSKVYARSVYDSRGNPTVEVE		AVSKVYARSVYDSRGNPTVEVE			AVSKVYARSVYDSRGNPTVEVE		AVSKVYARSVYDSRGNPTVEVE	AVSKVYARSVYDSRGNPTVEVE		AVSKVYARSVYDSRGNPTVEVE	AVSKVYARSVYDSRGNPTVEVE			AVSKVYARSVYDSRGNPTVEVE					AVSKVYARSVYDSRGNPTVEVE
LGDKAVYAGENFHHGDKL		LGDKAVYAGENFHHGDKL						LGDKAVYAGENFHHGDKL			LGDKAVYAGENFHHGDKL		LGDKAVYAGENFHHGDKL	LGDKAVYAGENFHHGDKL	LGDKAVYAGENFHHGDKL	LGDKAVYAGENFHHGDKL	LGDKAVYAGENFHHGDKL		LGDKAVYAGENFHHGDKL			LGDKAVYAGENFHHGDKL
IEDPFAEDDWEA		IEDPFAEDDWEA				IEDPFAEDDWEA	IEDPFAEDDWEA		IEDPFAEDDWEA	IEDPFAEDDWEA	IEDPFAEDDWEA	IEDPFAEDDWEA		IEDPFAEDDWEA	IEDPFAEDDWEA	IEDPFAEDDWEA	IEDPFAEDDWEA	IEDPFAEDDWEA		IEDPFAEDDWEA		IEDPFAEDDWEA		IEDPFAEDDWEA
IEDPFAED		IEDPFAED				IEDPFAED	IEDPFAED		IEDPFAED	IEDPFAED	IEDPFAED	IEDPFAED		IEDPFAED	IEDPFAED	IEDPFAED	IEDPFAED	IEDPFAED	IEDPFAED	IEDPFAED		IEDPFAED		IEDPFAED
LNGGSHAGGALALQE		LNGGSHAGGALALQE	LNGGSHAGGALALQE		LNGGSHAGGALALQE			LNGGSHAGGALALQE	LNGGSHAGGALALQE		LNGGSHAGGALALQE		LNGGSHAGGALALQE		LNGGSHAGGALALQE		LNGGSHAGGALALQE	LNGGSHAGGALALQE	LNGGSHAGGALALQE	LNGGSHAGGALALQE			LNGGSHAGGALALQE
LIVDAIKAAGHDGKVKIGLD		LIVDAIKAAGHDGKVKIGLD		LIVDAIKAAGHDGKVKIGLD	LIVDAIKAAGHDGKVKIGLD						LIVDAIKAAGHDGKVKIGLD	LIVDAIKAAGHDGKVKIGLD	LIVDAIKAAGHDGKVKIGLD	LIVDAIKAAGHDGKVKIGLD	LIVDAIKAAGHDGKVKIGLD	LIVDAIKAAGHDGKVKIGLD	LIVDAIKAAGHDGKVKIGLD		LIVDAIKAAGHDGKVKIGLD			LIVDAIKAAGHDGKVKIGLD	LIVDAIKAAGHDGKVKIGLD
LLSLDGTANKSKLGAN		LLSLDGTANKSKLGAN		LLSLDGTANKSKLGAN	LLSLDGTANKSKLGAN		LLSLDGTANKSKLGAN	LLSLDGTANKSKLGAN			LLSLDGTANKSKLGAN		LLSLDGTANKSKLGAN	LLSLDGTANKSKLGAN	LLSLDGTANKSKLGAN			LLSLDGTANKSKLGAN	LLSLDGTANKSKLGAN				LLSLDGTANKSKLGAN
LIVDAIKAAGHDGKVKIGL		LIVDAIKAAGHDGKVKIGL		LIVDAIKAAGHDGKVKIGL	LIVDAIKAAGHDGKVKIGL						LIVDAIKAAGHDGKVKIGL	LIVDAIKAAGHDGKVKIGL	LIVDAIKAAGHDGKVKIGL	LIVDAIKAAGHDGKVKIGL	LIVDAIKAAGHDGKVKIGL	LIVDAIKAAGHDGKVKIGL	LIVDAIKAAGHDGKVKIGL		LIVDAIKAAGHDGKVKIGL			LIVDAIKAAGHDGKVKIGL	LIVDAIKAAGHDGKVKIGL
IQIVADDL		IQIVADDL		IQIVADDL	IQIVADDL	IQIVADDL	IQIVADDL		IQIVADDL		IQIVADDL	IQIVADDL	IQIVADDL		IQIVADDL	IQIVADDL	IQIVADDL		IQIVADDL	IQIVADDL		IQIVADDL	IQIVADDL	IQIVADDL
IQIVADDLTVTNPARIAT		IQIVADDLTVTNPARIAT		IQIVADDLTVTNPARIAT	IQIVADDLTVTNPARIAT	IQIVADDLTVTNPARIAT	IQIVADDLTVTNPARIAT		IQIVADDLTVTNPARIAT		IQIVADDLTVTNPARIAT					IQIVADDLTVTNPARIAT			IQIVADDLTVTNPARIAT			IQIVADDLTVTNPARIAT	IQIVADDLTVTNPARIAT
IQIVADDLTVTNPARIATA		IQIVADDLTVTNPARIATA		IQIVADDLTVTNPARIATA	IQIVADDLTVTNPARIATA	IQIVADDLTVTNPARIATA	IQIVADDLTVTNPARIATA		IQIVADDLTVTNPARIATA		IQIVADDLTVTNPARIATA					IQIVADDLTVTNPARIATA			IQIVADDLTVTNPARIATA			IQIVADDLTVTNPARIATA	IQIVADDLTVTNPARIATA
LKVNQIGTLSESIKAAQDSF		LKVNQIGTLSESIKAAQDSF					LKVNQIGTLSESIKAAQDSF				LKVNQIGTLSESIKAAQDSF		LKVNQIGTLSESIKAAQDSF		LKVNQIGTLSESIKAAQDSF				LKVNQIGTLSESIKAAQDSF
LKVNQIGTLSESIKAAQDS		LKVNQIGTLSESIKAAQDS			LKVNQIGTLSESIKAAQDS		LKVNQIGTLSESIKAAQDS				LKVNQIGTLSESIKAAQDS		LKVNQIGTLSESIKAAQDS		LKVNQIGTLSESIKAAQDS				LKVNQIGTLSESIKAAQDS				LKVNQIGTLSESIKAAQDS
LKVNQIGTL	LKVNQIGTL	LKVNQIGTL	LKVNQIGTL	LKVNQIGTL	LKVNQIGTL		LKVNQIGTL				LKVNQIGTL		LKVNQIGTL		LKVNQIGTL	LKVNQIGTL			LKVNQIGTL		LKVNQIGTL	LKVNQIGTL	LKVNQIGTL
LKVNQIGTLSE	LKVNQIGTLSE	LKVNQIGTLSE	LKVNQIGTLSE		LKVNQIGTLSE		LKVNQIGTLSE				LKVNQIGTLSE		LKVNQIGTLSE		LKVNQIGTLSE				LKVNQIGTLSE				LKVNQIGTLSE
LLKVNQIGTLSE	LLKVNQIGTLSE	LLKVNQIGTLSE	LLKVNQIGTLSE		LLKVNQIGTLSE		LLKVNQIGTLSE				LLKVNQIGTLSE		LLKVNQIGTLSE		LLKVNQIGTLSE				LLKVNQIGTLSE				LLKVNQIGTLSE
LLKVNQIGTLSESIKAAQDSF		LLKVNQIGTLSESIKAAQDSF					LLKVNQIGTLSESIKAAQDSF				LLKVNQIGTLSESIKAAQDSF		LLKVNQIGTLSESIKAAQDSF		LLKVNQIGTLSESIKAAQDSF				LLKVNQIGTLSESIKAAQDSF
GDKAVYAGENFHHGDKL		GDKAVYAGENFHHGDKL						GDKAVYAGENFHHGDKL			GDKAVYAGENFHHGDKL		GDKAVYAGENFHHGDKL	GDKAVYAGENFHHGDKL	GDKAVYAGENFHHGDKL	GDKAVYAGENFHHGDKL	GDKAVYAGENFHHGDKL		GDKAVYAGENFHHGDKL			GDKAVYAGENFHHGDKL
GVSMAAARAAAAEKNVPLYQ		GVSMAAARAAAAEKNVPLYQ	GVSMAAARAAAAEKNVPLYQ		GVSMAAARAAAAEKNVPLYQ		GVSMAAARAAAAEKNVPLYQ	GVSMAAARAAAAEKNVPLYQ									GVSMAAARAAAAEKNVPLYQ		GVSMAAARAAAAEKNVPLYQ
GVSMAAARAAAAEKNVPLYQHL		GVSMAAARAAAAEKNVPLYQHL	GVSMAAARAAAAEKNVPLYQHL		GVSMAAARAAAAEKNVPLYQHL			GVSMAAARAAAAEKNVPLYQHL									GVSMAAARAAAAEKNVPLYQHL		GVSMAAARAAAAEKNVPLYQHL
GVSMAAARAAAAEKNVPLYQHLAD		GVSMAAARAAAAEKNVPLYQHLAD			GVSMAAARAAAAEKNVPLYQHLAD			GVSMAAARAAAAEKNVPLYQHLAD									GVSMAAARAAAAEKNVPLYQHLAD		GVSMAAARAAAAEKNVPLYQHLAD
GVSMAAARAAAAEKNVPLYQHLAD		GVSMAAARAAAAEKNVPLYQHLAD			GVSMAAARAAAAEKNVPLYQHLAD			GVSMAAARAAAAEKNVPLYQHLAD									GVSMAAARAAAAEKNVPLYQHLAD		GVSMAAARAAAAEKNVPLYQHLAD
GVSMAAARAAAAEKNVPLYQHLADL		GVSMAAARAAAAEKNVPLYQHLADL			GVSMAAARAAAAEKNVPLYQHLADL			GVSMAAARAAAAEKNVPLYQHLADL									GVSMAAARAAAAEKNVPLYQHLADL		GVSMAAARAAAAEKNVPLYQHLADL
GVSMAAARAAAAEKNVPLYQHLADL		GVSMAAARAAAAEKNVPLYQHLADL			GVSMAAARAAAAEKNVPLYQHLADL			GVSMAAARAAAAEKNVPLYQHLADL									GVSMAAARAAAAEKNVPLYQHLADL		GVSMAAARAAAAEKNVPLYQHLADL
HLADLSKSKTSPYVLPVPFL		HLADLSKSKTSPYVLPVPFL		HLADLSKSKTSPYVLPVPFL		HLADLSKSKTSPYVLPVPFL		HLADLSKSKTSPYVLPVPFL			HLADLSKSKTSPYVLPVPFL	HLADLSKSKTSPYVLPVPFL		HLADLSKSKTSPYVLPVPFL	HLADLSKSKTSPYVLPVPFL				HLADLSKSKTSPYVLPVPFL
LADMYHSLMKRYPIVS		LADMYHSLMKRYPIVS		LADMYHSLMKRYPIVS	LADMYHSLMKRYPIVS	LADMYHSLMKRYPIVS						LADMYHSLMKRYPIVS		LADMYHSLMKRYPIVS			LADMYHSLMKRYPIVS		LADMYHSLMKRYPIVS
KVNQIGTLSESIKAAQDSF		KVNQIGTLSESIKAAQDSF					KVNQIGTLSESIKAAQDSF				KVNQIGTLSESIKAAQDSF		KVNQIGTLSESIKAAQDSF		KVNQIGTLSESIKAAQDSF				KVNQIGTLSESIKAAQDSF
IALQEF		IALQEF	IALQEF			IALQEF	IALQEF		IALQEF		IALQEF	IALQEF	IALQEF		IALQEF	IALQEF	IALQEF	IALQEF	IALQEF	IALQEF		IALQEF		IALQEF
PTFGAKDYETHRVATTGE		PTFGAKDYETHRVATTGE						PTFGAKDYETHRVATTGE		PTFGAKDYETHRVATTGE	PTFGAKDYETHRVATTGE	PTFGAKDYETHRVATTGE		PTFGAKDYETHRVATTGE		PTFGAKDYETHRVATTGE			PTFGAKDYETHRVATTGE			PTFGAKDYETHRVATTGE
PVFDAPQNL		PVFDAPQNL		PVFDAPQNL		PVFDAPQNL	PVFDAPQNL	PVFDAPQNL	PVFDAPQNL		PVFDAPQNL				PVFDAPQNL	PVFDAPQNL	PVFDAPQNL		PVFDAPQNL	PVFDAPQNL		PVFDAPQNL
PVFDAPQNLVE		PVFDAPQNLVE				PVFDAPQNLVE	PVFDAPQNLVE	PVFDAPQNLVE	PVFDAPQNLVE		PVFDAPQNLVE				PVFDAPQNLVE	PVFDAPQNLVE	PVFDAPQNLVE		PVFDAPQNLVE	PVFDAPQNLVE		PVFDAPQNLVE
PAFVTPMGKGSIDEQHPRYGGV		PAFVTPMGKGSIDEQHPRYGGV								PAFVTPMGKGSIDEQHPRYGGV		PAFVTPMGKGSIDEQHPRYGGV							PAFVTPMGKGSIDEQHPRYGGV
PAFVTPMGKGSIDEQHPRYGGVY		PAFVTPMGKGSIDEQHPRYGGVY								PAFVTPMGKGSIDEQHPRYGGVY		PAFVTPMGKGSIDEQHPRYGGVY							PAFVTPMGKGSIDEQHPRYGGVY
PASTPLKQEWMWNQLGNFLQ		PASTPLKQEWMWNQLGNFLQ	PASTPLKQEWMWNQLGNFLQ				PASTPLKQEWMWNQLGNFLQ	PASTPLKQEWMWNQLGNFLQ							PASTPLKQEWMWNQLGNFLQ			PASTPLKQEWMWNQLGNFLQ
PMGKGSIDEQHPRYGGVYVGTLS	PMGKGSIDEQHPRYGGVYVGTLS	PMGKGSIDEQHPRYGGVYVGTLS			PMGKGSIDEQHPRYGGVYVGTLS							PMGKGSIDEQHPRYGGVYVGTLS							PMGKGSIDEQHPRYGGVYVGTLS
SRHDVKAETKKLIDL		SRHDVKAETKKLIDL			SRHDVKAETKKLIDL	SRHDVKAETKKLIDL					SRHDVKAETKKLIDL	SRHDVKAETKKLIDL	SRHDVKAETKKLIDL	SRHDVKAETKKLIDL					SRHDVKAETKKLIDL				SRHDVKAETKKLIDL
SRHDVKAETKKLIDLTQF		SRHDVKAETKKLIDLTQF				SRHDVKAETKKLIDLTQF					SRHDVKAETKKLIDLTQF	SRHDVKAETKKLIDLTQF	SRHDVKAETKKLIDLTQF						SRHDVKAETKKLIDLTQF
SLKPNDAESEKEVID		SLKPNDAESEKEVID			SLKPNDAESEKEVID	SLKPNDAESEKEVID	SLKPNDAESEKEVID				SLKPNDAESEKEVID			SLKPNDAESEKEVID	SLKPNDAESEKEVID		SLKPNDAESEKEVID		SLKPNDAESEKEVID				SLKPNDAESEKEVID
SLLPTFGAKD		SLLPTFGAKD		SLLPTFGAKD			SLLPTFGAKD	SLLPTFGAKD			SLLPTFGAKD	SLLPTFGAKD		SLLPTFGAKD	SLLPTFGAKD			SLLPTFGAKD	SLLPTFGAKD
SLLPTFGAKDYETHRVATTGE		SLLPTFGAKDYETHRVATTGE						SLLPTFGAKDYETHRVATTGE			SLLPTFGAKDYETHRVATTGE	SLLPTFGAKDYETHRVATTGE		SLLPTFGAKDYETHRVATTGE					SLLPTFGAKDYETHRVATTGE
SRHDVKAETKKLIDLTQFPAF		SRHDVKAETKKLIDLTQFPAF				SRHDVKAETKKLIDLTQFPAF					SRHDVKAETKKLIDLTQFPAF	SRHDVKAETKKLIDLTQFPAF							SRHDVKAETKKLIDLTQFPAF
SVGALLSDF		SVGALLSDF		SVGALLSDF			SVGALLSDF	SVGALLSDF	SVGALLSDF		SVGALLSDF	SVGALLSDF	SVGALLSDF	SVGALLSDF	SVGALLSDF		SVGALLSDF		SVGALLSDF	SVGALLSDF
SDFNTGSF	SDFNTGSF	SDFNTGSF		SDFNTGSF			SDFNTGSF	SDFNTGSF	SDFNTGSF	SDFNTGSF	SDFNTGSF		SDFNTGSF	SDFNTGSF	SDFNTGSF			SDFNTGSF	SDFNTGSF	SDFNTGSF
RWAGNANELNAA		RWAGNANELNAA	RWAGNANELNAA		RWAGNANELNAA		RWAGNANELNAA	RWAGNANELNAA	RWAGNANELNAA		RWAGNANELNAA		RWAGNANELNAA	RWAGNANELNAA		RWAGNANELNAA	RWAGNANELNAA	RWAGNANELNAA				RWAGNANELNAA
SALNGIAGSY		SALNGIAGSY	SALNGIAGSY	SALNGIAGSY	SALNGIAGSY		SALNGIAGSY		SALNGIAGSY		SALNGIAGSY		SALNGIAGSY	SALNGIAGSY	SALNGIAGSY		SALNGIAGSY	SALNGIAGSY	SALNGIAGSY	SALNGIAGSY	SALNGIAGSY
SALNGIAGSYAEHVGVL		SALNGIAGSYAEHVGVL	SALNGIAGSYAEHVGVL		SALNGIAGSYAEHVGVL				SALNGIAGSYAEHVGVL		SALNGIAGSYAEHVGVL		SALNGIAGSYAEHVGVL	SALNGIAGSYAEHVGVL	SALNGIAGSYAEHVGVL		SALNGIAGSYAEHVGVL		SALNGIAGSYAEHVGVL	SALNGIAGSYAEHVGVL
ITDIATAPAEIDRC					ITDIATAPAEIDRC	ITDIATAPAEIDRC	ITDIATAPAEIDRC		ITDIATAPAEIDRC	ITDIATAPAEIDRC	ITDIATAPAEIDRC	ITDIATAPAEIDRC		ITDIATAPAEIDRC		ITDIATAPAEIDRC		ITDIATAPAEIDRC	ITDIATAPAEIDRC			ITDIATAPAEIDRC	ITDIATAPAEIDRC
LTQFPAF		LTQFPAF	LTQFPAF	LTQFPAF		LTQFPAF	LTQFPAF	LTQFPAF	LTQFPAF		LTQFPAF	LTQFPAF			LTQFPAF	LTQFPAF		LTQFPAF	LTQFPAF	LTQFPAF	LTQFPAF	LTQFPAF
ITDIATAPAEIDR		ITDIATAPAEIDR			ITDIATAPAEIDR	ITDIATAPAEIDR	ITDIATAPAEIDR		ITDIATAPAEIDR	ITDIATAPAEIDR	ITDIATAPAEIDR	ITDIATAPAEIDR		ITDIATAPAEIDR		ITDIATAPAEIDR		ITDIATAPAEIDR	ITDIATAPAEIDR			ITDIATAPAEIDR	ITDIATAPAEIDR
LTTIADAAKGYKPVAVPARTPAN		LTTIADAAKGYKPVAVPARTPAN		LTTIADAAKGYKPVAVPARTPAN	LTTIADAAKGYKPVAVPARTPAN		LTTIADAAKGYKPVAVPARTPAN				LTTIADAAKGYKPVAVPARTPAN			LTTIADAAKGYKPVAVPARTPAN		LTTIADAAKGYKPVAVPARTPAN			LTTIADAAKGYKPVAVPARTPAN			LTTIADAAKGYKPVAVPARTPAN
IVEFHSDHMKIRNATF		IVEFHSDHMKIRNATF				IVEFHSDHMKIRNATF				IVEFHSDHMKIRNATF			IVEFHSDHMKIRNATF	IVEFHSDHMKIRNATF					IVEFHSDHMKIRNATF
IVEFHSDHMKIRNATFPGVQ		IVEFHSDHMKIRNATFPGVQ								IVEFHSDHMKIRNATFPGVQ									IVEFHSDHMKIRNATFPGVQ
LVDLNVPAKL		LVDLNVPAKL		LVDLNVPAKL	LVDLNVPAKL	LVDLNVPAKL	LVDLNVPAKL	LVDLNVPAKL			LVDLNVPAKL			LVDLNVPAKL	LVDLNVPAKL	LVDLNVPAKL	LVDLNVPAKL		LVDLNVPAKL			LVDLNVPAKL	LVDLNVPAKL
LSDFNTGSF	LSDFNTGSF	LSDFNTGSF		LSDFNTGSF			LSDFNTGSF	LSDFNTGSF	LSDFNTGSF		LSDFNTGSF		LSDFNTGSF	LSDFNTGSF	LSDFNTGSF			LSDFNTGSF	LSDFNTGSF	LSDFNTGSF
IRTTYVTQRPVY	IRTTYVTQRPVY	IRTTYVTQRPVY	IRTTYVTQRPVY	IRTTYVTQRPVY	IRTTYVTQRPVY	IRTTYVTQRPVY	IRTTYVTQRPVY		IRTTYVTQRPVY	IRTTYVTQRPVY	IRTTYVTQRPVY	IRTTYVTQRPVY				IRTTYVTQRPVY			IRTTYVTQRPVY		IRTTYVTQRPVY	IRTTYVTQRPVY
IRTTYVTQRPVYLGLPANL		IRTTYVTQRPVYLGLPANL	IRTTYVTQRPVYLGLPANL	IRTTYVTQRPVYLGLPANL	IRTTYVTQRPVYLGLPANL		IRTTYVTQRPVYLGLPANL		IRTTYVTQRPVYLGLPANL		IRTTYVTQRPVYLGLPANL					IRTTYVTQRPVYLGLPANL			IRTTYVTQRPVYLGLPANL		IRTTYVTQRPVYLGLPANL	IRTTYVTQRPVYLGLPANL
LSDFNTGSFSYSYKTKN	LSDFNTGSFSYSYKTKN	LSDFNTGSFSYSYKTKN		LSDFNTGSFSYSYKTKN			LSDFNTGSFSYSYKTKN	LSDFNTGSFSYSYKTKN			LSDFNTGSFSYSYKTKN		LSDFNTGSFSYSYKTKN	LSDFNTGSFSYSYKTKN	LSDFNTGSFSYSYKTKN			LSDFNTGSFSYSYKTKN	LSDFNTGSFSYSYKTKN
MRWAGNANEL		MRWAGNANEL	MRWAGNANEL		MRWAGNANEL		MRWAGNANEL	MRWAGNANEL	MRWAGNANEL				MRWAGNANEL	MRWAGNANEL		MRWAGNANEL	MRWAGNANEL	MRWAGNANEL
MRWAGNANELNA		MRWAGNANELNA	MRWAGNANELNA		MRWAGNANELNA		MRWAGNANELNA	MRWAGNANELNA	MRWAGNANELNA				MRWAGNANELNA	MRWAGNANELNA		MRWAGNANELNA	MRWAGNANELNA	MRWAGNANELNA
MRWAGNANELNAA		MRWAGNANELNAA	MRWAGNANELNAA		MRWAGNANELNAA		MRWAGNANELNAA	MRWAGNANELNAA	MRWAGNANELNAA				MRWAGNANELNAA	MRWAGNANELNAA		MRWAGNANELNAA	MRWAGNANELNAA	MRWAGNANELNAA
MSLKPNDAESEKEVIDTIL		MSLKPNDAESEKEVIDTIL			MSLKPNDAESEKEVIDTIL	MSLKPNDAESEKEVIDTIL	MSLKPNDAESEKEVIDTIL							MSLKPNDAESEKEVIDTIL	MSLKPNDAESEKEVIDTIL				MSLKPNDAESEKEVIDTIL				MSLKPNDAESEKEVIDTIL
NAAYAADGYARIKGMSC				NAAYAADGYARIKGMSC	NAAYAADGYARIKGMSC		NAAYAADGYARIKGMSC			NAAYAADGYARIKGMSC			NAAYAADGYARIKGMSC	NAAYAADGYARIKGMSC			NAAYAADGYARIKGMSC	NAAYAADGYARIKGMSC	NAAYAADGYARIKGMSC
MITDIATAPAEIDRC					MITDIATAPAEIDRC	MITDIATAPAEIDRC	MITDIATAPAEIDRC		MITDIATAPAEIDRC	MITDIATAPAEIDRC		MITDIATAPAEIDRC		MITDIATAPAEIDRC		MITDIATAPAEIDRC		MITDIATAPAEIDRC	MITDIATAPAEIDRC				MITDIATAPAEIDRC
NQLGNF	NQLGNF	NQLGNF	NQLGNF	NQLGNF			NQLGNF	NQLGNF	NQLGNF		NQLGNF		NQLGNF		NQLGNF	NQLGNF	NQLGNF	NQLGNF	NQLGNF	NQLGNF	NQLGNF	NQLGNF
NEIQGWDHL	NEIQGWDHL	NEIQGWDHL			NEIQGWDHL				NEIQGWDHL		NEIQGWDHL		NEIQGWDHL		NEIQGWDHL	NEIQGWDHL	NEIQGWDHL	NEIQGWDHL		NEIQGWDHL		NEIQGWDHL
NGIAGSY		NGIAGSY	NGIAGSY	NGIAGSY	NGIAGSY		NGIAGSY		NGIAGSY	NGIAGSY	NGIAGSY		NGIAGSY	NGIAGSY	NGIAGSY		NGIAGSY	NGIAGSY	NGIAGSY	NGIAGSY	NGIAGSY
NGIAGSYAEHVGVLHVVGVPSISAQAKQLLLHHTLGNGDF		NGIAGSYAEHVGVLHVVGVPSISAQAKQLLLHHTLGNGDF									NGIAGSYAEHVGVLHVVGVPSISAQAKQLLLHHTLGNGDF				NGIAGSYAEHVGVLHVVGVPSISAQAKQLLLHHTLGNGDF				NGIAGSYAEHVGVLHVVGVPSISAQAKQLLLHHTLGNGDF
WNQLGNF	WNQLGNF	WNQLGNF	WNQLGNF	WNQLGNF			WNQLGNF	WNQLGNF	WNQLGNF		WNQLGNF		WNQLGNF		WNQLGNF	WNQLGNF	WNQLGNF	WNQLGNF		WNQLGNF	WNQLGNF	WNQLGNF
WDHLSLL	WDHLSLL	WDHLSLL		WDHLSLL	WDHLSLL	WDHLSLL		WDHLSLL	WDHLSLL		WDHLSLL	WDHLSLL	WDHLSLL	WDHLSLL	WDHLSLL		WDHLSLL	WDHLSLL		WDHLSLL
WDHLSLLPTFGAKD		WDHLSLLPTFGAKD		WDHLSLLPTFGAKD				WDHLSLLPTFGAKD			WDHLSLLPTFGAKD	WDHLSLLPTFGAKD		WDHLSLLPTFGAKD	WDHLSLLPTFGAKD			WDHLSLLPTFGAKD
WDKLTQDKSFNDNSK	WDKLTQDKSFNDNSK	WDKLTQDKSFNDNSK		WDKLTQDKSFNDNSK		WDKLTQDKSFNDNSK	WDKLTQDKSFNDNSK	WDKLTQDKSFNDNSK			WDKLTQDKSFNDNSK		WDKLTQDKSFNDNSK		WDKLTQDKSFNDNSK			WDKLTQDKSFNDNSK
WDKLTQDKSFNDNSKIR	WDKLTQDKSFNDNSKIR	WDKLTQDKSFNDNSKIR		WDKLTQDKSFNDNSKIR		WDKLTQDKSFNDNSKIR	WDKLTQDKSFNDNSKIR				WDKLTQDKSFNDNSKIR		WDKLTQDKSFNDNSKIR					WDKLTQDKSFNDNSKIR
WDKLTQDKSFNDNSKIRM	WDKLTQDKSFNDNSKIRM	WDKLTQDKSFNDNSKIRM		WDKLTQDKSFNDNSKIRM		WDKLTQDKSFNDNSKIRM	WDKLTQDKSFNDNSKIRM						WDKLTQDKSFNDNSKIRM					WDKLTQDKSFNDNSKIRM
WDKLTQDKSFNDNSKIRM	WDKLTQDKSFNDNSKIRM	WDKLTQDKSFNDNSKIRM		WDKLTQDKSFNDNSKIRM		WDKLTQDKSFNDNSKIRM	WDKLTQDKSFNDNSKIRM						WDKLTQDKSFNDNSKIRM					WDKLTQDKSFNDNSKIRM
WDKLTQDKSFNDNSKIRMIE	WDKLTQDKSFNDNSKIRMIE	WDKLTQDKSFNDNSKIRMIE				WDKLTQDKSFNDNSKIRMIE	WDKLTQDKSFNDNSKIRMIE						WDKLTQDKSFNDNSKIRMIE					WDKLTQDKSFNDNSKIRMIE
WDKLTQDKSFNDNSKIRMIE	WDKLTQDKSFNDNSKIRMIE	WDKLTQDKSFNDNSKIRMIE				WDKLTQDKSFNDNSKIRMIE	WDKLTQDKSFNDNSKIRMIE						WDKLTQDKSFNDNSKIRMIE					WDKLTQDKSFNDNSKIRMIE
VTPMGKGSIDEQHPRYGGV	VTPMGKGSIDEQHPRYGGV	VTPMGKGSIDEQHPRYGGV			VTPMGKGSIDEQHPRYGGV					VTPMGKGSIDEQHPRYGGV		VTPMGKGSIDEQHPRYGGV							VTPMGKGSIDEQHPRYGGV
VTPMGKGSIDEQHPRYGGV	VTPMGKGSIDEQHPRYGGV	VTPMGKGSIDEQHPRYGGV			VTPMGKGSIDEQHPRYGGV					VTPMGKGSIDEQHPRYGGV		VTPMGKGSIDEQHPRYGGV							VTPMGKGSIDEQHPRYGGV
VTPMGKGSIDEQHPRYGGVY	VTPMGKGSIDEQHPRYGGVY	VTPMGKGSIDEQHPRYGGVY			VTPMGKGSIDEQHPRYGGVY					VTPMGKGSIDEQHPRYGGVY		VTPMGKGSIDEQHPRYGGVY							VTPMGKGSIDEQHPRYGGVY
VTPMGKGSIDEQHPRYGGVY	VTPMGKGSIDEQHPRYGGVY	VTPMGKGSIDEQHPRYGGVY			VTPMGKGSIDEQHPRYGGVY					VTPMGKGSIDEQHPRYGGVY		VTPMGKGSIDEQHPRYGGVY							VTPMGKGSIDEQHPRYGGVY
VTPMGKGSIDEQHPRYGGVYVGTLSKPEVKE	VTPMGKGSIDEQHPRYGGVYVGTLSKPEVKE	VTPMGKGSIDEQHPRYGGVYVGTLSKPEVKE			VTPMGKGSIDEQHPRYGGVYVGTLSKPEVKE							VTPMGKGSIDEQHPRYGGVYVGTLSKPEVKE							VTPMGKGSIDEQHPRYGGVYVGTLSKPEVKE
YVGTLSKPEVKEAVESAD		YVGTLSKPEVKEAVESAD			YVGTLSKPEVKEAVESAD		YVGTLSKPEVKEAVESAD	YVGTLSKPEVKEAVESAD			YVGTLSKPEVKEAVESAD	YVGTLSKPEVKEAVESAD		YVGTLSKPEVKEAVESAD	YVGTLSKPEVKEAVESAD				YVGTLSKPEVKEAVESAD
YTIEKLIHGPKAQY		YTIEKLIHGPKAQY	YTIEKLIHGPKAQY		YTIEKLIHGPKAQY						YTIEKLIHGPKAQY	YTIEKLIHGPKAQY			YTIEKLIHGPKAQY	YTIEKLIHGPKAQY		YTIEKLIHGPKAQY	YTIEKLIHGPKAQY			YTIEKLIHGPKAQY
YTIEKLIHGPKAQYNEIQGWDHL		YTIEKLIHGPKAQYNEIQGWDHL			YTIEKLIHGPKAQYNEIQGWDHL						YTIEKLIHGPKAQYNEIQGWDHL				YTIEKLIHGPKAQYNEIQGWDHL	YTIEKLIHGPKAQYNEIQGWDHL		YTIEKLIHGPKAQYNEIQGWDHL				YTIEKLIHGPKAQYNEIQGWDHL
YAADGYARIKGMSC				YAADGYARIKGMSC	YAADGYARIKGMSC		YAADGYARIKGMSC			YAADGYARIKGMSC		YAADGYARIKGMSC	YAADGYARIKGMSC	YAADGYARIKGMSC			YAADGYARIKGMSC	YAADGYARIKGMSC	YAADGYARIKGMSC
YETHRVATTGEW		YETHRVATTGEW	YETHRVATTGEW		YETHRVATTGEW			YETHRVATTGEW	YETHRVATTGEW	YETHRVATTGEW	YETHRVATTGEW	YETHRVATTGEW	YETHRVATTGEW	YETHRVATTGEW		YETHRVATTGEW						YETHRVATTGEW
TYVTQRPVY	TYVTQRPVY	TYVTQRPVY	TYVTQRPVY	TYVTQRPVY	TYVTQRPVY	TYVTQRPVY	TYVTQRPVY	TYVTQRPVY	TYVTQRPVY	TYVTQRPVY	TYVTQRPVY	TYVTQRPVY				TYVTQRPVY			TYVTQRPVY		TYVTQRPVY	TYVTQRPVY
VDLNVPAKL		VDLNVPAKL		VDLNVPAKL	VDLNVPAKL	VDLNVPAKL	VDLNVPAKL	VDLNVPAKL			VDLNVPAKL			VDLNVPAKL	VDLNVPAKL	VDLNVPAKL	VDLNVPAKL		VDLNVPAKL			VDLNVPAKL	VDLNVPAKL
TTGATLGAAF		TTGATLGAAF	TTGATLGAAF	TTGATLGAAF			TTGATLGAAF	TTGATLGAAF	TTGATLGAAF		TTGATLGAAF	TTGATLGAAF	TTGATLGAAF	TTGATLGAAF	TTGATLGAAF	TTGATLGAAF		TTGATLGAAF	TTGATLGAAF	TTGATLGAAF	TTGATLGAAF	TTGATLGAAF
TTYVTQRPVY	TTYVTQRPVY	TTYVTQRPVY	TTYVTQRPVY	TTYVTQRPVY	TTYVTQRPVY	TTYVTQRPVY	TTYVTQRPVY	TTYVTQRPVY	TTYVTQRPVY	TTYVTQRPVY	TTYVTQRPVY	TTYVTQRPVY				TTYVTQRPVY			TTYVTQRPVY		TTYVTQRPVY	TTYVTQRPVY
TVFHRMSANISE		TVFHRMSANISE	TVFHRMSANISE			TVFHRMSANISE			TVFHRMSANISE	TVFHRMSANISE			TVFHRMSANISE	TVFHRMSANISE					TVFHRMSANISE
TVFHRMSANISETTA		TVFHRMSANISETTA	TVFHRMSANISETTA			TVFHRMSANISETTA			TVFHRMSANISETTA	TVFHRMSANISETTA			TVFHRMSANISETTA	TVFHRMSANISETTA					TVFHRMSANISETTA
TVFHRMSANISETTAM		TVFHRMSANISETTAM	TVFHRMSANISETTAM			TVFHRMSANISETTAM			TVFHRMSANISETTAM	TVFHRMSANISETTAM			TVFHRMSANISETTAM	TVFHRMSANISETTAM					TVFHRMSANISETTAM
TVFHRMSANISETTAM		TVFHRMSANISETTAM	TVFHRMSANISETTAM			TVFHRMSANISETTAM			TVFHRMSANISETTAM	TVFHRMSANISETTAM			TVFHRMSANISETTAM	TVFHRMSANISETTAM					TVFHRMSANISETTAM
TVFHRMSANISETTAM		TVFHRMSANISETTAM	TVFHRMSANISETTAM			TVFHRMSANISETTAM			TVFHRMSANISETTAM	TVFHRMSANISETTAM			TVFHRMSANISETTAM	TVFHRMSANISETTAM					TVFHRMSANISETTAM
TQFPAF		TQFPAF	TQFPAF	TQFPAF		TQFPAF	TQFPAF	TQFPAF	TQFPAF	TQFPAF	TQFPAF	TQFPAF			TQFPAF	TQFPAF		TQFPAF	TQFPAF	TQFPAF	TQFPAF	TQFPAF
VLQKLLTTIADAAKGYKPVAVPARTPAN		VLQKLLTTIADAAKGYKPVAVPARTPAN		VLQKLLTTIADAAKGYKPVAVPARTPAN	VLQKLLTTIADAAKGYKPVAVPARTPAN		VLQKLLTTIADAAKGYKPVAVPARTPAN				VLQKLLTTIADAAKGYKPVAVPARTPAN					VLQKLLTTIADAAKGYKPVAVPARTPAN			VLQKLLTTIADAAKGYKPVAVPARTPAN			VLQKLLTTIADAAKGYKPVAVPARTPAN
VLDTLL	VLDTLL	VLDTLL		VLDTLL	VLDTLL	VLDTLL	VLDTLL	VLDTLL	VLDTLL		VLDTLL	VLDTLL	VLDTLL	VLDTLL	VLDTLL	VLDTLL			VLDTLL	VLDTLL		VLDTLL	VLDTLL
VFGLPGDF	VFGLPGDF	VFGLPGDF		VFGLPGDF			VFGLPGDF	VFGLPGDF	VFGLPGDF		VFGLPGDF	VFGLPGDF		VFGLPGDF	VFGLPGDF	VFGLPGDF	VFGLPGDF		VFGLPGDF	VFGLPGDF		VFGLPGDF
VEGMRWAGNANEL		VEGMRWAGNANEL	VEGMRWAGNANEL		VEGMRWAGNANEL		VEGMRWAGNANEL	VEGMRWAGNANEL	VEGMRWAGNANEL				VEGMRWAGNANEL	VEGMRWAGNANEL		VEGMRWAGNANEL	VEGMRWAGNANEL
VEGMRWAGNANELNAA		VEGMRWAGNANELNAA	VEGMRWAGNANELNAA		VEGMRWAGNANELNAA		VEGMRWAGNANELNAA	VEGMRWAGNANELNAA	VEGMRWAGNANELNAA				VEGMRWAGNANELNAA	VEGMRWAGNANELNAA		VEGMRWAGNANELNAA	VEGMRWAGNANELNAA
VGTLSKPEVKEAVESAD		VGTLSKPEVKEAVESAD			VGTLSKPEVKEAVESAD		VGTLSKPEVKEAVESAD	VGTLSKPEVKEAVESAD			VGTLSKPEVKEAVESAD	VGTLSKPEVKEAVESAD		VGTLSKPEVKEAVESAD	VGTLSKPEVKEAVESAD				VGTLSKPEVKEAVESAD				VGTLSKPEVKEAVESAD
FAAEEIDPKKRVIL		FAAEEIDPKKRVIL				FAAEEIDPKKRVIL	FAAEEIDPKKRVIL				FAAEEIDPKKRVIL	FAAEEIDPKKRVIL		FAAEEIDPKKRVIL		FAAEEIDPKKRVIL	FAAEEIDPKKRVIL		FAAEEIDPKKRVIL			FAAEEIDPKKRVIL		FAAEEIDPKKRVIL
FERLKQVNVN	FERLKQVNVN	FERLKQVNVN	FERLKQVNVN			FERLKQVNVN	FERLKQVNVN	FERLKQVNVN			FERLKQVNVN		FERLKQVNVN			FERLKQVNVN	FERLKQVNVN		FERLKQVNVN			FERLKQVNVN
FERLKQVNVNTVFGLPGDF	FERLKQVNVNTVFGLPGDF	FERLKQVNVNTVFGLPGDF					FERLKQVNVNTVFGLPGDF	FERLKQVNVNTVFGLPGDF			FERLKQVNVNTVFGLPGDF					FERLKQVNVNTVFGLPGDF			FERLKQVNVNTVFGLPGDF			FERLKQVNVNTVFGLPGDF
ERLKQVNVNTVFGLPGDF	ERLKQVNVNTVFGLPGDF	ERLKQVNVNTVFGLPGDF					ERLKQVNVNTVFGLPGDF	ERLKQVNVNTVFGLPGDF			ERLKQVNVNTVFGLPGDF					ERLKQVNVNTVFGLPGDF			ERLKQVNVNTVFGLPGDF			ERLKQVNVNTVFGLPGDF
FVLNNDGYTIEKLIHGPKAQYNE		FVLNNDGYTIEKLIHGPKAQYNE									FVLNNDGYTIEKLIHGPKAQYNE				FVLNNDGYTIEKLIHGPKAQYNE	FVLNNDGYTIEKLIHGPKAQYNE			FVLNNDGYTIEKLIHGPKAQYNE			FVLNNDGYTIEKLIHGPKAQYNE
FIGDGSLQL	FIGDGSLQL	FIGDGSLQL		FIGDGSLQL			FIGDGSLQL		FIGDGSLQL		FIGDGSLQL	FIGDGSLQL	FIGDGSLQL		FIGDGSLQL		FIGDGSLQL	FIGDGSLQL	FIGDGSLQL	FIGDGSLQL
ALLSDF		ALLSDF		ALLSDF		ALLSDF	ALLSDF	ALLSDF	ALLSDF		ALLSDF	ALLSDF	ALLSDF	ALLSDF	ALLSDF		ALLSDF	ALLSDF	ALLSDF	ALLSDF
ALVKDAKNPVIL		ALVKDAKNPVIL		ALVKDAKNPVIL	ALVKDAKNPVIL	ALVKDAKNPVIL	ALVKDAKNPVIL				ALVKDAKNPVIL			ALVKDAKNPVIL	ALVKDAKNPVIL	ALVKDAKNPVIL	ALVKDAKNPVIL		ALVKDAKNPVIL			ALVKDAKNPVIL	ALVKDAKNPVIL
AAEELDPKKRVIL		AAEELDPKKRVIL			AAEELDPKKRVIL	AAEELDPKKRVIL	AAEELDPKKRVIL				AAEELDPKKRVIL	AAEELDPKKRVIL		AAEELDPKKRVIL		AAEELDPKKRVIL	AAEELDPKKRVIL		AAEELDPKKRVIL			AAEELDPKKRVIL	AAEELDPKKRVIL	AAEELDPKKRVIL
AAEELDPKKRVILF		AAEELDPKKRVILF				AAEELDPKKRVILF	AAEELDPKKRVILF				AAEELDPKKRVILF	AAEELDPKKRVILF		AAEELDPKKRVILF		AAEELDPKKRVILF	AAEELDPKKRVILF		AAEELDPKKRVILF			AAEELDPKKRVILF		AAEELDPKKRVILF
AEHVGVLHVVGVPSISAQAKQ		AEHVGVLHVVGVPSISAQAKQ	AEHVGVLHVVGVPSISAQAKQ		AEHVGVLHVVGVPSISAQAKQ						AEHVGVLHVVGVPSISAQAKQ	AEHVGVLHVVGVPSISAQAKQ			AEHVGVLHVVGVPSISAQAKQ		AEHVGVLHVVGVPSISAQAKQ		AEHVGVLHVVGVPSISAQAKQ				AEHVGVLHVVGVPSISAQAKQ
AEHVGVLHVVGVPSISAQAKQL		AEHVGVLHVVGVPSISAQAKQL	AEHVGVLHVVGVPSISAQAKQL		AEHVGVLHVVGVPSISAQAKQL						AEHVGVLHVVGVPSISAQAKQL	AEHVGVLHVVGVPSISAQAKQL			AEHVGVLHVVGVPSISAQAKQL		AEHVGVLHVVGVPSISAQAKQL		AEHVGVLHVVGVPSISAQAKQL				AEHVGVLHVVGVPSISAQAKQL
AEHVGVLHVVGVPSISAQAKQLLLHHTLGNGDF		AEHVGVLHVVGVPSISAQAKQLLLHHTLGNGDF									AEHVGVLHVVGVPSISAQAKQLLLHHTLGNGDF				AEHVGVLHVVGVPSISAQAKQLLLHHTLGNGDF				AEHVGVLHVVGVPSISAQAKQLLLHHTLGNGDF
DKLTQDKSFNDNSKIR	DKLTQDKSFNDNSKIR	DKLTQDKSFNDNSKIR		DKLTQDKSFNDNSKIR		DKLTQDKSFNDNSKIR	DKLTQDKSFNDNSKIR				DKLTQDKSFNDNSKIR		DKLTQDKSFNDNSKIR					DKLTQDKSFNDNSKIR	DKLTQDKSFNDNSKIR
DKLTQDKSFNDNSKIRM	DKLTQDKSFNDNSKIRM	DKLTQDKSFNDNSKIRM		DKLTQDKSFNDNSKIRM		DKLTQDKSFNDNSKIRM	DKLTQDKSFNDNSKIRM						DKLTQDKSFNDNSKIRM					DKLTQDKSFNDNSKIRM	DKLTQDKSFNDNSKIRM
DKLTQDKSFNDNSKIRMIE	DKLTQDKSFNDNSKIRMIE	DKLTQDKSFNDNSKIRMIE				DKLTQDKSFNDNSKIRMIE	DKLTQDKSFNDNSKIRMIE						DKLTQDKSFNDNSKIRMIE					DKLTQDKSFNDNSKIRMIE	DKLTQDKSFNDNSKIRMIE
FVLNNDGYTIEKLIHGPKAQYNEIQGWDHL		FVLNNDGYTIEKLIHGPKAQYNEIQGWDHL									FVLNNDGYTIEKLIHGPKAQYNEIQGWDHL				FVLNNDGYTIEKLIHGPKAQYNEIQGWDHL	FVLNNDGYTIEKLIHGPKAQYNEIQGWDHL						FVLNNDGYTIEKLIHGPKAQYNEIQGWDHL
AYAADGYARIKGMSC				AYAADGYARIKGMSC	AYAADGYARIKGMSC		AYAADGYARIKGMSC			AYAADGYARIKGMSC		AYAADGYARIKGMSC	AYAADGYARIKGMSC	AYAADGYARIKGMSC			AYAADGYARIKGMSC	AYAADGYARIKGMSC	AYAADGYARIKGMSC
AYAADGYARIKGMS		AYAADGYARIKGMS		AYAADGYARIKGMS	AYAADGYARIKGMS		AYAADGYARIKGMS			AYAADGYARIKGMS		AYAADGYARIKGMS	AYAADGYARIKGMS	AYAADGYARIKGMS			AYAADGYARIKGMS	AYAADGYARIKGMS	AYAADGYARIKGMS
IGDGSLQL	IGDGSLQL	IGDGSLQL		IGDGSLQL	IGDGSLQL		IGDGSLQL		IGDGSLQL		IGDGSLQL	IGDGSLQL	IGDGSLQL		IGDGSLQL		IGDGSLQL	IGDGSLQL	IGDGSLQL	IGDGSLQL			IGDGSLQL
LGLPANL		LGLPANL	LGLPANL	LGLPANL	LGLPANL		LGLPANL	LGLPANL	LGLPANL		LGLPANL			LGLPANL	LGLPANL	LGLPANL	LGLPANL	LGLPANL	LGLPANL	LGLPANL	LGLPANL	LGLPANL	LGLPANL
LDKIYEVEGM	LDKIYEVEGM	LDKIYEVEGM			LDKIYEVEGM		LDKIYEVEGM					LDKIYEVEGM	LDKIYEVEGM	LDKIYEVEGM	LDKIYEVEGM	LDKIYEVEGM	LDKIYEVEGM		LDKIYEVEGM
LDKIYEVEGM	LDKIYEVEGM	LDKIYEVEGM			LDKIYEVEGM		LDKIYEVEGM					LDKIYEVEGM	LDKIYEVEGM	LDKIYEVEGM	LDKIYEVEGM	LDKIYEVEGM	LDKIYEVEGM		LDKIYEVEGM
IATAPAEIDRC					IATAPAEIDRC	IATAPAEIDRC	IATAPAEIDRC		IATAPAEIDRC	IATAPAEIDRC	IATAPAEIDRC	IATAPAEIDRC		IATAPAEIDRC		IATAPAEIDRC		IATAPAEIDRC	IATAPAEIDRC			IATAPAEIDRC	IATAPAEIDRC
IEKLIHGPKAQYNEIQGWDHL		IEKLIHGPKAQYNEIQGWDHL			IEKLIHGPKAQYNEIQGWDHL						IEKLIHGPKAQYNEIQGWDHL				IEKLIHGPKAQYNEIQGWDHL	IEKLIHGPKAQYNEIQGWDHL	IEKLIHGPKAQYNEIQGWDHL	IEKLIHGPKAQYNEIQGWDHL				IEKLIHGPKAQYNEIQGWDHL
IDLTQF	IDLTQF	IDLTQF		IDLTQF		IDLTQF	IDLTQF		IDLTQF		IDLTQF	IDLTQF	IDLTQF		IDLTQF	IDLTQF		IDLTQF	IDLTQF	IDLTQF		IDLTQF
IDLTQFPAF		IDLTQFPAF		IDLTQFPAF		IDLTQFPAF	IDLTQFPAF		IDLTQFPAF		IDLTQFPAF	IDLTQFPAF			IDLTQFPAF	IDLTQFPAF		IDLTQFPAF	IDLTQFPAF	IDLTQFPAF		IDLTQFPAF
IDRCIRTTYVTQRPVY	IDRCIRTTYVTQRPVY			IDRCIRTTYVTQRPVY	IDRCIRTTYVTQRPVY	IDRCIRTTYVTQRPVY	IDRCIRTTYVTQRPVY		IDRCIRTTYVTQRPVY	IDRCIRTTYVTQRPVY	IDRCIRTTYVTQRPVY	IDRCIRTTYVTQRPVY				IDRCIRTTYVTQRPVY			IDRCIRTTYVTQRPVY			IDRCIRTTYVTQRPVY
IMLPVFDAPQNL		IMLPVFDAPQNL		IMLPVFDAPQNL		IMLPVFDAPQNL	IMLPVFDAPQNL		IMLPVFDAPQNL						IMLPVFDAPQNL	IMLPVFDAPQNL	IMLPVFDAPQNL		IMLPVFDAPQNL	IMLPVFDAPQNL
IMLPVFDAPQNLVE		IMLPVFDAPQNLVE				IMLPVFDAPQNLVE	IMLPVFDAPQNLVE		IMLPVFDAPQNLVE						IMLPVFDAPQNLVE	IMLPVFDAPQNLVE	IMLPVFDAPQNLVE		IMLPVFDAPQNLVE	IMLPVFDAPQNLVE
ILSVGAL		ILSVGAL	ILSVGAL	ILSVGAL	ILSVGAL		ILSVGAL		ILSVGAL		ILSVGAL	ILSVGAL	ILSVGAL	ILSVGAL	ILSVGAL		ILSVGAL		ILSVGAL	ILSVGAL	ILSVGAL		ILSVGAL
ILSVGALL		ILSVGALL	ILSVGALL	ILSVGALL	ILSVGALL		ILSVGALL		ILSVGALL		ILSVGALL	ILSVGALL	ILSVGALL	ILSVGALL	ILSVGALL		ILSVGALL		ILSVGALL	ILSVGALL	ILSVGALL		ILSVGALL
LQTPIDM	LQTPIDM	LQTPIDM		LQTPIDM	LQTPIDM	LQTPIDM	LQTPIDM		LQTPIDM			LQTPIDM			LQTPIDM	LQTPIDM		LQTPIDM	LQTPIDM	LQTPIDM			LQTPIDM
LPTFGAKDYETHRVATTGE		LPTFGAKDYETHRVATTGE						LPTFGAKDYETHRVATTGE			LPTFGAKDYETHRVATTGE	LPTFGAKDYETHRVATTGE		LPTFGAKDYETHRVATTGE		LPTFGAKDYETHRVATTGE			LPTFGAKDYETHRVATTGE			LPTFGAKDYETHRVATTGE
LPVFDAPQNLVE		LPVFDAPQNLVE				LPVFDAPQNLVE	LPVFDAPQNLVE	LPVFDAPQNLVE	LPVFDAPQNLVE		LPVFDAPQNLVE				LPVFDAPQNLVE	LPVFDAPQNLVE	LPVFDAPQNLVE		LPVFDAPQNLVE	LPVFDAPQNLVE		LPVFDAPQNLVE
LQEGDVVIA		LQEGDVVIA			LQEGDVVIA		LQEGDVVIA		LQEGDVVIA		LQEGDVVIA	LQEGDVVIA	LQEGDVVIA		LQEGDVVIA	LQEGDVVIA	LQEGDVVIA		LQEGDVVIA	LQEGDVVIA		LQEGDVVIA	LQEGDVVIA
LILSVGAL		LILSVGAL	LILSVGAL	LILSVGAL	LILSVGAL		LILSVGAL		LILSVGAL		LILSVGAL	LILSVGAL	LILSVGAL	LILSVGAL	LILSVGAL		LILSVGAL		LILSVGAL	LILSVGAL	LILSVGAL		LILSVGAL
HVVGVPSISAQAKQLLLHHTLGNGDF		HVVGVPSISAQAKQLLLHHTLGNGDF		HVVGVPSISAQAKQLLLHHTLGNGDF							HVVGVPSISAQAKQLLLHHTLGNGDF				HVVGVPSISAQAKQLLLHHTLGNGDF				HVVGVPSISAQAKQLLLHHTLGNGDF
HRMSANISETTAM		HRMSANISETTAM	HRMSANISETTAM		HRMSANISETTAM	HRMSANISETTAM			HRMSANISETTAM	HRMSANISETTAM			HRMSANISETTAM	HRMSANISETTAM				HRMSANISETTAM	HRMSANISETTAM				HRMSANISETTAM
HRMSANISETTAM		HRMSANISETTAM	HRMSANISETTAM		HRMSANISETTAM	HRMSANISETTAM			HRMSANISETTAM	HRMSANISETTAM			HRMSANISETTAM	HRMSANISETTAM				HRMSANISETTAM	HRMSANISETTAM				HRMSANISETTAM
HSDHMKIRNATFPGVQ		HSDHMKIRNATFPGVQ		HSDHMKIRNATFPGVQ						HSDHMKIRNATFPGVQ									HSDHMKIRNATFPGVQ
HSDHMKIRNATFPGVQM		HSDHMKIRNATFPGVQM		HSDHMKIRNATFPGVQM						HSDHMKIRNATFPGVQM									HSDHMKIRNATFPGVQM
HSDHMKIRNATFPGVQMK		HSDHMKIRNATFPGVQMK		HSDHMKIRNATFPGVQMK						HSDHMKIRNATFPGVQMK									HSDHMKIRNATFPGVQMK
HVVGVPSISA		HVVGVPSISA	HVVGVPSISA	HVVGVPSISA	HVVGVPSISA				HVVGVPSISA	HVVGVPSISA	HVVGVPSISA	HVVGVPSISA		HVVGVPSISA	HVVGVPSISA		HVVGVPSISA		HVVGVPSISA	HVVGVPSISA	HVVGVPSISA		HVVGVPSISA
HVVGVPSISAQAK		HVVGVPSISAQAK	HVVGVPSISAQAK	HVVGVPSISAQAK	HVVGVPSISAQAK					HVVGVPSISAQAK	HVVGVPSISAQAK	HVVGVPSISAQAK			HVVGVPSISAQAK		HVVGVPSISAQAK		HVVGVPSISAQAK		HVVGVPSISAQAK		HVVGVPSISAQAK
HVVGVPSISAQAKQ		HVVGVPSISAQAKQ	HVVGVPSISAQAKQ	HVVGVPSISAQAKQ	HVVGVPSISAQAKQ					HVVGVPSISAQAKQ	HVVGVPSISAQAKQ	HVVGVPSISAQAKQ			HVVGVPSISAQAKQ		HVVGVPSISAQAKQ		HVVGVPSISAQAKQ		HVVGVPSISAQAKQ		HVVGVPSISAQAKQ
HVVGVPSISAQAKQL		HVVGVPSISAQAKQL	HVVGVPSISAQAKQL	HVVGVPSISAQAKQL	HVVGVPSISAQAKQL						HVVGVPSISAQAKQL	HVVGVPSISAQAKQL			HVVGVPSISAQAKQL		HVVGVPSISAQAKQL		HVVGVPSISAQAKQL		HVVGVPSISAQAKQL		HVVGVPSISAQAKQL
HVVGVPSISAQAKQLL		HVVGVPSISAQAKQLL	HVVGVPSISAQAKQLL	HVVGVPSISAQAKQLL	HVVGVPSISAQAKQLL						HVVGVPSISAQAKQLL	HVVGVPSISAQAKQLL			HVVGVPSISAQAKQLL		HVVGVPSISAQAKQLL		HVVGVPSISAQAKQLL		HVVGVPSISAQAKQLL		HVVGVPSISAQAKQLL
HVVGVPSISAQAKQLLL		HVVGVPSISAQAKQLLL	HVVGVPSISAQAKQLLL	HVVGVPSISAQAKQLLL	HVVGVPSISAQAKQLLL						HVVGVPSISAQAKQLLL	HVVGVPSISAQAKQLLL			HVVGVPSISAQAKQLLL		HVVGVPSISAQAKQLLL		HVVGVPSISAQAKQLLL		HVVGVPSISAQAKQLLL		HVVGVPSISAQAKQLLL
HVVGVPSISAQAKQLLLHHTLGNGD		HVVGVPSISAQAKQLLLHHTLGNGD		HVVGVPSISAQAKQLLLHHTLGNGD	HVVGVPSISAQAKQLLLHHTLGNGD						HVVGVPSISAQAKQLLLHHTLGNGD				HVVGVPSISAQAKQLLLHHTLGNGD				HVVGVPSISAQAKQLLLHHTLGNGD				HVVGVPSISAQAKQLLLHHTLGNGD
KFVLQKL	KFVLQKL	KFVLQKL	KFVLQKL	KFVLQKL		KFVLQKL	KFVLQKL	KFVLQKL			KFVLQKL	KFVLQKL	KFVLQKL		KFVLQKL	KFVLQKL	KFVLQKL		KFVLQKL		KFVLQKL	KFVLQKL		KFVLQKL
KFVLQKLLTT	KFVLQKLLTT	KFVLQKLLTT	KFVLQKLLTT	KFVLQKLLTT		KFVLQKLLTT	KFVLQKLLTT	KFVLQKLLTT			KFVLQKLLTT	KFVLQKLLTT	KFVLQKLLTT		KFVLQKLLTT	KFVLQKLLTT			KFVLQKLLTT		KFVLQKLLTT	KFVLQKLLTT
IADAAKGYKPVAVPARTPAN		IADAAKGYKPVAVPARTPAN		IADAAKGYKPVAVPARTPAN	IADAAKGYKPVAVPARTPAN		IADAAKGYKPVAVPARTPAN			IADAAKGYKPVAVPARTPAN	IADAAKGYKPVAVPARTPAN			IADAAKGYKPVAVPARTPAN		IADAAKGYKPVAVPARTPAN			IADAAKGYKPVAVPARTPAN			IADAAKGYKPVAVPARTPAN
IADAAKGYKPVAVPARTPANAAVPASTPLKQEWM		IADAAKGYKPVAVPARTPANAAVPASTPLKQEWM			IADAAKGYKPVAVPARTPANAAVPASTPLKQEWM		IADAAKGYKPVAVPARTPANAAVPASTPLKQEWM
IADAAKGYKPVAVPARTPANAAVPASTPLKQEWMW		IADAAKGYKPVAVPARTPANAAVPASTPLKQEWMW			IADAAKGYKPVAVPARTPANAAVPASTPLKQEWMW		IADAAKGYKPVAVPARTPANAAVPASTPLKQEWMW
IADAAKGYKPVAVPARTPANAAVPASTPLKQEWMWNQLGNF		IADAAKGYKPVAVPARTPANAAVPASTPLKQEWMWNQLGNF					IADAAKGYKPVAVPARTPANAAVPASTPLKQEWMWNQLGNF
KLIHGPKAQYNEIQGWDHL		KLIHGPKAQYNEIQGWDHL			KLIHGPKAQYNEIQGWDHL						KLIHGPKAQYNEIQGWDHL				KLIHGPKAQYNEIQGWDHL	KLIHGPKAQYNEIQGWDHL	KLIHGPKAQYNEIQGWDHL	KLIHGPKAQYNEIQGWDHL				KLIHGPKAQYNEIQGWDHL
KLIHGPKAQYNEIQGWDHLSLL		KLIHGPKAQYNEIQGWDHLSLL			KLIHGPKAQYNEIQGWDHLSLL						KLIHGPKAQYNEIQGWDHLSLL				KLIHGPKAQYNEIQGWDHLSLL		KLIHGPKAQYNEIQGWDHLSLL	KLIHGPKAQYNEIQGWDHLSLL
KQVNVNTVFGLPGDF	KQVNVNTVFGLPGDF	KQVNVNTVFGLPGDF		KQVNVNTVFGLPGDF			KQVNVNTVFGLPGDF	KQVNVNTVFGLPGDF			KQVNVNTVFGLPGDF				KQVNVNTVFGLPGDF	KQVNVNTVFGLPGDF			KQVNVNTVFGLPGDF			KQVNVNTVFGLPGDF
PTIKYVLEHHPRY	PTIKYVLEHHPRY	PTIKYVLEHHPRY	PTIKYVLEHHPRY		PTIKYVLEHHPRY	PTIKYVLEHHPRY					PTIKYVLEHHPRY	PTIKYVLEHHPRY		PTIKYVLEHHPRY		PTIKYVLEHHPRY			PTIKYVLEHHPRY			PTIKYVLEHHPRY
NVPLDGKKITSNQRIVAAL		NVPLDGKKITSNQRIVAAL		NVPLDGKKITSNQRIVAAL	NVPLDGKKITSNQRIVAAL		NVPLDGKKITSNQRIVAAL				NVPLDGKKITSNQRIVAAL								NVPLDGKKITSNQRIVAAL				NVPLDGKKITSNQRIVAAL
SVQDLDL	SVQDLDL	SVQDLDL		SVQDLDL	SVQDLDL	SVQDLDL	SVQDLDL	SVQDLDL	SVQDLDL		SVQDLDL	SVQDLDL	SVQDLDL		SVQDLDL		SVQDLDL		SVQDLDL	SVQDLDL			SVQDLDL
SVQDLDLKDKRVF	SVQDLDLKDKRVF	SVQDLDLKDKRVF		SVQDLDLKDKRVF		SVQDLDLKDKRVF	SVQDLDLKDKRVF	SVQDLDLKDKRVF			SVQDLDLKDKRVF	SVQDLDLKDKRVF	SVQDLDLKDKRVF				SVQDLDLKDKRVF		SVQDLDLKDKRVF
SSKLSVQDLDLKDKRVF	SSKLSVQDLDLKDKRVF	SSKLSVQDLDLKDKRVF		SSKLSVQDLDLKDKRVF		SSKLSVQDLDLKDKRVF	SSKLSVQDLDLKDKRVF	SSKLSVQDLDLKDKRVF			SSKLSVQDLDLKDKRVF	SSKLSVQDLDLKDKRVF	SSKLSVQDLDLKDKRVF				SSKLSVQDLDLKDKRVF		SSKLSVQDLDLKDKRVF
RIVAALPTIKY		RIVAALPTIKY	RIVAALPTIKY	RIVAALPTIKY	RIVAALPTIKY	RIVAALPTIKY	RIVAALPTIKY				RIVAALPTIKY	RIVAALPTIKY		RIVAALPTIKY		RIVAALPTIKY			RIVAALPTIKY		RIVAALPTIKY	RIVAALPTIKY
SADANTKTVTDKEGIPAGWQGLDNGPESRKL		SADANTKTVTDKEGIPAGWQGLDNGPESRKL			SADANTKTVTDKEGIPAGWQGLDNGPESRKL		SADANTKTVTDKEGIPAGWQGLDNGPESRKL				SADANTKTVTDKEGIPAGWQGLDNGPESRKL
SADANTKTVTDKEGIPAGWQGLDNGPESRKLF		SADANTKTVTDKEGIPAGWQGLDNGPESRKLF					SADANTKTVTDKEGIPAGWQGLDNGPESRKLF				SADANTKTVTDKEGIPAGWQGLDNGPESRKLF
SADANTKTVTDKEGIPAGWQGLDNGPESRKLFA		SADANTKTVTDKEGIPAGWQGLDNGPESRKLFA					SADANTKTVTDKEGIPAGWQGLDNGPESRKLFA				SADANTKTVTDKEGIPAGWQGLDNGPESRKLFA
SADANTKTVTDKEGIPAGWQGLDNGPESRKLFAAT		SADANTKTVTDKEGIPAGWQGLDNGPESRKLFAAT					SADANTKTVTDKEGIPAGWQGLDNGPESRKLFAAT				SADANTKTVTDKEGIPAGWQGLDNGPESRKLFAAT
IRVDFNVPLDGKKITSNQ	IRVDFNVPLDGKKITSNQ	IRVDFNVPLDGKKITSNQ		IRVDFNVPLDGKKITSNQ			IRVDFNVPLDGKKITSNQ				IRVDFNVPLDGKKITSNQ								IRVDFNVPLDGKKITSNQ
IRVDFNVPLDGKKITSNQRIVA		IRVDFNVPLDGKKITSNQRIVA		IRVDFNVPLDGKKITSNQRIVA			IRVDFNVPLDGKKITSNQRIVA				IRVDFNVPLDGKKITSNQRIVA								IRVDFNVPLDGKKITSNQRIVA
IRVDFNVPLDGKKITSNQRIVAAL		IRVDFNVPLDGKKITSNQRIVAAL		IRVDFNVPLDGKKITSNQRIVAAL			IRVDFNVPLDGKKITSNQRIVAAL				IRVDFNVPLDGKKITSNQRIVAAL								IRVDFNVPLDGKKITSNQRIVAAL
IVPKLMEKAKAKGVE		IVPKLMEKAKAKGVE	IVPKLMEKAKAKGVE		IVPKLMEKAKAKGVE		IVPKLMEKAKAKGVE					IVPKLMEKAKAKGVE		IVPKLMEKAKAKGVE	IVPKLMEKAKAKGVE	IVPKLMEKAKAKGVE	IVPKLMEKAKAKGVE		IVPKLMEKAKAKGVE				IVPKLMEKAKAKGVE
VVKSSAAGNTVIIGGGDTAT		VVKSSAAGNTVIIGGGDTAT		VVKSSAAGNTVIIGGGDTAT	VVKSSAAGNTVIIGGGDTAT		VVKSSAAGNTVIIGGGDTAT			VVKSSAAGNTVIIGGGDTAT	VVKSSAAGNTVIIGGGDTAT		VVKSSAAGNTVIIGGGDTAT	VVKSSAAGNTVIIGGGDTAT	VVKSSAAGNTVIIGGGDTAT				VVKSSAAGNTVIIGGGDTAT				VVKSSAAGNTVIIGGGDTAT
VVKSSAAGNTVIIGGGDTATVAKKYGVTDKISHVSTGGGASL		VVKSSAAGNTVIIGGGDTATVAKKYGVTDKISHVSTGGGASL		VVKSSAAGNTVIIGGGDTATVAKKYGVTDKISHVSTGGGASL	VVKSSAAGNTVIIGGGDTATVAKKYGVTDKISHVSTGGGASL						VVKSSAAGNTVIIGGGDTATVAKKYGVTDKISHVSTGGGASL		VVKSSAAGNTVIIGGGDTATVAKKYGVTDKISHVSTGGGASL	VVKSSAAGNTVIIGGGDTATVAKKYGVTDKISHVSTGGGASL	VVKSSAAGNTVIIGGGDTATVAKKYGVTDKISHVSTGGGASL				VVKSSAAGNTVIIGGGDTATVAKKYGVTDKISHVSTGGGASL
VVLPVDF	VVLPVDF	VVLPVDF		VVLPVDF		VVLPVDF	VVLPVDF	VVLPVDF	VVLPVDF		VVLPVDF	VVLPVDF		VVLPVDF	VVLPVDF	VVLPVDF	VVLPVDF		VVLPVDF	VVLPVDF		VVLPVDF		VVLPVDF
VYINDAFGTAHRAHSSM		VYINDAFGTAHRAHSSM		VYINDAFGTAHRAHSSM					VYINDAFGTAHRAHSSM	VYINDAFGTAHRAHSSM			VYINDAFGTAHRAHSSM	VYINDAFGTAHRAHSSM					VYINDAFGTAHRAHSSM
VYINDAFGTAHRAHSSM		VYINDAFGTAHRAHSSM		VYINDAFGTAHRAHSSM					VYINDAFGTAHRAHSSM	VYINDAFGTAHRAHSSM			VYINDAFGTAHRAHSSM	VYINDAFGTAHRAHSSM					VYINDAFGTAHRAHSSM
VYINDAFGTAHRAHSSMVG		VYINDAFGTAHRAHSSMVG		VYINDAFGTAHRAHSSMVG					VYINDAFGTAHRAHSSMVG	VYINDAFGTAHRAHSSMVG			VYINDAFGTAHRAHSSMVG	VYINDAFGTAHRAHSSMVG					VYINDAFGTAHRAHSSMVG
VTFLND	VTFLND	VTFLND		VTFLND		VTFLND	VTFLND	VTFLND	VTFLND		VTFLND		VTFLND	VTFLND	VTFLND	VTFLND			VTFLND	VTFLND		VTFLND
YINDAFGTAHRAHSSM		YINDAFGTAHRAHSSM		YINDAFGTAHRAHSSM					YINDAFGTAHRAHSSM	YINDAFGTAHRAHSSM			YINDAFGTAHRAHSSM	YINDAFGTAHRAHSSM				YINDAFGTAHRAHSSM	YINDAFGTAHRAHSSM
YINDAFGTAHRAHSSM		YINDAFGTAHRAHSSM		YINDAFGTAHRAHSSM					YINDAFGTAHRAHSSM	YINDAFGTAHRAHSSM			YINDAFGTAHRAHSSM	YINDAFGTAHRAHSSM				YINDAFGTAHRAHSSM	YINDAFGTAHRAHSSM
VAKAKTIVWNGPPGVF		VAKAKTIVWNGPPGVF	VAKAKTIVWNGPPGVF	VAKAKTIVWNGPPGVF			VAKAKTIVWNGPPGVF			VAKAKTIVWNGPPGVF	VAKAKTIVWNGPPGVF			VAKAKTIVWNGPPGVF	VAKAKTIVWNGPPGVF	VAKAKTIVWNGPPGVF					VAKAKTIVWNGPPGVF	VAKAKTIVWNGPPGVF
VAKAKTIVWNGPPGVFE		VAKAKTIVWNGPPGVFE	VAKAKTIVWNGPPGVFE				VAKAKTIVWNGPPGVFE			VAKAKTIVWNGPPGVFE	VAKAKTIVWNGPPGVFE			VAKAKTIVWNGPPGVFE	VAKAKTIVWNGPPGVFE	VAKAKTIVWNGPPGVFE						VAKAKTIVWNGPPGVFE
VAKKYGVTDKISHVSTGGGASL		VAKKYGVTDKISHVSTGGGASL		VAKKYGVTDKISHVSTGGGASL	VAKKYGVTDKISHVSTGGGASL						VAKKYGVTDKISHVSTGGGASL	VAKKYGVTDKISHVSTGGGASL	VAKKYGVTDKISHVSTGGGASL	VAKKYGVTDKISHVSTGGGASL	VAKKYGVTDKISHVSTGGGASL				VAKKYGVTDKISHVSTGGGASL
TFKKVLENTEIGDSIF	TFKKVLENTEIGDSIF	TFKKVLENTEIGDSIF					TFKKVLENTEIGDSIF				TFKKVLENTEIGDSIF		TFKKVLENTEIGDSIF	TFKKVLENTEIGDSIF	TFKKVLENTEIGDSIF				TFKKVLENTEIGDSIF
VLEHHPRYVVL	VLEHHPRYVVL	VLEHHPRYVVL	VLEHHPRYVVL		VLEHHPRYVVL	VLEHHPRYVVL		VLEHHPRYVVL	VLEHHPRYVVL		VLEHHPRYVVL	VLEHHPRYVVL		VLEHHPRYVVL		VLEHHPRYVVL	VLEHHPRYVVL		VLEHHPRYVVL			VLEHHPRYVVL
VGFDLPQRAAG		VGFDLPQRAAG		VGFDLPQRAAG			VGFDLPQRAAG	VGFDLPQRAAG	VGFDLPQRAAG		VGFDLPQRAAG	VGFDLPQRAAG				VGFDLPQRAAG	VGFDLPQRAAG		VGFDLPQRAAG			VGFDLPQRAAG
VGFDLPQRAAGF		VGFDLPQRAAGF		VGFDLPQRAAGF			VGFDLPQRAAGF	VGFDLPQRAAGF	VGFDLPQRAAGF		VGFDLPQRAAGF	VGFDLPQRAAGF				VGFDLPQRAAGF	VGFDLPQRAAGF		VGFDLPQRAAGF			VGFDLPQRAAGF
VGFDLPQRAAGFL		VGFDLPQRAAGFL		VGFDLPQRAAGFL			VGFDLPQRAAGFL	VGFDLPQRAAGFL	VGFDLPQRAAGFL		VGFDLPQRAAGFL	VGFDLPQRAAGFL				VGFDLPQRAAGFL	VGFDLPQRAAGFL		VGFDLPQRAAGFL			VGFDLPQRAAGFL
FGKALENPTRPFL		FGKALENPTRPFL	FGKALENPTRPFL				FGKALENPTRPFL	FGKALENPTRPFL			FGKALENPTRPFL			FGKALENPTRPFL		FGKALENPTRPFL		FGKALENPTRPFL	FGKALENPTRPFL			FGKALENPTRPFL
FEKFAAGTKALLDE		FEKFAAGTKALLDE					FEKFAAGTKALLDE	FEKFAAGTKALLDE			FEKFAAGTKALLDE	FEKFAAGTKALLDE	FEKFAAGTKALLDE	FEKFAAGTKALLDE	FEKFAAGTKALLDE	FEKFAAGTKALLDE		FEKFAAGTKALLDE	FEKFAAGTKALLDE			FEKFAAGTKALLDE
FEKFAAGTKALL		FEKFAAGTKALL	FEKFAAGTKALL				FEKFAAGTKALL	FEKFAAGTKALL			FEKFAAGTKALL	FEKFAAGTKALL	FEKFAAGTKALL	FEKFAAGTKALL	FEKFAAGTKALL	FEKFAAGTKALL		FEKFAAGTKALL	FEKFAAGTKALL			FEKFAAGTKALL
FDLPQRAAGF		FDLPQRAAGF		FDLPQRAAGF			FDLPQRAAGF	FDLPQRAAGF	FDLPQRAAGF		FDLPQRAAGF	FDLPQRAAGF				FDLPQRAAGF	FDLPQRAAGF	FDLPQRAAGF	FDLPQRAAGF			FDLPQRAAGF
FEKFAAGTKALLD		FEKFAAGTKALLD					FEKFAAGTKALLD	FEKFAAGTKALLD			FEKFAAGTKALLD	FEKFAAGTKALLD	FEKFAAGTKALLD	FEKFAAGTKALLD	FEKFAAGTKALLD	FEKFAAGTKALLD		FEKFAAGTKALLD	FEKFAAGTKALLD			FEKFAAGTKALLD
EKELKYFGKALENPTRPFL		EKELKYFGKALENPTRPFL	EKELKYFGKALENPTRPFL				EKELKYFGKALENPTRPFL	EKELKYFGKALENPTRPFL			EKELKYFGKALENPTRPFL			EKELKYFGKALENPTRPFL		EKELKYFGKALENPTRPFL		EKELKYFGKALENPTRPFL	EKELKYFGKALENPTRPFL			EKELKYFGKALENPTRPFL
ELLEGKELPGVAFL		ELLEGKELPGVAFL	ELLEGKELPGVAFL				ELLEGKELPGVAFL	ELLEGKELPGVAFL			ELLEGKELPGVAFL	ELLEGKELPGVAFL		ELLEGKELPGVAFL	ELLEGKELPGVAFL	ELLEGKELPGVAFL	ELLEGKELPGVAFL		ELLEGKELPGVAFL			ELLEGKELPGVAFL
FSADANTKTVTDKEGIPAGWQGLDNGPESRKLF		FSADANTKTVTDKEGIPAGWQGLDNGPESRKLF					FSADANTKTVTDKEGIPAGWQGLDNGPESRKLF				FSADANTKTVTDKEGIPAGWQGLDNGPESRKLF
FSADANTKTVTDKEGIPAGWQGLDNGPESRKLFAAT		FSADANTKTVTDKEGIPAGWQGLDNGPESRKLFAAT					FSADANTKTVTDKEGIPAGWQGLDNGPESRKLFAAT				FSADANTKTVTDKEGIPAGWQGLDNGPESRKLFAAT
FTFKKVLENTEIGDSIF	FTFKKVLENTEIGDSIF	FTFKKVLENTEIGDSIF					FTFKKVLENTEIGDSIF				FTFKKVLENTEIGDSIF		FTFKKVLENTEIGDSIF	FTFKKVLENTEIGDSIF	FTFKKVLENTEIGDSIF				FTFKKVLENTEIGDSIF
FKKVLENTEIGDSIF	FKKVLENTEIGDSIF	FKKVLENTEIGDSIF					FKKVLENTEIGDSIF				FKKVLENTEIGDSIF		FKKVLENTEIGDSIF	FKKVLENTEIGDSIF	FKKVLENTEIGDSIF				FKKVLENTEIGDSIF
FIIADA		FIIADA		FIIADA		FIIADA	FIIADA		FIIADA	FIIADA	FIIADA	FIIADA	FIIADA	FIIADA	FIIADA	FIIADA	FIIADA	FIIADA	FIIADA	FIIADA		FIIADA		FIIADA
AAVKASAPGSVIL		AAVKASAPGSVIL	AAVKASAPGSVIL	AAVKASAPGSVIL	AAVKASAPGSVIL		AAVKASAPGSVIL				AAVKASAPGSVIL	AAVKASAPGSVIL		AAVKASAPGSVIL	AAVKASAPGSVIL		AAVKASAPGSVIL		AAVKASAPGSVIL		AAVKASAPGSVIL		AAVKASAPGSVIL
ADVYINDAFGTAHRAHSSM		ADVYINDAFGTAHRAHSSM		ADVYINDAFGTAHRAHSSM					ADVYINDAFGTAHRAHSSM	ADVYINDAFGTAHRAHSSM			ADVYINDAFGTAHRAHSSM	ADVYINDAFGTAHRAHSSM					ADVYINDAFGTAHRAHSSM
ADVYINDAFGTAHRAHSSM		ADVYINDAFGTAHRAHSSM		ADVYINDAFGTAHRAHSSM					ADVYINDAFGTAHRAHSSM	ADVYINDAFGTAHRAHSSM			ADVYINDAFGTAHRAHSSM	ADVYINDAFGTAHRAHSSM					ADVYINDAFGTAHRAHSSM
ADVYINDAFGTAHRAHSSMVG		ADVYINDAFGTAHRAHSSMVG		ADVYINDAFGTAHRAHSSMVG					ADVYINDAFGTAHRAHSSMVG	ADVYINDAFGTAHRAHSSMVG			ADVYINDAFGTAHRAHSSMVG	ADVYINDAFGTAHRAHSSMVG					ADVYINDAFGTAHRAHSSMVG
DKAGAEIVPKL		DKAGAEIVPKL			DKAGAEIVPKL		DKAGAEIVPKL				DKAGAEIVPKL	DKAGAEIVPKL		DKAGAEIVPKL	DKAGAEIVPKL	DKAGAEIVPKL	DKAGAEIVPKL		DKAGAEIVPKL			DKAGAEIVPKL	DKAGAEIVPKL
DKAGAEIVPKLME		DKAGAEIVPKLME			DKAGAEIVPKLME		DKAGAEIVPKLME					DKAGAEIVPKLME		DKAGAEIVPKLME	DKAGAEIVPKLME	DKAGAEIVPKLME	DKAGAEIVPKLME		DKAGAEIVPKLME				DKAGAEIVPKLME
DKAGAEIVPKLMEKAKAKGVE		DKAGAEIVPKLMEKAKAKGVE			DKAGAEIVPKLMEKAKAKGVE		DKAGAEIVPKLMEKAKAKGVE					DKAGAEIVPKLMEKAKAKGVE		DKAGAEIVPKLMEKAKAKGVE	DKAGAEIVPKLMEKAKAKGVE	DKAGAEIVPKLMEKAKAKGVE	DKAGAEIVPKLMEKAKAKGVE		DKAGAEIVPKLMEKAKAKGVE				DKAGAEIVPKLMEKAKAKGVE
DKVDSIIIGGGMA		DKVDSIIIGGGMA		DKVDSIIIGGGMA	DKVDSIIIGGGMA		DKVDSIIIGGGMA			DKVDSIIIGGGMA		DKVDSIIIGGGMA	DKVDSIIIGGGMA	DKVDSIIIGGGMA	DKVDSIIIGGGMA		DKVDSIIIGGGMA		DKVDSIIIGGGMA				DKVDSIIIGGGMA
DKVDSIIIGGGMAFT		DKVDSIIIGGGMAFT		DKVDSIIIGGGMAFT			DKVDSIIIGGGMAFT			DKVDSIIIGGGMAFT		DKVDSIIIGGGMAFT	DKVDSIIIGGGMAFT	DKVDSIIIGGGMAFT	DKVDSIIIGGGMAFT				DKVDSIIIGGGMAFT
DFNVPLDGKKITSNQRIVAAL		DFNVPLDGKKITSNQRIVAAL		DFNVPLDGKKITSNQRIVAAL			DFNVPLDGKKITSNQRIVAAL				DFNVPLDGKKITSNQRIVAAL								DFNVPLDGKKITSNQRIVAAL
DEVVKSSAAGNTVIIGGGDTATVAKKYGVTDKISHVSTGGGASL		DEVVKSSAAGNTVIIGGGDTATVAKKYGVTDKISHVSTGGGASL			DEVVKSSAAGNTVIIGGGDTATVAKKYGVTDKISHVSTGGGASL						DEVVKSSAAGNTVIIGGGDTATVAKKYGVTDKISHVSTGGGASL		DEVVKSSAAGNTVIIGGGDTATVAKKYGVTDKISHVSTGGGASL	DEVVKSSAAGNTVIIGGGDTATVAKKYGVTDKISHVSTGGGASL	DEVVKSSAAGNTVIIGGGDTATVAKKYGVTDKISHVSTGGGASL				DEVVKSSAAGNTVIIGGGDTATVAKKYGVTDKISHVSTGGGASL
DEVVKSSAAGNTVIIGGGDTAT		DEVVKSSAAGNTVIIGGGDTAT			DEVVKSSAAGNTVIIGGGDTAT		DEVVKSSAAGNTVIIGGGDTAT			DEVVKSSAAGNTVIIGGGDTAT	DEVVKSSAAGNTVIIGGGDTAT		DEVVKSSAAGNTVIIGGGDTAT	DEVVKSSAAGNTVIIGGGDTAT	DEVVKSSAAGNTVIIGGGDTAT				DEVVKSSAAGNTVIIGGGDTAT				DEVVKSSAAGNTVIIGGGDTAT
DEVVKSSAAGNTVIIGGGDTATVAKKYGVTDKISHVSTGGGAS		DEVVKSSAAGNTVIIGGGDTATVAKKYGVTDKISHVSTGGGAS			DEVVKSSAAGNTVIIGGGDTATVAKKYGVTDKISHVSTGGGAS					DEVVKSSAAGNTVIIGGGDTATVAKKYGVTDKISHVSTGGGAS	DEVVKSSAAGNTVIIGGGDTATVAKKYGVTDKISHVSTGGGAS		DEVVKSSAAGNTVIIGGGDTATVAKKYGVTDKISHVSTGGGAS	DEVVKSSAAGNTVIIGGGDTATVAKKYGVTDKISHVSTGGGAS	DEVVKSSAAGNTVIIGGGDTATVAKKYGVTDKISHVSTGGGAS				DEVVKSSAAGNTVIIGGGDTATVAKKYGVTDKISHVSTGGGAS
ATVAKAKTIVWNGPPGVFE		ATVAKAKTIVWNGPPGVFE	ATVAKAKTIVWNGPPGVFE				ATVAKAKTIVWNGPPGVFE			ATVAKAKTIVWNGPPGVFE	ATVAKAKTIVWNGPPGVFE			ATVAKAKTIVWNGPPGVFE	ATVAKAKTIVWNGPPGVFE	ATVAKAKTIVWNGPPGVFE						ATVAKAKTIVWNGPPGVFE
ASHLGRPNGERNEKYSLAPVAKELQSL		ASHLGRPNGERNEKYSLAPVAKELQSL	ASHLGRPNGERNEKYSLAPVAKELQSL		ASHLGRPNGERNEKYSLAPVAKELQSL			ASHLGRPNGERNEKYSLAPVAKELQSL			ASHLGRPNGERNEKYSLAPVAKELQSL						ASHLGRPNGERNEKYSLAPVAKELQSL		ASHLGRPNGERNEKYSLAPVAKELQSL
ASHLGRPNGERNEKYSLAPVAKELQSLL		ASHLGRPNGERNEKYSLAPVAKELQSLL	ASHLGRPNGERNEKYSLAPVAKELQSLL		ASHLGRPNGERNEKYSLAPVAKELQSLL			ASHLGRPNGERNEKYSLAPVAKELQSLL			ASHLGRPNGERNEKYSLAPVAKELQSLL						ASHLGRPNGERNEKYSLAPVAKELQSLL		ASHLGRPNGERNEKYSLAPVAKELQSLL
ASHLGRPNGERNEKYSLAPVAKELQSLLGKD		ASHLGRPNGERNEKYSLAPVAKELQSLLGKD			ASHLGRPNGERNEKYSLAPVAKELQSLLGKD			ASHLGRPNGERNEKYSLAPVAKELQSLLGKD			ASHLGRPNGERNEKYSLAPVAKELQSLLGKD						ASHLGRPNGERNEKYSLAPVAKELQSLLGKD		ASHLGRPNGERNEKYSLAPVAKELQSLLGKD
ASHLGRPNGERNEKYSLAPVAKELQSLLGKDVTF		ASHLGRPNGERNEKYSLAPVAKELQSLLGKDVTF						ASHLGRPNGERNEKYSLAPVAKELQSLLGKDVTF			ASHLGRPNGERNEKYSLAPVAKELQSLLGKDVTF								ASHLGRPNGERNEKYSLAPVAKELQSLLGKDVTF
DAFSADANTKTVTDKEGIPAGWQGLDNGPESRKLFA		DAFSADANTKTVTDKEGIPAGWQGLDNGPESRKLFA					DAFSADANTKTVTDKEGIPAGWQGLDNGPESRKLFA				DAFSADANTKTVTDKEGIPAGWQGLDNGPESRKLFA
DAFSADANTKTVTDKEGIPAGWQGLDNGPESRKLFAAT		DAFSADANTKTVTDKEGIPAGWQGLDNGPESRKLFAAT					DAFSADANTKTVTDKEGIPAGWQGLDNGPESRKLFAAT				DAFSADANTKTVTDKEGIPAGWQGLDNGPESRKLFAAT
AVKASAPGSVIL		AVKASAPGSVIL	AVKASAPGSVIL	AVKASAPGSVIL	AVKASAPGSVIL		AVKASAPGSVIL				AVKASAPGSVIL	AVKASAPGSVIL		AVKASAPGSVIL	AVKASAPGSVIL		AVKASAPGSVIL		AVKASAPGSVIL		AVKASAPGSVIL		AVKASAPGSVIL
LENLRYHIEEEGSRKVDGQKVKASKEDVQKFRHELSSL		LENLRYHIEEEGSRKVDGQKVKASKEDVQKFRHELSSL									LENLRYHIEEEGSRKVDGQKVKASKEDVQKFRHELSSL		LENLRYHIEEEGSRKVDGQKVKASKEDVQKFRHELSSL				LENLRYHIEEEGSRKVDGQKVKASKEDVQKFRHELSSL		LENLRYHIEEEGSRKVDGQKVKASKEDVQKFRHELSSL
LENPTRPFL	LENPTRPFL	LENPTRPFL	LENPTRPFL			LENPTRPFL	LENPTRPFL	LENPTRPFL	LENPTRPFL		LENPTRPFL			LENPTRPFL		LENPTRPFL		LENPTRPFL	LENPTRPFL			LENPTRPFL
IGDSIF	IGDSIF	IGDSIF		IGDSIF			IGDSIF		IGDSIF	IGDSIF	IGDSIF	IGDSIF	IGDSIF	IGDSIF	IGDSIF		IGDSIF	IGDSIF	IGDSIF	IGDSIF
LELLEGKELPGVAFL		LELLEGKELPGVAFL	LELLEGKELPGVAFL				LELLEGKELPGVAFL	LELLEGKELPGVAFL			LELLEGKELPGVAFL	LELLEGKELPGVAFL		LELLEGKELPGVAFL	LELLEGKELPGVAFL	LELLEGKELPGVAFL	LELLEGKELPGVAFL		LELLEGKELPGVAFL			LELLEGKELPGVAFL
LELLEGKELPGVAF		LELLEGKELPGVAF	LELLEGKELPGVAF				LELLEGKELPGVAF	LELLEGKELPGVAF			LELLEGKELPGVAF	LELLEGKELPGVAF		LELLEGKELPGVAF	LELLEGKELPGVAF	LELLEGKELPGVAF	LELLEGKELPGVAF		LELLEGKELPGVAF			LELLEGKELPGVAF
LDKVDSIIIGGGMA		LDKVDSIIIGGGMA		LDKVDSIIIGGGMA	LDKVDSIIIGGGMA		LDKVDSIIIGGGMA					LDKVDSIIIGGGMA	LDKVDSIIIGGGMA	LDKVDSIIIGGGMA	LDKVDSIIIGGGMA		LDKVDSIIIGGGMA		LDKVDSIIIGGGMA				LDKVDSIIIGGGMA
LDKVDSIIIGGGMA		LDKVDSIIIGGGMA		LDKVDSIIIGGGMA	LDKVDSIIIGGGMA		LDKVDSIIIGGGMA					LDKVDSIIIGGGMA	LDKVDSIIIGGGMA	LDKVDSIIIGGGMA	LDKVDSIIIGGGMA		LDKVDSIIIGGGMA		LDKVDSIIIGGGMA				LDKVDSIIIGGGMA
LEGKELPGVAF		LEGKELPGVAF	LEGKELPGVAF				LEGKELPGVAF	LEGKELPGVAF			LEGKELPGVAF	LEGKELPGVAF		LEGKELPGVAF	LEGKELPGVAF	LEGKELPGVAF	LEGKELPGVAF		LEGKELPGVAF			LEGKELPGVAF
LEKELKYFGKALENPTRPFL		LEKELKYFGKALENPTRPFL	LEKELKYFGKALENPTRPFL				LEKELKYFGKALENPTRPFL	LEKELKYFGKALENPTRPFL			LEKELKYFGKALENPTRPFL			LEKELKYFGKALENPTRPFL		LEKELKYFGKALENPTRPFL		LEKELKYFGKALENPTRPFL	LEKELKYFGKALENPTRPFL			LEKELKYFGKALENPTRPFL
IDNLLDKVDSIIIGGGMA		IDNLLDKVDSIIIGGGMA		IDNLLDKVDSIIIGGGMA	IDNLLDKVDSIIIGGGMA		IDNLLDKVDSIIIGGGMA						IDNLLDKVDSIIIGGGMA	IDNLLDKVDSIIIGGGMA	IDNLLDKVDSIIIGGGMA		IDNLLDKVDSIIIGGGMA		IDNLLDKVDSIIIGGGMA				IDNLLDKVDSIIIGGGMA
LNDCVGPEVE	LNDCVGPEVE				LNDCVGPEVE		LNDCVGPEVE	LNDCVGPEVE	LNDCVGPEVE		LNDCVGPEVE			LNDCVGPEVE	LNDCVGPEVE	LNDCVGPEVE	LNDCVGPEVE		LNDCVGPEVE	LNDCVGPEVE		LNDCVGPEVE	LNDCVGPEVE
IIADAF		IIADAF		IIADAF		IIADAF	IIADAF		IIADAF	IIADAF	IIADAF	IIADAF	IIADAF	IIADAF	IIADAF	IIADAF	IIADAF	IIADAF	IIADAF	IIADAF		IIADAF		IIADAF
IIADAFSADANTKTVTDKEGIPAGWQGLDNGPESRKLFA		IIADAFSADANTKTVTDKEGIPAGWQGLDNGPESRKLFA					IIADAFSADANTKTVTDKEGIPAGWQGLDNGPESRKLFA				IIADAFSADANTKTVTDKEGIPAGWQGLDNGPESRKLFA
LLEGKELPGVAF		LLEGKELPGVAF	LLEGKELPGVAF				LLEGKELPGVAF	LLEGKELPGVAF			LLEGKELPGVAF	LLEGKELPGVAF		LLEGKELPGVAF	LLEGKELPGVAF	LLEGKELPGVAF	LLEGKELPGVAF		LLEGKELPGVAF			LLEGKELPGVAF
LLEGKELPGVAFL		LLEGKELPGVAFL	LLEGKELPGVAFL				LLEGKELPGVAFL	LLEGKELPGVAFL			LLEGKELPGVAFL	LLEGKELPGVAFL		LLEGKELPGVAFL	LLEGKELPGVAFL	LLEGKELPGVAFL	LLEGKELPGVAFL		LLEGKELPGVAFL			LLEGKELPGVAFL
LLEKELKYFGKALENPTRPFL		LLEKELKYFGKALENPTRPFL	LLEKELKYFGKALENPTRPFL				LLEKELKYFGKALENPTRPFL	LLEKELKYFGKALENPTRPFL			LLEKELKYFGKALENPTRPFL			LLEKELKYFGKALENPTRPFL		LLEKELKYFGKALENPTRPFL		LLEKELKYFGKALENPTRPFL	LLEKELKYFGKALENPTRPFL			LLEKELKYFGKALENPTRPFL
LILENI	LILENI	LILENI	LILENI		LILENI	LILENI	LILENI		LILENI		LILENI		LILENI	LILENI	LILENI	LILENI	LILENI	LILENI	LILENI	LILENI		LILENI	LILENI
IIIGGGMA		IIIGGGMA	IIIGGGMA	IIIGGGMA	IIIGGGMA		IIIGGGMA		IIIGGGMA	IIIGGGMA		IIIGGGMA	IIIGGGMA	IIIGGGMA	IIIGGGMA	IIIGGGMA	IIIGGGMA	IIIGGGMA	IIIGGGMA	IIIGGGMA	IIIGGGMA		IIIGGGMA
IIIGGGMA		IIIGGGMA	IIIGGGMA	IIIGGGMA	IIIGGGMA		IIIGGGMA		IIIGGGMA	IIIGGGMA		IIIGGGMA	IIIGGGMA	IIIGGGMA	IIIGGGMA	IIIGGGMA	IIIGGGMA	IIIGGGMA	IIIGGGMA	IIIGGGMA	IIIGGGMA		IIIGGGMA
IIIGGGMAFT		IIIGGGMAFT	IIIGGGMAFT	IIIGGGMAFT			IIIGGGMAFT		IIIGGGMAFT	IIIGGGMAFT		IIIGGGMAFT	IIIGGGMAFT	IIIGGGMAFT	IIIGGGMAFT	IIIGGGMAFT		IIIGGGMAFT	IIIGGGMAFT	IIIGGGMAFT	IIIGGGMAFT
IIIGGGMAFT		IIIGGGMAFT	IIIGGGMAFT	IIIGGGMAFT			IIIGGGMAFT		IIIGGGMAFT	IIIGGGMAFT		IIIGGGMAFT	IIIGGGMAFT	IIIGGGMAFT	IIIGGGMAFT	IIIGGGMAFT		IIIGGGMAFT	IIIGGGMAFT	IIIGGGMAFT	IIIGGGMAFT
KTVTDKEGIPAGWQGLDNGPESRKLFAAT		KTVTDKEGIPAGWQGLDNGPESRKLFAAT					KTVTDKEGIPAGWQGLDNGPESRKLFAAT				KTVTDKEGIPAGWQGLDNGPESRKLFAAT
QILKRKTGVIVGEDVHNLFT	QILKRKTGVIVGEDVHNLFT	QILKRKTGVIVGEDVHNLFT									QILKRKTGVIVGEDVHNLFT		QILKRKTGVIVGEDVHNLFT			QILKRKTGVIVGEDVHNLFT			QILKRKTGVIVGEDVHNLFT			QILKRKTGVIVGEDVHNLFT
PAYGIPVVL		PAYGIPVVL	PAYGIPVVL	PAYGIPVVL	PAYGIPVVL		PAYGIPVVL		PAYGIPVVL		PAYGIPVVL	PAYGIPVVL		PAYGIPVVL	PAYGIPVVL	PAYGIPVVL	PAYGIPVVL		PAYGIPVVL	PAYGIPVVL	PAYGIPVVL	PAYGIPVVL
SIAAAFGNCHGLYAGD				SIAAAFGNCHGLYAGD					SIAAAFGNCHGLYAGD		SIAAAFGNCHGLYAGD		SIAAAFGNCHGLYAGD	SIAAAFGNCHGLYAGD	SIAAAFGNCHGLYAGD		SIAAAFGNCHGLYAGD	SIAAAFGNCHGLYAGD	SIAAAFGNCHGLYAGD	SIAAAFGNCHGLYAGD
SIAAAFGNCHGL			SIAAAFGNCHGL	SIAAAFGNCHGL					SIAAAFGNCHGL		SIAAAFGNCHGL		SIAAAFGNCHGL	SIAAAFGNCHGL	SIAAAFGNCHGL		SIAAAFGNCHGL	SIAAAFGNCHGL	SIAAAFGNCHGL	SIAAAFGNCHGL	SIAAAFGNCHGL
LVFHGGSGSTVQE	LVFHGGSGSTVQE	LVFHGGSGSTVQE	LVFHGGSGSTVQE					LVFHGGSGSTVQE	LVFHGGSGSTVQE		LVFHGGSGSTVQE	LVFHGGSGSTVQE	LVFHGGSGSTVQE		LVFHGGSGSTVQE				LVFHGGSGSTVQE	LVFHGGSGSTVQE
LVFHGGSGSTVQEF	LVFHGGSGSTVQEF	LVFHGGSGSTVQEF	LVFHGGSGSTVQEF					LVFHGGSGSTVQEF	LVFHGGSGSTVQEF		LVFHGGSGSTVQEF	LVFHGGSGSTVQEF	LVFHGGSGSTVQEF		LVFHGGSGSTVQEF				LVFHGGSGSTVQEF	LVFHGGSGSTVQEF
LVFHGGSGSTVQEFHTGIDNG	LVFHGGSGSTVQEFHTGIDNG	LVFHGGSGSTVQEFHTGIDNG							LVFHGGSGSTVQEFHTGIDNG		LVFHGGSGSTVQEFHTGIDNG		LVFHGGSGSTVQEFHTGIDNG		LVFHGGSGSTVQEFHTGIDNG				LVFHGGSGSTVQEFHTGIDNG	LVFHGGSGSTVQEFHTGIDNG
LVFHGGSGSTVQEFHTGIDNGVVKVNL	LVFHGGSGSTVQEFHTGIDNGVVKVNL	LVFHGGSGSTVQEFHTGIDNGVVKVNL									LVFHGGSGSTVQEFHTGIDNGVVKVNL		LVFHGGSGSTVQEFHTGIDNGVVKVNL		LVFHGGSGSTVQEFHTGIDNGVVKVNL				LVFHGGSGSTVQEFHTGIDNGVVKVNL
IRSIAPAYGIPVVL		IRSIAPAYGIPVVL	IRSIAPAYGIPVVL	IRSIAPAYGIPVVL	IRSIAPAYGIPVVL		IRSIAPAYGIPVVL		IRSIAPAYGIPVVL		IRSIAPAYGIPVVL	IRSIAPAYGIPVVL		IRSIAPAYGIPVVL			IRSIAPAYGIPVVL		IRSIAPAYGIPVVL		IRSIAPAYGIPVVL
MEIGITGGEEDGVNNENADKEDL		MEIGITGGEEDGVNNENADKEDL			MEIGITGGEEDGVNNENADKEDL		MEIGITGGEEDGVNNENADKEDL						MEIGITGGEEDGVNNENADKEDL	MEIGITGGEEDGVNNENADKEDL	MEIGITGGEEDGVNNENADKEDL	MEIGITGGEEDGVNNENADKEDL			MEIGITGGEEDGVNNENADKEDL				MEIGITGGEEDGVNNENADKEDL
MEIGITGGEEDGVNNENADKEDL		MEIGITGGEEDGVNNENADKEDL			MEIGITGGEEDGVNNENADKEDL		MEIGITGGEEDGVNNENADKEDL						MEIGITGGEEDGVNNENADKEDL	MEIGITGGEEDGVNNENADKEDL	MEIGITGGEEDGVNNENADKEDL	MEIGITGGEEDGVNNENADKEDL			MEIGITGGEEDGVNNENADKEDL				MEIGITGGEEDGVNNENADKEDL
VYKALHPISPNF		VYKALHPISPNF	VYKALHPISPNF	VYKALHPISPNF		VYKALHPISPNF					VYKALHPISPNF			VYKALHPISPNF	VYKALHPISPNF		VYKALHPISPNF		VYKALHPISPNF		VYKALHPISPNF
VREGEKTMGAKITKSLET		VREGEKTMGAKITKSLET	VREGEKTMGAKITKSLET		VREGEKTMGAKITKSLET		VREGEKTMGAKITKSLET					VREGEKTMGAKITKSLET	VREGEKTMGAKITKSLET	VREGEKTMGAKITKSLET					VREGEKTMGAKITKSLET				VREGEKTMGAKITKSLET
VREGEKTMGAKITKSLET		VREGEKTMGAKITKSLET	VREGEKTMGAKITKSLET		VREGEKTMGAKITKSLET		VREGEKTMGAKITKSLET					VREGEKTMGAKITKSLET	VREGEKTMGAKITKSLET	VREGEKTMGAKITKSLET					VREGEKTMGAKITKSLET				VREGEKTMGAKITKSLET
YNVYKALHPISPNF		YNVYKALHPISPNF	YNVYKALHPISPNF	YNVYKALHPISPNF		YNVYKALHPISPNF					YNVYKALHPISPNF			YNVYKALHPISPNF	YNVYKALHPISPNF		YNVYKALHPISPNF		YNVYKALHPISPNF		YNVYKALHPISPNF
YVLNKKDYIMSPVGNPEGPEKPNKKFFDPRV	YVLNKKDYIMSPVGNPEGPEKPNKKFFDPRV	YVLNKKDYIMSPVGNPEGPEKPNKKFFDPRV					YVLNKKDYIMSPVGNPEGPEKPNKKFFDPRV							YVLNKKDYIMSPVGNPEGPEKPNKKFFDPRV			YVLNKKDYIMSPVGNPEGPEKPNKKFFDPRV		YVLNKKDYIMSPVGNPEGPEKPNKKFFDPRV
YTKPEQVYNVY	YTKPEQVYNVY	YTKPEQVYNVY	YTKPEQVYNVY		YTKPEQVYNVY	YTKPEQVYNVY	YTKPEQVYNVY	YTKPEQVYNVY		YTKPEQVYNVY	YTKPEQVYNVY				YTKPEQVYNVY	YTKPEQVYNVY			YTKPEQVYNVY			YTKPEQVYNVY
YTKPEQVYNVYKALHPISPNF		YTKPEQVYNVYKALHPISPNF	YTKPEQVYNVYKALHPISPNF			YTKPEQVYNVYKALHPISPNF					YTKPEQVYNVYKALHPISPNF				YTKPEQVYNVYKALHPISPNF				YTKPEQVYNVYKALHPISPNF
YAYLTGIRD		YAYLTGIRD		YAYLTGIRD	YAYLTGIRD		YAYLTGIRD		YAYLTGIRD		YAYLTGIRD	YAYLTGIRD	YAYLTGIRD	YAYLTGIRD		YAYLTGIRD		YAYLTGIRD	YAYLTGIRD			YAYLTGIRD
WVREGEKTMGAKITKSLET		WVREGEKTMGAKITKSLET	WVREGEKTMGAKITKSLET		WVREGEKTMGAKITKSLET		WVREGEKTMGAKITKSLET					WVREGEKTMGAKITKSLET	WVREGEKTMGAKITKSLET	WVREGEKTMGAKITKSLET
WVREGEKTMGAKITKSLETF		WVREGEKTMGAKITKSLETF	WVREGEKTMGAKITKSLETF				WVREGEKTMGAKITKSLETF					WVREGEKTMGAKITKSLETF	WVREGEKTMGAKITKSLETF	WVREGEKTMGAKITKSLETF
YAGDIALRPEIL		YAGDIALRPEIL			YAGDIALRPEIL		YAGDIALRPEIL		YAGDIALRPEIL		YAGDIALRPEIL	YAGDIALRPEIL		YAGDIALRPEIL		YAGDIALRPEIL	YAGDIALRPEIL	YAGDIALRPEIL	YAGDIALRPEIL			YAGDIALRPEIL
YAKEHKFAIPAIN		YAKEHKFAIPAIN	YAKEHKFAIPAIN			YAKEHKFAIPAIN				YAKEHKFAIPAIN	YAKEHKFAIPAIN			YAKEHKFAIPAIN	YAKEHKFAIPAIN	YAKEHKFAIPAIN	YAKEHKFAIPAIN	YAKEHKFAIPAIN	YAKEHKFAIPAIN			YAKEHKFAIPAIN
YAKEHKFAIPAINV		YAKEHKFAIPAINV	YAKEHKFAIPAINV			YAKEHKFAIPAINV				YAKEHKFAIPAINV	YAKEHKFAIPAINV			YAKEHKFAIPAINV	YAKEHKFAIPAINV	YAKEHKFAIPAINV	YAKEHKFAIPAINV		YAKEHKFAIPAINV			YAKEHKFAIPAINV
YAKEHKFAIPAINVTSSSTA		YAKEHKFAIPAINVTSSSTA	YAKEHKFAIPAINVTSSSTA			YAKEHKFAIPAINVTSSSTA				YAKEHKFAIPAINVTSSSTA	YAKEHKFAIPAINVTSSSTA			YAKEHKFAIPAINVTSSSTA	YAKEHKFAIPAINVTSSSTA				YAKEHKFAIPAINVTSSSTA
YAKEHKFAIPAINVTSSSTAV		YAKEHKFAIPAINVTSSSTAV	YAKEHKFAIPAINVTSSSTAV			YAKEHKFAIPAINVTSSSTAV				YAKEHKFAIPAINVTSSSTAV	YAKEHKFAIPAINVTSSSTAV			YAKEHKFAIPAINVTSSSTAV	YAKEHKFAIPAINVTSSSTAV				YAKEHKFAIPAINVTSSSTAV
YAKEHKFAIPAINVTSSSTAVA		YAKEHKFAIPAINVTSSSTAVA	YAKEHKFAIPAINVTSSSTAVA			YAKEHKFAIPAINVTSSSTAVA				YAKEHKFAIPAINVTSSSTAVA	YAKEHKFAIPAINVTSSSTAVA			YAKEHKFAIPAINVTSSSTAVA	YAKEHKFAIPAINVTSSSTAVA				YAKEHKFAIPAINVTSSSTAVA
YAKEHKFAIPAINVTSSSTAVAA		YAKEHKFAIPAINVTSSSTAVAA	YAKEHKFAIPAINVTSSSTAVAA			YAKEHKFAIPAINVTSSSTAVAA				YAKEHKFAIPAINVTSSSTAVAA	YAKEHKFAIPAINVTSSSTAVAA			YAKEHKFAIPAINVTSSSTAVAA	YAKEHKFAIPAINVTSSSTAVAA				YAKEHKFAIPAINVTSSSTAVAA
YAKEHKFAIPAINVTSSSTAVAAL		YAKEHKFAIPAINVTSSSTAVAAL	YAKEHKFAIPAINVTSSSTAVAAL			YAKEHKFAIPAINVTSSSTAVAAL					YAKEHKFAIPAINVTSSSTAVAAL			YAKEHKFAIPAINVTSSSTAVAAL	YAKEHKFAIPAINVTSSSTAVAAL				YAKEHKFAIPAINVTSSSTAVAAL
YKALHPISPNF		YKALHPISPNF	YKALHPISPNF	YKALHPISPNF		YKALHPISPNF					YKALHPISPNF			YKALHPISPNF	YKALHPISPNF		YKALHPISPNF	YKALHPISPNF	YKALHPISPNF		YKALHPISPNF
YFAGKGISNEGQNASIKGAIA		YFAGKGISNEGQNASIKGAIA	YFAGKGISNEGQNASIKGAIA				YFAGKGISNEGQNASIKGAIA			YFAGKGISNEGQNASIKGAIA	YFAGKGISNEGQNASIKGAIA		YFAGKGISNEGQNASIKGAIA		YFAGKGISNEGQNASIKGAIA		YFAGKGISNEGQNASIKGAIA	YFAGKGISNEGQNASIKGAIA	YFAGKGISNEGQNASIKGAIA
YFAGKGISNEGQNASIKGAIAAA		YFAGKGISNEGQNASIKGAIAAA	YFAGKGISNEGQNASIKGAIAAA				YFAGKGISNEGQNASIKGAIAAA			YFAGKGISNEGQNASIKGAIAAA	YFAGKGISNEGQNASIKGAIAAA		YFAGKGISNEGQNASIKGAIAAA		YFAGKGISNEGQNASIKGAIAAA		YFAGKGISNEGQNASIKGAIAAA	YFAGKGISNEGQNASIKGAIAAA	YFAGKGISNEGQNASIKGAIAAA
YFAGKGISNEGQNASIKGAIAAAH		YFAGKGISNEGQNASIKGAIAAAH	YFAGKGISNEGQNASIKGAIAAAH							YFAGKGISNEGQNASIKGAIAAAH	YFAGKGISNEGQNASIKGAIAAAH		YFAGKGISNEGQNASIKGAIAAAH		YFAGKGISNEGQNASIKGAIAAAH		YFAGKGISNEGQNASIKGAIAAAH	YFAGKGISNEGQNASIKGAIAAAH	YFAGKGISNEGQNASIKGAIAAAH
YFAGKGISNEGQNASIKGAIAAAHY		YFAGKGISNEGQNASIKGAIAAAHY	YFAGKGISNEGQNASIKGAIAAAHY							YFAGKGISNEGQNASIKGAIAAAHY	YFAGKGISNEGQNASIKGAIAAAHY		YFAGKGISNEGQNASIKGAIAAAHY		YFAGKGISNEGQNASIKGAIAAAHY		YFAGKGISNEGQNASIKGAIAAAHY	YFAGKGISNEGQNASIKGAIAAAHY	YFAGKGISNEGQNASIKGAIAAAHY
YFKEHGEPLFSSHM	YFKEHGEPLFSSHM	YFKEHGEPLFSSHM	YFKEHGEPLFSSHM					YFKEHGEPLFSSHM				YFKEHGEPLFSSHM		YFKEHGEPLFSSHM	YFKEHGEPLFSSHM		YFKEHGEPLFSSHM	YFKEHGEPLFSSHM	YFKEHGEPLFSSHM
YFKEHGEPLFSSHM	YFKEHGEPLFSSHM	YFKEHGEPLFSSHM	YFKEHGEPLFSSHM					YFKEHGEPLFSSHM				YFKEHGEPLFSSHM		YFKEHGEPLFSSHM	YFKEHGEPLFSSHM		YFKEHGEPLFSSHM	YFKEHGEPLFSSHM	YFKEHGEPLFSSHM
YFKEHGEPLFSSHMLD	YFKEHGEPLFSSHMLD	YFKEHGEPLFSSHMLD						YFKEHGEPLFSSHMLD				YFKEHGEPLFSSHMLD		YFKEHGEPLFSSHMLD	YFKEHGEPLFSSHMLD		YFKEHGEPLFSSHMLD	YFKEHGEPLFSSHMLD	YFKEHGEPLFSSHMLD
VFHGGSGSTVQEFHTGIDNGVVKVNL	VFHGGSGSTVQEFHTGIDNGVVKVNL	VFHGGSGSTVQEFHTGIDNGVVKVNL									VFHGGSGSTVQEFHTGIDNGVVKVNL		VFHGGSGSTVQEFHTGIDNGVVKVNL		VFHGGSGSTVQEFHTGIDNGVVKVNL				VFHGGSGSTVQEFHTGIDNGVVKVNL
FAGKGISNEGQNASIKGAIAAA		FAGKGISNEGQNASIKGAIAAA	FAGKGISNEGQNASIKGAIAAA				FAGKGISNEGQNASIKGAIAAA			FAGKGISNEGQNASIKGAIAAA	FAGKGISNEGQNASIKGAIAAA		FAGKGISNEGQNASIKGAIAAA		FAGKGISNEGQNASIKGAIAAA		FAGKGISNEGQNASIKGAIAAA	FAGKGISNEGQNASIKGAIAAA	FAGKGISNEGQNASIKGAIAAA
FAGKGISNEGQNASIKGAIAAAH		FAGKGISNEGQNASIKGAIAAAH	FAGKGISNEGQNASIKGAIAAAH							FAGKGISNEGQNASIKGAIAAAH	FAGKGISNEGQNASIKGAIAAAH		FAGKGISNEGQNASIKGAIAAAH		FAGKGISNEGQNASIKGAIAAAH		FAGKGISNEGQNASIKGAIAAAH	FAGKGISNEGQNASIKGAIAAAH	FAGKGISNEGQNASIKGAIAAAH
FAGKGISNEGQNASIKGAIAAAHY		FAGKGISNEGQNASIKGAIAAAHY	FAGKGISNEGQNASIKGAIAAAHY							FAGKGISNEGQNASIKGAIAAAHY	FAGKGISNEGQNASIKGAIAAAHY		FAGKGISNEGQNASIKGAIAAAHY		FAGKGISNEGQNASIKGAIAAAHY		FAGKGISNEGQNASIKGAIAAAHY	FAGKGISNEGQNASIKGAIAAAHY	FAGKGISNEGQNASIKGAIAAAHY
FAGKGISNEGQNASIKGAIAAAHYIR		FAGKGISNEGQNASIKGAIAAAHYIR	FAGKGISNEGQNASIKGAIAAAHYIR							FAGKGISNEGQNASIKGAIAAAHYIR	FAGKGISNEGQNASIKGAIAAAHYIR		FAGKGISNEGQNASIKGAIAAAHYIR				FAGKGISNEGQNASIKGAIAAAHYIR	FAGKGISNEGQNASIKGAIAAAHYIR	FAGKGISNEGQNASIKGAIAAAHYIR
FAGKGISNEGQNASIKGAIAAAHYIRS		FAGKGISNEGQNASIKGAIAAAHYIRS	FAGKGISNEGQNASIKGAIAAAHYIRS							FAGKGISNEGQNASIKGAIAAAHYIRS	FAGKGISNEGQNASIKGAIAAAHYIRS		FAGKGISNEGQNASIKGAIAAAHYIRS				FAGKGISNEGQNASIKGAIAAAHYIRS	FAGKGISNEGQNASIKGAIAAAHYIRS	FAGKGISNEGQNASIKGAIAAAHYIRS
FAGKGISNEGQNASIKGAIA		FAGKGISNEGQNASIKGAIA	FAGKGISNEGQNASIKGAIA				FAGKGISNEGQNASIKGAIA			FAGKGISNEGQNASIKGAIA	FAGKGISNEGQNASIKGAIA		FAGKGISNEGQNASIKGAIA		FAGKGISNEGQNASIKGAIA		FAGKGISNEGQNASIKGAIA	FAGKGISNEGQNASIKGAIA	FAGKGISNEGQNASIKGAIA
EAARDSKSPIILQTSNGGAAY		EAARDSKSPIILQTSNGGAAY			EAARDSKSPIILQTSNGGAAY		EAARDSKSPIILQTSNGGAAY				EAARDSKSPIILQTSNGGAAY							EAARDSKSPIILQTSNGGAAY	EAARDSKSPIILQTSNGGAAY
EADEAYFKEHGEPLFSSHM		EADEAYFKEHGEPLFSSHM						EADEAYFKEHGEPLFSSHM				EADEAYFKEHGEPLFSSHM		EADEAYFKEHGEPLFSSHM	EADEAYFKEHGEPLFSSHM		EADEAYFKEHGEPLFSSHM	EADEAYFKEHGEPLFSSHM	EADEAYFKEHGEPLFSSHM
EAARDSKSPIILQTSNGGAA		EAARDSKSPIILQTSNGGAA			EAARDSKSPIILQTSNGGAA		EAARDSKSPIILQTSNGGAA				EAARDSKSPIILQTSNGGAA							EAARDSKSPIILQTSNGGAA	EAARDSKSPIILQTSNGGAA				EAARDSKSPIILQTSNGGAA
EAARDSKSPIIL		EAARDSKSPIIL			EAARDSKSPIIL	EAARDSKSPIIL	EAARDSKSPIIL				EAARDSKSPIIL	EAARDSKSPIIL		EAARDSKSPIIL			EAARDSKSPIIL	EAARDSKSPIIL	EAARDSKSPIIL				EAARDSKSPIIL
DYIMSPVGNPEGPEKPNK	DYIMSPVGNPEGPEKPNK	DYIMSPVGNPEGPEKPNK			DYIMSPVGNPEGPEKPNK		DYIMSPVGNPEGPEKPNK			DYIMSPVGNPEGPEKPNK				DYIMSPVGNPEGPEKPNK	DYIMSPVGNPEGPEKPNK		DYIMSPVGNPEGPEKPNK		DYIMSPVGNPEGPEKPNK
EMEIGITGGEEDGVNNENADKEDL		EMEIGITGGEEDGVNNENADKEDL			EMEIGITGGEEDGVNNENADKEDL		EMEIGITGGEEDGVNNENADKEDL						EMEIGITGGEEDGVNNENADKEDL	EMEIGITGGEEDGVNNENADKEDL	EMEIGITGGEEDGVNNENADKEDL	EMEIGITGGEEDGVNNENADKEDL			EMEIGITGGEEDGVNNENADKEDL				EMEIGITGGEEDGVNNENADKEDL
EIGITGGEEDGVNNENADKEDL		EIGITGGEEDGVNNENADKEDL			EIGITGGEEDGVNNENADKEDL		EIGITGGEEDGVNNENADKEDL				EIGITGGEEDGVNNENADKEDL		EIGITGGEEDGVNNENADKEDL	EIGITGGEEDGVNNENADKEDL	EIGITGGEEDGVNNENADKEDL	EIGITGGEEDGVNNENADKEDL			EIGITGGEEDGVNNENADKEDL			EIGITGGEEDGVNNENADKEDL	EIGITGGEEDGVNNENADKEDL
FKRMAAMDQW		FKRMAAMDQW		FKRMAAMDQW		FKRMAAMDQW	FKRMAAMDQW	FKRMAAMDQW		FKRMAAMDQW		FKRMAAMDQW	FKRMAAMDQW			FKRMAAMDQW	FKRMAAMDQW	FKRMAAMDQW						FKRMAAMDQW
FHTGIDNGVVKVNL	FHTGIDNGVVKVNL	FHTGIDNGVVKVNL		FHTGIDNGVVKVNL							FHTGIDNGVVKVNL		FHTGIDNGVVKVNL	FHTGIDNGVVKVNL	FHTGIDNGVVKVNL	FHTGIDNGVVKVNL			FHTGIDNGVVKVNL			FHTGIDNGVVKVNL
FKEHGEPLF	FKEHGEPLF	FKEHGEPLF	FKEHGEPLF					FKEHGEPLF			FKEHGEPLF	FKEHGEPLF		FKEHGEPLF	FKEHGEPLF	FKEHGEPLF	FKEHGEPLF	FKEHGEPLF	FKEHGEPLF			FKEHGEPLF
FKEHGEPLFSSHM	FKEHGEPLFSSHM	FKEHGEPLFSSHM	FKEHGEPLFSSHM					FKEHGEPLFSSHM				FKEHGEPLFSSHM		FKEHGEPLFSSHM	FKEHGEPLFSSHM		FKEHGEPLFSSHM	FKEHGEPLFSSHM	FKEHGEPLFSSHM
FKEHGEPLFSSHM	FKEHGEPLFSSHM	FKEHGEPLFSSHM	FKEHGEPLFSSHM					FKEHGEPLFSSHM				FKEHGEPLFSSHM		FKEHGEPLFSSHM	FKEHGEPLFSSHM		FKEHGEPLFSSHM	FKEHGEPLFSSHM	FKEHGEPLFSSHM
FKEHGEPLFSSHMLD	FKEHGEPLFSSHMLD	FKEHGEPLFSSHMLD						FKEHGEPLFSSHMLD				FKEHGEPLFSSHMLD		FKEHGEPLFSSHMLD	FKEHGEPLFSSHMLD		FKEHGEPLFSSHMLD	FKEHGEPLFSSHMLD	FKEHGEPLFSSHMLD
FKEHGEPLFSSHMLDL	FKEHGEPLFSSHMLDL	FKEHGEPLFSSHMLDL						FKEHGEPLFSSHMLDL				FKEHGEPLFSSHMLDL		FKEHGEPLFSSHMLDL	FKEHGEPLFSSHMLDL		FKEHGEPLFSSHMLDL	FKEHGEPLFSSHMLDL	FKEHGEPLFSSHMLDL
ALEAARDSKSPIIL		ALEAARDSKSPIIL			ALEAARDSKSPIIL	ALEAARDSKSPIIL	ALEAARDSKSPIIL				ALEAARDSKSPIIL	ALEAARDSKSPIIL		ALEAARDSKSPIIL			ALEAARDSKSPIIL	ALEAARDSKSPIIL	ALEAARDSKSPIIL				ALEAARDSKSPIIL
ALEAARDSKSPIILQTSNGGAAY		ALEAARDSKSPIILQTSNGGAAY			ALEAARDSKSPIILQTSNGGAAY		ALEAARDSKSPIILQTSNGGAAY				ALEAARDSKSPIILQTSNGGAAY							ALEAARDSKSPIILQTSNGGAAY	ALEAARDSKSPIILQTSNGGAAY
AHYIRSIAPAYGIPVVL		AHYIRSIAPAYGIPVVL	AHYIRSIAPAYGIPVVL	AHYIRSIAPAYGIPVVL	AHYIRSIAPAYGIPVVL				AHYIRSIAPAYGIPVVL		AHYIRSIAPAYGIPVVL	AHYIRSIAPAYGIPVVL		AHYIRSIAPAYGIPVVL			AHYIRSIAPAYGIPVVL		AHYIRSIAPAYGIPVVL		AHYIRSIAPAYGIPVVL
AARDSKSPIILQTSNGGAAY		AARDSKSPIILQTSNGGAAY		AARDSKSPIILQTSNGGAAY	AARDSKSPIILQTSNGGAAY		AARDSKSPIILQTSNGGAAY				AARDSKSPIILQTSNGGAAY							AARDSKSPIILQTSNGGAAY	AARDSKSPIILQTSNGGAAY
AAFGNCHGLYAGD				AAFGNCHGLYAGD				AAFGNCHGLYAGD	AAFGNCHGLYAGD		AAFGNCHGLYAGD		AAFGNCHGLYAGD	AAFGNCHGLYAGD	AAFGNCHGLYAGD	AAFGNCHGLYAGD	AAFGNCHGLYAGD	AAFGNCHGLYAGD	AAFGNCHGLYAGD	AAFGNCHGLYAGD		AAFGNCHGLYAGD
AAHYIRSIAPAYGIPVVL		AAHYIRSIAPAYGIPVVL	AAHYIRSIAPAYGIPVVL	AAHYIRSIAPAYGIPVVL	AAHYIRSIAPAYGIPVVL				AAHYIRSIAPAYGIPVVL		AAHYIRSIAPAYGIPVVL	AAHYIRSIAPAYGIPVVL		AAHYIRSIAPAYGIPVVL			AAHYIRSIAPAYGIPVVL		AAHYIRSIAPAYGIPVVL		AAHYIRSIAPAYGIPVVL
AGKGISNEGQNASIKGAIA		AGKGISNEGQNASIKGAIA	AGKGISNEGQNASIKGAIA		AGKGISNEGQNASIKGAIA		AGKGISNEGQNASIKGAIA			AGKGISNEGQNASIKGAIA	AGKGISNEGQNASIKGAIA		AGKGISNEGQNASIKGAIA		AGKGISNEGQNASIKGAIA		AGKGISNEGQNASIKGAIA	AGKGISNEGQNASIKGAIA	AGKGISNEGQNASIKGAIA				AGKGISNEGQNASIKGAIA
DEAYFKEHGEPLF		DEAYFKEHGEPLF						DEAYFKEHGEPLF			DEAYFKEHGEPLF	DEAYFKEHGEPLF		DEAYFKEHGEPLF	DEAYFKEHGEPLF	DEAYFKEHGEPLF	DEAYFKEHGEPLF	DEAYFKEHGEPLF	DEAYFKEHGEPLF			DEAYFKEHGEPLF
DEAYFKEHGEPLFSSHM		DEAYFKEHGEPLFSSHM						DEAYFKEHGEPLFSSHM				DEAYFKEHGEPLFSSHM		DEAYFKEHGEPLFSSHM	DEAYFKEHGEPLFSSHM		DEAYFKEHGEPLFSSHM	DEAYFKEHGEPLFSSHM	DEAYFKEHGEPLFSSHM
AYLTGIRD		AYLTGIRD		AYLTGIRD	AYLTGIRD		AYLTGIRD		AYLTGIRD		AYLTGIRD	AYLTGIRD	AYLTGIRD	AYLTGIRD		AYLTGIRD		AYLTGIRD	AYLTGIRD			AYLTGIRD
IGITGGEEDGVNNENADKEDL		IGITGGEEDGVNNENADKEDL			IGITGGEEDGVNNENADKEDL		IGITGGEEDGVNNENADKEDL				IGITGGEEDGVNNENADKEDL		IGITGGEEDGVNNENADKEDL	IGITGGEEDGVNNENADKEDL	IGITGGEEDGVNNENADKEDL	IGITGGEEDGVNNENADKEDL			IGITGGEEDGVNNENADKEDL			IGITGGEEDGVNNENADKEDL	IGITGGEEDGVNNENADKEDL
LEAARDSKSPIIL		LEAARDSKSPIIL			LEAARDSKSPIIL	LEAARDSKSPIIL	LEAARDSKSPIIL				LEAARDSKSPIIL	LEAARDSKSPIIL		LEAARDSKSPIIL			LEAARDSKSPIIL	LEAARDSKSPIIL	LEAARDSKSPIIL				LEAARDSKSPIIL
KALHPISPNF		KALHPISPNF	KALHPISPNF	KALHPISPNF		KALHPISPNF					KALHPISPNF			KALHPISPNF	KALHPISPNF		KALHPISPNF	KALHPISPNF	KALHPISPNF		KALHPISPNF
HYIRSIAPAYGIPVVL		HYIRSIAPAYGIPVVL	HYIRSIAPAYGIPVVL	HYIRSIAPAYGIPVVL	HYIRSIAPAYGIPVVL				HYIRSIAPAYGIPVVL		HYIRSIAPAYGIPVVL	HYIRSIAPAYGIPVVL		HYIRSIAPAYGIPVVL			HYIRSIAPAYGIPVVL		HYIRSIAPAYGIPVVL		HYIRSIAPAYGIPVVL
HSDHCAKKLLPWFDGML				HSDHCAKKLLPWFDGML				HSDHCAKKLLPWFDGML				HSDHCAKKLLPWFDGML		HSDHCAKKLLPWFDGML	HSDHCAKKLLPWFDGML		HSDHCAKKLLPWFDGML	HSDHCAKKLLPWFDGML
KEHGEPLFSSHM	KEHGEPLFSSHM	KEHGEPLFSSHM	KEHGEPLFSSHM					KEHGEPLFSSHM				KEHGEPLFSSHM		KEHGEPLFSSHM	KEHGEPLFSSHM		KEHGEPLFSSHM	KEHGEPLFSSHM	KEHGEPLFSSHM
GVEQIL	GVEQIL	GVEQIL	GVEQIL		GVEQIL		GVEQIL		GVEQIL		GVEQIL	GVEQIL	GVEQIL		GVEQIL	GVEQIL	GVEQIL		GVEQIL	GVEQIL		GVEQIL	GVEQIL
GVEQILKRKTGVIVGEDVHNL	GVEQILKRKTGVIVGEDVHNL	GVEQILKRKTGVIVGEDVHNL			GVEQILKRKTGVIVGEDVHNL						GVEQILKRKTGVIVGEDVHNL		GVEQILKRKTGVIVGEDVHNL			GVEQILKRKTGVIVGEDVHNL			GVEQILKRKTGVIVGEDVHNL			GVEQILKRKTGVIVGEDVHNL	GVEQILKRKTGVIVGEDVHNL
GVEQILKRKTGVIVGEDVHNLFT	GVEQILKRKTGVIVGEDVHNLFT	GVEQILKRKTGVIVGEDVHNLFT									GVEQILKRKTGVIVGEDVHNLFT		GVEQILKRKTGVIVGEDVHNLFT			GVEQILKRKTGVIVGEDVHNLFT			GVEQILKRKTGVIVGEDVHNLFT			GVEQILKRKTGVIVGEDVHNLFT
IALRPEIL		IALRPEIL	IALRPEIL		IALRPEIL	IALRPEIL	IALRPEIL		IALRPEIL		IALRPEIL	IALRPEIL		IALRPEIL		IALRPEIL	IALRPEIL	IALRPEIL	IALRPEIL			IALRPEIL	IALRPEIL	IALRPEIL
KRKTGVIVGEDVHNLFT	KRKTGVIVGEDVHNLFT	KRKTGVIVGEDVHNLFT									KRKTGVIVGEDVHNLFT		KRKTGVIVGEDVHNLFT	KRKTGVIVGEDVHNLFT		KRKTGVIVGEDVHNLFT			KRKTGVIVGEDVHNLFT			KRKTGVIVGEDVHNLFT
RIEEELGDNAVF		RIEEELGDNAVF					RIEEELGDNAVF		RIEEELGDNAVF		RIEEELGDNAVF		RIEEELGDNAVF	RIEEELGDNAVF		RIEEELGDNAVF	RIEEELGDNAVF		RIEEELGDNAVF			RIEEELGDNAVF
NVLNGGSHAGGAL		NVLNGGSHAGGAL	NVLNGGSHAGGAL	NVLNGGSHAGGAL	NVLNGGSHAGGAL			NVLNGGSHAGGAL	NVLNGGSHAGGAL		NVLNGGSHAGGAL		NVLNGGSHAGGAL	NVLNGGSHAGGAL	NVLNGGSHAGGAL		NVLNGGSHAGGAL		NVLNGGSHAGGAL	NVLNGGSHAGGAL	NVLNGGSHAGGAL		NVLNGGSHAGGAL
NVLNGGSHAGGALALQE		NVLNGGSHAGGALALQE	NVLNGGSHAGGALALQE		NVLNGGSHAGGALALQE			NVLNGGSHAGGALALQE	NVLNGGSHAGGALALQE		NVLNGGSHAGGALALQE		NVLNGGSHAGGALALQE		NVLNGGSHAGGALALQE		NVLNGGSHAGGALALQE		NVLNGGSHAGGALALQE	NVLNGGSHAGGALALQE			NVLNGGSHAGGALALQE
NVLNGGSHAGGALALQEF		NVLNGGSHAGGALALQEF	NVLNGGSHAGGALALQEF					NVLNGGSHAGGALALQEF	NVLNGGSHAGGALALQEF		NVLNGGSHAGGALALQEF		NVLNGGSHAGGALALQEF		NVLNGGSHAGGALALQEF		NVLNGGSHAGGALALQEF		NVLNGGSHAGGALALQEF	NVLNGGSHAGGALALQEF
RSIVPSGASTGVHE		RSIVPSGASTGVHE	RSIVPSGASTGVHE		RSIVPSGASTGVHE				RSIVPSGASTGVHE	RSIVPSGASTGVHE	RSIVPSGASTGVHE	RSIVPSGASTGVHE		RSIVPSGASTGVHE					RSIVPSGASTGVHE				RSIVPSGASTGVHE
RSIVPSGASTGVHEAL		RSIVPSGASTGVHEAL	RSIVPSGASTGVHEAL		RSIVPSGASTGVHEAL				RSIVPSGASTGVHEAL		RSIVPSGASTGVHEAL	RSIVPSGASTGVHEAL		RSIVPSGASTGVHEAL					RSIVPSGASTGVHEAL				RSIVPSGASTGVHEAL
RSIVPSGASTGVHEALE		RSIVPSGASTGVHEALE	RSIVPSGASTGVHEALE		RSIVPSGASTGVHEALE				RSIVPSGASTGVHEALE		RSIVPSGASTGVHEALE	RSIVPSGASTGVHEALE		RSIVPSGASTGVHEALE					RSIVPSGASTGVHEALE				RSIVPSGASTGVHEALE
RSIVPSGASTGVHEALEM		RSIVPSGASTGVHEALEM	RSIVPSGASTGVHEALEM		RSIVPSGASTGVHEALEM				RSIVPSGASTGVHEALEM			RSIVPSGASTGVHEALEM		RSIVPSGASTGVHEALEM					RSIVPSGASTGVHEALEM				RSIVPSGASTGVHEALEM
RSIVPSGASTGVHEALEM		RSIVPSGASTGVHEALEM	RSIVPSGASTGVHEALEM		RSIVPSGASTGVHEALEM				RSIVPSGASTGVHEALEM			RSIVPSGASTGVHEALEM		RSIVPSGASTGVHEALEM					RSIVPSGASTGVHEALEM				RSIVPSGASTGVHEALEM
SKSKTSPYVLPVPF	SKSKTSPYVLPVPF	SKSKTSPYVLPVPF	SKSKTSPYVLPVPF	SKSKTSPYVLPVPF		SKSKTSPYVLPVPF	SKSKTSPYVLPVPF	SKSKTSPYVLPVPF			SKSKTSPYVLPVPF	SKSKTSPYVLPVPF		SKSKTSPYVLPVPF	SKSKTSPYVLPVPF				SKSKTSPYVLPVPF		SKSKTSPYVLPVPF
SKSKTSPYVLPVPFL	SKSKTSPYVLPVPFL	SKSKTSPYVLPVPFL	SKSKTSPYVLPVPFL	SKSKTSPYVLPVPFL		SKSKTSPYVLPVPFL	SKSKTSPYVLPVPFL	SKSKTSPYVLPVPFL			SKSKTSPYVLPVPFL	SKSKTSPYVLPVPFL		SKSKTSPYVLPVPFL	SKSKTSPYVLPVPFL				SKSKTSPYVLPVPFL		SKSKTSPYVLPVPFL
SKSKTSPYVLPVPFLNV	SKSKTSPYVLPVPFLNV	SKSKTSPYVLPVPFLNV	SKSKTSPYVLPVPFLNV	SKSKTSPYVLPVPFLNV		SKSKTSPYVLPVPFLNV	SKSKTSPYVLPVPFLNV	SKSKTSPYVLPVPFLNV			SKSKTSPYVLPVPFLNV			SKSKTSPYVLPVPFLNV	SKSKTSPYVLPVPFLNV				SKSKTSPYVLPVPFLNV		SKSKTSPYVLPVPFLNV
LTTEKGVF	LTTEKGVF	LTTEKGVF	LTTEKGVF				LTTEKGVF	LTTEKGVF			LTTEKGVF	LTTEKGVF	LTTEKGVF	LTTEKGVF	LTTEKGVF	LTTEKGVF			LTTEKGVF			LTTEKGVF
LSLDGTANKSKLGAN		LSLDGTANKSKLGAN		LSLDGTANKSKLGAN	LSLDGTANKSKLGAN		LSLDGTANKSKLGAN	LSLDGTANKSKLGAN			LSLDGTANKSKLGAN		LSLDGTANKSKLGAN	LSLDGTANKSKLGAN	LSLDGTANKSKLGAN			LSLDGTANKSKLGAN	LSLDGTANKSKLGAN				LSLDGTANKSKLGAN
LSLDGTANKSKLGA		LSLDGTANKSKLGA		LSLDGTANKSKLGA	LSLDGTANKSKLGA		LSLDGTANKSKLGA	LSLDGTANKSKLGA			LSLDGTANKSKLGA		LSLDGTANKSKLGA	LSLDGTANKSKLGA	LSLDGTANKSKLGA			LSLDGTANKSKLGA	LSLDGTANKSKLGA				LSLDGTANKSKLGA
LRIEEELGDN	LRIEEELGDN	LRIEEELGDN			LRIEEELGDN		LRIEEELGDN		LRIEEELGDN		LRIEEELGDN		LRIEEELGDN	LRIEEELGDN		LRIEEELGDN	LRIEEELGDN	LRIEEELGDN	LRIEEELGDN			LRIEEELGDN	LRIEEELGDN
LRIEEELGDNAVF		LRIEEELGDNAVF					LRIEEELGDNAVF		LRIEEELGDNAVF		LRIEEELGDNAVF		LRIEEELGDNAVF	LRIEEELGDNAVF		LRIEEELGDNAVF	LRIEEELGDNAVF		LRIEEELGDNAVF			LRIEEELGDNAVF
LRTGQIKTGAPARSERLAKL		LRTGQIKTGAPARSERLAKL	LRTGQIKTGAPARSERLAKL		LRTGQIKTGAPARSERLAKL		LRTGQIKTGAPARSERLAKL				LRTGQIKTGAPARSERLAKL	LRTGQIKTGAPARSERLAKL						LRTGQIKTGAPARSERLAKL	LRTGQIKTGAPARSERLAKL				LRTGQIKTGAPARSERLAKL
LSKSKTSPYVLPVPFL	LSKSKTSPYVLPVPFL	LSKSKTSPYVLPVPFL	LSKSKTSPYVLPVPFL	LSKSKTSPYVLPVPFL		LSKSKTSPYVLPVPFL	LSKSKTSPYVLPVPFL	LSKSKTSPYVLPVPFL			LSKSKTSPYVLPVPFL	LSKSKTSPYVLPVPFL		LSKSKTSPYVLPVPFL	LSKSKTSPYVLPVPFL				LSKSKTSPYVLPVPFL		LSKSKTSPYVLPVPFL
LRTGQIKTGAPARSERL		LRTGQIKTGAPARSERL	LRTGQIKTGAPARSERL		LRTGQIKTGAPARSERL		LRTGQIKTGAPARSERL				LRTGQIKTGAPARSERL	LRTGQIKTGAPARSERL						LRTGQIKTGAPARSERL	LRTGQIKTGAPARSERL				LRTGQIKTGAPARSERL
LRTGQIKTGAPARSERLAKLNQL		LRTGQIKTGAPARSERLAKLNQL	LRTGQIKTGAPARSERLAKLNQL		LRTGQIKTGAPARSERLAKLNQL		LRTGQIKTGAPARSERLAKLNQL				LRTGQIKTGAPARSERLAKLNQL							LRTGQIKTGAPARSERLAKLNQL	LRTGQIKTGAPARSERLAKLNQL				LRTGQIKTGAPARSERLAKLNQL
LVVGLRTGQIKTGAPARS		LVVGLRTGQIKTGAPARS	LVVGLRTGQIKTGAPARS	LVVGLRTGQIKTGAPARS	LVVGLRTGQIKTGAPARS		LVVGLRTGQIKTGAPARS				LVVGLRTGQIKTGAPARS	LVVGLRTGQIKTGAPARS							LVVGLRTGQIKTGAPARS		LVVGLRTGQIKTGAPARS		LVVGLRTGQIKTGAPARS
LVVGLRTGQIKTGAPARSERLAKL		LVVGLRTGQIKTGAPARSERLAKL	LVVGLRTGQIKTGAPARSERLAKL		LVVGLRTGQIKTGAPARSERLAKL		LVVGLRTGQIKTGAPARSERLAKL				LVVGLRTGQIKTGAPARSERLAKL	LVVGLRTGQIKTGAPARSERLAKL							LVVGLRTGQIKTGAPARSERLAKL				LVVGLRTGQIKTGAPARSERLAKL
LVVGLRTGQIKTGAPARSERLAKLNQL		LVVGLRTGQIKTGAPARSERLAKLNQL	LVVGLRTGQIKTGAPARSERLAKLNQL		LVVGLRTGQIKTGAPARSERLAKLNQL		LVVGLRTGQIKTGAPARSERLAKLNQL				LVVGLRTGQIKTGAPARSERLAKLNQL								LVVGLRTGQIKTGAPARSERLAKLNQL				LVVGLRTGQIKTGAPARSERLAKLNQL
VVGLRTGQIKTGAPARSERL		VVGLRTGQIKTGAPARSERL	VVGLRTGQIKTGAPARSERL		VVGLRTGQIKTGAPARSERL		VVGLRTGQIKTGAPARSERL				VVGLRTGQIKTGAPARSERL	VVGLRTGQIKTGAPARSERL							VVGLRTGQIKTGAPARSERL				VVGLRTGQIKTGAPARSERL
VVGLRTGQIKTGAPARSERLAKL		VVGLRTGQIKTGAPARSERLAKL	VVGLRTGQIKTGAPARSERLAKL		VVGLRTGQIKTGAPARSERLAKL		VVGLRTGQIKTGAPARSERLAKL				VVGLRTGQIKTGAPARSERLAKL	VVGLRTGQIKTGAPARSERLAKL							VVGLRTGQIKTGAPARSERLAKL				VVGLRTGQIKTGAPARSERLAKL
VVGLRTGQIKTGAPARSERLAKLNQL		VVGLRTGQIKTGAPARSERLAKLNQL	VVGLRTGQIKTGAPARSERLAKLNQL		VVGLRTGQIKTGAPARSERLAKLNQL		VVGLRTGQIKTGAPARSERLAKLNQL				VVGLRTGQIKTGAPARSERLAKLNQL								VVGLRTGQIKTGAPARSERLAKLNQL				VVGLRTGQIKTGAPARSERLAKLNQL
WEAWSHF		WEAWSHF	WEAWSHF			WEAWSHF		WEAWSHF	WEAWSHF	WEAWSHF	WEAWSHF	WEAWSHF	WEAWSHF	WEAWSHF	WEAWSHF		WEAWSHF	WEAWSHF		WEAWSHF
VSLAASRAAAAEKNVPLYKHLADL		VSLAASRAAAAEKNVPLYKHLADL			VSLAASRAAAAEKNVPLYKHLADL	VSLAASRAAAAEKNVPLYKHLADL		VSLAASRAAAAEKNVPLYKHLADL			VSLAASRAAAAEKNVPLYKHLADL			VSLAASRAAAAEKNVPLYKHLADL			VSLAASRAAAAEKNVPLYKHLADL		VSLAASRAAAAEKNVPLYKHLADL
YARSVYDSRGNPTVE		YARSVYDSRGNPTVE			YARSVYDSRGNPTVE		YARSVYDSRGNPTVE	YARSVYDSRGNPTVE	YARSVYDSRGNPTVE	YARSVYDSRGNPTVE	YARSVYDSRGNPTVE			YARSVYDSRGNPTVE					YARSVYDSRGNPTVE
YHSLMKRYPIVS	YHSLMKRYPIVS	YHSLMKRYPIVS	YHSLMKRYPIVS	YHSLMKRYPIVS	YHSLMKRYPIVS	YHSLMKRYPIVS						YHSLMKRYPIVS		YHSLMKRYPIVS			YHSLMKRYPIVS		YHSLMKRYPIVS		YHSLMKRYPIVS
VIAPAF		VIAPAF	VIAPAF	VIAPAF		VIAPAF	VIAPAF		VIAPAF	VIAPAF	VIAPAF	VIAPAF		VIAPAF	VIAPAF	VIAPAF	VIAPAF		VIAPAF	VIAPAF	VIAPAF	VIAPAF		VIAPAF
VKANIDVKDQKAVDDFL		VKANIDVKDQKAVDDFL		VKANIDVKDQKAVDDFL		VKANIDVKDQKAVDDFL	VKANIDVKDQKAVDDFL				VKANIDVKDQKAVDDFL		VKANIDVKDQKAVDDFL		VKANIDVKDQKAVDDFL	VKANIDVKDQKAVDDFL	VKANIDVKDQKAVDDFL		VKANIDVKDQKAVDDFL			VKANIDVKDQKAVDDFL
DVKDQKAVDDFL		DVKDQKAVDDFL		DVKDQKAVDDFL		DVKDQKAVDDFL	DVKDQKAVDDFL	DVKDQKAVDDFL			DVKDQKAVDDFL	DVKDQKAVDDFL	DVKDQKAVDDFL		DVKDQKAVDDFL	DVKDQKAVDDFL	DVKDQKAVDDFL		DVKDQKAVDDFL			DVKDQKAVDDFL		DVKDQKAVDDFL
EMRDGDKSKWMGKGVLHAVKNVNDVIA		EMRDGDKSKWMGKGVLHAVKNVNDVIA			EMRDGDKSKWMGKGVLHAVKNVNDVIA								EMRDGDKSKWMGKGVLHAVKNVNDVIA	EMRDGDKSKWMGKGVLHAVKNVNDVIA			EMRDGDKSKWMGKGVLHAVKNVNDVIA
FVKANLDVKDQKAVDD		FVKANLDVKDQKAVDD		FVKANLDVKDQKAVDD		FVKANLDVKDQKAVDD	FVKANLDVKDQKAVDD	FVKANLDVKDQKAVDD			FVKANLDVKDQKAVDD		FVKANLDVKDQKAVDD		FVKANLDVKDQKAVDD	FVKANLDVKDQKAVDD	FVKANLDVKDQKAVDD		FVKANLDVKDQKAVDD			FVKANLDVKDQKAVDD
FVKANIDVKDQKAVDDFL		FVKANIDVKDQKAVDDFL		FVKANIDVKDQKAVDDFL		FVKANIDVKDQKAVDDFL	FVKANIDVKDQKAVDDFL				FVKANIDVKDQKAVDDFL		FVKANIDVKDQKAVDDFL		FVKANIDVKDQKAVDDFL	FVKANIDVKDQKAVDDFL	FVKANIDVKDQKAVDDFL		FVKANIDVKDQKAVDDFL			FVKANIDVKDQKAVDDFL
FKTAGIQIVADD		FKTAGIQIVADD		FKTAGIQIVADD			FKTAGIQIVADD			FKTAGIQIVADD	FKTAGIQIVADD	FKTAGIQIVADD	FKTAGIQIVADD		FKTAGIQIVADD	FKTAGIQIVADD			FKTAGIQIVADD			FKTAGIQIVADD
FKTAGIQIVADDL		FKTAGIQIVADDL		FKTAGIQIVADDL			FKTAGIQIVADDL				FKTAGIQIVADDL	FKTAGIQIVADDL	FKTAGIQIVADDL		FKTAGIQIVADDL	FKTAGIQIVADDL			FKTAGIQIVADDL			FKTAGIQIVADDL
FMIAPTGAKTFAEA		FMIAPTGAKTFAEA	FMIAPTGAKTFAEA				FMIAPTGAKTFAEA			FMIAPTGAKTFAEA		FMIAPTGAKTFAEA		FMIAPTGAKTFAEA	FMIAPTGAKTFAEA	FMIAPTGAKTFAEA		FMIAPTGAKTFAEA	FMIAPTGAKTFAEA
FLLSLDGTANKSKLGAN		FLLSLDGTANKSKLGAN		FLLSLDGTANKSKLGAN			FLLSLDGTANKSKLGAN	FLLSLDGTANKSKLGAN			FLLSLDGTANKSKLGAN		FLLSLDGTANKSKLGAN	FLLSLDGTANKSKLGAN	FLLSLDGTANKSKLGAN			FLLSLDGTANKSKLGAN	FLLSLDGTANKSKLGAN
FMIAPTGAKT		FMIAPTGAKT	FMIAPTGAKT	FMIAPTGAKT			FMIAPTGAKT			FMIAPTGAKT		FMIAPTGAKT		FMIAPTGAKT	FMIAPTGAKT	FMIAPTGAKT		FMIAPTGAKT	FMIAPTGAKT		FMIAPTGAKT
FMIAPTGAKTFA		FMIAPTGAKTFA	FMIAPTGAKTFA	FMIAPTGAKTFA			FMIAPTGAKTFA			FMIAPTGAKTFA		FMIAPTGAKTFA		FMIAPTGAKTFA	FMIAPTGAKTFA	FMIAPTGAKTFA		FMIAPTGAKTFA	FMIAPTGAKTFA		FMIAPTGAKTFA
FMIAPTGAKTFAEA		FMIAPTGAKTFAEA	FMIAPTGAKTFAEA				FMIAPTGAKTFAEA			FMIAPTGAKTFAEA		FMIAPTGAKTFAEA		FMIAPTGAKTFAEA	FMIAPTGAKTFAEA	FMIAPTGAKTFAEA		FMIAPTGAKTFAEA	FMIAPTGAKTFAEA
AILGVSL		AILGVSL	AILGVSL	AILGVSL	AILGVSL		AILGVSL		AILGVSL		AILGVSL	AILGVSL	AILGVSL	AILGVSL	AILGVSL		AILGVSL		AILGVSL	AILGVSL	AILGVSL		AILGVSL
AASRAAAAEKNVPLYKHLADL		AASRAAAAEKNVPLYKHLADL			AASRAAAAEKNVPLYKHLADL	AASRAAAAEKNVPLYKHLADL		AASRAAAAEKNVPLYKHLADL			AASRAAAAEKNVPLYKHLADL			AASRAAAAEKNVPLYKHLADL			AASRAAAAEKNVPLYKHLADL		AASRAAAAEKNVPLYKHLADL
AASRAAAAEKNVPLYKHLADLSKSKTSPYVLPVPFL		AASRAAAAEKNVPLYKHLADLSKSKTSPYVLPVPFL				AASRAAAAEKNVPLYKHLADLSKSKTSPYVLPVPFL		AASRAAAAEKNVPLYKHLADLSKSKTSPYVLPVPFL			AASRAAAAEKNVPLYKHLADLSKSKTSPYVLPVPFL			AASRAAAAEKNVPLYKHLADLSKSKTSPYVLPVPFL					AASRAAAAEKNVPLYKHLADLSKSKTSPYVLPVPFL
AAGWGVM		AAGWGVM	AAGWGVM	AAGWGVM	AAGWGVM		AAGWGVM	AAGWGVM	AAGWGVM	AAGWGVM		AAGWGVM	AAGWGVM	AAGWGVM	AAGWGVM	AAGWGVM	AAGWGVM			AAGWGVM	AAGWGVM
AEEALDL		AEEALDL			AEEALDL	AEEALDL	AEEALDL	AEEALDL	AEEALDL		AEEALDL	AEEALDL	AEEALDL	AEEALDL	AEEALDL	AEEALDL	AEEALDL	AEEALDL	AEEALDL	AEEALDL		AEEALDL	AEEALDL	AEEALDL
ADLSKSKTSPYVLPVPFL		ADLSKSKTSPYVLPVPFL		ADLSKSKTSPYVLPVPFL		ADLSKSKTSPYVLPVPFL	ADLSKSKTSPYVLPVPFL	ADLSKSKTSPYVLPVPFL			ADLSKSKTSPYVLPVPFL	ADLSKSKTSPYVLPVPFL		ADLSKSKTSPYVLPVPFL	ADLSKSKTSPYVLPVPFL				ADLSKSKTSPYVLPVPFL
AVSKVYARSVY		AVSKVYARSVY	AVSKVYARSVY	AVSKVYARSVY	AVSKVYARSVY	AVSKVYARSVY	AVSKVYARSVY	AVSKVYARSVY		AVSKVYARSVY	AVSKVYARSVY	AVSKVYARSVY	AVSKVYARSVY	AVSKVYARSVY			AVSKVYARSVY		AVSKVYARSVY		AVSKVYARSVY
AVSKVYARSVYDSRGNPTVE		AVSKVYARSVYDSRGNPTVE			AVSKVYARSVYDSRGNPTVE		AVSKVYARSVYDSRGNPTVE	AVSKVYARSVYDSRGNPTVE		AVSKVYARSVYDSRGNPTVE	AVSKVYARSVYDSRGNPTVE			AVSKVYARSVYDSRGNPTVE					AVSKVYARSVYDSRGNPTVE
AVSKVYARSVYDSRGNPTVEVE		AVSKVYARSVYDSRGNPTVEVE			AVSKVYARSVYDSRGNPTVEVE		AVSKVYARSVYDSRGNPTVEVE	AVSKVYARSVYDSRGNPTVEVE		AVSKVYARSVYDSRGNPTVEVE	AVSKVYARSVYDSRGNPTVEVE			AVSKVYARSVYDSRGNPTVEVE					AVSKVYARSVYDSRGNPTVEVE
IEDPFAEDDWEA		IEDPFAEDDWEA				IEDPFAEDDWEA	IEDPFAEDDWEA		IEDPFAEDDWEA	IEDPFAEDDWEA	IEDPFAEDDWEA	IEDPFAEDDWEA		IEDPFAEDDWEA	IEDPFAEDDWEA	IEDPFAEDDWEA	IEDPFAEDDWEA	IEDPFAEDDWEA		IEDPFAEDDWEA		IEDPFAEDDWEA		IEDPFAEDDWEA
IEDPFAED		IEDPFAED				IEDPFAED	IEDPFAED		IEDPFAED	IEDPFAED	IEDPFAED	IEDPFAED		IEDPFAED	IEDPFAED	IEDPFAED	IEDPFAED	IEDPFAED	IEDPFAED	IEDPFAED		IEDPFAED		IEDPFAED
LNGGSHAGGALALQE		LNGGSHAGGALALQE	LNGGSHAGGALALQE		LNGGSHAGGALALQE			LNGGSHAGGALALQE	LNGGSHAGGALALQE		LNGGSHAGGALALQE		LNGGSHAGGALALQE		LNGGSHAGGALALQE		LNGGSHAGGALALQE	LNGGSHAGGALALQE	LNGGSHAGGALALQE	LNGGSHAGGALALQE			LNGGSHAGGALALQE
LLSLDGTANKSKLGAN		LLSLDGTANKSKLGAN		LLSLDGTANKSKLGAN	LLSLDGTANKSKLGAN		LLSLDGTANKSKLGAN	LLSLDGTANKSKLGAN			LLSLDGTANKSKLGAN		LLSLDGTANKSKLGAN	LLSLDGTANKSKLGAN	LLSLDGTANKSKLGAN			LLSLDGTANKSKLGAN	LLSLDGTANKSKLGAN				LLSLDGTANKSKLGAN
IQIVADDL		IQIVADDL		IQIVADDL	IQIVADDL	IQIVADDL	IQIVADDL		IQIVADDL		IQIVADDL	IQIVADDL	IQIVADDL		IQIVADDL	IQIVADDL	IQIVADDL		IQIVADDL	IQIVADDL		IQIVADDL	IQIVADDL	IQIVADDL
LKVNQIGTLSESIKAAQDSF		LKVNQIGTLSESIKAAQDSF					LKVNQIGTLSESIKAAQDSF				LKVNQIGTLSESIKAAQDSF		LKVNQIGTLSESIKAAQDSF		LKVNQIGTLSESIKAAQDSF				LKVNQIGTLSESIKAAQDSF
LKVNQIGTLSESIKAAQDS		LKVNQIGTLSESIKAAQDS			LKVNQIGTLSESIKAAQDS		LKVNQIGTLSESIKAAQDS				LKVNQIGTLSESIKAAQDS		LKVNQIGTLSESIKAAQDS		LKVNQIGTLSESIKAAQDS				LKVNQIGTLSESIKAAQDS				LKVNQIGTLSESIKAAQDS
LKVNQIGTL	LKVNQIGTL	LKVNQIGTL	LKVNQIGTL	LKVNQIGTL	LKVNQIGTL		LKVNQIGTL				LKVNQIGTL		LKVNQIGTL		LKVNQIGTL	LKVNQIGTL			LKVNQIGTL		LKVNQIGTL	LKVNQIGTL	LKVNQIGTL
LKVNQIGTLSE	LKVNQIGTLSE	LKVNQIGTLSE	LKVNQIGTLSE		LKVNQIGTLSE		LKVNQIGTLSE				LKVNQIGTLSE		LKVNQIGTLSE		LKVNQIGTLSE				LKVNQIGTLSE				LKVNQIGTLSE
LLKVNQIGTLSE	LLKVNQIGTLSE	LLKVNQIGTLSE	LLKVNQIGTLSE		LLKVNQIGTLSE		LLKVNQIGTLSE				LLKVNQIGTLSE		LLKVNQIGTLSE		LLKVNQIGTLSE				LLKVNQIGTLSE				LLKVNQIGTLSE
LLKVNQIGTLSESIKAAQDSF		LLKVNQIGTLSESIKAAQDSF					LLKVNQIGTLSESIKAAQDSF				LLKVNQIGTLSESIKAAQDSF		LLKVNQIGTLSESIKAAQDSF		LLKVNQIGTLSESIKAAQDSF				LLKVNQIGTLSESIKAAQDSF
GVSLAASRAAAAEKNVPLYKHLADL		GVSLAASRAAAAEKNVPLYKHLADL			GVSLAASRAAAAEKNVPLYKHLADL			GVSLAASRAAAAEKNVPLYKHLADL			GVSLAASRAAAAEKNVPLYKHLADL			GVSLAASRAAAAEKNVPLYKHLADL			GVSLAASRAAAAEKNVPLYKHLADL		GVSLAASRAAAAEKNVPLYKHLADL
HAVKNVNDVIAPAF		HAVKNVNDVIAPAF		HAVKNVNDVIAPAF		HAVKNVNDVIAPAF				HAVKNVNDVIAPAF	HAVKNVNDVIAPAF			HAVKNVNDVIAPAF	HAVKNVNDVIAPAF	HAVKNVNDVIAPAF	HAVKNVNDVIAPAF		HAVKNVNDVIAPAF			HAVKNVNDVIAPAF
HLADLSKSKTSPYVLPVPFL		HLADLSKSKTSPYVLPVPFL		HLADLSKSKTSPYVLPVPFL		HLADLSKSKTSPYVLPVPFL		HLADLSKSKTSPYVLPVPFL			HLADLSKSKTSPYVLPVPFL	HLADLSKSKTSPYVLPVPFL		HLADLSKSKTSPYVLPVPFL	HLADLSKSKTSPYVLPVPFL				HLADLSKSKTSPYVLPVPFL
KVNQIGTLSESIKAAQDSF		KVNQIGTLSESIKAAQDSF					KVNQIGTLSESIKAAQDSF				KVNQIGTLSESIKAAQDSF		KVNQIGTLSESIKAAQDSF		KVNQIGTLSESIKAAQDSF				KVNQIGTLSESIKAAQDSF
IALQEF		IALQEF	IALQEF			IALQEF	IALQEF		IALQEF		IALQEF	IALQEF	IALQEF		IALQEF	IALQEF	IALQEF	IALQEF	IALQEF	IALQEF		IALQEF		IALQEF
QEIVKETSNF	QEIVKETSNF	QEIVKETSNF	QEIVKETSNF			QEIVKETSNF	QEIVKETSNF			QEIVKETSNF	QEIVKETSNF		QEIVKETSNF		QEIVKETSNF				QEIVKETSNF
SVEMHHEQLEQGVPGDNVGF	SVEMHHEQLEQGVPGDNVGF	SVEMHHEQLEQGVPGDNVGF						SVEMHHEQLEQGVPGDNVGF	SVEMHHEQLEQGVPGDNVGF						SVEMHHEQLEQGVPGDNVGF		SVEMHHEQLEQGVPGDNVGF		SVEMHHEQLEQGVPGDNVGF	SVEMHHEQLEQGVPGDNVGF
SVEMHHEQLEQGVPGDNVGF	SVEMHHEQLEQGVPGDNVGF	SVEMHHEQLEQGVPGDNVGF						SVEMHHEQLEQGVPGDNVGF	SVEMHHEQLEQGVPGDNVGF						SVEMHHEQLEQGVPGDNVGF		SVEMHHEQLEQGVPGDNVGF		SVEMHHEQLEQGVPGDNVGF	SVEMHHEQLEQGVPGDNVGF
RVETGVIKPGM	RVETGVIKPGM	RVETGVIKPGM	RVETGVIKPGM		RVETGVIKPGM		RVETGVIKPGM			RVETGVIKPGM		RVETGVIKPGM		RVETGVIKPGM		RVETGVIKPGM			RVETGVIKPGM				RVETGVIKPGM
SEYPPLGRF	SEYPPLGRF	SEYPPLGRF	SEYPPLGRF				SEYPPLGRF	SEYPPLGRF	SEYPPLGRF		SEYPPLGRF	SEYPPLGRF		SEYPPLGRF			SEYPPLGRF	SEYPPLGRF	SEYPPLGRF
IVAVNKMDSVKWDESRF		IVAVNKMDSVKWDESRF				IVAVNKMDSVKWDESRF	IVAVNKMDSVKWDESRF			IVAVNKMDSVKWDESRF			IVAVNKMDSVKWDESRF	IVAVNKMDSVKWDESRF			IVAVNKMDSVKWDESRF
IRRGNVCGDAKNDPPKGCASF				IRRGNVCGDAKNDPPKGCASF			IRRGNVCGDAKNDPPKGCASF			IRRGNVCGDAKNDPPKGCASF	IRRGNVCGDAKNDPPKGCASF			IRRGNVCGDAKNDPPKGCASF			IRRGNVCGDAKNDPPKGCASF		IRRGNVCGDAKNDPPKGCASF
NATVIVLNHPGQISAGYSPVL		NATVIVLNHPGQISAGYSPVL	NATVIVLNHPGQISAGYSPVL	NATVIVLNHPGQISAGYSPVL	NATVIVLNHPGQISAGYSPVL				NATVIVLNHPGQISAGYSPVL		NATVIVLNHPGQISAGYSPVL				NATVIVLNHPGQISAGYSPVL				NATVIVLNHPGQISAGYSPVL	NATVIVLNHPGQISAGYSPVL	NATVIVLNHPGQISAGYSPVL
NHPGQISAGYSPVL		NHPGQISAGYSPVL	NHPGQISAGYSPVL	NHPGQISAGYSPVL	NHPGQISAGYSPVL				NHPGQISAGYSPVL		NHPGQISAGYSPVL				NHPGQISAGYSPVL		NHPGQISAGYSPVL		NHPGQISAGYSPVL	NHPGQISAGYSPVL	NHPGQISAGYSPVL
IVLNHPGQISAG		IVLNHPGQISAG	IVLNHPGQISAG	IVLNHPGQISAG	IVLNHPGQISAG				IVLNHPGQISAG		IVLNHPGQISAG				IVLNHPGQISAG		IVLNHPGQISAG		IVLNHPGQISAG	IVLNHPGQISAG	IVLNHPGQISAG		IVLNHPGQISAG
IVLNHPGQISAGYSPVL		IVLNHPGQISAGYSPVL	IVLNHPGQISAGYSPVL	IVLNHPGQISAGYSPVL	IVLNHPGQISAGYSPVL				IVLNHPGQISAGYSPVL		IVLNHPGQISAGYSPVL				IVLNHPGQISAGYSPVL		IVLNHPGQISAGYSPVL		IVLNHPGQISAGYSPVL	IVLNHPGQISAGYSPVL	IVLNHPGQISAGYSPVL
IVLNHPGQISAGYSPVLD		IVLNHPGQISAGYSPVLD		IVLNHPGQISAGYSPVLD	IVLNHPGQISAGYSPVLD				IVLNHPGQISAGYSPVLD		IVLNHPGQISAGYSPVLD				IVLNHPGQISAGYSPVLD		IVLNHPGQISAGYSPVLD		IVLNHPGQISAGYSPVLD	IVLNHPGQISAGYSPVLD
IVLNHPGQISAGYSPVLDC				IVLNHPGQISAGYSPVLDC	IVLNHPGQISAGYSPVLDC				IVLNHPGQISAGYSPVLDC		IVLNHPGQISAGYSPVLDC				IVLNHPGQISAGYSPVLDC		IVLNHPGQISAGYSPVLDC		IVLNHPGQISAGYSPVLDC	IVLNHPGQISAGYSPVLDC
VVTFAPAGVT		VVTFAPAGVT	VVTFAPAGVT	VVTFAPAGVT			VVTFAPAGVT	VVTFAPAGVT	VVTFAPAGVT	VVTFAPAGVT	VVTFAPAGVT	VVTFAPAGVT		VVTFAPAGVT	VVTFAPAGVT	VVTFAPAGVT			VVTFAPAGVT	VVTFAPAGVT	VVTFAPAGVT	VVTFAPAGVT
VVTFAPAGVTTEVK		VVTFAPAGVTTEVK	VVTFAPAGVTTEVK				VVTFAPAGVTTEVK	VVTFAPAGVTTEVK		VVTFAPAGVTTEVK	VVTFAPAGVTTEVK	VVTFAPAGVTTEVK		VVTFAPAGVTTEVK	VVTFAPAGVTTEVK	VVTFAPAGVTTEVK			VVTFAPAGVTTEVK			VVTFAPAGVTTEVK
VVTFAPAGVTTEVKS		VVTFAPAGVTTEVKS	VVTFAPAGVTTEVKS				VVTFAPAGVTTEVKS	VVTFAPAGVTTEVKS		VVTFAPAGVTTEVKS	VVTFAPAGVTTEVKS	VVTFAPAGVTTEVKS		VVTFAPAGVTTEVKS	VVTFAPAGVTTEVKS				VVTFAPAGVTTEVKS
VVTFAPAGVTTEVKSV		VVTFAPAGVTTEVKSV	VVTFAPAGVTTEVKSV				VVTFAPAGVTTEVKSV	VVTFAPAGVTTEVKSV		VVTFAPAGVTTEVKSV	VVTFAPAGVTTEVKSV	VVTFAPAGVTTEVKSV		VVTFAPAGVTTEVKSV	VVTFAPAGVTTEVKSV				VVTFAPAGVTTEVKSV
VVTFAPAGVTTEVKSVEMHHEQL		VVTFAPAGVTTEVKSVEMHHEQL	VVTFAPAGVTTEVKSVEMHHEQL					VVTFAPAGVTTEVKSVEMHHEQL				VVTFAPAGVTTEVKSVEMHHEQL			VVTFAPAGVTTEVKSVEMHHEQL				VVTFAPAGVTTEVKSVEMHHEQL
VVTFAPAGVTTEVKSVEMHHE		VVTFAPAGVTTEVKSVEMHHE	VVTFAPAGVTTEVKSVEMHHE					VVTFAPAGVTTEVKSVEMHHE		VVTFAPAGVTTEVKSVEMHHE		VVTFAPAGVTTEVKSVEMHHE		VVTFAPAGVTTEVKSVEMHHE	VVTFAPAGVTTEVKSVEMHHE				VVTFAPAGVTTEVKSVEMHHE
VVIGHVDSGKSTTTGHL	VVIGHVDSGKSTTTGHL	VVIGHVDSGKSTTTGHL		VVIGHVDSGKSTTTGHL	VVIGHVDSGKSTTTGHL						VVIGHVDSGKSTTTGHL	VVIGHVDSGKSTTTGHL	VVIGHVDSGKSTTTGHL	VVIGHVDSGKSTTTGHL	VVIGHVDSGKSTTTGHL				VVIGHVDSGKSTTTGHL				VVIGHVDSGKSTTTGHL
VYKIGGIGTVPVGRVET	VYKIGGIGTVPVGRVET	VYKIGGIGTVPVGRVET	VYKIGGIGTVPVGRVET		VYKIGGIGTVPVGRVET		VYKIGGIGTVPVGRVET			VYKIGGIGTVPVGRVET	VYKIGGIGTVPVGRVET	VYKIGGIGTVPVGRVET		VYKIGGIGTVPVGRVET		VYKIGGIGTVPVGRVET			VYKIGGIGTVPVGRVET			VYKIGGIGTVPVGRVET
VYKIGGIGTVPVGRVETGVIKPGM	VYKIGGIGTVPVGRVETGVIKPGM	VYKIGGIGTVPVGRVETGVIKPGM	VYKIGGIGTVPVGRVETGVIKPGM		VYKIGGIGTVPVGRVETGVIKPGM		VYKIGGIGTVPVGRVETGVIKPGM			VYKIGGIGTVPVGRVETGVIKPGM		VYKIGGIGTVPVGRVETGVIKPGM		VYKIGGIGTVPVGRVETGVIKPGM		VYKIGGIGTVPVGRVETGVIKPGM			VYKIGGIGTVPVGRVETGVIKPGM
VYKIGGIGTVPVGRVETGVIKPGM	VYKIGGIGTVPVGRVETGVIKPGM	VYKIGGIGTVPVGRVETGVIKPGM	VYKIGGIGTVPVGRVETGVIKPGM		VYKIGGIGTVPVGRVETGVIKPGM		VYKIGGIGTVPVGRVETGVIKPGM			VYKIGGIGTVPVGRVETGVIKPGM		VYKIGGIGTVPVGRVETGVIKPGM		VYKIGGIGTVPVGRVETGVIKPGM		VYKIGGIGTVPVGRVETGVIKPGM			VYKIGGIGTVPVGRVETGVIKPGM
YKIGGIGTVPVGRVETG	YKIGGIGTVPVGRVETG	YKIGGIGTVPVGRVETG	YKIGGIGTVPVGRVETG		YKIGGIGTVPVGRVETG		YKIGGIGTVPVGRVETG			YKIGGIGTVPVGRVETG	YKIGGIGTVPVGRVETG	YKIGGIGTVPVGRVETG		YKIGGIGTVPVGRVETG		YKIGGIGTVPVGRVETG			YKIGGIGTVPVGRVETG			YKIGGIGTVPVGRVETG
YKIGGIGTVPVGRVETGVIKPGM	YKIGGIGTVPVGRVETGVIKPGM	YKIGGIGTVPVGRVETGVIKPGM	YKIGGIGTVPVGRVETGVIKPGM		YKIGGIGTVPVGRVETGVIKPGM		YKIGGIGTVPVGRVETGVIKPGM			YKIGGIGTVPVGRVETGVIKPGM		YKIGGIGTVPVGRVETGVIKPGM		YKIGGIGTVPVGRVETGVIKPGM		YKIGGIGTVPVGRVETGVIKPGM			YKIGGIGTVPVGRVETGVIKPGM
YKIGGIGTVPVGRVETGVIKPGM	YKIGGIGTVPVGRVETGVIKPGM	YKIGGIGTVPVGRVETGVIKPGM	YKIGGIGTVPVGRVETGVIKPGM		YKIGGIGTVPVGRVETGVIKPGM		YKIGGIGTVPVGRVETGVIKPGM			YKIGGIGTVPVGRVETGVIKPGM		YKIGGIGTVPVGRVETGVIKPGM		YKIGGIGTVPVGRVETGVIKPGM		YKIGGIGTVPVGRVETGVIKPGM			YKIGGIGTVPVGRVETGVIKPGM
YKIGGIGTVPVGRVETGVIKPGMVVT	YKIGGIGTVPVGRVETGVIKPGMVVT	YKIGGIGTVPVGRVETGVIKPGMVVT	YKIGGIGTVPVGRVETGVIKPGMVVT		YKIGGIGTVPVGRVETGVIKPGMVVT		YKIGGIGTVPVGRVETGVIKPGMVVT			YKIGGIGTVPVGRVETGVIKPGMVVT		YKIGGIGTVPVGRVETGVIKPGMVVT		YKIGGIGTVPVGRVETGVIKPGMVVT		YKIGGIGTVPVGRVETGVIKPGMVVT			YKIGGIGTVPVGRVETGVIKPGMVVT
TVIVLNHPGQISAGYSPVL		TVIVLNHPGQISAGYSPVL	TVIVLNHPGQISAGYSPVL	TVIVLNHPGQISAGYSPVL	TVIVLNHPGQISAGYSPVL				TVIVLNHPGQISAGYSPVL		TVIVLNHPGQISAGYSPVL				TVIVLNHPGQISAGYSPVL				TVIVLNHPGQISAGYSPVL	TVIVLNHPGQISAGYSPVL	TVIVLNHPGQISAGYSPVL
TLLEAID		TLLEAID			TLLEAID	TLLEAID	TLLEAID		TLLEAID		TLLEAID	TLLEAID	TLLEAID	TLLEAID	TLLEAID	TLLEAID		TLLEAID	TLLEAID	TLLEAID		TLLEAID	TLLEAID
VIVLNHPGQISAG		VIVLNHPGQISAG	VIVLNHPGQISAG	VIVLNHPGQISAG	VIVLNHPGQISAG				VIVLNHPGQISAG		VIVLNHPGQISAG				VIVLNHPGQISAG		VIVLNHPGQISAG		VIVLNHPGQISAG	VIVLNHPGQISAG	VIVLNHPGQISAG		VIVLNHPGQISAG
VIVLNHPGQISAGYSPVL		VIVLNHPGQISAGYSPVL	VIVLNHPGQISAGYSPVL	VIVLNHPGQISAGYSPVL	VIVLNHPGQISAGYSPVL				VIVLNHPGQISAGYSPVL		VIVLNHPGQISAGYSPVL				VIVLNHPGQISAGYSPVL		VIVLNHPGQISAGYSPVL		VIVLNHPGQISAGYSPVL	VIVLNHPGQISAGYSPVL	VIVLNHPGQISAGYSPVL
VIVLNHPGQISAGYSPVLD		VIVLNHPGQISAGYSPVLD		VIVLNHPGQISAGYSPVLD	VIVLNHPGQISAGYSPVLD				VIVLNHPGQISAGYSPVLD		VIVLNHPGQISAGYSPVLD				VIVLNHPGQISAGYSPVLD		VIVLNHPGQISAGYSPVLD		VIVLNHPGQISAGYSPVLD	VIVLNHPGQISAGYSPVLD
VIVLNHPGQISAGYSPVLDC				VIVLNHPGQISAGYSPVLDC	VIVLNHPGQISAGYSPVLDC				VIVLNHPGQISAGYSPVLDC		VIVLNHPGQISAGYSPVLDC				VIVLNHPGQISAGYSPVLDC		VIVLNHPGQISAGYSPVLDC		VIVLNHPGQISAGYSPVLDC	VIVLNHPGQISAGYSPVLDC
VNKMDSVKWDESRF	VNKMDSVKWDESRF	VNKMDSVKWDESRF				VNKMDSVKWDESRF	VNKMDSVKWDESRF	VNKMDSVKWDESRF		VNKMDSVKWDESRF			VNKMDSVKWDESRF	VNKMDSVKWDESRF			VNKMDSVKWDESRF
VNKMDSVKWDESRF	VNKMDSVKWDESRF	VNKMDSVKWDESRF				VNKMDSVKWDESRF	VNKMDSVKWDESRF	VNKMDSVKWDESRF		VNKMDSVKWDESRF			VNKMDSVKWDESRF	VNKMDSVKWDESRF			VNKMDSVKWDESRF
VNKMDSVKWDESRFQE	VNKMDSVKWDESRFQE	VNKMDSVKWDESRFQE				VNKMDSVKWDESRFQE	VNKMDSVKWDESRFQE	VNKMDSVKWDESRFQE		VNKMDSVKWDESRFQE			VNKMDSVKWDESRFQE				VNKMDSVKWDESRFQE
VEMHHEQLEQGVPGDNVGF	VEMHHEQLEQGVPGDNVGF	VEMHHEQLEQGVPGDNVGF						VEMHHEQLEQGVPGDNVGF	VEMHHEQLEQGVPGDNVGF						VEMHHEQLEQGVPGDNVGF	VEMHHEQLEQGVPGDNVGF	VEMHHEQLEQGVPGDNVGF		VEMHHEQLEQGVPGDNVGF	VEMHHEQLEQGVPGDNVGF
VEMHHEQLEQGVPGDNVGF	VEMHHEQLEQGVPGDNVGF	VEMHHEQLEQGVPGDNVGF						VEMHHEQLEQGVPGDNVGF	VEMHHEQLEQGVPGDNVGF						VEMHHEQLEQGVPGDNVGF	VEMHHEQLEQGVPGDNVGF	VEMHHEQLEQGVPGDNVGF		VEMHHEQLEQGVPGDNVGF	VEMHHEQLEQGVPGDNVGF
VEAFSEYPPLGRF		VEAFSEYPPLGRF	VEAFSEYPPLGRF				VEAFSEYPPLGRF	VEAFSEYPPLGRF	VEAFSEYPPLGRF		VEAFSEYPPLGRF	VEAFSEYPPLGRF		VEAFSEYPPLGRF			VEAFSEYPPLGRF		VEAFSEYPPLGRF
VKSVEMHHEQLEQGVPGDNVGF	VKSVEMHHEQLEQGVPGDNVGF	VKSVEMHHEQLEQGVPGDNVGF						VKSVEMHHEQLEQGVPGDNVGF							VKSVEMHHEQLEQGVPGDNVGF		VKSVEMHHEQLEQGVPGDNVGF		VKSVEMHHEQLEQGVPGDNVGF
VGVIKSVDKTEKAAKVTKAAQ		VGVIKSVDKTEKAAKVTKAAQ			VGVIKSVDKTEKAAKVTKAAQ		VGVIKSVDKTEKAAKVTKAAQ			VGVIKSVDKTEKAAKVTKAAQ	VGVIKSVDKTEKAAKVTKAAQ	VGVIKSVDKTEKAAKVTKAAQ	VGVIKSVDKTEKAAKVTKAAQ		VGVIKSVDKTEKAAKVTKAAQ				VGVIKSVDKTEKAAKVTKAAQ				VGVIKSVDKTEKAAKVTKAAQ
VGVIKSVDKTEKAAKVTKAAQKAA		VGVIKSVDKTEKAAKVTKAAQKAA			VGVIKSVDKTEKAAKVTKAAQKAA		VGVIKSVDKTEKAAKVTKAAQKAA			VGVIKSVDKTEKAAKVTKAAQKAA	VGVIKSVDKTEKAAKVTKAAQKAA	VGVIKSVDKTEKAAKVTKAAQKAA	VGVIKSVDKTEKAAKVTKAAQKAA		VGVIKSVDKTEKAAKVTKAAQKAA				VGVIKSVDKTEKAAKVTKAAQKAA				VGVIKSVDKTEKAAKVTKAAQKAA
EVKSVEMHHEQLEQGVPGDNVGF	EVKSVEMHHEQLEQGVPGDNVGF	EVKSVEMHHEQLEQGVPGDNVGF						EVKSVEMHHEQLEQGVPGDNVGF							EVKSVEMHHEQLEQGVPGDNVGF		EVKSVEMHHEQLEQGVPGDNVGF		EVKSVEMHHEQLEQGVPGDNVGF
FEAGISKDGQTREHALL		FEAGISKDGQTREHALL									FEAGISKDGQTREHALL	FEAGISKDGQTREHALL	FEAGISKDGQTREHALL					FEAGISKDGQTREHALL	FEAGISKDGQTREHALL
FEAGISKDGQTREHALLA		FEAGISKDGQTREHALLA									FEAGISKDGQTREHALLA	FEAGISKDGQTREHALLA	FEAGISKDGQTREHALLA					FEAGISKDGQTREHALLA	FEAGISKDGQTREHALLA
EAFSEYPPLGRF		EAFSEYPPLGRF	EAFSEYPPLGRF				EAFSEYPPLGRF	EAFSEYPPLGRF	EAFSEYPPLGRF		EAFSEYPPLGRF	EAFSEYPPLGRF		EAFSEYPPLGRF			EAFSEYPPLGRF	EAFSEYPPLGRF	EAFSEYPPLGRF
EAIDAIEQPSRPTDKPLRLPLQD		EAIDAIEQPSRPTDKPLRLPLQD			EAIDAIEQPSRPTDKPLRLPLQD	EAIDAIEQPSRPTDKPLRLPLQD	EAIDAIEQPSRPTDKPLRLPLQD				EAIDAIEQPSRPTDKPLRLPLQD	EAIDAIEQPSRPTDKPLRLPLQD						EAIDAIEQPSRPTDKPLRLPLQD	EAIDAIEQPSRPTDKPLRLPLQD				EAIDAIEQPSRPTDKPLRLPLQD
EAIDAIEQPSRPTDKPLRLPLQDV		EAIDAIEQPSRPTDKPLRLPLQDV			EAIDAIEQPSRPTDKPLRLPLQDV	EAIDAIEQPSRPTDKPLRLPLQDV	EAIDAIEQPSRPTDKPLRLPLQDV				EAIDAIEQPSRPTDKPLRLPLQDV	EAIDAIEQPSRPTDKPLRLPLQDV							EAIDAIEQPSRPTDKPLRLPLQDV				EAIDAIEQPSRPTDKPLRLPLQDV
EMHHEQLEQGVPGDNVGF	EMHHEQLEQGVPGDNVGF	EMHHEQLEQGVPGDNVGF						EMHHEQLEQGVPGDNVGF	EMHHEQLEQGVPGDNVGF						EMHHEQLEQGVPGDNVGF	EMHHEQLEQGVPGDNVGF	EMHHEQLEQGVPGDNVGF		EMHHEQLEQGVPGDNVGF	EMHHEQLEQGVPGDNVGF
FSEYPPLGRF	FSEYPPLGRF	FSEYPPLGRF	FSEYPPLGRF				FSEYPPLGRF	FSEYPPLGRF	FSEYPPLGRF		FSEYPPLGRF	FSEYPPLGRF		FSEYPPLGRF			FSEYPPLGRF	FSEYPPLGRF	FSEYPPLGRF
FTLGVRQL	FTLGVRQL	FTLGVRQL	FTLGVRQL	FTLGVRQL			FTLGVRQL	FTLGVRQL	FTLGVRQL		FTLGVRQL	FTLGVRQL	FTLGVRQL			FTLGVRQL			FTLGVRQL		FTLGVRQL	FTLGVRQL
FTLGVRQLIVA		FTLGVRQLIVA	FTLGVRQLIVA	FTLGVRQLIVA			FTLGVRQLIVA		FTLGVRQLIVA		FTLGVRQLIVA	FTLGVRQLIVA	FTLGVRQLIVA			FTLGVRQLIVA			FTLGVRQLIVA		FTLGVRQLIVA	FTLGVRQLIVA
FIKKVGYNPKTVPFVPISGWNGDN	FIKKVGYNPKTVPFVPISGWNGDN	FIKKVGYNPKTVPFVPISGWNGDN		FIKKVGYNPKTVPFVPISGWNGDN			FIKKVGYNPKTVPFVPISGWNGDN			FIKKVGYNPKTVPFVPISGWNGDN	FIKKVGYNPKTVPFVPISGWNGDN			FIKKVGYNPKTVPFVPISGWNGDN	FIKKVGYNPKTVPFVPISGWNGDN
AIDAIEQPSRPTDKPLRLPLQDV		AIDAIEQPSRPTDKPLRLPLQDV			AIDAIEQPSRPTDKPLRLPLQDV	AIDAIEQPSRPTDKPLRLPLQDV	AIDAIEQPSRPTDKPLRLPLQDV				AIDAIEQPSRPTDKPLRLPLQDV	AIDAIEQPSRPTDKPLRLPLQDV							AIDAIEQPSRPTDKPLRLPLQDV				AIDAIEQPSRPTDKPLRLPLQDV
AIEQPSRPTDKPLRLPLQD		AIEQPSRPTDKPLRLPLQD			AIEQPSRPTDKPLRLPLQD	AIEQPSRPTDKPLRLPLQD	AIEQPSRPTDKPLRLPLQD				AIEQPSRPTDKPLRLPLQD	AIEQPSRPTDKPLRLPLQD						AIEQPSRPTDKPLRLPLQD	AIEQPSRPTDKPLRLPLQD				AIEQPSRPTDKPLRLPLQD
AIEQPSRPTDKPLRLPLQDV		AIEQPSRPTDKPLRLPLQDV			AIEQPSRPTDKPLRLPLQDV	AIEQPSRPTDKPLRLPLQDV	AIEQPSRPTDKPLRLPLQDV				AIEQPSRPTDKPLRLPLQDV	AIEQPSRPTDKPLRLPLQDV							AIEQPSRPTDKPLRLPLQDV				AIEQPSRPTDKPLRLPLQDV
AFSEYPPLGRF		AFSEYPPLGRF	AFSEYPPLGRF				AFSEYPPLGRF	AFSEYPPLGRF	AFSEYPPLGRF		AFSEYPPLGRF	AFSEYPPLGRF		AFSEYPPLGRF			AFSEYPPLGRF	AFSEYPPLGRF	AFSEYPPLGRF
AFTLGVRQ		AFTLGVRQ	AFTLGVRQ	AFTLGVRQ			AFTLGVRQ	AFTLGVRQ	AFTLGVRQ		AFTLGVRQ	AFTLGVRQ	AFTLGVRQ			AFTLGVRQ			AFTLGVRQ		AFTLGVRQ	AFTLGVRQ
AFTLGVRQLIVA		AFTLGVRQLIVA	AFTLGVRQLIVA	AFTLGVRQLIVA			AFTLGVRQLIVA		AFTLGVRQLIVA		AFTLGVRQLIVA	AFTLGVRQLIVA	AFTLGVRQLIVA			AFTLGVRQLIVA			AFTLGVRQLIVA		AFTLGVRQLIVA	AFTLGVRQLIVA
DCHTAHIACRF				DCHTAHIACRF		DCHTAHIACRF			DCHTAHIACRF	DCHTAHIACRF	DCHTAHIACRF	DCHTAHIACRF	DCHTAHIACRF	DCHTAHIACRF		DCHTAHIACRF		DCHTAHIACRF	DCHTAHIACRF			DCHTAHIACRF
DMRQTVAVGVIK		DMRQTVAVGVIK		DMRQTVAVGVIK	DMRQTVAVGVIK		DMRQTVAVGVIK			DMRQTVAVGVIK		DMRQTVAVGVIK	DMRQTVAVGVIK			DMRQTVAVGVIK			DMRQTVAVGVIK				DMRQTVAVGVIK
ATTNAPWYKGWEKETKAGVVKGKTLL		ATTNAPWYKGWEKETKAGVVKGKTLL	ATTNAPWYKGWEKETKAGVVKGKTLL		ATTNAPWYKGWEKETKAGVVKGKTLL		ATTNAPWYKGWEKETKAGVVKGKTLL	ATTNAPWYKGWEKETKAGVVKGKTLL			ATTNAPWYKGWEKETKAGVVKGKTLL			ATTNAPWYKGWEKETKAGVVKGKTLL	ATTNAPWYKGWEKETKAGVVKGKTLL	ATTNAPWYKGWEKETKAGVVKGKTLL						ATTNAPWYKGWEKETKAGVVKGKTLL
ATTNAPWYKGWEKETKAGVVKGKTLLE		ATTNAPWYKGWEKETKAGVVKGKTLLE	ATTNAPWYKGWEKETKAGVVKGKTLLE		ATTNAPWYKGWEKETKAGVVKGKTLLE		ATTNAPWYKGWEKETKAGVVKGKTLLE	ATTNAPWYKGWEKETKAGVVKGKTLLE			ATTNAPWYKGWEKETKAGVVKGKTLLE			ATTNAPWYKGWEKETKAGVVKGKTLLE	ATTNAPWYKGWEKETKAGVVKGKTLLE	ATTNAPWYKGWEKETKAGVVKGKTLLE						ATTNAPWYKGWEKETKAGVVKGKTLLE
AVNKMDSVKWDESRF		AVNKMDSVKWDESRF				AVNKMDSVKWDESRF	AVNKMDSVKWDESRF	AVNKMDSVKWDESRF		AVNKMDSVKWDESRF			AVNKMDSVKWDESRF	AVNKMDSVKWDESRF			AVNKMDSVKWDESRF
AVRDMRQTVAVGVIKSVDKTEKAAKVT		AVRDMRQTVAVGVIKSVDKTEKAAKVT			AVRDMRQTVAVGVIKSVDKTEKAAKVT		AVRDMRQTVAVGVIKSVDKTEKAAKVT			AVRDMRQTVAVGVIKSVDKTEKAAKVT		AVRDMRQTVAVGVIKSVDKTEKAAKVT	AVRDMRQTVAVGVIKSVDKTEKAAKVT						AVRDMRQTVAVGVIKSVDKTEKAAKVT				AVRDMRQTVAVGVIKSVDKTEKAAKVT
AVRDMRQTVAVGVIKSVDKTEKAAKVTKAAQKAAK		AVRDMRQTVAVGVIKSVDKTEKAAKVTKAAQKAAK			AVRDMRQTVAVGVIKSVDKTEKAAKVTKAAQKAAK		AVRDMRQTVAVGVIKSVDKTEKAAKVTKAAQKAAK			AVRDMRQTVAVGVIKSVDKTEKAAKVTKAAQKAAK		AVRDMRQTVAVGVIKSVDKTEKAAKVTKAAQKAAK	AVRDMRQTVAVGVIKSVDKTEKAAKVTKAAQKAAK						AVRDMRQTVAVGVIKSVDKTEKAAKVTKAAQKAAK				AVRDMRQTVAVGVIKSVDKTEKAAKVTKAAQKAAK
IEQPSRPTDKPLRLPLQDV	IEQPSRPTDKPLRLPLQDV	IEQPSRPTDKPLRLPLQDV			IEQPSRPTDKPLRLPLQDV	IEQPSRPTDKPLRLPLQDV	IEQPSRPTDKPLRLPLQDV				IEQPSRPTDKPLRLPLQDV	IEQPSRPTDKPLRLPLQDV							IEQPSRPTDKPLRLPLQDV				IEQPSRPTDKPLRLPLQDV
IGTVPVGRVETGVIKPGM	IGTVPVGRVETGVIKPGM	IGTVPVGRVETGVIKPGM	IGTVPVGRVETGVIKPGM		IGTVPVGRVETGVIKPGM		IGTVPVGRVETGVIKPGM			IGTVPVGRVETGVIKPGM		IGTVPVGRVETGVIKPGM		IGTVPVGRVETGVIKPGM		IGTVPVGRVETGVIKPGM			IGTVPVGRVETGVIKPGM				IGTVPVGRVETGVIKPGM
IDAIEQPSRPTDKPLRLPLQD		IDAIEQPSRPTDKPLRLPLQD			IDAIEQPSRPTDKPLRLPLQD	IDAIEQPSRPTDKPLRLPLQD	IDAIEQPSRPTDKPLRLPLQD				IDAIEQPSRPTDKPLRLPLQD	IDAIEQPSRPTDKPLRLPLQD						IDAIEQPSRPTDKPLRLPLQD	IDAIEQPSRPTDKPLRLPLQD				IDAIEQPSRPTDKPLRLPLQD
IDAIEQPSRPTDKPLRLPLQDV		IDAIEQPSRPTDKPLRLPLQDV			IDAIEQPSRPTDKPLRLPLQDV	IDAIEQPSRPTDKPLRLPLQDV	IDAIEQPSRPTDKPLRLPLQDV				IDAIEQPSRPTDKPLRLPLQDV	IDAIEQPSRPTDKPLRLPLQDV							IDAIEQPSRPTDKPLRLPLQDV				IDAIEQPSRPTDKPLRLPLQDV
LEKNDRRSGKKLEDHPKFLKSGDAAL		LEKNDRRSGKKLEDHPKFLKSGDAAL						LEKNDRRSGKKLEDHPKFLKSGDAAL			LEKNDRRSGKKLEDHPKFLKSGDAAL			LEKNDRRSGKKLEDHPKFLKSGDAAL			LEKNDRRSGKKLEDHPKFLKSGDAAL	LEKNDRRSGKKLEDHPKFLKSGDAAL	LEKNDRRSGKKLEDHPKFLKSGDAAL
IEATTNAPWYKGWEKETKAGVVKGKTLL		IEATTNAPWYKGWEKETKAGVVKGKTLL	IEATTNAPWYKGWEKETKAGVVKGKTLL		IEATTNAPWYKGWEKETKAGVVKGKTLL		IEATTNAPWYKGWEKETKAGVVKGKTLL				IEATTNAPWYKGWEKETKAGVVKGKTLL			IEATTNAPWYKGWEKETKAGVVKGKTLL	IEATTNAPWYKGWEKETKAGVVKGKTLL	IEATTNAPWYKGWEKETKAGVVKGKTLL						IEATTNAPWYKGWEKETKAGVVKGKTLL
LIVAVNKMDSVKWDESRF		LIVAVNKMDSVKWDESRF				LIVAVNKMDSVKWDESRF	LIVAVNKMDSVKWDESRF						LIVAVNKMDSVKWDESRF	LIVAVNKMDSVKWDESRF			LIVAVNKMDSVKWDESRF
IIAGGVGEFEAGISKDGQTREHALL		IIAGGVGEFEAGISKDGQTREHALL									IIAGGVGEFEAGISKDGQTREHALL	IIAGGVGEFEAGISKDGQTREHALL	IIAGGVGEFEAGISKDGQTREHALL						IIAGGVGEFEAGISKDGQTREHALL
IKKVGYNPKTVPFVPISGWNGDN	IKKVGYNPKTVPFVPISGWNGDN	IKKVGYNPKTVPFVPISGWNGDN		IKKVGYNPKTVPFVPISGWNGDN			IKKVGYNPKTVPFVPISGWNGDN			IKKVGYNPKTVPFVPISGWNGDN	IKKVGYNPKTVPFVPISGWNGDN			IKKVGYNPKTVPFVPISGWNGDN	IKKVGYNPKTVPFVPISGWNGDN
IKKVGYNPKTVPFVPISGWNGDNM	IKKVGYNPKTVPFVPISGWNGDNM	IKKVGYNPKTVPFVPISGWNGDNM		IKKVGYNPKTVPFVPISGWNGDNM			IKKVGYNPKTVPFVPISGWNGDNM			IKKVGYNPKTVPFVPISGWNGDNM				IKKVGYNPKTVPFVPISGWNGDNM	IKKVGYNPKTVPFVPISGWNGDNM
IKKVGYNPKTVPFVPISGWNGDNM	IKKVGYNPKTVPFVPISGWNGDNM	IKKVGYNPKTVPFVPISGWNGDNM		IKKVGYNPKTVPFVPISGWNGDNM			IKKVGYNPKTVPFVPISGWNGDNM			IKKVGYNPKTVPFVPISGWNGDNM				IKKVGYNPKTVPFVPISGWNGDNM	IKKVGYNPKTVPFVPISGWNGDNM
IKKVGYNPKTVPFVPISGWNGDNMIE	IKKVGYNPKTVPFVPISGWNGDNMIE	IKKVGYNPKTVPFVPISGWNGDNMIE					IKKVGYNPKTVPFVPISGWNGDNMIE			IKKVGYNPKTVPFVPISGWNGDNMIE				IKKVGYNPKTVPFVPISGWNGDNMIE	IKKVGYNPKTVPFVPISGWNGDNMIE
LIIAGGVGEF		LIIAGGVGEF	LIIAGGVGEF				LIIAGGVGEF		LIIAGGVGEF		LIIAGGVGEF	LIIAGGVGEF	LIIAGGVGEF	LIIAGGVGEF	LIIAGGVGEF	LIIAGGVGEF	LIIAGGVGEF		LIIAGGVGEF	LIIAGGVGEF		LIIAGGVGEF
LIIAGGVGE		LIIAGGVGE	LIIAGGVGE		LIIAGGVGE		LIIAGGVGE		LIIAGGVGE		LIIAGGVGE	LIIAGGVGE	LIIAGGVGE	LIIAGGVGE	LIIAGGVGE	LIIAGGVGE	LIIAGGVGE		LIIAGGVGE	LIIAGGVGE		LIIAGGVGE	LIIAGGVGE
GIGTVPVGRVETGVIKPGM	GIGTVPVGRVETGVIKPGM	GIGTVPVGRVETGVIKPGM	GIGTVPVGRVETGVIKPGM		GIGTVPVGRVETGVIKPGM		GIGTVPVGRVETGVIKPGM			GIGTVPVGRVETGVIKPGM		GIGTVPVGRVETGVIKPGM		GIGTVPVGRVETGVIKPGM		GIGTVPVGRVETGVIKPGM			GIGTVPVGRVETGVIKPGM				GIGTVPVGRVETGVIKPGM
KYAWVLDKLKAERERGITID		KYAWVLDKLKAERERGITID			KYAWVLDKLKAERERGITID		KYAWVLDKLKAERERGITID				KYAWVLDKLKAERERGITID	KYAWVLDKLKAERERGITID	KYAWVLDKLKAERERGITID	KYAWVLDKLKAERERGITID		KYAWVLDKLKAERERGITID						KYAWVLDKLKAERERGITID
KIGGIGTVPVGRVETGVIKPGM	KIGGIGTVPVGRVETGVIKPGM	KIGGIGTVPVGRVETGVIKPGM	KIGGIGTVPVGRVETGVIKPGM		KIGGIGTVPVGRVETGVIKPGM		KIGGIGTVPVGRVETGVIKPGM			KIGGIGTVPVGRVETGVIKPGM		KIGGIGTVPVGRVETGVIKPGM		KIGGIGTVPVGRVETGVIKPGM		KIGGIGTVPVGRVETGVIKPGM			KIGGIGTVPVGRVETGVIKPGM				KIGGIGTVPVGRVETGVIKPGM
KIGGIGTVPVGRVETGVIKPGM	KIGGIGTVPVGRVETGVIKPGM	KIGGIGTVPVGRVETGVIKPGM	KIGGIGTVPVGRVETGVIKPGM		KIGGIGTVPVGRVETGVIKPGM		KIGGIGTVPVGRVETGVIKPGM			KIGGIGTVPVGRVETGVIKPGM		KIGGIGTVPVGRVETGVIKPGM		KIGGIGTVPVGRVETGVIKPGM		KIGGIGTVPVGRVETGVIKPGM			KIGGIGTVPVGRVETGVIKPGM				KIGGIGTVPVGRVETGVIKPGM
QERDPANLPWGSSNVD		QERDPANLPWGSSNVD			QERDPANLPWGSSNVD		QERDPANLPWGSSNVD	QERDPANLPWGSSNVD	QERDPANLPWGSSNVD		QERDPANLPWGSSNVD						QERDPANLPWGSSNVD
RIALSRPNVE		RIALSRPNVE	RIALSRPNVE		RIALSRPNVE	RIALSRPNVE	RIALSRPNVE		RIALSRPNVE		RIALSRPNVE			RIALSRPNVE			RIALSRPNVE		RIALSRPNVE				RIALSRPNVE
RIALSRPNVEV		RIALSRPNVEV	RIALSRPNVEV		RIALSRPNVEV	RIALSRPNVEV	RIALSRPNVEV		RIALSRPNVEV		RIALSRPNVEV			RIALSRPNVEV			RIALSRPNVEV		RIALSRPNVEV				RIALSRPNVEV
RIALSRPNVEVVA		RIALSRPNVEVVA	RIALSRPNVEVVA		RIALSRPNVEVVA	RIALSRPNVEVVA	RIALSRPNVEVVA		RIALSRPNVEVVA		RIALSRPNVEVVA			RIALSRPNVEVVA			RIALSRPNVEVVA		RIALSRPNVEVVA				RIALSRPNVEVVA
PANLPWGSSNVD		PANLPWGSSNVD		PANLPWGSSNVD	PANLPWGSSNVD		PANLPWGSSNVD	PANLPWGSSNVD	PANLPWGSSNVD		PANLPWGSSNVD			PANLPWGSSNVD	PANLPWGSSNVD		PANLPWGSSNVD			PANLPWGSSNVD
PFITND	PFITND	PFITND		PFITND		PFITND	PFITND		PFITND	PFITND	PFITND			PFITND	PFITND	PFITND		PFITND	PFITND	PFITND		PFITND
NIIPSSTGAAKAVGKVLPELQGKLTGMA		NIIPSSTGAAKAVGKVLPELQGKLTGMA	NIIPSSTGAAKAVGKVLPELQGKLTGMA		NIIPSSTGAAKAVGKVLPELQGKLTGMA		NIIPSSTGAAKAVGKVLPELQGKLTGMA								NIIPSSTGAAKAVGKVLPELQGKLTGMA				NIIPSSTGAAKAVGKVLPELQGKLTGMA				NIIPSSTGAAKAVGKVLPELQGKLTGMA
VRVAINGF		VRVAINGF	VRVAINGF	VRVAINGF			VRVAINGF		VRVAINGF	VRVAINGF	VRVAINGF		VRVAINGF	VRVAINGF		VRVAINGF	VRVAINGF		VRVAINGF		VRVAINGF	VRVAINGF
VRVAINGFGRIGRL		VRVAINGFGRIGRL	VRVAINGFGRIGRL	VRVAINGFGRIGRL			VRVAINGFGRIGRL		VRVAINGFGRIGRL		VRVAINGFGRIGRL		VRVAINGFGRIGRL	VRVAINGFGRIGRL		VRVAINGFGRIGRL	VRVAINGFGRIGRL		VRVAINGFGRIGRL		VRVAINGFGRIGRL	VRVAINGFGRIGRL
VRVAINGFGRIGRLVM		VRVAINGFGRIGRLVM	VRVAINGFGRIGRLVM	VRVAINGFGRIGRLVM			VRVAINGFGRIGRLVM		VRVAINGFGRIGRLVM				VRVAINGFGRIGRLVM	VRVAINGFGRIGRLVM		VRVAINGFGRIGRLVM	VRVAINGFGRIGRLVM		VRVAINGFGRIGRLVM		VRVAINGFGRIGRLVM
VRVAINGFGRIGRLVM		VRVAINGFGRIGRLVM	VRVAINGFGRIGRLVM	VRVAINGFGRIGRLVM			VRVAINGFGRIGRLVM		VRVAINGFGRIGRLVM				VRVAINGFGRIGRLVM	VRVAINGFGRIGRLVM		VRVAINGFGRIGRLVM	VRVAINGFGRIGRLVM		VRVAINGFGRIGRLVM		VRVAINGFGRIGRLVM
VSHDDKHIIVDGKKIAT		VSHDDKHIIVDGKKIAT		VSHDDKHIIVDGKKIAT	VSHDDKHIIVDGKKIAT					VSHDDKHIIVDGKKIAT	VSHDDKHIIVDGKKIAT	VSHDDKHIIVDGKKIAT	VSHDDKHIIVDGKKIAT	VSHDDKHIIVDGKKIAT	VSHDDKHIIVDGKKIAT				VSHDDKHIIVDGKKIAT				VSHDDKHIIVDGKKIAT
VVAIND		VVAIND		VVAIND	VVAIND	VVAIND	VVAIND		VVAIND	VVAIND	VVAIND		VVAIND	VVAIND	VVAIND	VVAIND	VVAIND		VVAIND	VVAIND		VVAIND	VVAIND
VVALNDPFITND		VVALNDPFITND		VVALNDPFITND		VVALNDPFITND	VVALNDPFITND		VVALNDPFITND		VVALNDPFITND			VVALNDPFITND	VVALNDPFITND	VVALNDPFITND			VVALNDPFITND	VVALNDPFITND		VVALNDPFITND
VSVVDL	VSVVDL	VSVVDL		VSVVDL	VSVVDL	VSVVDL	VSVVDL	VSVVDL	VSVVDL		VSVVDL	VSVVDL	VSVVDL	VSVVDL	VSVVDL		VSVVDL		VSVVDL	VSVVDL			VSVVDL
VSWYDNEYGYSTRV	VSWYDNEYGYSTRV	VSWYDNEYGYSTRV			VSWYDNEYGYSTRV		VSWYDNEYGYSTRV	VSWYDNEYGYSTRV	VSWYDNEYGYSTRV	VSWYDNEYGYSTRV	VSWYDNEYGYSTRV		VSWYDNEYGYSTRV	VSWYDNEYGYSTRV
VSWYDNEYGYSTRVVD	VSWYDNEYGYSTRVVD	VSWYDNEYGYSTRVVD			VSWYDNEYGYSTRVVD		VSWYDNEYGYSTRVVD	VSWYDNEYGYSTRVVD	VSWYDNEYGYSTRVVD	VSWYDNEYGYSTRVVD	VSWYDNEYGYSTRVVD		VSWYDNEYGYSTRVVD	VSWYDNEYGYSTRVVD
VSWYDNEYGYSTRVVDL	VSWYDNEYGYSTRVVDL	VSWYDNEYGYSTRVVDL			VSWYDNEYGYSTRVVDL		VSWYDNEYGYSTRVVDL	VSWYDNEYGYSTRVVDL	VSWYDNEYGYSTRVVDL		VSWYDNEYGYSTRVVDL		VSWYDNEYGYSTRVVDL	VSWYDNEYGYSTRVVDL
YQERDPANLPWGSSNVD		YQERDPANLPWGSSNVD			YQERDPANLPWGSSNVD		YQERDPANLPWGSSNVD	YQERDPANLPWGSSNVD	YQERDPANLPWGSSNVD		YQERDPANLPWGSSNVD						YQERDPANLPWGSSNVD
YQERDPANLPWGSSNVDIA		YQERDPANLPWGSSNVDIA			YQERDPANLPWGSSNVDIA		YQERDPANLPWGSSNVDIA		YQERDPANLPWGSSNVDIA		YQERDPANLPWGSSNVDIA						YQERDPANLPWGSSNVDIA
YQERDPANLPWGSS		YQERDPANLPWGSS			YQERDPANLPWGSS		YQERDPANLPWGSS	YQERDPANLPWGSS	YQERDPANLPWGSS		YQERDPANLPWGSS						YQERDPANLPWGSS	YQERDPANLPWGSS
YSTRVVDL	YSTRVVDL	YSTRVVDL		YSTRVVDL	YSTRVVDL	YSTRVVDL	YSTRVVDL	YSTRVVDL	YSTRVVDL		YSTRVVDL	YSTRVVDL	YSTRVVDL	YSTRVVDL					YSTRVVDL
YDNEYGY	YDNEYGY	YDNEYGY			YDNEYGY		YDNEYGY	YDNEYGY	YDNEYGY	YDNEYGY	YDNEYGY		YDNEYGY	YDNEYGY	YDNEYGY	YDNEYGY	YDNEYGY	YDNEYGY	YDNEYGY	YDNEYGY		YDNEYGY
YDNEYGYSTRV	YDNEYGYSTRV	YDNEYGYSTRV			YDNEYGYSTRV		YDNEYGYSTRV	YDNEYGYSTRV	YDNEYGYSTRV	YDNEYGYSTRV	YDNEYGYSTRV		YDNEYGYSTRV	YDNEYGYSTRV					YDNEYGYSTRV
YDNEYGYSTRVVD	YDNEYGYSTRVVD	YDNEYGYSTRVVD			YDNEYGYSTRVVD		YDNEYGYSTRVVD	YDNEYGYSTRVVD	YDNEYGYSTRVVD	YDNEYGYSTRVVD	YDNEYGYSTRVVD		YDNEYGYSTRVVD	YDNEYGYSTRVVD					YDNEYGYSTRVVD
YDNEYGYSTRVVDL	YDNEYGYSTRVVDL	YDNEYGYSTRVVDL			YDNEYGYSTRVVDL		YDNEYGYSTRVVDL	YDNEYGYSTRVVDL	YDNEYGYSTRVVDL		YDNEYGYSTRVVDL		YDNEYGYSTRVVDL	YDNEYGYSTRVVDL					YDNEYGYSTRVVDL
YGYSTRVVDL	YGYSTRVVDL	YGYSTRVVDL		YGYSTRVVDL	YGYSTRVVDL		YGYSTRVVDL	YGYSTRVVDL	YGYSTRVVDL		YGYSTRVVDL	YGYSTRVVDL	YGYSTRVVDL	YGYSTRVVDL					YGYSTRVVDL
YGYSTRVVD	YGYSTRVVD	YGYSTRVVD		YGYSTRVVD	YGYSTRVVD		YGYSTRVVD	YGYSTRVVD	YGYSTRVVD	YGYSTRVVD	YGYSTRVVD	YGYSTRVVD	YGYSTRVVD	YGYSTRVVD					YGYSTRVVD
TVKLNKETTYDEIKKVVKAAAEGKLKGVLGYTED		TVKLNKETTYDEIKKVVKAAAEGKLKGVLGYTED			TVKLNKETTYDEIKKVVKAAAEGKLKGVLGYTED		TVKLNKETTYDEIKKVVKAAAEGKLKGVLGYTED				TVKLNKETTYDEIKKVVKAAAEGKLKGVLGYTED		TVKLNKETTYDEIKKVVKAAAEGKLKGVLGYTED	TVKLNKETTYDEIKKVVKAAAEGKLKGVLGYTED	TVKLNKETTYDEIKKVVKAAAEGKLKGVLGYTED	TVKLNKETTYDEIKKVVKAAAEGKLKGVLGYTED			TVKLNKETTYDEIKKVVKAAAEGKLKGVLGYTED			TVKLNKETTYDEIKKVVKAAAEGKLKGVLGYTED
VDLTVKL	VDLTVKL	VDLTVKL		VDLTVKL	VDLTVKL	VDLTVKL	VDLTVKL	VDLTVKL			VDLTVKL	VDLTVKL	VDLTVKL	VDLTVKL	VDLTVKL	VDLTVKL			VDLTVKL			VDLTVKL	VDLTVKL
VALNDPFITND		VALNDPFITND		VALNDPFITND		VALNDPFITND	VALNDPFITND		VALNDPFITND		VALNDPFITND			VALNDPFITND	VALNDPFITND	VALNDPFITND			VALNDPFITND	VALNDPFITND		VALNDPFITND
TEDAVVSSDFLGDSHSSIF		TEDAVVSSDFLGDSHSSIF							TEDAVVSSDFLGDSHSSIF		TEDAVVSSDFLGDSHSSIF	TEDAVVSSDFLGDSHSSIF	TEDAVVSSDFLGDSHSSIF	TEDAVVSSDFLGDSHSSIF	TEDAVVSSDFLGDSHSSIF				TEDAVVSSDFLGDSHSSIF	TEDAVVSSDFLGDSHSSIF
VMGVNE	VMGVNE	VMGVNE	VMGVNE		VMGVNE		VMGVNE	VMGVNE	VMGVNE	VMGVNE			VMGVNE	VMGVNE	VMGVNE	VMGVNE	VMGVNE		VMGVNE	VMGVNE			VMGVNE
VMRIALSRPNVE		VMRIALSRPNVE	VMRIALSRPNVE		VMRIALSRPNVE	VMRIALSRPNVE	VMRIALSRPNVE		VMRIALSRPNVE					VMRIALSRPNVE			VMRIALSRPNVE		VMRIALSRPNVE				VMRIALSRPNVE
VMRIALSRPNVE		VMRIALSRPNVE	VMRIALSRPNVE		VMRIALSRPNVE	VMRIALSRPNVE	VMRIALSRPNVE		VMRIALSRPNVE					VMRIALSRPNVE			VMRIALSRPNVE		VMRIALSRPNVE				VMRIALSRPNVE
VMRIALSRPNVEV		VMRIALSRPNVEV	VMRIALSRPNVEV		VMRIALSRPNVEV	VMRIALSRPNVEV	VMRIALSRPNVEV		VMRIALSRPNVEV					VMRIALSRPNVEV			VMRIALSRPNVEV		VMRIALSRPNVEV				VMRIALSRPNVEV
VKLVSW	VKLVSW	VKLVSW	VKLVSW	VKLVSW	VKLVSW	VKLVSW	VKLVSW	VKLVSW			VKLVSW	VKLVSW	VKLVSW	VKLVSW	VKLVSW		VKLVSW				VKLVSW
FDASAGIQLSPKF		FDASAGIQLSPKF		FDASAGIQLSPKF			FDASAGIQLSPKF				FDASAGIQLSPKF	FDASAGIQLSPKF			FDASAGIQLSPKF		FDASAGIQLSPKF	FDASAGIQLSPKF	FDASAGIQLSPKF
FGIEEGL	FGIEEGL	FGIEEGL	FGIEEGL				FGIEEGL		FGIEEGL		FGIEEGL	FGIEEGL	FGIEEGL	FGIEEGL	FGIEEGL	FGIEEGL	FGIEEGL	FGIEEGL	FGIEEGL	FGIEEGL		FGIEEGL
FGIEEGLM	FGIEEGLM	FGIEEGLM	FGIEEGLM				FGIEEGLM		FGIEEGLM			FGIEEGLM	FGIEEGLM	FGIEEGLM	FGIEEGLM	FGIEEGLM	FGIEEGLM	FGIEEGLM	FGIEEGLM	FGIEEGLM
FRVPTVDVS	FRVPTVDVS	FRVPTVDVS		FRVPTVDVS		FRVPTVDVS	FRVPTVDVS	FRVPTVDVS	FRVPTVDVS	FRVPTVDVS	FRVPTVDVS	FRVPTVDVS		FRVPTVDVS					FRVPTVDVS
FRVPTVDVSV	FRVPTVDVSV	FRVPTVDVSV		FRVPTVDVSV		FRVPTVDVSV	FRVPTVDVSV	FRVPTVDVSV	FRVPTVDVSV	FRVPTVDVSV	FRVPTVDVSV	FRVPTVDVSV		FRVPTVDVSV					FRVPTVDVSV
FRVPTVDVSVVD	FRVPTVDVSVVD	FRVPTVDVSVVD		FRVPTVDVSVVD		FRVPTVDVSVVD	FRVPTVDVSVVD	FRVPTVDVSVVD	FRVPTVDVSVVD	FRVPTVDVSVVD	FRVPTVDVSVVD	FRVPTVDVSVVD		FRVPTVDVSVVD					FRVPTVDVSVVD
FRVPTVDV	FRVPTVDV	FRVPTVDV		FRVPTVDV		FRVPTVDV	FRVPTVDV	FRVPTVDV	FRVPTVDV	FRVPTVDV	FRVPTVDV	FRVPTVDV		FRVPTVDV		FRVPTVDV			FRVPTVDV			FRVPTVDV
FKYDSTHGRYAGE		FKYDSTHGRYAGE						FKYDSTHGRYAGE		FKYDSTHGRYAGE	FKYDSTHGRYAGE	FKYDSTHGRYAGE	FKYDSTHGRYAGE	FKYDSTHGRYAGE				FKYDSTHGRYAGE	FKYDSTHGRYAGE
FKYDSTHGRYAGEVSHDDKHIIVDGKKIAT		FKYDSTHGRYAGEVSHDDKHIIVDGKKIAT								FKYDSTHGRYAGEVSHDDKHIIVDGKKIAT	FKYDSTHGRYAGEVSHDDKHIIVDGKKIAT	FKYDSTHGRYAGEVSHDDKHIIVDGKKIAT	FKYDSTHGRYAGEVSHDDKHIIVDGKKIAT	FKYDSTHGRYAGEVSHDDKHIIVDGKKIAT					FKYDSTHGRYAGEVSHDDKHIIVDGKKIAT
FKELDTAQKHIDAGAKKVVITAPSSTAPMF		FKELDTAQKHIDAGAKKVVITAPSSTAPMF										FKELDTAQKHIDAGAKKVVITAPSSTAPMF			FKELDTAQKHIDAGAKKVVITAPSSTAPMF				FKELDTAQKHIDAGAKKVVITAPSSTAPMF
APLAKVINDAF		APLAKVINDAF		APLAKVINDAF		APLAKVINDAF	APLAKVINDAF				APLAKVINDAF			APLAKVINDAF	APLAKVINDAF	APLAKVINDAF	APLAKVINDAF		APLAKVINDAF			APLAKVINDAF
AQKHIDAGAKKVVITAPSSTAPMF		AQKHIDAGAKKVVITAPSSTAPMF		AQKHIDAGAKKVVITAPSSTAPMF						AQKHIDAGAKKVVITAPSSTAPMF		AQKHIDAGAKKVVITAPSSTAPMF			AQKHIDAGAKKVVITAPSSTAPMF				AQKHIDAGAKKVVITAPSSTAPMF
DASAGIQLSPKF		DASAGIQLSPKF		DASAGIQLSPKF			DASAGIQLSPKF				DASAGIQLSPKF	DASAGIQLSPKF			DASAGIQLSPKF		DASAGIQLSPKF	DASAGIQLSPKF	DASAGIQLSPKF
DEIKKVVKAAAEGKLKGVLGYTED		DEIKKVVKAAAEGKLKGVLGYTED			DEIKKVVKAAAEGKLKGVLGYTED		DEIKKVVKAAAEGKLKGVLGYTED				DEIKKVVKAAAEGKLKGVLGYTED	DEIKKVVKAAAEGKLKGVLGYTED	DEIKKVVKAAAEGKLKGVLGYTED	DEIKKVVKAAAEGKLKGVLGYTED	DEIKKVVKAAAEGKLKGVLGYTED	DEIKKVVKAAAEGKLKGVLGYTED			DEIKKVVKAAAEGKLKGVLGYTED			DEIKKVVKAAAEGKLKGVLGYTED
DTAQKHIDAGAKKVVITAPSSTAPMF		DTAQKHIDAGAKKVVITAPSSTAPMF		DTAQKHIDAGAKKVVITAPSSTAPMF						DTAQKHIDAGAKKVVITAPSSTAPMF		DTAQKHIDAGAKKVVITAPSSTAPMF			DTAQKHIDAGAKKVVITAPSSTAPMF				DTAQKHIDAGAKKVVITAPSSTAPMF
AVVSSDFLGDSHSSI		AVVSSDFLGDSHSSI		AVVSSDFLGDSHSSI					AVVSSDFLGDSHSSI		AVVSSDFLGDSHSSI	AVVSSDFLGDSHSSI	AVVSSDFLGDSHSSI	AVVSSDFLGDSHSSI	AVVSSDFLGDSHSSI		AVVSSDFLGDSHSSI		AVVSSDFLGDSHSSI	AVVSSDFLGDSHSSI
AVVSSDFLGDSHSSIF		AVVSSDFLGDSHSSIF		AVVSSDFLGDSHSSIF					AVVSSDFLGDSHSSIF		AVVSSDFLGDSHSSIF	AVVSSDFLGDSHSSIF	AVVSSDFLGDSHSSIF	AVVSSDFLGDSHSSIF	AVVSSDFLGDSHSSIF		AVVSSDFLGDSHSSIF		AVVSSDFLGDSHSSIF	AVVSSDFLGDSHSSIF
LGDSHSSIFDASAG		LGDSHSSIFDASAG		LGDSHSSIFDASAG					LGDSHSSIFDASAG		LGDSHSSIFDASAG	LGDSHSSIFDASAG	LGDSHSSIFDASAG	LGDSHSSIFDASAG	LGDSHSSIFDASAG		LGDSHSSIFDASAG	LGDSHSSIFDASAG	LGDSHSSIFDASAG	LGDSHSSIFDASAG
LGDSHSSIFDASAGIQLSPKF		LGDSHSSIFDASAGIQLSPKF		LGDSHSSIFDASAGIQLSPKF							LGDSHSSIFDASAGIQLSPKF	LGDSHSSIFDASAGIQLSPKF			LGDSHSSIFDASAGIQLSPKF		LGDSHSSIFDASAGIQLSPKF	LGDSHSSIFDASAGIQLSPKF	LGDSHSSIFDASAGIQLSPKF
IDSTGVF	IDSTGVF	IDSTGVF		IDSTGVF			IDSTGVF		IDSTGVF	IDSTGVF	IDSTGVF	IDSTGVF	IDSTGVF	IDSTGVF	IDSTGVF				IDSTGVF	IDSTGVF
IDSTGVFKELDTAQKHIDAGAKKVVITAPSSTAPMF		IDSTGVFKELDTAQKHIDAGAKKVVITAPSSTAPMF										IDSTGVFKELDTAQKHIDAGAKKVVITAPSSTAPMF			IDSTGVFKELDTAQKHIDAGAKKVVITAPSSTAPMF				IDSTGVFKELDTAQKHIDAGAKKVVITAPSSTAPMF
LNDPFITND	LNDPFITND	LNDPFITND		LNDPFITND		LNDPFITND	LNDPFITND		LNDPFITND		LNDPFITND			LNDPFITND	LNDPFITND	LNDPFITND		LNDPFITND	LNDPFITND	LNDPFITND		LNDPFITND
IQLSPKF	IQLSPKF	IQLSPKF	IQLSPKF	IQLSPKF		IQLSPKF	IQLSPKF				IQLSPKF	IQLSPKF			IQLSPKF		IQLSPKF	IQLSPKF	IQLSPKF		IQLSPKF
KELDTAQKHIDAGAKKVVITAPSSTAPMF		KELDTAQKHIDAGAKKVVITAPSSTAPMF										KELDTAQKHIDAGAKKVVITAPSSTAPMF			KELDTAQKHIDAGAKKVVITAPSSTAPMF				KELDTAQKHIDAGAKKVVITAPSSTAPMF
KELDTAQKHIDAGAKKVVITAPSSTAPMF		KELDTAQKHIDAGAKKVVITAPSSTAPMF										KELDTAQKHIDAGAKKVVITAPSSTAPMF			KELDTAQKHIDAGAKKVVITAPSSTAPMF				KELDTAQKHIDAGAKKVVITAPSSTAPMF
GIEEGLM	GIEEGLM	GIEEGLM	GIEEGLM		GIEEGLM		GIEEGLM		GIEEGLM			GIEEGLM	GIEEGLM	GIEEGLM	GIEEGLM	GIEEGLM	GIEEGLM	GIEEGLM	GIEEGLM	GIEEGLM			GIEEGLM
GIEEGLM	GIEEGLM	GIEEGLM	GIEEGLM		GIEEGLM		GIEEGLM		GIEEGLM			GIEEGLM	GIEEGLM	GIEEGLM	GIEEGLM	GIEEGLM	GIEEGLM	GIEEGLM	GIEEGLM	GIEEGLM			GIEEGLM
IAIDSTGVFKELDTAQKHIDAGAKKVVITAPSSTAPMF		IAIDSTGVFKELDTAQKHIDAGAKKVVITAPSSTAPMF										IAIDSTGVFKELDTAQKHIDAGAKKVVITAPSSTAPMF			IAIDSTGVFKELDTAQKHIDAGAKKVVITAPSSTAPMF				IAIDSTGVFKELDTAQKHIDAGAKKVVITAPSSTAPMF
IAIDSTGVFKELDTAQKHIDAGAKKVVITAPSSTAPMF		IAIDSTGVFKELDTAQKHIDAGAKKVVITAPSSTAPMF										IAIDSTGVFKELDTAQKHIDAGAKKVVITAPSSTAPMF			IAIDSTGVFKELDTAQKHIDAGAKKVVITAPSSTAPMF				IAIDSTGVFKELDTAQKHIDAGAKKVVITAPSSTAPMF
IALSRPNVE		IALSRPNVE	IALSRPNVE		IALSRPNVE	IALSRPNVE	IALSRPNVE		IALSRPNVE		IALSRPNVE			IALSRPNVE			IALSRPNVE		IALSRPNVE				IALSRPNVE
IALSRPNVEV		IALSRPNVEV	IALSRPNVEV		IALSRPNVEV	IALSRPNVEV	IALSRPNVEV		IALSRPNVEV		IALSRPNVEV			IALSRPNVEV			IALSRPNVEV		IALSRPNVEV				IALSRPNVEV
IALSRPNVEVVA		IALSRPNVEVVA	IALSRPNVEVVA		IALSRPNVEVVA	IALSRPNVEVVA	IALSRPNVEVVA		IALSRPNVEVVA		IALSRPNVEVVA			IALSRPNVEVVA			IALSRPNVEVVA		IALSRPNVEVVA				IALSRPNVEVVA
KVLPELQGKLTGMA		KVLPELQGKLTGMA	KVLPELQGKLTGMA		KVLPELQGKLTGMA		KVLPELQGKLTGMA	KVLPELQGKLTGMA				KVLPELQGKLTGMA			KVLPELQGKLTGMA	KVLPELQGKLTGMA			KVLPELQGKLTGMA				KVLPELQGKLTGMA
KIVSNASCTTNCL			KIVSNASCTTNCL	KIVSNASCTTNCL	KIVSNASCTTNCL	KIVSNASCTTNCL	KIVSNASCTTNCL				KIVSNASCTTNCL		KIVSNASCTTNCL	KIVSNASCTTNCL	KIVSNASCTTNCL				KIVSNASCTTNCL		KIVSNASCTTNCL		KIVSNASCTTNCL
KIVSNASCTTNCLAPLAKVINDA				KIVSNASCTTNCLAPLAKVINDA	KIVSNASCTTNCLAPLAKVINDA	KIVSNASCTTNCLAPLAKVINDA	KIVSNASCTTNCLAPLAKVINDA				KIVSNASCTTNCLAPLAKVINDA			KIVSNASCTTNCLAPLAKVINDA	KIVSNASCTTNCLAPLAKVINDA				KIVSNASCTTNCLAPLAKVINDA				KIVSNASCTTNCLAPLAKVINDA
KIVSNASCTTNCLAPLAKVINDAF				KIVSNASCTTNCLAPLAKVINDAF		KIVSNASCTTNCLAPLAKVINDAF	KIVSNASCTTNCLAPLAKVINDAF				KIVSNASCTTNCLAPLAKVINDAF			KIVSNASCTTNCLAPLAKVINDAF	KIVSNASCTTNCLAPLAKVINDAF				KIVSNASCTTNCLAPLAKVINDAF
NVLRIINEPTA		NVLRIINEPTA	NVLRIINEPTA		NVLRIINEPTA	NVLRIINEPTA	NVLRIINEPTA		NVLRIINEPTA		NVLRIINEPTA			NVLRIINEPTA		NVLRIINEPTA			NVLRIINEPTA			NVLRIINEPTA	NVLRIINEPTA
NVLRIINEPTAAA		NVLRIINEPTAAA	NVLRIINEPTAAA		NVLRIINEPTAAA	NVLRIINEPTAAA	NVLRIINEPTAAA		NVLRIINEPTAAA		NVLRIINEPTAAA			NVLRIINEPTAAA		NVLRIINEPTAAA			NVLRIINEPTAAA			NVLRIINEPTAAA	NVLRIINEPTAAA
SIEDGIF	SIEDGIF	SIEDGIF					SIEDGIF		SIEDGIF	SIEDGIF	SIEDGIF	SIEDGIF	SIEDGIF	SIEDGIF	SIEDGIF		SIEDGIF	SIEDGIF	SIEDGIF	SIEDGIF
RSTLDPVEKVLRDAKL		RSTLDPVEKVLRDAKL			RSTLDPVEKVLRDAKL	RSTLDPVEKVLRDAKL	RSTLDPVEKVLRDAKL	RSTLDPVEKVLRDAKL			RSTLDPVEKVLRDAKL	RSTLDPVEKVLRDAKL		RSTLDPVEKVLRDAKL					RSTLDPVEKVLRDAKL				RSTLDPVEKVLRDAKL
RVDIIANDQGNRTTPSF		RVDIIANDQGNRTTPSF		RVDIIANDQGNRTTPSF			RVDIIANDQGNRTTPSF		RVDIIANDQGNRTTPSF	RVDIIANDQGNRTTPSF	RVDIIANDQGNRTTPSF								RVDIIANDQGNRTTPSF
SKLYQAGGAPEGAAPGGFPGGAPPAPEAEGPTVE		SKLYQAGGAPEGAAPGGFPGGAPPAPEAEGPTVE	SKLYQAGGAPEGAAPGGFPGGAPPAPEAEGPTVE				SKLYQAGGAPEGAAPGGFPGGAPPAPEAEGPTVE	SKLYQAGGAPEGAAPGGFPGGAPPAPEAEGPTVE			SKLYQAGGAPEGAAPGGFPGGAPPAPEAEGPTVE	SKLYQAGGAPEGAAPGGFPGGAPPAPEAEGPTVE			SKLYQAGGAPEGAAPGGFPGGAPPAPEAEGPTVE				SKLYQAGGAPEGAAPGGFPGGAPPAPEAEGPTVE
LRIINEPTA		LRIINEPTA	LRIINEPTA		LRIINEPTA	LRIINEPTA	LRIINEPTA		LRIINEPTA		LRIINEPTA			LRIINEPTA		LRIINEPTA		LRIINEPTA	LRIINEPTA			LRIINEPTA	LRIINEPTA
LRIINEPTAA		LRIINEPTAA	LRIINEPTAA		LRIINEPTAA	LRIINEPTAA	LRIINEPTAA		LRIINEPTAA		LRIINEPTAA			LRIINEPTAA		LRIINEPTAA		LRIINEPTAA	LRIINEPTAA			LRIINEPTAA	LRIINEPTAA
LRIINEPTAAA		LRIINEPTAAA	LRIINEPTAAA		LRIINEPTAAA	LRIINEPTAAA	LRIINEPTAAA		LRIINEPTAAA		LRIINEPTAAA			LRIINEPTAAA		LRIINEPTAAA		LRIINEPTAAA	LRIINEPTAAA			LRIINEPTAAA	LRIINEPTAAA
NDSQRQATKDAGTIAGL		NDSQRQATKDAGTIAGL		NDSQRQATKDAGTIAGL	NDSQRQATKDAGTIAGL		NDSQRQATKDAGTIAGL				NDSQRQATKDAGTIAGL		NDSQRQATKDAGTIAGL					NDSQRQATKDAGTIAGL	NDSQRQATKDAGTIAGL				NDSQRQATKDAGTIAGL
NDSQRQATKDAGTIAGLNV		NDSQRQATKDAGTIAGLNV		NDSQRQATKDAGTIAGLNV	NDSQRQATKDAGTIAGLNV		NDSQRQATKDAGTIAGLNV				NDSQRQATKDAGTIAGLNV		NDSQRQATKDAGTIAGLNV						NDSQRQATKDAGTIAGLNV				NDSQRQATKDAGTIAGLNV
SYLGAKVNDAVVTVPAY		SYLGAKVNDAVVTVPAY		SYLGAKVNDAVVTVPAY	SYLGAKVNDAVVTVPAY		SYLGAKVNDAVVTVPAY	SYLGAKVNDAVVTVPAY			SYLGAKVNDAVVTVPAY			SYLGAKVNDAVVTVPAY	SYLGAKVNDAVVTVPAY				SYLGAKVNDAVVTVPAY
VTDYFNGKEPNRSINPDEA		VTDYFNGKEPNRSINPDEA					VTDYFNGKEPNRSINPDEA			VTDYFNGKEPNRSINPDEA	VTDYFNGKEPNRSINPDEA			VTDYFNGKEPNRSINPDEA					VTDYFNGKEPNRSINPDEA
YQAGGAPEGAAPGGFPGGAPPAPEAEGPTVE		YQAGGAPEGAAPGGFPGGAPPAPEAEGPTVE	YQAGGAPEGAAPGGFPGGAPPAPEAEGPTVE				YQAGGAPEGAAPGGFPGGAPPAPEAEGPTVE	YQAGGAPEGAAPGGFPGGAPPAPEAEGPTVE	YQAGGAPEGAAPGGFPGGAPPAPEAEGPTVE	YQAGGAPEGAAPGGFPGGAPPAPEAEGPTVE	YQAGGAPEGAAPGGFPGGAPPAPEAEGPTVE	YQAGGAPEGAAPGGFPGGAPPAPEAEGPTVE			YQAGGAPEGAAPGGFPGGAPPAPEAEGPTVE	YQAGGAPEGAAPGGFPGGAPPAPEAEGPTVE			YQAGGAPEGAAPGGFPGGAPPAPEAEGPTVE	YQAGGAPEGAAPGGFPGGAPPAPEAEGPTVE		YQAGGAPEGAAPGGFPGGAPPAPEAEGPTVE
YADNQPGVL		YADNQPGVL		YADNQPGVL	YADNQPGVL		YADNQPGVL	YADNQPGVL	YADNQPGVL		YADNQPGVL				YADNQPGVL	YADNQPGVL	YADNQPGVL		YADNQPGVL	YADNQPGVL		YADNQPGVL
VAHFSNDRVDIIANDQGNRTTPSF		VAHFSNDRVDIIANDQGNRTTPSF		VAHFSNDRVDIIANDQGNRTTPSF					VAHFSNDRVDIIANDQGNRTTPSF	VAHFSNDRVDIIANDQGNRTTPSF	VAHFSNDRVDIIANDQGNRTTPSF								VAHFSNDRVDIIANDQGNRTTPSF
VAEAEKFKEEDEKESQRIASKNQL		VAEAEKFKEEDEKESQRIASKNQL				VAEAEKFKEEDEKESQRIASKNQL	VAEAEKFKEEDEKESQRIASKNQL				VAEAEKFKEEDEKESQRIASKNQL		VAEAEKFKEEDEKESQRIASKNQL				VAEAEKFKEEDEKESQRIASKNQL		VAEAEKFKEEDEKESQRIASKNQL
TKLIPRNSTIPTKKSEV	TKLIPRNSTIPTKKSEV	TKLIPRNSTIPTKKSEV	TKLIPRNSTIPTKKSEV		TKLIPRNSTIPTKKSEV	TKLIPRNSTIPTKKSEV	TKLIPRNSTIPTKKSEV				TKLIPRNSTIPTKKSEV			TKLIPRNSTIPTKKSEV					TKLIPRNSTIPTKKSEV				TKLIPRNSTIPTKKSEV
TKLIPRNSTIPTKKSEVFSTYADNQPGVL		TKLIPRNSTIPTKKSEVFSTYADNQPGVL					TKLIPRNSTIPTKKSEVFSTYADNQPGVL				TKLIPRNSTIPTKKSEVFSTYADNQPGVL								TKLIPRNSTIPTKKSEVFSTYADNQPGVL
VGFTDTERL	VGFTDTERL	VGFTDTERL					VGFTDTERL	VGFTDTERL	VGFTDTERL		VGFTDTERL	VGFTDTERL	VGFTDTERL	VGFTDTERL		VGFTDTERL			VGFTDTERL			VGFTDTERL
VGFTDTERLIGDAAKNQAAMNPANTVF		VGFTDTERLIGDAAKNQAAMNPANTVF					VGFTDTERLIGDAAKNQAAMNPANTVF									VGFTDTERLIGDAAKNQAAMNPANTVF			VGFTDTERLIGDAAKNQAAMNPANTVF
VGFTDTERLIGDAAKNQAAMNPANTVF		VGFTDTERLIGDAAKNQAAMNPANTVF					VGFTDTERLIGDAAKNQAAMNPANTVF									VGFTDTERLIGDAAKNQAAMNPANTVF			VGFTDTERLIGDAAKNQAAMNPANTVF
VGGSTRIPKVQKLVTDYFNGKEPNRSINPDEA		VGGSTRIPKVQKLVTDYFNGKEPNRSINPDEA					VGGSTRIPKVQKLVTDYFNGKEPNRSINPDEA				VGGSTRIPKVQKLVTDYFNGKEPNRSINPDEA								VGGSTRIPKVQKLVTDYFNGKEPNRSINPDEA
ERLIGDAAKNQAAMNPANTVF		ERLIGDAAKNQAAMNPANTVF					ERLIGDAAKNQAAMNPANTVF									ERLIGDAAKNQAAMNPANTVF			ERLIGDAAKNQAAMNPANTVF
EVKATAGDTHLGGEDFDNRLVNHF		EVKATAGDTHLGGEDFDNRLVNHF						EVKATAGDTHLGGEDFDNRLVNHF			EVKATAGDTHLGGEDFDNRLVNHF		EVKATAGDTHLGGEDFDNRLVNHF	EVKATAGDTHLGGEDFDNRLVNHF		EVKATAGDTHLGGEDFDNRLVNHF			EVKATAGDTHLGGEDFDNRLVNHF			EVKATAGDTHLGGEDFDNRLVNHF
ERLIGDAAKNQAAMNPANTVF		ERLIGDAAKNQAAMNPANTVF					ERLIGDAAKNQAAMNPANTVF									ERLIGDAAKNQAAMNPANTVF			ERLIGDAAKNQAAMNPANTVF
FDLGGGTF	FDLGGGTF	FDLGGGTF		FDLGGGTF			FDLGGGTF	FDLGGGTF	FDLGGGTF		FDLGGGTF	FDLGGGTF	FDLGGGTF	FDLGGGTF	FDLGGGTF	FDLGGGTF		FDLGGGTF	FDLGGGTF	FDLGGGTF		FDLGGGTF
FEGIDF	FEGIDF	FEGIDF					FEGIDF		FEGIDF	FEGIDF	FEGIDF	FEGIDF	FEGIDF	FEGIDF	FEGIDF	FEGIDF	FEGIDF	FEGIDF	FEGIDF	FEGIDF		FEGIDF
ERLIGDAAKNQAAM		ERLIGDAAKNQAAM			ERLIGDAAKNQAAM		ERLIGDAAKNQAAM						ERLIGDAAKNQAAM			ERLIGDAAKNQAAM	ERLIGDAAKNQAAM	ERLIGDAAKNQAAM	ERLIGDAAKNQAAM				ERLIGDAAKNQAAM
EAEKFKEEDEKESQRIASKNQL		EAEKFKEEDEKESQRIASKNQL				EAEKFKEEDEKESQRIASKNQL	EAEKFKEEDEKESQRIASKNQL				EAEKFKEEDEKESQRIASKNQL		EAEKFKEEDEKESQRIASKNQL				EAEKFKEEDEKESQRIASKNQL	EAEKFKEEDEKESQRIASKNQL	EAEKFKEEDEKESQRIASKNQL
DVAPLSL		DVAPLSL		DVAPLSL	DVAPLSL	DVAPLSL	DVAPLSL	DVAPLSL	DVAPLSL		DVAPLSL	DVAPLSL		DVAPLSL	DVAPLSL		DVAPLSL		DVAPLSL	DVAPLSL			DVAPLSL
DVAPLSLG		DVAPLSLG		DVAPLSLG	DVAPLSLG		DVAPLSLG	DVAPLSLG	DVAPLSLG		DVAPLSLG	DVAPLSLG		DVAPLSLG	DVAPLSLG		DVAPLSLG		DVAPLSLG	DVAPLSLG			DVAPLSLG
DYFNGKEPNRSINPDE	DYFNGKEPNRSINPDE	DYFNGKEPNRSINPDE					DYFNGKEPNRSINPDE			DYFNGKEPNRSINPDE	DYFNGKEPNRSINPDE			DYFNGKEPNRSINPDE			DYFNGKEPNRSINPDE	DYFNGKEPNRSINPDE	DYFNGKEPNRSINPDE
DYFNGKEPNRSINPDEA		DYFNGKEPNRSINPDEA					DYFNGKEPNRSINPDEA			DYFNGKEPNRSINPDEA	DYFNGKEPNRSINPDEA			DYFNGKEPNRSINPDEA			DYFNGKEPNRSINPDEA	DYFNGKEPNRSINPDEA	DYFNGKEPNRSINPDEA
DYFNGKEPNRSINPDEAVAYGAAVQ		DYFNGKEPNRSINPDEAVAYGAAVQ					DYFNGKEPNRSINPDEAVAYGAAVQ			DYFNGKEPNRSINPDEAVAYGAAVQ	DYFNGKEPNRSINPDEAVAYGAAVQ						DYFNGKEPNRSINPDEAVAYGAAVQ		DYFNGKEPNRSINPDEAVAYGAAVQ
ELSGIPPAPRGVPQIE		ELSGIPPAPRGVPQIE	ELSGIPPAPRGVPQIE		ELSGIPPAPRGVPQIE		ELSGIPPAPRGVPQIE		ELSGIPPAPRGVPQIE		ELSGIPPAPRGVPQIE	ELSGIPPAPRGVPQIE					ELSGIPPAPRGVPQIE		ELSGIPPAPRGVPQIE				ELSGIPPAPRGVPQIE
ELSGIPPAPRGVPQIEVT		ELSGIPPAPRGVPQIEVT	ELSGIPPAPRGVPQIEVT		ELSGIPPAPRGVPQIEVT		ELSGIPPAPRGVPQIEVT		ELSGIPPAPRGVPQIEVT		ELSGIPPAPRGVPQIEVT	ELSGIPPAPRGVPQIEVT							ELSGIPPAPRGVPQIEVT				ELSGIPPAPRGVPQIEVT
FRSTLDPVE	FRSTLDPVE	FRSTLDPVE				FRSTLDPVE	FRSTLDPVE	FRSTLDPVE	FRSTLDPVE		FRSTLDPVE	FRSTLDPVE		FRSTLDPVE					FRSTLDPVE
FRSTLDPVEKVLRD	FRSTLDPVEKVLRD	FRSTLDPVEKVLRD				FRSTLDPVEKVLRD	FRSTLDPVEKVLRD	FRSTLDPVEKVLRD			FRSTLDPVEKVLRD	FRSTLDPVEKVLRD		FRSTLDPVEKVLRD					FRSTLDPVEKVLRD
FRSTLDPVEKVLRDAKL		FRSTLDPVEKVLRDAKL				FRSTLDPVEKVLRDAKL	FRSTLDPVEKVLRDAKL	FRSTLDPVEKVLRDAKL			FRSTLDPVEKVLRDAKL	FRSTLDPVEKVLRDAKL		FRSTLDPVEKVLRDAKL					FRSTLDPVEKVLRDAKL
FRSTLDPVEKVLRDAKLDKSQVDE		FRSTLDPVEKVLRDAKLDKSQVDE				FRSTLDPVEKVLRDAKLDKSQVDE	FRSTLDPVEKVLRDAKLDKSQVDE	FRSTLDPVEKVLRDAKLDKSQVDE			FRSTLDPVEKVLRDAKLDKSQVDE	FRSTLDPVEKVLRDAKLDKSQVDE							FRSTLDPVEKVLRDAKLDKSQVDE
FNDSQRQATKDAGTIAGL		FNDSQRQATKDAGTIAGL		FNDSQRQATKDAGTIAGL			FNDSQRQATKDAGTIAGL				FNDSQRQATKDAGTIAGL		FNDSQRQATKDAGTIAGL					FNDSQRQATKDAGTIAGL	FNDSQRQATKDAGTIAGL
FNDSQRQATKDAGTIAGLNV		FNDSQRQATKDAGTIAGLNV		FNDSQRQATKDAGTIAGLNV			FNDSQRQATKDAGTIAGLNV				FNDSQRQATKDAGTIAGLNV		FNDSQRQATKDAGTIAGLNV						FNDSQRQATKDAGTIAGLNV
FNDPEVQGDMKHFPFKL	FNDPEVQGDMKHFPFKL	FNDPEVQGDMKHFPFKL						FNDPEVQGDMKHFPFKL							FNDPEVQGDMKHFPFKL	FNDPEVQGDMKHFPFKL	FNDPEVQGDMKHFPFKL		FNDPEVQGDMKHFPFKL
AHFSNDRVDIIANDQGNRTTPSF		AHFSNDRVDIIANDQGNRTTPSF		AHFSNDRVDIIANDQGNRTTPSF					AHFSNDRVDIIANDQGNRTTPSF	AHFSNDRVDIIANDQGNRTTPSF	AHFSNDRVDIIANDQGNRTTPSF								AHFSNDRVDIIANDQGNRTTPSF
AAILTGDESSKTQDL		AAILTGDESSKTQDL			AAILTGDESSKTQDL		AAILTGDESSKTQDL				AAILTGDESSKTQDL	AAILTGDESSKTQDL	AAILTGDESSKTQDL		AAILTGDESSKTQDL			AAILTGDESSKTQDL	AAILTGDESSKTQDL				AAILTGDESSKTQDL
AAILTGDESSKTQDLLL		AAILTGDESSKTQDLLL			AAILTGDESSKTQDLLL		AAILTGDESSKTQDLLL				AAILTGDESSKTQDLLL	AAILTGDESSKTQDLLL	AAILTGDESSKTQDLLL		AAILTGDESSKTQDLLL			AAILTGDESSKTQDLLL	AAILTGDESSKTQDLLL				AAILTGDESSKTQDLLL
DSNTTATKEEFDDQLKE		DSNTTATKEEFDDQLKE				DSNTTATKEEFDDQLKE	DSNTTATKEEFDDQLKE	DSNTTATKEEFDDQLKE			DSNTTATKEEFDDQLKE		DSNTTATKEEFDDQLKE		DSNTTATKEEFDDQLKE			DSNTTATKEEFDDQLKE	DSNTTATKEEFDDQLKE
DLGGGTF	DLGGGTF	DLGGGTF		DLGGGTF			DLGGGTF	DLGGGTF	DLGGGTF		DLGGGTF	DLGGGTF	DLGGGTF	DLGGGTF	DLGGGTF	DLGGGTF		DLGGGTF	DLGGGTF	DLGGGTF		DLGGGTF
DAKRLIGRNFNDPEVQGDMKHFPFKL		DAKRLIGRNFNDPEVQGDMKHFPFKL														DAKRLIGRNFNDPEVQGDMKHFPFKL	DAKRLIGRNFNDPEVQGDMKHFPFKL		DAKRLIGRNFNDPEVQGDMKHFPFKL
AVVTVPAY		AVVTVPAY	AVVTVPAY	AVVTVPAY	AVVTVPAY	AVVTVPAY	AVVTVPAY	AVVTVPAY	AVVTVPAY	AVVTVPAY	AVVTVPAY	AVVTVPAY		AVVTVPAY	AVVTVPAY	AVVTVPAY			AVVTVPAY	AVVTVPAY	AVVTVPAY	AVVTVPAY
AVVTVPAYF		AVVTVPAYF	AVVTVPAYF	AVVTVPAYF		AVVTVPAYF	AVVTVPAYF	AVVTVPAYF	AVVTVPAYF	AVVTVPAYF	AVVTVPAYF	AVVTVPAYF		AVVTVPAYF	AVVTVPAYF	AVVTVPAYF			AVVTVPAYF	AVVTVPAYF	AVVTVPAYF	AVVTVPAYF
IGDAAKNQAAMNPANTVF		IGDAAKNQAAMNPANTVF		IGDAAKNQAAMNPANTVF			IGDAAKNQAAMNPANTVF			IGDAAKNQAAMNPANTVF					IGDAAKNQAAMNPANTVF	IGDAAKNQAAMNPANTVF			IGDAAKNQAAMNPANTVF
IGDAAKNQAAMNPANTVF		IGDAAKNQAAMNPANTVF		IGDAAKNQAAMNPANTVF			IGDAAKNQAAMNPANTVF			IGDAAKNQAAMNPANTVF					IGDAAKNQAAMNPANTVF	IGDAAKNQAAMNPANTVF			IGDAAKNQAAMNPANTVF
LGKFELSGIPPAPRGVPQIE		LGKFELSGIPPAPRGVPQIE	LGKFELSGIPPAPRGVPQIE				LGKFELSGIPPAPRGVPQIE				LGKFELSGIPPAPRGVPQIE	LGKFELSGIPPAPRGVPQIE					LGKFELSGIPPAPRGVPQIE		LGKFELSGIPPAPRGVPQIE
LDVAPLSL		LDVAPLSL		LDVAPLSL	LDVAPLSL	LDVAPLSL	LDVAPLSL	LDVAPLSL	LDVAPLSL		LDVAPLSL	LDVAPLSL		LDVAPLSL	LDVAPLSL		LDVAPLSL		LDVAPLSL	LDVAPLSL			LDVAPLSL
LDVAPLSLG		LDVAPLSLG		LDVAPLSLG	LDVAPLSLG		LDVAPLSLG	LDVAPLSLG	LDVAPLSLG		LDVAPLSLG	LDVAPLSLG		LDVAPLSLG	LDVAPLSLG		LDVAPLSLG		LDVAPLSLG	LDVAPLSLG			LDVAPLSLG
IDVDGKPQIQVE	IDVDGKPQIQVE	IDVDGKPQIQVE			IDVDGKPQIQVE		IDVDGKPQIQVE			IDVDGKPQIQVE	IDVDGKPQIQVE	IDVDGKPQIQVE			IDVDGKPQIQVE	IDVDGKPQIQVE	IDVDGKPQIQVE		IDVDGKPQIQVE			IDVDGKPQIQVE	IDVDGKPQIQVE
IQVFEGERAKTKDNNL		IQVFEGERAKTKDNNL					IQVFEGERAKTKDNNL				IQVFEGERAKTKDNNL		IQVFEGERAKTKDNNL			IQVFEGERAKTKDNNL			IQVFEGERAKTKDNNL			IQVFEGERAKTKDNNL
IQVFEGERAKTKDNNLLGKF		IQVFEGERAKTKDNNLLGKF					IQVFEGERAKTKDNNLLGKF				IQVFEGERAKTKDNNLLGKF		IQVFEGERAKTKDNNLLGKF			IQVFEGERAKTKDNNLLGKF			IQVFEGERAKTKDNNLLGKF			IQVFEGERAKTKDNNLLGKF
IQVFEGERAKTKDNNLLGKFELSGIPPAPRGVPQIE		IQVFEGERAKTKDNNLLGKFELSGIPPAPRGVPQIE					IQVFEGERAKTKDNNLLGKFELSGIPPAPRGVPQIE				IQVFEGERAKTKDNNLLGKFELSGIPPAPRGVPQIE								IQVFEGERAKTKDNNLLGKFELSGIPPAPRGVPQIE
LQEVANPIM		LQEVANPIM	LQEVANPIM		LQEVANPIM	LQEVANPIM	LQEVANPIM		LQEVANPIM						LQEVANPIM	LQEVANPIM	LQEVANPIM		LQEVANPIM	LQEVANPIM			LQEVANPIM
KELQEVANPIM		KELQEVANPIM	KELQEVANPIM		KELQEVANPIM	KELQEVANPIM	KELQEVANPIM								KELQEVANPIM	KELQEVANPIM	KELQEVANPIM		KELQEVANPIM				KELQEVANPIM
GKMKETAESYLGA		GKMKETAESYLGA	GKMKETAESYLGA		GKMKETAESYLGA		GKMKETAESYLGA	GKMKETAESYLGA				GKMKETAESYLGA	GKMKETAESYLGA	GKMKETAESYLGA	GKMKETAESYLGA			GKMKETAESYLGA	GKMKETAESYLGA
GKMKETAESYLGAKVND		GKMKETAESYLGAKVND			GKMKETAESYLGAKVND		GKMKETAESYLGAKVND	GKMKETAESYLGAKVND					GKMKETAESYLGAKVND	GKMKETAESYLGAKVND	GKMKETAESYLGAKVND				GKMKETAESYLGAKVND
GIETAGGVM		GIETAGGVM	GIETAGGVM		GIETAGGVM		GIETAGGVM		GIETAGGVM	GIETAGGVM		GIETAGGVM	GIETAGGVM	GIETAGGVM	GIETAGGVM	GIETAGGVM			GIETAGGVM	GIETAGGVM			GIETAGGVM
GIETAGGVM		GIETAGGVM	GIETAGGVM		GIETAGGVM		GIETAGGVM		GIETAGGVM	GIETAGGVM		GIETAGGVM	GIETAGGVM	GIETAGGVM	GIETAGGVM	GIETAGGVM			GIETAGGVM	GIETAGGVM			GIETAGGVM
GAKVNDAVVTVPAY		GAKVNDAVVTVPAY		GAKVNDAVVTVPAY	GAKVNDAVVTVPAY		GAKVNDAVVTVPAY	GAKVNDAVVTVPAY		GAKVNDAVVTVPAY	GAKVNDAVVTVPAY			GAKVNDAVVTVPAY	GAKVNDAVVTVPAY	GAKVNDAVVTVPAY			GAKVNDAVVTVPAY			GAKVNDAVVTVPAY
GAKVNDAVVTVPAYF		GAKVNDAVVTVPAYF		GAKVNDAVVTVPAYF			GAKVNDAVVTVPAYF	GAKVNDAVVTVPAYF		GAKVNDAVVTVPAYF	GAKVNDAVVTVPAYF			GAKVNDAVVTVPAYF	GAKVNDAVVTVPAYF	GAKVNDAVVTVPAYF			GAKVNDAVVTVPAYF			GAKVNDAVVTVPAYF
KVNDAVVTVPAY		KVNDAVVTVPAY		KVNDAVVTVPAY	KVNDAVVTVPAY	KVNDAVVTVPAY	KVNDAVVTVPAY	KVNDAVVTVPAY		KVNDAVVTVPAY	KVNDAVVTVPAY			KVNDAVVTVPAY	KVNDAVVTVPAY	KVNDAVVTVPAY			KVNDAVVTVPAY			KVNDAVVTVPAY
PALSEKDKEDLRF		PALSEKDKEDLRF				PALSEKDKEDLRF	PALSEKDKEDLRF	PALSEKDKEDLRF			PALSEKDKEDLRF	PALSEKDKEDLRF		PALSEKDKEDLRF			PALSEKDKEDLRF	PALSEKDKEDLRF	PALSEKDKEDLRF
NVVAGSDL		NVVAGSDL		NVVAGSDL	NVVAGSDL		NVVAGSDL	NVVAGSDL	NVVAGSDL		NVVAGSDL		NVVAGSDL	NVVAGSDL	NVVAGSDL		NVVAGSDL		NVVAGSDL	NVVAGSDL			NVVAGSDL
NVVAGSDLRRTSIIGTIGPKTNNPETL		NVVAGSDLRRTSIIGTIGPKTNNPETL			NVVAGSDLRRTSIIGTIGPKTNNPETL		NVVAGSDLRRTSIIGTIGPKTNNPETL				NVVAGSDLRRTSIIGTIGPKTNNPETL			NVVAGSDLRRTSIIGTIGPKTNNPETL					NVVAGSDLRRTSIIGTIGPKTNNPETL				NVVAGSDLRRTSIIGTIGPKTNNPETL
NVVAGSDLRRTSIIGTIGPKTNNPETLVA		NVVAGSDLRRTSIIGTIGPKTNNPETLVA			NVVAGSDLRRTSIIGTIGPKTNNPETLVA		NVVAGSDLRRTSIIGTIGPKTNNPETLVA				NVVAGSDLRRTSIIGTIGPKTNNPETLVA			NVVAGSDLRRTSIIGTIGPKTNNPETLVA					NVVAGSDLRRTSIIGTIGPKTNNPETLVA				NVVAGSDLRRTSIIGTIGPKTNNPETLVA
STSGTTPRLVSKYRPNC	STSGTTPRLVSKYRPNC		STSGTTPRLVSKYRPNC	STSGTTPRLVSKYRPNC	STSGTTPRLVSKYRPNC		STSGTTPRLVSKYRPNC	STSGTTPRLVSKYRPNC			STSGTTPRLVSKYRPNC			STSGTTPRLVSKYRPNC					STSGTTPRLVSKYRPNC		STSGTTPRLVSKYRPNC
RINFGIEKAKE		RINFGIEKAKE	RINFGIEKAKE				RINFGIEKAKE			RINFGIEKAKE	RINFGIEKAKE		RINFGIEKAKE	RINFGIEKAKE		RINFGIEKAKE	RINFGIEKAKE	RINFGIEKAKE	RINFGIEKAKE			RINFGIEKAKE
RINFGIEKAKEFGILKKGDTY		RINFGIEKAKEFGILKKGDTY					RINFGIEKAKEFGILKKGDTY				RINFGIEKAKEFGILKKGDTY		RINFGIEKAKEFGILKKGDTY	RINFGIEKAKEFGILKKGDTY		RINFGIEKAKEFGILKKGDTY		RINFGIEKAKEFGILKKGDTY	RINFGIEKAKEFGILKKGDTY			RINFGIEKAKEFGILKKGDTY
RRTSIIGTIGPKTNNPETL	RRTSIIGTIGPKTNNPETL	RRTSIIGTIGPKTNNPETL	RRTSIIGTIGPKTNNPETL		RRTSIIGTIGPKTNNPETL		RRTSIIGTIGPKTNNPETL				RRTSIIGTIGPKTNNPETL			RRTSIIGTIGPKTNNPETL				RRTSIIGTIGPKTNNPETL	RRTSIIGTIGPKTNNPETL				RRTSIIGTIGPKTNNPETL
LRRTSIIGTIGPKTNNPETL	LRRTSIIGTIGPKTNNPETL	LRRTSIIGTIGPKTNNPETL	LRRTSIIGTIGPKTNNPETL		LRRTSIIGTIGPKTNNPETL		LRRTSIIGTIGPKTNNPETL				LRRTSIIGTIGPKTNNPETL			LRRTSIIGTIGPKTNNPETL				LRRTSIIGTIGPKTNNPETL	LRRTSIIGTIGPKTNNPETL				LRRTSIIGTIGPKTNNPETL
LRRTSIIGTIGPKTNNPETLVA		LRRTSIIGTIGPKTNNPETLVA	LRRTSIIGTIGPKTNNPETLVA		LRRTSIIGTIGPKTNNPETLVA		LRRTSIIGTIGPKTNNPETLVA				LRRTSIIGTIGPKTNNPETLVA			LRRTSIIGTIGPKTNNPETLVA					LRRTSIIGTIGPKTNNPETLVA				LRRTSIIGTIGPKTNNPETLVA
IREVLGEQGKDVKI	IREVLGEQGKDVKI	IREVLGEQGKDVKI			IREVLGEQGKDVKI		IREVLGEQGKDVKI				IREVLGEQGKDVKI	IREVLGEQGKDVKI	IREVLGEQGKDVKI			IREVLGEQGKDVKI	IREVLGEQGKDVKI		IREVLGEQGKDVKI			IREVLGEQGKDVKI	IREVLGEQGKDVKI
IREVLGEQGKDVKIIVKIENQQGVNNF	IREVLGEQGKDVKIIVKIENQQGVNNF	IREVLGEQGKDVKIIVKIENQQGVNNF					IREVLGEQGKDVKIIVKIENQQGVNNF				IREVLGEQGKDVKIIVKIENQQGVNNF		IREVLGEQGKDVKIIVKIENQQGVNNF			IREVLGEQGKDVKIIVKIENQQGVNNF	IREVLGEQGKDVKIIVKIENQQGVNNF		IREVLGEQGKDVKIIVKIENQQGVNNF			IREVLGEQGKDVKIIVKIENQQGVNNF
LSGETAKGNYPINA		LSGETAKGNYPINA	LSGETAKGNYPINA		LSGETAKGNYPINA		LSGETAKGNYPINA				LSGETAKGNYPINA			LSGETAKGNYPINA	LSGETAKGNYPINA			LSGETAKGNYPINA	LSGETAKGNYPINA
LSGETAKGNYPINAVTT		LSGETAKGNYPINAVTT	LSGETAKGNYPINAVTT		LSGETAKGNYPINAVTT		LSGETAKGNYPINAVTT				LSGETAKGNYPINAVTT			LSGETAKGNYPINAVTT	LSGETAKGNYPINAVTT				LSGETAKGNYPINAVTT
LSGETAKGNYPINAVTTM		LSGETAKGNYPINAVTTM	LSGETAKGNYPINAVTTM		LSGETAKGNYPINAVTTM		LSGETAKGNYPINAVTTM							LSGETAKGNYPINAVTTM	LSGETAKGNYPINAVTTM				LSGETAKGNYPINAVTTM
MTYNPRPTRAEVSDVGNAILDGAD		MTYNPRPTRAEVSDVGNAILDGAD			MTYNPRPTRAEVSDVGNAILDGAD		MTYNPRPTRAEVSDVGNAILDGAD		MTYNPRPTRAEVSDVGNAILDGAD					MTYNPRPTRAEVSDVGNAILDGAD					MTYNPRPTRAEVSDVGNAILDGAD
NFSHGSYEYHKSVIDNARKSEELYPGRPLA		NFSHGSYEYHKSVIDNARKSEELYPGRPLA									NFSHGSYEYHKSVIDNARKSEELYPGRPLA			NFSHGSYEYHKSVIDNARKSEELYPGRPLA			NFSHGSYEYHKSVIDNARKSEELYPGRPLA		NFSHGSYEYHKSVIDNARKSEELYPGRPLA
IVRMNFSHGSYEYHKSVIDNARKSEELYPGRPLA		IVRMNFSHGSYEYHKSVIDNARKSEELYPGRPLA												IVRMNFSHGSYEYHKSVIDNARKSEELYPGRPLA			IVRMNFSHGSYEYHKSVIDNARKSEELYPGRPLA		IVRMNFSHGSYEYHKSVIDNARKSEELYPGRPLA
IVRMNFSHGSYE	IVRMNFSHGSYE	IVRMNFSHGSYE	IVRMNFSHGSYE						IVRMNFSHGSYE	IVRMNFSHGSYE			IVRMNFSHGSYE	IVRMNFSHGSYE			IVRMNFSHGSYE		IVRMNFSHGSYE
IVLSTSGTTPRL	IVLSTSGTTPRL	IVLSTSGTTPRL	IVLSTSGTTPRL	IVLSTSGTTPRL	IVLSTSGTTPRL		IVLSTSGTTPRL		IVLSTSGTTPRL		IVLSTSGTTPRL	IVLSTSGTTPRL		IVLSTSGTTPRL					IVLSTSGTTPRL		IVLSTSGTTPRL		IVLSTSGTTPRL
VSKYRPNCPIIL	VSKYRPNCPIIL		VSKYRPNCPIIL	VSKYRPNCPIIL	VSKYRPNCPIIL	VSKYRPNCPIIL	VSKYRPNCPIIL				VSKYRPNCPIIL			VSKYRPNCPIIL			VSKYRPNCPIIL		VSKYRPNCPIIL		VSKYRPNCPIIL
VSIQGFKAGAGHSNTL		VSIQGFKAGAGHSNTL	VSIQGFKAGAGHSNTL	VSIQGFKAGAGHSNTL							VSIQGFKAGAGHSNTL		VSIQGFKAGAGHSNTL		VSIQGFKAGAGHSNTL				VSIQGFKAGAGHSNTL		VSIQGFKAGAGHSNTL
VSIQGFKAGAGHSNTLQVSTV		VSIQGFKAGAGHSNTLQVSTV	VSIQGFKAGAGHSNTLQVSTV	VSIQGFKAGAGHSNTLQVSTV							VSIQGFKAGAGHSNTLQVSTV		VSIQGFKAGAGHSNTLQVSTV		VSIQGFKAGAGHSNTLQVSTV				VSIQGFKAGAGHSNTLQVSTV		VSIQGFKAGAGHSNTLQVSTV
YRGVFPFV	YRGVFPFV	YRGVFPFV	YRGVFPFV	YRGVFPFV			YRGVFPFV	YRGVFPFV	YRGVFPFV	YRGVFPFV	YRGVFPFV	YRGVFPFV		YRGVFPFV		YRGVFPFV	YRGVFPFV		YRGVFPFV		YRGVFPFV	YRGVFPFV
YRGVFPFVF	YRGVFPFVF	YRGVFPFVF	YRGVFPFVF	YRGVFPFVF			YRGVFPFVF	YRGVFPFVF	YRGVFPFVF	YRGVFPFVF	YRGVFPFVF	YRGVFPFVF		YRGVFPFVF		YRGVFPFVF	YRGVFPFVF		YRGVFPFVF		YRGVFPFVF	YRGVFPFVF
YVDYKNITKVISAGRIIY		YVDYKNITKVISAGRIIY		YVDYKNITKVISAGRIIY	YVDYKNITKVISAGRIIY		YVDYKNITKVISAGRIIY			YVDYKNITKVISAGRIIY	YVDYKNITKVISAGRIIY		YVDYKNITKVISAGRIIY	YVDYKNITKVISAGRIIY					YVDYKNITKVISAGRIIY
YHKSVIDNARKSEELYPGRPLA		YHKSVIDNARKSEELYPGRPLA			YHKSVIDNARKSEELYPGRPLA						YHKSVIDNARKSEELYPGRPLA			YHKSVIDNARKSEELYPGRPLA			YHKSVIDNARKSEELYPGRPLA		YHKSVIDNARKSEELYPGRPLA
VDLPAL		VDLPAL		VDLPAL	VDLPAL	VDLPAL	VDLPAL	VDLPAL	VDLPAL		VDLPAL	VDLPAL		VDLPAL	VDLPAL	VDLPAL	VDLPAL		VDLPAL	VDLPAL		VDLPAL	VDLPAL	VDLPAL
VDLPALSEKDKEDLRF		VDLPALSEKDKEDLRF				VDLPALSEKDKEDLRF	VDLPALSEKDKEDLRF	VDLPALSEKDKEDLRF			VDLPALSEKDKEDLRF	VDLPALSEKDKEDLRF		VDLPALSEKDKEDLRF			VDLPALSEKDKEDLRF		VDLPALSEKDKEDLRF
VDLPALSEKDKEDLRFGVK		VDLPALSEKDKEDLRFGVK					VDLPALSEKDKEDLRFGVK	VDLPALSEKDKEDLRFGVK			VDLPALSEKDKEDLRFGVK	VDLPALSEKDKEDLRFGVK		VDLPALSEKDKEDLRFGVK			VDLPALSEKDKEDLRFGVK		VDLPALSEKDKEDLRFGVK
VARGDLGIEIPAPEV		VARGDLGIEIPAPEV			VARGDLGIEIPAPEV		VARGDLGIEIPAPEV		VARGDLGIEIPAPEV		VARGDLGIEIPAPEV	VARGDLGIEIPAPEV		VARGDLGIEIPAPEV		VARGDLGIEIPAPEV	VARGDLGIEIPAPEV		VARGDLGIEIPAPEV			VARGDLGIEIPAPEV	VARGDLGIEIPAPEV
VARGDLGIEIPAPEVL		VARGDLGIEIPAPEVL			VARGDLGIEIPAPEVL		VARGDLGIEIPAPEVL		VARGDLGIEIPAPEVL		VARGDLGIEIPAPEVL	VARGDLGIEIPAPEVL		VARGDLGIEIPAPEVL		VARGDLGIEIPAPEVL	VARGDLGIEIPAPEVL		VARGDLGIEIPAPEVL			VARGDLGIEIPAPEVL	VARGDLGIEIPAPEVL
TTDDKYAKACDDKIMY				TTDDKYAKACDDKIMY	TTDDKYAKACDDKIMY	TTDDKYAKACDDKIMY	TTDDKYAKACDDKIMY			TTDDKYAKACDDKIMY		TTDDKYAKACDDKIMY	TTDDKYAKACDDKIMY	TTDDKYAKACDDKIMY	TTDDKYAKACDDKIMY	TTDDKYAKACDDKIMY		TTDDKYAKACDDKIMY	TTDDKYAKACDDKIMY
TIREVLGEQGKDVKI	TIREVLGEQGKDVKI	TIREVLGEQGKDVKI			TIREVLGEQGKDVKI		TIREVLGEQGKDVKI				TIREVLGEQGKDVKI	TIREVLGEQGKDVKI	TIREVLGEQGKDVKI			TIREVLGEQGKDVKI			TIREVLGEQGKDVKI			TIREVLGEQGKDVKI	TIREVLGEQGKDVKI
TIREVLGEQGKDVKIIVKIENQQGVNNF	TIREVLGEQGKDVKIIVKIENQQGVNNF	TIREVLGEQGKDVKIIVKIENQQGVNNF					TIREVLGEQGKDVKIIVKIENQQGVNNF				TIREVLGEQGKDVKIIVKIENQQGVNNF		TIREVLGEQGKDVKIIVKIENQQGVNNF			TIREVLGEQGKDVKIIVKIENQQGVNNF			TIREVLGEQGKDVKIIVKIENQQGVNNF			TIREVLGEQGKDVKIIVKIENQQGVNNF
VMLSGETAKGNYPIN		VMLSGETAKGNYPIN	VMLSGETAKGNYPIN		VMLSGETAKGNYPIN		VMLSGETAKGNYPIN							VMLSGETAKGNYPIN	VMLSGETAKGNYPIN				VMLSGETAKGNYPIN
VDYKNITKVISAGRIIY		VDYKNITKVISAGRIIY		VDYKNITKVISAGRIIY	VDYKNITKVISAGRIIY		VDYKNITKVISAGRIIY			VDYKNITKVISAGRIIY	VDYKNITKVISAGRIIY		VDYKNITKVISAGRIIY	VDYKNITKVISAGRIIY					VDYKNITKVISAGRIIY
VDYKNITKVISAGRIIYVDD		VDYKNITKVISAGRIIYVDD		VDYKNITKVISAGRIIYVDD	VDYKNITKVISAGRIIYVDD		VDYKNITKVISAGRIIYVDD			VDYKNITKVISAGRIIYVDD	VDYKNITKVISAGRIIYVDD		VDYKNITKVISAGRIIYVDD	VDYKNITKVISAGRIIYVDD					VDYKNITKVISAGRIIYVDD
EVSDVGNAILDGAD		EVSDVGNAILDGAD			EVSDVGNAILDGAD		EVSDVGNAILDGAD		EVSDVGNAILDGAD		EVSDVGNAILDGAD		EVSDVGNAILDGAD	EVSDVGNAILDGAD	EVSDVGNAILDGAD		EVSDVGNAILDGAD		EVSDVGNAILDGAD	EVSDVGNAILDGAD			EVSDVGNAILDGAD
EYHKSVIDNARKSEELYPGRPLA		EYHKSVIDNARKSEELYPGRPLA			EYHKSVIDNARKSEELYPGRPLA						EYHKSVIDNARKSEELYPGRPLA			EYHKSVIDNARKSEELYPGRPLA			EYHKSVIDNARKSEELYPGRPLA		EYHKSVIDNARKSEELYPGRPLA
ESMTYNPRPTRAEVSDVGNAILDGAD		ESMTYNPRPTRAEVSDVGNAILDGAD			ESMTYNPRPTRAEVSDVGNAILDGAD		ESMTYNPRPTRAEVSDVGNAILDGAD		ESMTYNPRPTRAEVSDVGNAILDGAD					ESMTYNPRPTRAEVSDVGNAILDGAD					ESMTYNPRPTRAEVSDVGNAILDGAD
EKEPVSDWTDDVE	EKEPVSDWTDDVE	EKEPVSDWTDDVE			EKEPVSDWTDDVE	EKEPVSDWTDDVE	EKEPVSDWTDDVE	EKEPVSDWTDDVE		EKEPVSDWTDDVE	EKEPVSDWTDDVE	EKEPVSDWTDDVE		EKEPVSDWTDDVE	EKEPVSDWTDDVE
FGILKKGDTY	FGILKKGDTY	FGILKKGDTY		FGILKKGDTY			FGILKKGDTY				FGILKKGDTY	FGILKKGDTY	FGILKKGDTY	FGILKKGDTY	FGILKKGDTY	FGILKKGDTY		FGILKKGDTY	FGILKKGDTY			FGILKKGDTY
DTKGPEIRTGTTTNDVDYPIPPNHEMIF	DTKGPEIRTGTTTNDVDYPIPPNHEMIF	DTKGPEIRTGTTTNDVDYPIPPNHEMIF								DTKGPEIRTGTTTNDVDYPIPPNHEMIF				DTKGPEIRTGTTTNDVDYPIPPNHEMIF		DTKGPEIRTGTTTNDVDYPIPPNHEMIF			DTKGPEIRTGTTTNDVDYPIPPNHEMIF
DTKGPEIRTGTTTNDVDYPIPPNHEMIF	DTKGPEIRTGTTTNDVDYPIPPNHEMIF	DTKGPEIRTGTTTNDVDYPIPPNHEMIF								DTKGPEIRTGTTTNDVDYPIPPNHEMIF				DTKGPEIRTGTTTNDVDYPIPPNHEMIF		DTKGPEIRTGTTTNDVDYPIPPNHEMIF			DTKGPEIRTGTTTNDVDYPIPPNHEMIF
DTKGPEIRTGTTTNDVDYPIPPNHE	DTKGPEIRTGTTTNDVDYPIPPNHE	DTKGPEIRTGTTTNDVDYPIPPNHE			DTKGPEIRTGTTTNDVDYPIPPNHE					DTKGPEIRTGTTTNDVDYPIPPNHE	DTKGPEIRTGTTTNDVDYPIPPNHE			DTKGPEIRTGTTTNDVDYPIPPNHE		DTKGPEIRTGTTTNDVDYPIPPNHE			DTKGPEIRTGTTTNDVDYPIPPNHE			DTKGPEIRTGTTTNDVDYPIPPNHE
ARINFGIE		ARINFGIE	ARINFGIE				ARINFGIE		ARINFGIE	ARINFGIE	ARINFGIE		ARINFGIE	ARINFGIE		ARINFGIE	ARINFGIE	ARINFGIE	ARINFGIE			ARINFGIE
ARINFGIEKAKE		ARINFGIEKAKE	ARINFGIEKAKE				ARINFGIEKAKE			ARINFGIEKAKE	ARINFGIEKAKE		ARINFGIEKAKE	ARINFGIEKAKE		ARINFGIEKAKE	ARINFGIEKAKE	ARINFGIEKAKE	ARINFGIEKAKE			ARINFGIEKAKE
ARINFGIEKAKEFGIL		ARINFGIEKAKEFGIL	ARINFGIEKAKEFGIL				ARINFGIEKAKEFGIL				ARINFGIEKAKEFGIL		ARINFGIEKAKEFGIL	ARINFGIEKAKEFGIL		ARINFGIEKAKEFGIL	ARINFGIEKAKEFGIL	ARINFGIEKAKEFGIL	ARINFGIEKAKEFGIL			ARINFGIEKAKEFGIL
ARINFGIEKAKEFGILKKGDTY		ARINFGIEKAKEFGILKKGDTY					ARINFGIEKAKEFGILKKGDTY				ARINFGIEKAKEFGILKKGDTY		ARINFGIEKAKEFGILKKGDTY	ARINFGIEKAKEFGILKKGDTY		ARINFGIEKAKEFGILKKGDTY		ARINFGIEKAKEFGILKKGDTY	ARINFGIEKAKEFGILKKGDTY			ARINFGIEKAKEFGILKKGDTY
AVQKKLIAKSNLAGKPVIC			AVQKKLIAKSNLAGKPVIC	AVQKKLIAKSNLAGKPVIC	AVQKKLIAKSNLAGKPVIC		AVQKKLIAKSNLAGKPVIC				AVQKKLIAKSNLAGKPVIC				AVQKKLIAKSNLAGKPVIC		AVQKKLIAKSNLAGKPVIC		AVQKKLIAKSNLAGKPVIC		AVQKKLIAKSNLAGKPVIC		AVQKKLIAKSNLAGKPVIC
IEIPAPEVL		IEIPAPEVL	IEIPAPEVL		IEIPAPEVL	IEIPAPEVL	IEIPAPEVL		IEIPAPEVL		IEIPAPEVL	IEIPAPEVL		IEIPAPEVL	IEIPAPEVL	IEIPAPEVL	IEIPAPEVL		IEIPAPEVL	IEIPAPEVL		IEIPAPEVL	IEIPAPEVL	IEIPAPEVL
LESMTYNPRPTRAEVSDVGNAILDGAD		LESMTYNPRPTRAEVSDVGNAILDGAD			LESMTYNPRPTRAEVSDVGNAILDGAD		LESMTYNPRPTRAEVSDVGNAILDGAD		LESMTYNPRPTRAEVSDVGNAILDGAD					LESMTYNPRPTRAEVSDVGNAILDGAD					LESMTYNPRPTRAEVSDVGNAILDGAD
IAYLPNY		IAYLPNY	IAYLPNY	IAYLPNY	IAYLPNY	IAYLPNY	IAYLPNY		IAYLPNY		IAYLPNY			IAYLPNY	IAYLPNY	IAYLPNY	IAYLPNY	IAYLPNY	IAYLPNY	IAYLPNY	IAYLPNY	IAYLPNY
IAYLPNYDD		IAYLPNYDD		IAYLPNYDD	IAYLPNYDD	IAYLPNYDD	IAYLPNYDD		IAYLPNYDD		IAYLPNYDD			IAYLPNYDD	IAYLPNYDD	IAYLPNYDD	IAYLPNYDD	IAYLPNYDD	IAYLPNYDD	IAYLPNYDD		IAYLPNYDD
IIVLSTSGTTPRL	IIVLSTSGTTPRL	IIVLSTSGTTPRL	IIVLSTSGTTPRL	IIVLSTSGTTPRL	IIVLSTSGTTPRL		IIVLSTSGTTPRL		IIVLSTSGTTPRL		IIVLSTSGTTPRL	IIVLSTSGTTPRL		IIVLSTSGTTPRL					IIVLSTSGTTPRL		IIVLSTSGTTPRL		IIVLSTSGTTPRL
GIEKAKEFGIL		GIEKAKEFGIL	GIEKAKEFGIL				GIEKAKEFGIL				GIEKAKEFGIL	GIEKAKEFGIL	GIEKAKEFGIL	GIEKAKEFGIL	GIEKAKEFGIL	GIEKAKEFGIL	GIEKAKEFGIL	GIEKAKEFGIL	GIEKAKEFGIL			GIEKAKEFGIL
GIEIPAPEVL		GIEIPAPEVL	GIEIPAPEVL		GIEIPAPEVL		GIEIPAPEVL		GIEIPAPEVL		GIEIPAPEVL	GIEIPAPEVL		GIEIPAPEVL	GIEIPAPEVL	GIEIPAPEVL	GIEIPAPEVL		GIEIPAPEVL	GIEIPAPEVL		GIEIPAPEVL	GIEIPAPEVL
GRIIYVDDGVLSF	GRIIYVDDGVLSF	GRIIYVDDGVLSF		GRIIYVDDGVLSF			GRIIYVDDGVLSF		GRIIYVDDGVLSF		GRIIYVDDGVLSF	GRIIYVDDGVLSF	GRIIYVDDGVLSF	GRIIYVDDGVLSF			GRIIYVDDGVLSF		GRIIYVDDGVLSF
KKGDTYVSIQGFKAGAGHSNTLQ		KKGDTYVSIQGFKAGAGHSNTLQ		KKGDTYVSIQGFKAGAGHSNTLQ							KKGDTYVSIQGFKAGAGHSNTLQ		KKGDTYVSIQGFKAGAGHSNTLQ		KKGDTYVSIQGFKAGAGHSNTLQ				KKGDTYVSIQGFKAGAGHSNTLQ
KKGDTYVSIQGFKAGAGHSNTLQVSTV		KKGDTYVSIQGFKAGAGHSNTLQVSTV		KKGDTYVSIQGFKAGAGHSNTLQVSTV							KKGDTYVSIQGFKAGAGHSNTLQVSTV		KKGDTYVSIQGFKAGAGHSNTLQVSTV		KKGDTYVSIQGFKAGAGHSNTLQVSTV				KKGDTYVSIQGFKAGAGHSNTLQVSTV
QERDPANLPWASL		QERDPANLPWASL			QERDPANLPWASL	QERDPANLPWASL	QERDPANLPWASL	QERDPANLPWASL	QERDPANLPWASL		QERDPANLPWASL						QERDPANLPWASL	QERDPANLPWASL
RIALQRKNVEVVA		RIALQRKNVEVVA	RIALQRKNVEVVA		RIALQRKNVEVVA	RIALQRKNVEVVA	RIALQRKNVEVVA				RIALQRKNVEVVA		RIALQRKNVEVVA			RIALQRKNVEVVA	RIALQRKNVEVVA		RIALQRKNVEVVA			RIALQRKNVEVVA	RIALQRKNVEVVA
PANLPWASL		PANLPWASL	PANLPWASL	PANLPWASL	PANLPWASL	PANLPWASL	PANLPWASL	PANLPWASL	PANLPWASL		PANLPWASL			PANLPWASL	PANLPWASL		PANLPWASL	PANLPWASL		PANLPWASL	PANLPWASL
PLAKVINDAFGIEEGLMTTVHSMTA		PLAKVINDAFGIEEGLMTTVHSMTA												PLAKVINDAFGIEEGLMTTVHSMTA	PLAKVINDAFGIEEGLMTTVHSMTA				PLAKVINDAFGIEEGLMTTVHSMTA
NVEVVALNDPFISND		NVEVVALNDPFISND				NVEVVALNDPFISND	NVEVVALNDPFISND		NVEVVALNDPFISND		NVEVVALNDPFISND			NVEVVALNDPFISND	NVEVVALNDPFISND		NVEVVALNDPFISND		NVEVVALNDPFISND	NVEVVALNDPFISND
NIIPSSTGAAKAVGKVLPELQGKLTGMA		NIIPSSTGAAKAVGKVLPELQGKLTGMA	NIIPSSTGAAKAVGKVLPELQGKLTGMA		NIIPSSTGAAKAVGKVLPELQGKLTGMA		NIIPSSTGAAKAVGKVLPELQGKLTGMA								NIIPSSTGAAKAVGKVLPELQGKLTGMA				NIIPSSTGAAKAVGKVLPELQGKLTGMA				NIIPSSTGAAKAVGKVLPELQGKLTGMA
VRVAINGF		VRVAINGF	VRVAINGF	VRVAINGF			VRVAINGF		VRVAINGF	VRVAINGF	VRVAINGF		VRVAINGF	VRVAINGF		VRVAINGF	VRVAINGF		VRVAINGF		VRVAINGF	VRVAINGF
VRVAINGFGRIGRL		VRVAINGFGRIGRL	VRVAINGFGRIGRL	VRVAINGFGRIGRL			VRVAINGFGRIGRL		VRVAINGFGRIGRL		VRVAINGFGRIGRL		VRVAINGFGRIGRL	VRVAINGFGRIGRL		VRVAINGFGRIGRL	VRVAINGFGRIGRL		VRVAINGFGRIGRL		VRVAINGFGRIGRL	VRVAINGFGRIGRL
VRVAINGFGRIGRLVM		VRVAINGFGRIGRLVM	VRVAINGFGRIGRLVM	VRVAINGFGRIGRLVM			VRVAINGFGRIGRLVM		VRVAINGFGRIGRLVM				VRVAINGFGRIGRLVM	VRVAINGFGRIGRLVM		VRVAINGFGRIGRLVM	VRVAINGFGRIGRLVM		VRVAINGFGRIGRLVM		VRVAINGFGRIGRLVM
VRVAINGFGRIGRLVM		VRVAINGFGRIGRLVM	VRVAINGFGRIGRLVM	VRVAINGFGRIGRLVM			VRVAINGFGRIGRLVM		VRVAINGFGRIGRLVM				VRVAINGFGRIGRLVM	VRVAINGFGRIGRLVM		VRVAINGFGRIGRLVM	VRVAINGFGRIGRLVM		VRVAINGFGRIGRLVM		VRVAINGFGRIGRLVM
VVAIND		VVAIND		VVAIND	VVAIND	VVAIND	VVAIND		VVAIND	VVAIND	VVAIND		VVAIND	VVAIND	VVAIND	VVAIND	VVAIND		VVAIND	VVAIND		VVAIND	VVAIND
VSVVDL	VSVVDL	VSVVDL		VSVVDL	VSVVDL	VSVVDL	VSVVDL	VSVVDL	VSVVDL		VSVVDL	VSVVDL	VSVVDL	VSVVDL	VSVVDL		VSVVDL		VSVVDL	VSVVDL			VSVVDL
VSWYDNEYGYSTRV	VSWYDNEYGYSTRV	VSWYDNEYGYSTRV			VSWYDNEYGYSTRV		VSWYDNEYGYSTRV	VSWYDNEYGYSTRV	VSWYDNEYGYSTRV	VSWYDNEYGYSTRV	VSWYDNEYGYSTRV		VSWYDNEYGYSTRV	VSWYDNEYGYSTRV
VSWYDNEYGYSTRVVD	VSWYDNEYGYSTRVVD	VSWYDNEYGYSTRVVD			VSWYDNEYGYSTRVVD		VSWYDNEYGYSTRVVD	VSWYDNEYGYSTRVVD	VSWYDNEYGYSTRVVD	VSWYDNEYGYSTRVVD	VSWYDNEYGYSTRVVD		VSWYDNEYGYSTRVVD	VSWYDNEYGYSTRVVD
VSWYDNEYGYSTRVVDL	VSWYDNEYGYSTRVVDL	VSWYDNEYGYSTRVVDL			VSWYDNEYGYSTRVVDL		VSWYDNEYGYSTRVVDL	VSWYDNEYGYSTRVVDL	VSWYDNEYGYSTRVVDL		VSWYDNEYGYSTRVVDL		VSWYDNEYGYSTRVVDL	VSWYDNEYGYSTRVVDL
YSTRVVDL	YSTRVVDL	YSTRVVDL		YSTRVVDL	YSTRVVDL	YSTRVVDL	YSTRVVDL	YSTRVVDL	YSTRVVDL		YSTRVVDL	YSTRVVDL	YSTRVVDL	YSTRVVDL					YSTRVVDL
YDNEYGY	YDNEYGY	YDNEYGY			YDNEYGY		YDNEYGY	YDNEYGY	YDNEYGY	YDNEYGY	YDNEYGY		YDNEYGY	YDNEYGY	YDNEYGY	YDNEYGY	YDNEYGY	YDNEYGY	YDNEYGY	YDNEYGY		YDNEYGY
YDNEYGYSTRV	YDNEYGYSTRV	YDNEYGYSTRV			YDNEYGYSTRV		YDNEYGYSTRV	YDNEYGYSTRV	YDNEYGYSTRV	YDNEYGYSTRV	YDNEYGYSTRV		YDNEYGYSTRV	YDNEYGYSTRV					YDNEYGYSTRV
YDNEYGYSTRVVD	YDNEYGYSTRVVD	YDNEYGYSTRVVD			YDNEYGYSTRVVD		YDNEYGYSTRVVD	YDNEYGYSTRVVD	YDNEYGYSTRVVD	YDNEYGYSTRVVD	YDNEYGYSTRVVD		YDNEYGYSTRVVD	YDNEYGYSTRVVD					YDNEYGYSTRVVD
YDNEYGYSTRVVDL	YDNEYGYSTRVVDL	YDNEYGYSTRVVDL			YDNEYGYSTRVVDL		YDNEYGYSTRVVDL	YDNEYGYSTRVVDL	YDNEYGYSTRVVDL		YDNEYGYSTRVVDL		YDNEYGYSTRVVDL	YDNEYGYSTRVVDL					YDNEYGYSTRVVDL
YGYSTRVVDL	YGYSTRVVDL	YGYSTRVVDL		YGYSTRVVDL	YGYSTRVVDL		YGYSTRVVDL	YGYSTRVVDL	YGYSTRVVDL		YGYSTRVVDL	YGYSTRVVDL	YGYSTRVVDL	YGYSTRVVDL					YGYSTRVVDL
YGYSTRVVD	YGYSTRVVD	YGYSTRVVD		YGYSTRVVD	YGYSTRVVD		YGYSTRVVD	YGYSTRVVD	YGYSTRVVD	YGYSTRVVD	YGYSTRVVD	YGYSTRVVD	YGYSTRVVD	YGYSTRVVD					YGYSTRVVD
TVKLNKETTYDEIKKVVKAAAEGKLKGVLGYTED		TVKLNKETTYDEIKKVVKAAAEGKLKGVLGYTED			TVKLNKETTYDEIKKVVKAAAEGKLKGVLGYTED		TVKLNKETTYDEIKKVVKAAAEGKLKGVLGYTED				TVKLNKETTYDEIKKVVKAAAEGKLKGVLGYTED		TVKLNKETTYDEIKKVVKAAAEGKLKGVLGYTED	TVKLNKETTYDEIKKVVKAAAEGKLKGVLGYTED	TVKLNKETTYDEIKKVVKAAAEGKLKGVLGYTED	TVKLNKETTYDEIKKVVKAAAEGKLKGVLGYTED			TVKLNKETTYDEIKKVVKAAAEGKLKGVLGYTED			TVKLNKETTYDEIKKVVKAAAEGKLKGVLGYTED
VALNDPFISND		VALNDPFISND		VALNDPFISND		VALNDPFISND	VALNDPFISND		VALNDPFISND		VALNDPFISND			VALNDPFISND	VALNDPFISND		VALNDPFISND		VALNDPFISND	VALNDPFISND
VDLTVKL	VDLTVKL	VDLTVKL		VDLTVKL	VDLTVKL	VDLTVKL	VDLTVKL	VDLTVKL			VDLTVKL	VDLTVKL	VDLTVKL	VDLTVKL	VDLTVKL	VDLTVKL			VDLTVKL			VDLTVKL	VDLTVKL
VMGVNE	VMGVNE	VMGVNE	VMGVNE		VMGVNE		VMGVNE	VMGVNE	VMGVNE	VMGVNE			VMGVNE	VMGVNE	VMGVNE	VMGVNE	VMGVNE		VMGVNE	VMGVNE			VMGVNE
VMRIALQRKNVEV		VMRIALQRKNVEV	VMRIALQRKNVEV		VMRIALQRKNVEV	VMRIALQRKNVEV	VMRIALQRKNVEV						VMRIALQRKNVEV			VMRIALQRKNVEV	VMRIALQRKNVEV		VMRIALQRKNVEV				VMRIALQRKNVEV
VKLVSW	VKLVSW	VKLVSW	VKLVSW	VKLVSW	VKLVSW	VKLVSW	VKLVSW	VKLVSW			VKLVSW	VKLVSW	VKLVSW	VKLVSW	VKLVSW		VKLVSW				VKLVSW
FGIEEGL	FGIEEGL	FGIEEGL	FGIEEGL				FGIEEGL		FGIEEGL		FGIEEGL	FGIEEGL	FGIEEGL	FGIEEGL	FGIEEGL	FGIEEGL	FGIEEGL	FGIEEGL	FGIEEGL	FGIEEGL		FGIEEGL
ERDPANLPWASL		ERDPANLPWASL			ERDPANLPWASL	ERDPANLPWASL	ERDPANLPWASL	ERDPANLPWASL	ERDPANLPWASL		ERDPANLPWASL			ERDPANLPWASL			ERDPANLPWASL	ERDPANLPWASL
FGIEEGLM	FGIEEGLM	FGIEEGLM	FGIEEGLM				FGIEEGLM		FGIEEGLM			FGIEEGLM	FGIEEGLM	FGIEEGLM	FGIEEGLM	FGIEEGLM	FGIEEGLM	FGIEEGLM	FGIEEGLM	FGIEEGLM
FRVPTVDVS	FRVPTVDVS	FRVPTVDVS		FRVPTVDVS		FRVPTVDVS	FRVPTVDVS	FRVPTVDVS	FRVPTVDVS	FRVPTVDVS	FRVPTVDVS	FRVPTVDVS		FRVPTVDVS					FRVPTVDVS
FRVPTVDVSV	FRVPTVDVSV	FRVPTVDVSV		FRVPTVDVSV		FRVPTVDVSV	FRVPTVDVSV	FRVPTVDVSV	FRVPTVDVSV	FRVPTVDVSV	FRVPTVDVSV	FRVPTVDVSV		FRVPTVDVSV					FRVPTVDVSV
FRVPTVDVSVVD	FRVPTVDVSVVD	FRVPTVDVSVVD		FRVPTVDVSVVD		FRVPTVDVSVVD	FRVPTVDVSVVD	FRVPTVDVSVVD	FRVPTVDVSVVD	FRVPTVDVSVVD	FRVPTVDVSVVD	FRVPTVDVSVVD		FRVPTVDVSVVD					FRVPTVDVSVVD
FRVPTVDV	FRVPTVDV	FRVPTVDV		FRVPTVDV		FRVPTVDV	FRVPTVDV	FRVPTVDV	FRVPTVDV	FRVPTVDV	FRVPTVDV	FRVPTVDV		FRVPTVDV		FRVPTVDV			FRVPTVDV			FRVPTVDV
FKYDSTHGRYAGE		FKYDSTHGRYAGE						FKYDSTHGRYAGE		FKYDSTHGRYAGE	FKYDSTHGRYAGE	FKYDSTHGRYAGE	FKYDSTHGRYAGE	FKYDSTHGRYAGE				FKYDSTHGRYAGE	FKYDSTHGRYAGE
FKYDSTHGRYAGEVSHDDKHIIVDGHKIAT		FKYDSTHGRYAGEVSHDDKHIIVDGHKIAT								FKYDSTHGRYAGEVSHDDKHIIVDGHKIAT	FKYDSTHGRYAGEVSHDDKHIIVDGHKIAT	FKYDSTHGRYAGEVSHDDKHIIVDGHKIAT	FKYDSTHGRYAGEVSHDDKHIIVDGHKIAT	FKYDSTHGRYAGEVSHDDKHIIVDGHKIAT					FKYDSTHGRYAGEVSHDDKHIIVDGHKIAT
FKYDSTHGRYAGEVSHDDKHIIVDGHKIATF		FKYDSTHGRYAGEVSHDDKHIIVDGHKIATF								FKYDSTHGRYAGEVSHDDKHIIVDGHKIATF	FKYDSTHGRYAGEVSHDDKHIIVDGHKIATF	FKYDSTHGRYAGEVSHDDKHIIVDGHKIATF	FKYDSTHGRYAGEVSHDDKHIIVDGHKIATF	FKYDSTHGRYAGEVSHDDKHIIVDGHKIATF					FKYDSTHGRYAGEVSHDDKHIIVDGHKIATF
FKELDTAQKHIDAGAKKVVITAPSSTAPMF		FKELDTAQKHIDAGAKKVVITAPSSTAPMF										FKELDTAQKHIDAGAKKVVITAPSSTAPMF			FKELDTAQKHIDAGAKKVVITAPSSTAPMF				FKELDTAQKHIDAGAKKVVITAPSSTAPMF
FQERDPANLPWASL		FQERDPANLPWASL				FQERDPANLPWASL	FQERDPANLPWASL	FQERDPANLPWASL	FQERDPANLPWASL		FQERDPANLPWASL						FQERDPANLPWASL	FQERDPANLPWASL
FQERDPANLPWASLN		FQERDPANLPWASLN				FQERDPANLPWASLN	FQERDPANLPWASLN	FQERDPANLPWASLN	FQERDPANLPWASLN		FQERDPANLPWASLN						FQERDPANLPWASLN	FQERDPANLPWASLN
APLAKVINDAF		APLAKVINDAF		APLAKVINDAF		APLAKVINDAF	APLAKVINDAF				APLAKVINDAF			APLAKVINDAF	APLAKVINDAF	APLAKVINDAF	APLAKVINDAF		APLAKVINDAF			APLAKVINDAF
AQKHIDAGAKKVVITAPSSTAPMF		AQKHIDAGAKKVVITAPSSTAPMF		AQKHIDAGAKKVVITAPSSTAPMF						AQKHIDAGAKKVVITAPSSTAPMF		AQKHIDAGAKKVVITAPSSTAPMF			AQKHIDAGAKKVVITAPSSTAPMF				AQKHIDAGAKKVVITAPSSTAPMF
DEIKKVVKAAAEGKLKGVLGYTED		DEIKKVVKAAAEGKLKGVLGYTED			DEIKKVVKAAAEGKLKGVLGYTED		DEIKKVVKAAAEGKLKGVLGYTED				DEIKKVVKAAAEGKLKGVLGYTED	DEIKKVVKAAAEGKLKGVLGYTED	DEIKKVVKAAAEGKLKGVLGYTED	DEIKKVVKAAAEGKLKGVLGYTED	DEIKKVVKAAAEGKLKGVLGYTED	DEIKKVVKAAAEGKLKGVLGYTED			DEIKKVVKAAAEGKLKGVLGYTED			DEIKKVVKAAAEGKLKGVLGYTED
DTAQKHIDAGAKKVVITAPSSTAPMF		DTAQKHIDAGAKKVVITAPSSTAPMF		DTAQKHIDAGAKKVVITAPSSTAPMF						DTAQKHIDAGAKKVVITAPSSTAPMF		DTAQKHIDAGAKKVVITAPSSTAPMF			DTAQKHIDAGAKKVVITAPSSTAPMF				DTAQKHIDAGAKKVVITAPSSTAPMF
DAAAGIQLSPKF		DAAAGIQLSPKF		DAAAGIQLSPKF			DAAAGIQLSPKF				DAAAGIQLSPKF	DAAAGIQLSPKF			DAAAGIQLSPKF		DAAAGIQLSPKF	DAAAGIQLSPKF	DAAAGIQLSPKF
LGDSNSSIF	LGDSNSSIF	LGDSNSSIF		LGDSNSSIF			LGDSNSSIF		LGDSNSSIF		LGDSNSSIF		LGDSNSSIF	LGDSNSSIF	LGDSNSSIF		LGDSNSSIF	LGDSNSSIF	LGDSNSSIF	LGDSNSSIF
IDSTGVF	IDSTGVF	IDSTGVF		IDSTGVF			IDSTGVF		IDSTGVF	IDSTGVF	IDSTGVF	IDSTGVF	IDSTGVF	IDSTGVF	IDSTGVF				IDSTGVF	IDSTGVF
IDSTGVFKELDTAQKHIDAGAKKVVITAPSSTAPMF		IDSTGVFKELDTAQKHIDAGAKKVVITAPSSTAPMF										IDSTGVFKELDTAQKHIDAGAKKVVITAPSSTAPMF			IDSTGVFKELDTAQKHIDAGAKKVVITAPSSTAPMF				IDSTGVFKELDTAQKHIDAGAKKVVITAPSSTAPMF
IQLSPKF	IQLSPKF	IQLSPKF	IQLSPKF	IQLSPKF		IQLSPKF	IQLSPKF				IQLSPKF	IQLSPKF			IQLSPKF		IQLSPKF	IQLSPKF	IQLSPKF		IQLSPKF
KELDTAQKHIDAGAKKVVITAPSSTAPMF		KELDTAQKHIDAGAKKVVITAPSSTAPMF										KELDTAQKHIDAGAKKVVITAPSSTAPMF			KELDTAQKHIDAGAKKVVITAPSSTAPMF				KELDTAQKHIDAGAKKVVITAPSSTAPMF
KELDTAQKHIDAGAKKVVITAPSSTAPMF		KELDTAQKHIDAGAKKVVITAPSSTAPMF										KELDTAQKHIDAGAKKVVITAPSSTAPMF			KELDTAQKHIDAGAKKVVITAPSSTAPMF				KELDTAQKHIDAGAKKVVITAPSSTAPMF
GIEEGLM	GIEEGLM	GIEEGLM	GIEEGLM		GIEEGLM		GIEEGLM		GIEEGLM			GIEEGLM	GIEEGLM	GIEEGLM	GIEEGLM	GIEEGLM	GIEEGLM	GIEEGLM	GIEEGLM	GIEEGLM			GIEEGLM
GIEEGLM	GIEEGLM	GIEEGLM	GIEEGLM		GIEEGLM		GIEEGLM		GIEEGLM			GIEEGLM	GIEEGLM	GIEEGLM	GIEEGLM	GIEEGLM	GIEEGLM	GIEEGLM	GIEEGLM	GIEEGLM			GIEEGLM
IAIDSTGVFKELDTAQKHIDAGAKKVVITAPSSTAPMF		IAIDSTGVFKELDTAQKHIDAGAKKVVITAPSSTAPMF										IAIDSTGVFKELDTAQKHIDAGAKKVVITAPSSTAPMF			IAIDSTGVFKELDTAQKHIDAGAKKVVITAPSSTAPMF				IAIDSTGVFKELDTAQKHIDAGAKKVVITAPSSTAPMF
IAIDSTGVFKELDTAQKHIDAGAKKVVITAPSSTAPMF		IAIDSTGVFKELDTAQKHIDAGAKKVVITAPSSTAPMF										IAIDSTGVFKELDTAQKHIDAGAKKVVITAPSSTAPMF			IAIDSTGVFKELDTAQKHIDAGAKKVVITAPSSTAPMF				IAIDSTGVFKELDTAQKHIDAGAKKVVITAPSSTAPMF
KVLPELQGKLTGMA		KVLPELQGKLTGMA	KVLPELQGKLTGMA		KVLPELQGKLTGMA		KVLPELQGKLTGMA	KVLPELQGKLTGMA				KVLPELQGKLTGMA			KVLPELQGKLTGMA	KVLPELQGKLTGMA			KVLPELQGKLTGMA				KVLPELQGKLTGMA
KIVSNASCTTNCL			KIVSNASCTTNCL	KIVSNASCTTNCL	KIVSNASCTTNCL	KIVSNASCTTNCL	KIVSNASCTTNCL				KIVSNASCTTNCL		KIVSNASCTTNCL	KIVSNASCTTNCL	KIVSNASCTTNCL				KIVSNASCTTNCL		KIVSNASCTTNCL		KIVSNASCTTNCL
KIVSNASCTTNCLAPLAKVINDA				KIVSNASCTTNCLAPLAKVINDA	KIVSNASCTTNCLAPLAKVINDA	KIVSNASCTTNCLAPLAKVINDA	KIVSNASCTTNCLAPLAKVINDA				KIVSNASCTTNCLAPLAKVINDA			KIVSNASCTTNCLAPLAKVINDA	KIVSNASCTTNCLAPLAKVINDA				KIVSNASCTTNCLAPLAKVINDA				KIVSNASCTTNCLAPLAKVINDA
KIVSNASCTTNCLAPLAKVINDAF				KIVSNASCTTNCLAPLAKVINDAF		KIVSNASCTTNCLAPLAKVINDAF	KIVSNASCTTNCLAPLAKVINDAF				KIVSNASCTTNCLAPLAKVINDAF			KIVSNASCTTNCLAPLAKVINDAF	KIVSNASCTTNCLAPLAKVINDAF				KIVSNASCTTNCLAPLAKVINDAF
NVLRIINEPTA		NVLRIINEPTA	NVLRIINEPTA		NVLRIINEPTA	NVLRIINEPTA	NVLRIINEPTA		NVLRIINEPTA		NVLRIINEPTA			NVLRIINEPTA		NVLRIINEPTA			NVLRIINEPTA			NVLRIINEPTA	NVLRIINEPTA
NVLRIINEPTAAA		NVLRIINEPTAAA	NVLRIINEPTAAA		NVLRIINEPTAAA	NVLRIINEPTAAA	NVLRIINEPTAAA		NVLRIINEPTAAA		NVLRIINEPTAAA			NVLRIINEPTAAA		NVLRIINEPTAAA			NVLRIINEPTAAA			NVLRIINEPTAAA	NVLRIINEPTAAA
SIEDGIF	SIEDGIF	SIEDGIF					SIEDGIF		SIEDGIF	SIEDGIF	SIEDGIF	SIEDGIF	SIEDGIF	SIEDGIF	SIEDGIF		SIEDGIF	SIEDGIF	SIEDGIF	SIEDGIF
RSTLDPVEKVLRDAKL		RSTLDPVEKVLRDAKL			RSTLDPVEKVLRDAKL	RSTLDPVEKVLRDAKL	RSTLDPVEKVLRDAKL	RSTLDPVEKVLRDAKL			RSTLDPVEKVLRDAKL	RSTLDPVEKVLRDAKL		RSTLDPVEKVLRDAKL					RSTLDPVEKVLRDAKL				RSTLDPVEKVLRDAKL
RVDIIANDQGNRTTPSF		RVDIIANDQGNRTTPSF		RVDIIANDQGNRTTPSF			RVDIIANDQGNRTTPSF		RVDIIANDQGNRTTPSF	RVDIIANDQGNRTTPSF	RVDIIANDQGNRTTPSF								RVDIIANDQGNRTTPSF
LRIINEPTA		LRIINEPTA	LRIINEPTA		LRIINEPTA	LRIINEPTA	LRIINEPTA		LRIINEPTA		LRIINEPTA			LRIINEPTA		LRIINEPTA		LRIINEPTA	LRIINEPTA			LRIINEPTA	LRIINEPTA
LRIINEPTAA		LRIINEPTAA	LRIINEPTAA		LRIINEPTAA	LRIINEPTAA	LRIINEPTAA		LRIINEPTAA		LRIINEPTAA			LRIINEPTAA		LRIINEPTAA		LRIINEPTAA	LRIINEPTAA			LRIINEPTAA	LRIINEPTAA
LRIINEPTAAA		LRIINEPTAAA	LRIINEPTAAA		LRIINEPTAAA	LRIINEPTAAA	LRIINEPTAAA		LRIINEPTAAA		LRIINEPTAAA			LRIINEPTAAA		LRIINEPTAAA		LRIINEPTAAA	LRIINEPTAAA			LRIINEPTAAA	LRIINEPTAAA
NDSQRQATKDAGTIAGL		NDSQRQATKDAGTIAGL		NDSQRQATKDAGTIAGL	NDSQRQATKDAGTIAGL		NDSQRQATKDAGTIAGL				NDSQRQATKDAGTIAGL		NDSQRQATKDAGTIAGL					NDSQRQATKDAGTIAGL	NDSQRQATKDAGTIAGL				NDSQRQATKDAGTIAGL
NDSQRQATKDAGTIAGLNV		NDSQRQATKDAGTIAGLNV		NDSQRQATKDAGTIAGLNV	NDSQRQATKDAGTIAGLNV		NDSQRQATKDAGTIAGLNV				NDSQRQATKDAGTIAGLNV		NDSQRQATKDAGTIAGLNV						NDSQRQATKDAGTIAGLNV				NDSQRQATKDAGTIAGLNV
SYLGAKVNDAVVTVPAY		SYLGAKVNDAVVTVPAY		SYLGAKVNDAVVTVPAY	SYLGAKVNDAVVTVPAY		SYLGAKVNDAVVTVPAY	SYLGAKVNDAVVTVPAY			SYLGAKVNDAVVTVPAY			SYLGAKVNDAVVTVPAY	SYLGAKVNDAVVTVPAY				SYLGAKVNDAVVTVPAY
VTDYFNGKEPNRSINPDEA		VTDYFNGKEPNRSINPDEA					VTDYFNGKEPNRSINPDEA			VTDYFNGKEPNRSINPDEA	VTDYFNGKEPNRSINPDEA			VTDYFNGKEPNRSINPDEA					VTDYFNGKEPNRSINPDEA
YQAGGAPGGAAGGAPGGFPGGAPPAPEAEGPTVE		YQAGGAPGGAAGGAPGGFPGGAPPAPEAEGPTVE	YQAGGAPGGAAGGAPGGFPGGAPPAPEAEGPTVE				YQAGGAPGGAAGGAPGGFPGGAPPAPEAEGPTVE	YQAGGAPGGAAGGAPGGFPGGAPPAPEAEGPTVE	YQAGGAPGGAAGGAPGGFPGGAPPAPEAEGPTVE	YQAGGAPGGAAGGAPGGFPGGAPPAPEAEGPTVE	YQAGGAPGGAAGGAPGGFPGGAPPAPEAEGPTVE	YQAGGAPGGAAGGAPGGFPGGAPPAPEAEGPTVE			YQAGGAPGGAAGGAPGGFPGGAPPAPEAEGPTVE	YQAGGAPGGAAGGAPGGFPGGAPPAPEAEGPTVE			YQAGGAPGGAAGGAPGGFPGGAPPAPEAEGPTVE	YQAGGAPGGAAGGAPGGFPGGAPPAPEAEGPTVE		YQAGGAPGGAAGGAPGGFPGGAPPAPEAEGPTVE
YSLKNTISEAGDKLEQADKDTVTKKAEETISWL		YSLKNTISEAGDKLEQADKDTVTKKAEETISWL			YSLKNTISEAGDKLEQADKDTVTKKAEETISWL		YSLKNTISEAGDKLEQADKDTVTKKAEETISWL				YSLKNTISEAGDKLEQADKDTVTKKAEETISWL		YSLKNTISEAGDKLEQADKDTVTKKAEETISWL		YSLKNTISEAGDKLEQADKDTVTKKAEETISWL
YADNQPGVL		YADNQPGVL		YADNQPGVL	YADNQPGVL		YADNQPGVL	YADNQPGVL	YADNQPGVL		YADNQPGVL				YADNQPGVL	YADNQPGVL	YADNQPGVL		YADNQPGVL	YADNQPGVL		YADNQPGVL
VAFTDTERLIGDAAKNQAAMNPSNTVF		VAFTDTERLIGDAAKNQAAMNPSNTVF					VAFTDTERLIGDAAKNQAAMNPSNTVF												VAFTDTERLIGDAAKNQAAMNPSNTVF
VAFTDTERLIGDAAKNQAAMNPSNTVF		VAFTDTERLIGDAAKNQAAMNPSNTVF					VAFTDTERLIGDAAKNQAAMNPSNTVF												VAFTDTERLIGDAAKNQAAMNPSNTVF
VAHFANDRVDIIANDQGNRTTPSF		VAHFANDRVDIIANDQGNRTTPSF		VAHFANDRVDIIANDQGNRTTPSF					VAHFANDRVDIIANDQGNRTTPSF	VAHFANDRVDIIANDQGNRTTPSF	VAHFANDRVDIIANDQGNRTTPSF								VAHFANDRVDIIANDQGNRTTPSF
VAFTDTERL		VAFTDTERL				VAFTDTERL	VAFTDTERL	VAFTDTERL	VAFTDTERL		VAFTDTERL	VAFTDTERL	VAFTDTERL	VAFTDTERL		VAFTDTERL			VAFTDTERL			VAFTDTERL
VAEAEKFKEEDEKESQRIASKNQL		VAEAEKFKEEDEKESQRIASKNQL				VAEAEKFKEEDEKESQRIASKNQL	VAEAEKFKEEDEKESQRIASKNQL				VAEAEKFKEEDEKESQRIASKNQL		VAEAEKFKEEDEKESQRIASKNQL				VAEAEKFKEEDEKESQRIASKNQL		VAEAEKFKEEDEKESQRIASKNQL
VGGSTRIPKVQKLVTDYFNGKEPNRSINPDEA		VGGSTRIPKVQKLVTDYFNGKEPNRSINPDEA					VGGSTRIPKVQKLVTDYFNGKEPNRSINPDEA				VGGSTRIPKVQKLVTDYFNGKEPNRSINPDEA								VGGSTRIPKVQKLVTDYFNGKEPNRSINPDEA
ERLIGDAAKNQAAMNPSNTVF		ERLIGDAAKNQAAMNPSNTVF					ERLIGDAAKNQAAMNPSNTVF												ERLIGDAAKNQAAMNPSNTVF
ERLIGDAAKNQAAMNPSNTVF		ERLIGDAAKNQAAMNPSNTVF					ERLIGDAAKNQAAMNPSNTVF												ERLIGDAAKNQAAMNPSNTVF
EVKATAGDTHLGGEDFDNRLVNHF		EVKATAGDTHLGGEDFDNRLVNHF						EVKATAGDTHLGGEDFDNRLVNHF			EVKATAGDTHLGGEDFDNRLVNHF		EVKATAGDTHLGGEDFDNRLVNHF	EVKATAGDTHLGGEDFDNRLVNHF		EVKATAGDTHLGGEDFDNRLVNHF			EVKATAGDTHLGGEDFDNRLVNHF			EVKATAGDTHLGGEDFDNRLVNHF
FDLGGGTF	FDLGGGTF	FDLGGGTF		FDLGGGTF			FDLGGGTF	FDLGGGTF	FDLGGGTF		FDLGGGTF	FDLGGGTF	FDLGGGTF	FDLGGGTF	FDLGGGTF	FDLGGGTF		FDLGGGTF	FDLGGGTF	FDLGGGTF		FDLGGGTF
FEGIDF	FEGIDF	FEGIDF					FEGIDF		FEGIDF	FEGIDF	FEGIDF	FEGIDF	FEGIDF	FEGIDF	FEGIDF	FEGIDF	FEGIDF	FEGIDF	FEGIDF	FEGIDF		FEGIDF
ERLIGDAAKNQAAM		ERLIGDAAKNQAAM			ERLIGDAAKNQAAM		ERLIGDAAKNQAAM						ERLIGDAAKNQAAM			ERLIGDAAKNQAAM	ERLIGDAAKNQAAM	ERLIGDAAKNQAAM	ERLIGDAAKNQAAM				ERLIGDAAKNQAAM
EAEKFKEEDEKESQRIASKNQL		EAEKFKEEDEKESQRIASKNQL				EAEKFKEEDEKESQRIASKNQL	EAEKFKEEDEKESQRIASKNQL				EAEKFKEEDEKESQRIASKNQL		EAEKFKEEDEKESQRIASKNQL				EAEKFKEEDEKESQRIASKNQL	EAEKFKEEDEKESQRIASKNQL	EAEKFKEEDEKESQRIASKNQL
DVAPLSL		DVAPLSL		DVAPLSL	DVAPLSL	DVAPLSL	DVAPLSL	DVAPLSL	DVAPLSL		DVAPLSL	DVAPLSL		DVAPLSL	DVAPLSL		DVAPLSL		DVAPLSL	DVAPLSL			DVAPLSL
DVAPLSLG		DVAPLSLG		DVAPLSLG	DVAPLSLG		DVAPLSLG	DVAPLSLG	DVAPLSLG		DVAPLSLG	DVAPLSLG		DVAPLSLG	DVAPLSLG		DVAPLSLG		DVAPLSLG	DVAPLSLG			DVAPLSLG
DYFNGKEPNRSINPDE	DYFNGKEPNRSINPDE	DYFNGKEPNRSINPDE					DYFNGKEPNRSINPDE			DYFNGKEPNRSINPDE	DYFNGKEPNRSINPDE			DYFNGKEPNRSINPDE			DYFNGKEPNRSINPDE	DYFNGKEPNRSINPDE	DYFNGKEPNRSINPDE
DYFNGKEPNRSINPDEA		DYFNGKEPNRSINPDEA					DYFNGKEPNRSINPDEA			DYFNGKEPNRSINPDEA	DYFNGKEPNRSINPDEA			DYFNGKEPNRSINPDEA			DYFNGKEPNRSINPDEA	DYFNGKEPNRSINPDEA	DYFNGKEPNRSINPDEA
DYFNGKEPNRSINPDEAVAYGAAVQ		DYFNGKEPNRSINPDEAVAYGAAVQ					DYFNGKEPNRSINPDEAVAYGAAVQ			DYFNGKEPNRSINPDEAVAYGAAVQ	DYFNGKEPNRSINPDEAVAYGAAVQ						DYFNGKEPNRSINPDEAVAYGAAVQ		DYFNGKEPNRSINPDEAVAYGAAVQ
ELSGIPPAPRGVPQIE		ELSGIPPAPRGVPQIE	ELSGIPPAPRGVPQIE		ELSGIPPAPRGVPQIE		ELSGIPPAPRGVPQIE		ELSGIPPAPRGVPQIE		ELSGIPPAPRGVPQIE	ELSGIPPAPRGVPQIE					ELSGIPPAPRGVPQIE		ELSGIPPAPRGVPQIE				ELSGIPPAPRGVPQIE
ELSGIPPAPRGVPQIEVT		ELSGIPPAPRGVPQIEVT	ELSGIPPAPRGVPQIEVT		ELSGIPPAPRGVPQIEVT		ELSGIPPAPRGVPQIEVT		ELSGIPPAPRGVPQIEVT		ELSGIPPAPRGVPQIEVT	ELSGIPPAPRGVPQIEVT							ELSGIPPAPRGVPQIEVT				ELSGIPPAPRGVPQIEVT
FRSTLDPVE	FRSTLDPVE	FRSTLDPVE				FRSTLDPVE	FRSTLDPVE	FRSTLDPVE	FRSTLDPVE		FRSTLDPVE	FRSTLDPVE		FRSTLDPVE					FRSTLDPVE
FRSTLDPVEKVLRD	FRSTLDPVEKVLRD	FRSTLDPVEKVLRD				FRSTLDPVEKVLRD	FRSTLDPVEKVLRD	FRSTLDPVEKVLRD			FRSTLDPVEKVLRD	FRSTLDPVEKVLRD		FRSTLDPVEKVLRD					FRSTLDPVEKVLRD
FRSTLDPVEKVLRDAKL		FRSTLDPVEKVLRDAKL				FRSTLDPVEKVLRDAKL	FRSTLDPVEKVLRDAKL	FRSTLDPVEKVLRDAKL			FRSTLDPVEKVLRDAKL	FRSTLDPVEKVLRDAKL		FRSTLDPVEKVLRDAKL					FRSTLDPVEKVLRDAKL
FRSTLDPVEKVLRDAKLDKSQVDE		FRSTLDPVEKVLRDAKLDKSQVDE				FRSTLDPVEKVLRDAKLDKSQVDE	FRSTLDPVEKVLRDAKLDKSQVDE	FRSTLDPVEKVLRDAKLDKSQVDE			FRSTLDPVEKVLRDAKLDKSQVDE	FRSTLDPVEKVLRDAKLDKSQVDE							FRSTLDPVEKVLRDAKLDKSQVDE
FNDSQRQATKDAGTIAGL		FNDSQRQATKDAGTIAGL		FNDSQRQATKDAGTIAGL			FNDSQRQATKDAGTIAGL				FNDSQRQATKDAGTIAGL		FNDSQRQATKDAGTIAGL					FNDSQRQATKDAGTIAGL	FNDSQRQATKDAGTIAGL
FNDSQRQATKDAGTIAGLNV		FNDSQRQATKDAGTIAGLNV		FNDSQRQATKDAGTIAGLNV			FNDSQRQATKDAGTIAGLNV				FNDSQRQATKDAGTIAGLNV		FNDSQRQATKDAGTIAGLNV						FNDSQRQATKDAGTIAGLNV
AAILTGDESSKTQDL		AAILTGDESSKTQDL			AAILTGDESSKTQDL		AAILTGDESSKTQDL				AAILTGDESSKTQDL	AAILTGDESSKTQDL	AAILTGDESSKTQDL		AAILTGDESSKTQDL			AAILTGDESSKTQDL	AAILTGDESSKTQDL				AAILTGDESSKTQDL
AAILTGDESSKTQDLLL		AAILTGDESSKTQDLLL			AAILTGDESSKTQDLLL		AAILTGDESSKTQDLLL				AAILTGDESSKTQDLLL	AAILTGDESSKTQDLLL	AAILTGDESSKTQDLLL		AAILTGDESSKTQDLLL			AAILTGDESSKTQDLLL	AAILTGDESSKTQDLLL				AAILTGDESSKTQDLLL
DSNTTASKEEFDDKLKE		DSNTTASKEEFDDKLKE				DSNTTASKEEFDDKLKE	DSNTTASKEEFDDKLKE	DSNTTASKEEFDDKLKE			DSNTTASKEEFDDKLKE		DSNTTASKEEFDDKLKE	DSNTTASKEEFDDKLKE	DSNTTASKEEFDDKLKE			DSNTTASKEEFDDKLKE	DSNTTASKEEFDDKLKE
DSNTTASKEEFDDKLKELQD		DSNTTASKEEFDDKLKELQD				DSNTTASKEEFDDKLKELQD	DSNTTASKEEFDDKLKELQD	DSNTTASKEEFDDKLKELQD			DSNTTASKEEFDDKLKELQD		DSNTTASKEEFDDKLKELQD		DSNTTASKEEFDDKLKELQD			DSNTTASKEEFDDKLKELQD	DSNTTASKEEFDDKLKELQD
DLGGGTF	DLGGGTF	DLGGGTF		DLGGGTF			DLGGGTF	DLGGGTF	DLGGGTF		DLGGGTF	DLGGGTF	DLGGGTF	DLGGGTF	DLGGGTF	DLGGGTF		DLGGGTF	DLGGGTF	DLGGGTF		DLGGGTF
AVVTVPAY		AVVTVPAY	AVVTVPAY	AVVTVPAY	AVVTVPAY	AVVTVPAY	AVVTVPAY	AVVTVPAY	AVVTVPAY	AVVTVPAY	AVVTVPAY	AVVTVPAY		AVVTVPAY	AVVTVPAY	AVVTVPAY			AVVTVPAY	AVVTVPAY	AVVTVPAY	AVVTVPAY
AVVTVPAYF		AVVTVPAYF	AVVTVPAYF	AVVTVPAYF		AVVTVPAYF	AVVTVPAYF	AVVTVPAYF	AVVTVPAYF	AVVTVPAYF	AVVTVPAYF	AVVTVPAYF		AVVTVPAYF	AVVTVPAYF	AVVTVPAYF			AVVTVPAYF	AVVTVPAYF	AVVTVPAYF	AVVTVPAYF
IGDAAKNQAAMNPSNTVF		IGDAAKNQAAMNPSNTVF		IGDAAKNQAAMNPSNTVF			IGDAAKNQAAMNPSNTVF			IGDAAKNQAAMNPSNTVF					IGDAAKNQAAMNPSNTVF				IGDAAKNQAAMNPSNTVF
IGDAAKNQAAMNPSNTVF		IGDAAKNQAAMNPSNTVF		IGDAAKNQAAMNPSNTVF			IGDAAKNQAAMNPSNTVF			IGDAAKNQAAMNPSNTVF					IGDAAKNQAAMNPSNTVF				IGDAAKNQAAMNPSNTVF
LGKFELSGIPPAPRGVPQIE		LGKFELSGIPPAPRGVPQIE	LGKFELSGIPPAPRGVPQIE				LGKFELSGIPPAPRGVPQIE				LGKFELSGIPPAPRGVPQIE	LGKFELSGIPPAPRGVPQIE					LGKFELSGIPPAPRGVPQIE		LGKFELSGIPPAPRGVPQIE
LDVAPLSL		LDVAPLSL		LDVAPLSL	LDVAPLSL	LDVAPLSL	LDVAPLSL	LDVAPLSL	LDVAPLSL		LDVAPLSL	LDVAPLSL		LDVAPLSL	LDVAPLSL		LDVAPLSL		LDVAPLSL	LDVAPLSL			LDVAPLSL
LDVAPLSLG		LDVAPLSLG		LDVAPLSLG	LDVAPLSLG		LDVAPLSLG	LDVAPLSLG	LDVAPLSLG		LDVAPLSLG	LDVAPLSLG		LDVAPLSLG	LDVAPLSLG		LDVAPLSLG		LDVAPLSLG	LDVAPLSLG			LDVAPLSLG
IDVDGKPQIQVE	IDVDGKPQIQVE	IDVDGKPQIQVE			IDVDGKPQIQVE		IDVDGKPQIQVE			IDVDGKPQIQVE	IDVDGKPQIQVE	IDVDGKPQIQVE			IDVDGKPQIQVE	IDVDGKPQIQVE	IDVDGKPQIQVE		IDVDGKPQIQVE			IDVDGKPQIQVE	IDVDGKPQIQVE
IQVFEGERAKTKDNNL		IQVFEGERAKTKDNNL					IQVFEGERAKTKDNNL				IQVFEGERAKTKDNNL		IQVFEGERAKTKDNNL			IQVFEGERAKTKDNNL			IQVFEGERAKTKDNNL			IQVFEGERAKTKDNNL
IQVFEGERAKTKDNNLLGKF		IQVFEGERAKTKDNNLLGKF					IQVFEGERAKTKDNNLLGKF				IQVFEGERAKTKDNNLLGKF		IQVFEGERAKTKDNNLLGKF			IQVFEGERAKTKDNNLLGKF			IQVFEGERAKTKDNNLLGKF			IQVFEGERAKTKDNNLLGKF
IQVFEGERAKTKDNNLLGKFELSGIPPAPRGVPQIE		IQVFEGERAKTKDNNLLGKFELSGIPPAPRGVPQIE					IQVFEGERAKTKDNNLLGKFELSGIPPAPRGVPQIE				IQVFEGERAKTKDNNLLGKFELSGIPPAPRGVPQIE								IQVFEGERAKTKDNNLLGKFELSGIPPAPRGVPQIE
LQDIANPIM		LQDIANPIM		LQDIANPIM	LQDIANPIM	LQDIANPIM	LQDIANPIM		LQDIANPIM						LQDIANPIM	LQDIANPIM	LQDIANPIM	LQDIANPIM	LQDIANPIM	LQDIANPIM			LQDIANPIM
LANPIM		LANPIM	LANPIM	LANPIM	LANPIM	LANPIM	LANPIM		LANPIM					LANPIM	LANPIM	LANPIM	LANPIM	LANPIM	LANPIM	LANPIM	LANPIM		LANPIM
GKMKETAESYLGA		GKMKETAESYLGA	GKMKETAESYLGA		GKMKETAESYLGA		GKMKETAESYLGA	GKMKETAESYLGA				GKMKETAESYLGA	GKMKETAESYLGA	GKMKETAESYLGA	GKMKETAESYLGA			GKMKETAESYLGA	GKMKETAESYLGA
GKMKETAESYLGAKVND		GKMKETAESYLGAKVND			GKMKETAESYLGAKVND		GKMKETAESYLGAKVND	GKMKETAESYLGAKVND					GKMKETAESYLGAKVND	GKMKETAESYLGAKVND	GKMKETAESYLGAKVND				GKMKETAESYLGAKVND
GIETAGGVM		GIETAGGVM	GIETAGGVM		GIETAGGVM		GIETAGGVM		GIETAGGVM	GIETAGGVM		GIETAGGVM	GIETAGGVM	GIETAGGVM	GIETAGGVM	GIETAGGVM			GIETAGGVM	GIETAGGVM			GIETAGGVM
GIETAGGVM		GIETAGGVM	GIETAGGVM		GIETAGGVM		GIETAGGVM		GIETAGGVM	GIETAGGVM		GIETAGGVM	GIETAGGVM	GIETAGGVM	GIETAGGVM	GIETAGGVM			GIETAGGVM	GIETAGGVM			GIETAGGVM
GAKVNDAVVTVPAY		GAKVNDAVVTVPAY		GAKVNDAVVTVPAY	GAKVNDAVVTVPAY		GAKVNDAVVTVPAY	GAKVNDAVVTVPAY		GAKVNDAVVTVPAY	GAKVNDAVVTVPAY			GAKVNDAVVTVPAY	GAKVNDAVVTVPAY	GAKVNDAVVTVPAY			GAKVNDAVVTVPAY			GAKVNDAVVTVPAY
GAKVNDAVVTVPAYF		GAKVNDAVVTVPAYF		GAKVNDAVVTVPAYF			GAKVNDAVVTVPAYF	GAKVNDAVVTVPAYF		GAKVNDAVVTVPAYF	GAKVNDAVVTVPAYF			GAKVNDAVVTVPAYF	GAKVNDAVVTVPAYF	GAKVNDAVVTVPAYF			GAKVNDAVVTVPAYF			GAKVNDAVVTVPAYF
KVNDAVVTVPAY		KVNDAVVTVPAY		KVNDAVVTVPAY	KVNDAVVTVPAY	KVNDAVVTVPAY	KVNDAVVTVPAY	KVNDAVVTVPAY		KVNDAVVTVPAY	KVNDAVVTVPAY			KVNDAVVTVPAY	KVNDAVVTVPAY	KVNDAVVTVPAY			KVNDAVVTVPAY			KVNDAVVTVPAY
PEAAAAGAAAVANQGKK		PEAAAAGAAAVANQGKK	PEAAAAGAAAVANQGKK		PEAAAAGAAAVANQGKK		PEAAAAGAAAVANQGKK	PEAAAAGAAAVANQGKK		PEAAAAGAAAVANQGKK	PEAAAAGAAAVANQGKK				PEAAAAGAAAVANQGKK	PEAAAAGAAAVANQGKK	PEAAAAGAAAVANQGKK		PEAAAAGAAAVANQGKK			PEAAAAGAAAVANQGKK	PEAAAAGAAAVANQGKK
PETESLAL		PETESLAL	PETESLAL		PETESLAL	PETESLAL	PETESLAL	PETESLAL	PETESLAL		PETESLAL	PETESLAL		PETESLAL	PETESLAL			PETESLAL	PETESLAL	PETESLAL			PETESLAL
PKLVLVRHGQSEWNEKNLFTG	PKLVLVRHGQSEWNEKNLFTG	PKLVLVRHGQSEWNEKNLFTG	PKLVLVRHGQSEWNEKNLFTG					PKLVLVRHGQSEWNEKNLFTG			PKLVLVRHGQSEWNEKNLFTG
RYKYVDPNVL	RYKYVDPNVL	RYKYVDPNVL		RYKYVDPNVL	RYKYVDPNVL	RYKYVDPNVL	RYKYVDPNVL	RYKYVDPNVL			RYKYVDPNVL			RYKYVDPNVL		RYKYVDPNVL	RYKYVDPNVL		RYKYVDPNVL			RYKYVDPNVL
NERHYGDLQGKDKAETLKKFGEEKFNT		NERHYGDLQGKDKAETLKKFGEEKFNT						NERHYGDLQGKDKAETLKKFGEEKFNT			NERHYGDLQGKDKAETLKKFGEEKFNT		NERHYGDLQGKDKAETLKKFGEEKFNT			NERHYGDLQGKDKAETLKKFGEEKFNT		NERHYGDLQGKDKAETLKKFGEEKFNT	NERHYGDLQGKDKAETLKKFGEEKFNT			NERHYGDLQGKDKAETLKKFGEEKFNT
NLKPSKPSYYLDPEAAAAGAAAVANQGKK		NLKPSKPSYYLDPEAAAAGAAAVANQGKK			NLKPSKPSYYLDPEAAAAGAAAVANQGKK		NLKPSKPSYYLDPEAAAAGAAAVANQGKK	NLKPSKPSYYLDPEAAAAGAAAVANQGKK			NLKPSKPSYYLDPEAAAAGAAAVANQGKK				NLKPSKPSYYLDPEAAAAGAAAVANQGKK		NLKPSKPSYYLDPEAAAAGAAAVANQGKK		NLKPSKPSYYLDPEAAAAGAAAVANQGKK
WRLNERHYGDL	WRLNERHYGDL	WRLNERHYGDL			WRLNERHYGDL			WRLNERHYGDL	WRLNERHYGDL		WRLNERHYGDL		WRLNERHYGDL	WRLNERHYGDL		WRLNERHYGDL	WRLNERHYGDL	WRLNERHYGDL				WRLNERHYGDL
WVDVKLSAKGQQEAARAGEL		WVDVKLSAKGQQEAARAGEL			WVDVKLSAKGQQEAARAGEL		WVDVKLSAKGQQEAARAGEL	WVDVKLSAKGQQEAARAGEL			WVDVKLSAKGQQEAARAGEL	WVDVKLSAKGQQEAARAGEL	WVDVKLSAKGQQEAARAGEL				WVDVKLSAKGQQEAARAGEL
WVDVKLSAKGQQEAARAGELL		WVDVKLSAKGQQEAARAGELL			WVDVKLSAKGQQEAARAGELL		WVDVKLSAKGQQEAARAGELL	WVDVKLSAKGQQEAARAGELL			WVDVKLSAKGQQEAARAGELL	WVDVKLSAKGQQEAARAGELL	WVDVKLSAKGQQEAARAGELL				WVDVKLSAKGQQEAARAGELL
VRHGQSEWNEKNL	VRHGQSEWNEKNL	VRHGQSEWNEKNL	VRHGQSEWNEKNL		VRHGQSEWNEKNL			VRHGQSEWNEKNL			VRHGQSEWNEKNL		VRHGQSEWNEKNL				VRHGQSEWNEKNL
VRHGQSEWNEKNLFTG	VRHGQSEWNEKNLFTG	VRHGQSEWNEKNLFTG	VRHGQSEWNEKNLFTG					VRHGQSEWNEKNLFTG			VRHGQSEWNEKNLFTG		VRHGQSEWNEKNLFTG
VRHGQSEWNEKNLFTGW	VRHGQSEWNEKNLFTGW	VRHGQSEWNEKNLFTGW	VRHGQSEWNEKNLFTGW					VRHGQSEWNEKNLFTGW			VRHGQSEWNEKNLFTGW		VRHGQSEWNEKNLFTGW
VRHGQSEWNEKNLFTGWVD	VRHGQSEWNEKNLFTGWVD	VRHGQSEWNEKNLFTGWVD						VRHGQSEWNEKNLFTGWVD			VRHGQSEWNEKNLFTGWVD		VRHGQSEWNEKNLFTGWVD
YLDPEAAAAGAA		YLDPEAAAAGAA			YLDPEAAAAGAA		YLDPEAAAAGAA	YLDPEAAAAGAA	YLDPEAAAAGAA		YLDPEAAAAGAA	YLDPEAAAAGAA		YLDPEAAAAGAA	YLDPEAAAAGAA	YLDPEAAAAGAA	YLDPEAAAAGAA	YLDPEAAAAGAA	YLDPEAAAAGAA	YLDPEAAAAGAA		YLDPEAAAAGAA
YLDPEAAAAGAAAVANQGK		YLDPEAAAAGAAAVANQGK			YLDPEAAAAGAAAVANQGK		YLDPEAAAAGAAAVANQGK	YLDPEAAAAGAAAVANQGK			YLDPEAAAAGAAAVANQGK				YLDPEAAAAGAAAVANQGK	YLDPEAAAAGAAAVANQGK	YLDPEAAAAGAAAVANQGK		YLDPEAAAAGAAAVANQGK			YLDPEAAAAGAAAVANQGK
YLDPEAAAAGAAAVANQGKK		YLDPEAAAAGAAAVANQGKK			YLDPEAAAAGAAAVANQGKK		YLDPEAAAAGAAAVANQGKK	YLDPEAAAAGAAAVANQGKK			YLDPEAAAAGAAAVANQGKK				YLDPEAAAAGAAAVANQGKK	YLDPEAAAAGAAAVANQGKK	YLDPEAAAAGAAAVANQGKK		YLDPEAAAAGAAAVANQGKK			YLDPEAAAAGAAAVANQGKK
YTSKLSRAIQTAN		YTSKLSRAIQTAN	YTSKLSRAIQTAN	YTSKLSRAIQTAN	YTSKLSRAIQTAN	YTSKLSRAIQTAN	YTSKLSRAIQTAN				YTSKLSRAIQTAN		YTSKLSRAIQTAN					YTSKLSRAIQTAN	YTSKLSRAIQTAN		YTSKLSRAIQTAN
YRRSFDVPPPPID	YRRSFDVPPPPID	YRRSFDVPPPPID		YRRSFDVPPPPID		YRRSFDVPPPPID	YRRSFDVPPPPID		YRRSFDVPPPPID	YRRSFDVPPPPID	YRRSFDVPPPPID	YRRSFDVPPPPID		YRRSFDVPPPPID			YRRSFDVPPPPID		YRRSFDVPPPPID
YRRSFDVPPPPIDASSPFSQKGDERYKYVDPNVL		YRRSFDVPPPPIDASSPFSQKGDERYKYVDPNVL					YRRSFDVPPPPIDASSPFSQKGDERYKYVDPNVL				YRRSFDVPPPPIDASSPFSQKGDERYKYVDPNVL						YRRSFDVPPPPIDASSPFSQKGDERYKYVDPNVL		YRRSFDVPPPPIDASSPFSQKGDERYKYVDPNVL
TGWVDVKLSAKGQQEAARAGEL		TGWVDVKLSAKGQQEAARAGEL			TGWVDVKLSAKGQQEAARAGEL		TGWVDVKLSAKGQQEAARAGEL	TGWVDVKLSAKGQQEAARAGEL			TGWVDVKLSAKGQQEAARAGEL	TGWVDVKLSAKGQQEAARAGEL	TGWVDVKLSAKGQQEAARAGEL
VLVRHGQSEWNEKNLF	VLVRHGQSEWNEKNLF	VLVRHGQSEWNEKNLF	VLVRHGQSEWNEKNLF					VLVRHGQSEWNEKNLF			VLVRHGQSEWNEKNLF		VLVRHGQSEWNEKNLF				VLVRHGQSEWNEKNLF
VLVRHGQSEWNEKNLFTG	VLVRHGQSEWNEKNLFTG	VLVRHGQSEWNEKNLFTG	VLVRHGQSEWNEKNLFTG					VLVRHGQSEWNEKNLFTG			VLVRHGQSEWNEKNLFTG		VLVRHGQSEWNEKNLFTG
VIDRLLPYWQDVIAKD		VIDRLLPYWQDVIAKD		VIDRLLPYWQDVIAKD	VIDRLLPYWQDVIAKD	VIDRLLPYWQDVIAKD	VIDRLLPYWQDVIAKD				VIDRLLPYWQDVIAKD	VIDRLLPYWQDVIAKD				VIDRLLPYWQDVIAKD	VIDRLLPYWQDVIAKD					VIDRLLPYWQDVIAKD
VIDRLLPYWQDVIAKDLLSGKTVM		VIDRLLPYWQDVIAKDLLSGKTVM		VIDRLLPYWQDVIAKDLLSGKTVM	VIDRLLPYWQDVIAKDLLSGKTVM		VIDRLLPYWQDVIAKDLLSGKTVM					VIDRLLPYWQDVIAKDLLSGKTVM
VDVKLSAKGQQEAARAGEL		VDVKLSAKGQQEAARAGEL			VDVKLSAKGQQEAARAGEL		VDVKLSAKGQQEAARAGEL	VDVKLSAKGQQEAARAGEL			VDVKLSAKGQQEAARAGEL	VDVKLSAKGQQEAARAGEL	VDVKLSAKGQQEAARAGEL				VDVKLSAKGQQEAARAGEL		VDVKLSAKGQQEAARAGEL				VDVKLSAKGQQEAARAGEL
VKLSAKGQQEAARAGEL		VKLSAKGQQEAARAGEL	VKLSAKGQQEAARAGEL		VKLSAKGQQEAARAGEL		VKLSAKGQQEAARAGEL	VKLSAKGQQEAARAGEL			VKLSAKGQQEAARAGEL	VKLSAKGQQEAARAGEL	VKLSAKGQQEAARAGEL				VKLSAKGQQEAARAGEL		VKLSAKGQQEAARAGEL				VKLSAKGQQEAARAGEL
VKLSAKGQQEAARAGELL		VKLSAKGQQEAARAGELL	VKLSAKGQQEAARAGELL		VKLSAKGQQEAARAGELL		VKLSAKGQQEAARAGELL	VKLSAKGQQEAARAGELL			VKLSAKGQQEAARAGELL	VKLSAKGQQEAARAGELL	VKLSAKGQQEAARAGELL				VKLSAKGQQEAARAGELL		VKLSAKGQQEAARAGELL				VKLSAKGQQEAARAGELL
ELDENLKPSKPSY	ELDENLKPSKPSY	ELDENLKPSKPSY			ELDENLKPSKPSY	ELDENLKPSKPSY	ELDENLKPSKPSY	ELDENLKPSKPSY			ELDENLKPSKPSY			ELDENLKPSKPSY	ELDENLKPSKPSY		ELDENLKPSKPSY	ELDENLKPSKPSY	ELDENLKPSKPSY
ADIAKLNIPTGIPLVFE		ADIAKLNIPTGIPLVFE					ADIAKLNIPTGIPLVFE				ADIAKLNIPTGIPLVFE			ADIAKLNIPTGIPLVFE	ADIAKLNIPTGIPLVFE	ADIAKLNIPTGIPLVFE			ADIAKLNIPTGIPLVFE			ADIAKLNIPTGIPLVFE
DIAKLNIPTGIPLVFE		DIAKLNIPTGIPLVFE					DIAKLNIPTGIPLVFE				DIAKLNIPTGIPLVFE			DIAKLNIPTGIPLVFE	DIAKLNIPTGIPLVFE	DIAKLNIPTGIPLVFE			DIAKLNIPTGIPLVFE			DIAKLNIPTGIPLVFE
DENLKPSKPSY	DENLKPSKPSY	DENLKPSKPSY			DENLKPSKPSY	DENLKPSKPSY	DENLKPSKPSY	DENLKPSKPSY			DENLKPSKPSY			DENLKPSKPSY	DENLKPSKPSY		DENLKPSKPSY	DENLKPSKPSY	DENLKPSKPSY
DENLKPSKPSYYLDPEAAAAGAAAVANQGKK		DENLKPSKPSYYLDPEAAAAGAAAVANQGKK			DENLKPSKPSYYLDPEAAAAGAAAVANQGKK		DENLKPSKPSYYLDPEAAAAGAAAVANQGKK	DENLKPSKPSYYLDPEAAAAGAAAVANQGKK			DENLKPSKPSYYLDPEAAAAGAAAVANQGKK				DENLKPSKPSYYLDPEAAAAGAAAVANQGKK		DENLKPSKPSYYLDPEAAAAGAAAVANQGKK		DENLKPSKPSYYLDPEAAAAGAAAVANQGKK
DADIAKLNIPTGIPLVFE		DADIAKLNIPTGIPLVFE					DADIAKLNIPTGIPLVFE				DADIAKLNIPTGIPLVFE			DADIAKLNIPTGIPLVFE	DADIAKLNIPTGIPLVFE	DADIAKLNIPTGIPLVFE			DADIAKLNIPTGIPLVFE			DADIAKLNIPTGIPLVFE
LDENLKPSKPSY	LDENLKPSKPSY	LDENLKPSKPSY			LDENLKPSKPSY	LDENLKPSKPSY	LDENLKPSKPSY	LDENLKPSKPSY			LDENLKPSKPSY			LDENLKPSKPSY	LDENLKPSKPSY		LDENLKPSKPSY	LDENLKPSKPSY	LDENLKPSKPSY
LDENLKPSKPSYYLDPEAAAAGAAAVANQGKK		LDENLKPSKPSYYLDPEAAAAGAAAVANQGKK			LDENLKPSKPSYYLDPEAAAAGAAAVANQGKK		LDENLKPSKPSYYLDPEAAAAGAAAVANQGKK	LDENLKPSKPSYYLDPEAAAAGAAAVANQGKK			LDENLKPSKPSYYLDPEAAAAGAAAVANQGKK				LDENLKPSKPSYYLDPEAAAAGAAAVANQGKK		LDENLKPSKPSYYLDPEAAAAGAAAVANQGKK		LDENLKPSKPSYYLDPEAAAAGAAAVANQGKK
LKEKKVYPDVL	LKEKKVYPDVL	LKEKKVYPDVL			LKEKKVYPDVL	LKEKKVYPDVL	LKEKKVYPDVL	LKEKKVYPDVL			LKEKKVYPDVL	LKEKKVYPDVL		LKEKKVYPDVL	LKEKKVYPDVL	LKEKKVYPDVL	LKEKKVYPDVL		LKEKKVYPDVL			LKEKKVYPDVL
KDLLSGKTVM	KDLLSGKTVM	KDLLSGKTVM		KDLLSGKTVM	KDLLSGKTVM		KDLLSGKTVM	KDLLSGKTVM				KDLLSGKTVM	KDLLSGKTVM	KDLLSGKTVM	KDLLSGKTVM				KDLLSGKTVM				KDLLSGKTVM
IALEKADRLWIPVNRS		IALEKADRLWIPVNRS			IALEKADRLWIPVNRS	IALEKADRLWIPVNRS	IALEKADRLWIPVNRS				IALEKADRLWIPVNRS			IALEKADRLWIPVNRS			IALEKADRLWIPVNRS
IAKLNIPTGIPLVF		IAKLNIPTGIPLVF	IAKLNIPTGIPLVF	IAKLNIPTGIPLVF			IAKLNIPTGIPLVF				IAKLNIPTGIPLVF			IAKLNIPTGIPLVF	IAKLNIPTGIPLVF	IAKLNIPTGIPLVF			IAKLNIPTGIPLVF		IAKLNIPTGIPLVF	IAKLNIPTGIPLVF
IAKLNIPTGIPLVFE		IAKLNIPTGIPLVFE	IAKLNIPTGIPLVFE				IAKLNIPTGIPLVFE				IAKLNIPTGIPLVFE			IAKLNIPTGIPLVFE	IAKLNIPTGIPLVFE	IAKLNIPTGIPLVFE			IAKLNIPTGIPLVFE			IAKLNIPTGIPLVFE
QIEDPSADELRKA		QIEDPSADELRKA			QIEDPSADELRKA	QIEDPSADELRKA	QIEDPSADELRKA				QIEDPSADELRKA	QIEDPSADELRKA					QIEDPSADELRKA	QIEDPSADELRKA	QIEDPSADELRKA				QIEDPSADELRKA
QIEDPSADELRKAEVGL		QIEDPSADELRKAEVGL			QIEDPSADELRKAEVGL		QIEDPSADELRKAEVGL				QIEDPSADELRKAEVGL	QIEDPSADELRKAEVGL					QIEDPSADELRKAEVGL		QIEDPSADELRKAEVGL				QIEDPSADELRKAEVGL
QIEDPSADELRKAEVGLK		QIEDPSADELRKAEVGLK			QIEDPSADELRKAEVGLK		QIEDPSADELRKAEVGLK				QIEDPSADELRKAEVGLK	QIEDPSADELRKAEVGLK					QIEDPSADELRKAEVGLK		QIEDPSADELRKAEVGLK				QIEDPSADELRKAEVGLK
QVLKDAKISKSQIDE		QVLKDAKISKSQIDE			QVLKDAKISKSQIDE	QVLKDAKISKSQIDE	QVLKDAKISKSQIDE				QVLKDAKISKSQIDE	QVLKDAKISKSQIDE	QVLKDAKISKSQIDE		QVLKDAKISKSQIDE		QVLKDAKISKSQIDE		QVLKDAKISKSQIDE				QVLKDAKISKSQIDE
PDEAVAYGAAVQGAILTGQSTSDETKDLLLLDVAPLSLGVGMQGDM		PDEAVAYGAAVQGAILTGQSTSDETKDLLLLDVAPLSLGVGMQGDM			PDEAVAYGAAVQGAILTGQSTSDETKDLLLLDVAPLSLGVGMQGDM		PDEAVAYGAAVQGAILTGQSTSDETKDLLLLDVAPLSLGVGMQGDM					PDEAVAYGAAVQGAILTGQSTSDETKDLLLLDVAPLSLGVGMQGDM			PDEAVAYGAAVQGAILTGQSTSDETKDLLLLDVAPLSLGVGMQGDM				PDEAVAYGAAVQGAILTGQSTSDETKDLLLLDVAPLSLGVGMQGDM
NVLRIINEPTA		NVLRIINEPTA	NVLRIINEPTA		NVLRIINEPTA	NVLRIINEPTA	NVLRIINEPTA		NVLRIINEPTA		NVLRIINEPTA			NVLRIINEPTA		NVLRIINEPTA			NVLRIINEPTA			NVLRIINEPTA	NVLRIINEPTA
NVLRIINEPTAAA		NVLRIINEPTAAA	NVLRIINEPTAAA		NVLRIINEPTAAA	NVLRIINEPTAAA	NVLRIINEPTAAA		NVLRIINEPTAAA		NVLRIINEPTAAA			NVLRIINEPTAAA		NVLRIINEPTAAA			NVLRIINEPTAAA			NVLRIINEPTAAA	NVLRIINEPTAAA
SVQKDMKTWPFKVIDVDGNPVIE	SVQKDMKTWPFKVIDVDGNPVIE	SVQKDMKTWPFKVIDVDGNPVIE					SVQKDMKTWPFKVIDVDGNPVIE			SVQKDMKTWPFKVIDVDGNPVIE					SVQKDMKTWPFKVIDVDGNPVIE
SSKLKRGSKSKIEAALSDAL		SSKLKRGSKSKIEAALSDAL			SSKLKRGSKSKIEAALSDAL		SSKLKRGSKSKIEAALSDAL				SSKLKRGSKSKIEAALSDAL	SSKLKRGSKSKIEAALSDAL	SSKLKRGSKSKIEAALSDAL	SSKLKRGSKSKIEAALSDAL			SSKLKRGSKSKIEAALSDAL	SSKLKRGSKSKIEAALSDAL	SSKLKRGSKSKIEAALSDAL				SSKLKRGSKSKIEAALSDAL
ITISNAVGRLSSEE		ITISNAVGRLSSEE	ITISNAVGRLSSEE		ITISNAVGRLSSEE		ITISNAVGRLSSEE		ITISNAVGRLSSEE		ITISNAVGRLSSEE		ITISNAVGRLSSEE	ITISNAVGRLSSEE					ITISNAVGRLSSEE				ITISNAVGRLSSEE
LRIINEPTA		LRIINEPTA	LRIINEPTA		LRIINEPTA	LRIINEPTA	LRIINEPTA		LRIINEPTA		LRIINEPTA			LRIINEPTA		LRIINEPTA		LRIINEPTA	LRIINEPTA			LRIINEPTA	LRIINEPTA
LRIINEPTAA		LRIINEPTAA	LRIINEPTAA		LRIINEPTAA	LRIINEPTAA	LRIINEPTAA		LRIINEPTAA		LRIINEPTAA			LRIINEPTAA		LRIINEPTAA		LRIINEPTAA	LRIINEPTAA			LRIINEPTAA	LRIINEPTAA
LRIINEPTAAA		LRIINEPTAAA	LRIINEPTAAA		LRIINEPTAAA	LRIINEPTAAA	LRIINEPTAAA		LRIINEPTAAA		LRIINEPTAAA			LRIINEPTAAA		LRIINEPTAAA		LRIINEPTAAA	LRIINEPTAAA			LRIINEPTAAA	LRIINEPTAAA
NDAQRQATKDAGAISGLNV		NDAQRQATKDAGAISGLNV		NDAQRQATKDAGAISGLNV	NDAQRQATKDAGAISGLNV		NDAQRQATKDAGAISGLNV				NDAQRQATKDAGAISGLNV		NDAQRQATKDAGAISGLNV						NDAQRQATKDAGAISGLNV				NDAQRQATKDAGAISGLNV
NDAQRQATKDAGAISGL		NDAQRQATKDAGAISGL		NDAQRQATKDAGAISGL	NDAQRQATKDAGAISGL		NDAQRQATKDAGAISGL				NDAQRQATKDAGAISGL		NDAQRQATKDAGAISGL					NDAQRQATKDAGAISGL	NDAQRQATKDAGAISGL				NDAQRQATKDAGAISGL
VAFTPEERL		VAFTPEERL	VAFTPEERL			VAFTPEERL	VAFTPEERL	VAFTPEERL	VAFTPEERL		VAFTPEERL	VAFTPEERL		VAFTPEERL		VAFTPEERL			VAFTPEERL			VAFTPEERL
VAFTPEERLIGDAAKNQAALNPRNTVF		VAFTPEERLIGDAAKNQAALNPRNTVF					VAFTPEERLIGDAAKNQAALNPRNTVF				VAFTPEERLIGDAAKNQAALNPRNTVF					VAFTPEERLIGDAAKNQAALNPRNTVF			VAFTPEERLIGDAAKNQAALNPRNTVF			VAFTPEERLIGDAAKNQAALNPRNTVF
VAYGAAVQGAIL		VAYGAAVQGAIL	VAYGAAVQGAIL	VAYGAAVQGAIL	VAYGAAVQGAIL		VAYGAAVQGAIL		VAYGAAVQGAIL		VAYGAAVQGAIL	VAYGAAVQGAIL	VAYGAAVQGAIL		VAYGAAVQGAIL	VAYGAAVQGAIL	VAYGAAVQGAIL		VAYGAAVQGAIL	VAYGAAVQGAIL	VAYGAAVQGAIL	VAYGAAVQGAIL
TGQSTSDETKDLLLL	TGQSTSDETKDLLLL	TGQSTSDETKDLLLL			TGQSTSDETKDLLLL		TGQSTSDETKDLLLL	TGQSTSDETKDLLLL			TGQSTSDETKDLLLL	TGQSTSDETKDLLLL	TGQSTSDETKDLLLL		TGQSTSDETKDLLLL			TGQSTSDETKDLLLL	TGQSTSDETKDLLLL				TGQSTSDETKDLLLL
VDSLFDGED	VDSLFDGED	VDSLFDGED					VDSLFDGED	VDSLFDGED	VDSLFDGED		VDSLFDGED	VDSLFDGED	VDSLFDGED	VDSLFDGED	VDSLFDGED		VDSLFDGED		VDSLFDGED	VDSLFDGED
VITVPAYF		VITVPAYF	VITVPAYF	VITVPAYF		VITVPAYF	VITVPAYF		VITVPAYF	VITVPAYF	VITVPAYF	VITVPAYF		VITVPAYF	VITVPAYF	VITVPAYF			VITVPAYF	VITVPAYF	VITVPAYF	VITVPAYF
VEIIANEQGNRVTPSF		VEIIANEQGNRVTPSF	VEIIANEQGNRVTPSF				VEIIANEQGNRVTPSF		VEIIANEQGNRVTPSF	VEIIANEQGNRVTPSF	VEIIANEQGNRVTPSF								VEIIANEQGNRVTPSF
VEKSTGKSSNITISNAVGRLSSEE		VEKSTGKSSNITISNAVGRLSSEE	VEKSTGKSSNITISNAVGRLSSEE		VEKSTGKSSNITISNAVGRLSSEE		VEKSTGKSSNITISNAVGRLSSEE				VEKSTGKSSNITISNAVGRLSSEE		VEKSTGKSSNITISNAVGRLSSEE	VEKSTGKSSNITISNAVGRLSSEE					VEKSTGKSSNITISNAVGRLSSEE				VEKSTGKSSNITISNAVGRLSSEE
VEIIANEQGNRVTPS		VEIIANEQGNRVTPS	VEIIANEQGNRVTPS		VEIIANEQGNRVTPS		VEIIANEQGNRVTPS		VEIIANEQGNRVTPS	VEIIANEQGNRVTPS	VEIIANEQGNRVTPS								VEIIANEQGNRVTPS				VEIIANEQGNRVTPS
VGGSTRIPKVQKLLSDF	VGGSTRIPKVQKLLSDF	VGGSTRIPKVQKLLSDF		VGGSTRIPKVQKLLSDF			VGGSTRIPKVQKLLSDF				VGGSTRIPKVQKLLSDF	VGGSTRIPKVQKLLSDF							VGGSTRIPKVQKLLSDF
EVDANGIL		EVDANGIL			EVDANGIL		EVDANGIL		EVDANGIL		EVDANGIL		EVDANGIL	EVDANGIL	EVDANGIL	EVDANGIL	EVDANGIL		EVDANGIL	EVDANGIL		EVDANGIL	EVDANGIL
FDGKQLEKSINPDE	FDGKQLEKSINPDE	FDGKQLEKSINPDE					FDGKQLEKSINPDE				FDGKQLEKSINPDE				FDGKQLEKSINPDE		FDGKQLEKSINPDE	FDGKQLEKSINPDE	FDGKQLEKSINPDE
FDLGGGTF	FDLGGGTF	FDLGGGTF		FDLGGGTF			FDLGGGTF	FDLGGGTF	FDLGGGTF		FDLGGGTF	FDLGGGTF	FDLGGGTF	FDLGGGTF	FDLGGGTF	FDLGGGTF		FDLGGGTF	FDLGGGTF	FDLGGGTF		FDLGGGTF
DVAPLSL		DVAPLSL		DVAPLSL	DVAPLSL	DVAPLSL	DVAPLSL	DVAPLSL	DVAPLSL		DVAPLSL	DVAPLSL		DVAPLSL	DVAPLSL		DVAPLSL		DVAPLSL	DVAPLSL			DVAPLSL
DVAPLSLG		DVAPLSLG		DVAPLSLG	DVAPLSLG		DVAPLSLG	DVAPLSLG	DVAPLSLG		DVAPLSLG	DVAPLSLG		DVAPLSLG	DVAPLSLG		DVAPLSLG		DVAPLSLG	DVAPLSLG			DVAPLSLG
DVSLLHIAGGVY		DVSLLHIAGGVY		DVSLLHIAGGVY	DVSLLHIAGGVY				DVSLLHIAGGVY		DVSLLHIAGGVY	DVSLLHIAGGVY	DVSLLHIAGGVY	DVSLLHIAGGVY	DVSLLHIAGGVY		DVSLLHIAGGVY		DVSLLHIAGGVY	DVSLLHIAGGVY
FVAFTPEERL		FVAFTPEERL	FVAFTPEERL			FVAFTPEERL	FVAFTPEERL	FVAFTPEERL	FVAFTPEERL		FVAFTPEERL	FVAFTPEERL		FVAFTPEERL		FVAFTPEERL			FVAFTPEERL			FVAFTPEERL
FKSTLEPVEQVLKDAKISKSQIDE		FKSTLEPVEQVLKDAKISKSQIDE				FKSTLEPVEQVLKDAKISKSQIDE	FKSTLEPVEQVLKDAKISKSQIDE				FKSTLEPVEQVLKDAKISKSQIDE	FKSTLEPVEQVLKDAKISKSQIDE			FKSTLEPVEQVLKDAKISKSQIDE				FKSTLEPVEQVLKDAKISKSQIDE
FKAADEAF		FKAADEAF				FKAADEAF	FKAADEAF	FKAADEAF		FKAADEAF	FKAADEAF	FKAADEAF	FKAADEAF	FKAADEAF	FKAADEAF	FKAADEAF	FKAADEAF	FKAADEAF	FKAADEAF			FKAADEAF		FKAADEAF
FNDAQRQATKDAGAISGLNV		FNDAQRQATKDAGAISGLNV		FNDAQRQATKDAGAISGLNV			FNDAQRQATKDAGAISGLNV				FNDAQRQATKDAGAISGLNV		FNDAQRQATKDAGAISGLNV						FNDAQRQATKDAGAISGLNV
FNDAQRQATKDAGAISGL		FNDAQRQATKDAGAISGL		FNDAQRQATKDAGAISGL			FNDAQRQATKDAGAISGL				FNDAQRQATKDAGAISGL		FNDAQRQATKDAGAISGL					FNDAQRQATKDAGAISGL	FNDAQRQATKDAGAISGL
AALQIEDPSADELRKAEVGL		AALQIEDPSADELRKAEVGL			AALQIEDPSADELRKAEVGL		AALQIEDPSADELRKAEVGL				AALQIEDPSADELRKAEVGL	AALQIEDPSADELRKAEVGL					AALQIEDPSADELRKAEVGL		AALQIEDPSADELRKAEVGL				AALQIEDPSADELRKAEVGL
AAIAYGLGAGKSEKERHVLIF		AAIAYGLGAGKSEKERHVLIF	AAIAYGLGAGKSEKERHVLIF								AAIAYGLGAGKSEKERHVLIF	AAIAYGLGAGKSEKERHVLIF	AAIAYGLGAGKSEKERHVLIF	AAIAYGLGAGKSEKERHVLIF			AAIAYGLGAGKSEKERHVLIF		AAIAYGLGAGKSEKERHVLIF
DLGGGTF	DLGGGTF	DLGGGTF		DLGGGTF			DLGGGTF	DLGGGTF	DLGGGTF		DLGGGTF	DLGGGTF	DLGGGTF	DLGGGTF	DLGGGTF	DLGGGTF		DLGGGTF	DLGGGTF	DLGGGTF		DLGGGTF
DLKNIPMMPAGEPVL		DLKNIPMMPAGEPVL			DLKNIPMMPAGEPVL		DLKNIPMMPAGEPVL							DLKNIPMMPAGEPVL	DLKNIPMMPAGEPVL	DLKNIPMMPAGEPVL	DLKNIPMMPAGEPVL		DLKNIPMMPAGEPVL				DLKNIPMMPAGEPVL
DLKNIPMMPAGEPVLE		DLKNIPMMPAGEPVLE			DLKNIPMMPAGEPVLE		DLKNIPMMPAGEPVLE							DLKNIPMMPAGEPVLE	DLKNIPMMPAGEPVLE	DLKNIPMMPAGEPVLE	DLKNIPMMPAGEPVLE		DLKNIPMMPAGEPVLE				DLKNIPMMPAGEPVLE
AVITVPAY		AVITVPAY	AVITVPAY	AVITVPAY	AVITVPAY	AVITVPAY	AVITVPAY		AVITVPAY	AVITVPAY	AVITVPAY	AVITVPAY		AVITVPAY	AVITVPAY	AVITVPAY			AVITVPAY	AVITVPAY	AVITVPAY	AVITVPAY
IGDAAKNQAALNPRNTVF		IGDAAKNQAALNPRNTVF		IGDAAKNQAALNPRNTVF			IGDAAKNQAALNPRNTVF				IGDAAKNQAALNPRNTVF					IGDAAKNQAALNPRNTVF			IGDAAKNQAALNPRNTVF			IGDAAKNQAALNPRNTVF
LHIAGGVY		LHIAGGVY	LHIAGGVY	LHIAGGVY	LHIAGGVY				LHIAGGVY		LHIAGGVY	LHIAGGVY	LHIAGGVY	LHIAGGVY	LHIAGGVY	LHIAGGVY	LHIAGGVY		LHIAGGVY	LHIAGGVY	LHIAGGVY	LHIAGGVY
IEDPSADELRKAEVGLK		IEDPSADELRKAEVGLK			IEDPSADELRKAEVGLK		IEDPSADELRKAEVGLK				IEDPSADELRKAEVGLK	IEDPSADELRKAEVGLK		IEDPSADELRKAEVGLK			IEDPSADELRKAEVGLK		IEDPSADELRKAEVGLK				IEDPSADELRKAEVGLK
LEETKTFSPQEISA		LEETKTFSPQEISA	LEETKTFSPQEISA			LEETKTFSPQEISA	LEETKTFSPQEISA				LEETKTFSPQEISA	LEETKTFSPQEISA			LEETKTFSPQEISA			LEETKTFSPQEISA	LEETKTFSPQEISA
LEHFKAEFKKKTGLDISDDARA		LEHFKAEFKKKTGLDISDDARA									LEHFKAEFKKKTGLDISDDARA	LEHFKAEFKKKTGLDISDDARA	LEHFKAEFKKKTGLDISDDARA	LEHFKAEFKKKTGLDISDDARA				LEHFKAEFKKKTGLDISDDARA	LEHFKAEFKKKTGLDISDDARA
IEDPSADELRKA		IEDPSADELRKA			IEDPSADELRKA	IEDPSADELRKA	IEDPSADELRKA				IEDPSADELRKA	IEDPSADELRKA		IEDPSADELRKA			IEDPSADELRKA	IEDPSADELRKA	IEDPSADELRKA				IEDPSADELRKA
LDVAPLSL		LDVAPLSL		LDVAPLSL	LDVAPLSL	LDVAPLSL	LDVAPLSL	LDVAPLSL	LDVAPLSL		LDVAPLSL	LDVAPLSL		LDVAPLSL	LDVAPLSL		LDVAPLSL		LDVAPLSL	LDVAPLSL			LDVAPLSL
LDVAPLSLG		LDVAPLSLG		LDVAPLSLG	LDVAPLSLG		LDVAPLSLG	LDVAPLSLG	LDVAPLSLG		LDVAPLSLG	LDVAPLSLG		LDVAPLSLG	LDVAPLSLG		LDVAPLSLG		LDVAPLSLG	LDVAPLSLG			LDVAPLSLG
LQIEDPSADELRKAEVGL		LQIEDPSADELRKAEVGL			LQIEDPSADELRKAEVGL		LQIEDPSADELRKAEVGL				LQIEDPSADELRKAEVGL	LQIEDPSADELRKAEVGL					LQIEDPSADELRKAEVGL		LQIEDPSADELRKAEVGL				LQIEDPSADELRKAEVGL
IIANEQGNRVTPSF		IIANEQGNRVTPSF	IIANEQGNRVTPSF				IIANEQGNRVTPSF		IIANEQGNRVTPSF	IIANEQGNRVTPSF	IIANEQGNRVTPSF								IIANEQGNRVTPSF
GEFDLKNIPMMPAGEPVL		GEFDLKNIPMMPAGEPVL					GEFDLKNIPMMPAGEPVL							GEFDLKNIPMMPAGEPVL	GEFDLKNIPMMPAGEPVL	GEFDLKNIPMMPAGEPVL	GEFDLKNIPMMPAGEPVL		GEFDLKNIPMMPAGEPVL
GEFDLKNIPMMPAGEPVL		GEFDLKNIPMMPAGEPVL					GEFDLKNIPMMPAGEPVL							GEFDLKNIPMMPAGEPVL	GEFDLKNIPMMPAGEPVL	GEFDLKNIPMMPAGEPVL	GEFDLKNIPMMPAGEPVL		GEFDLKNIPMMPAGEPVL
KVTAVEKSTGKSSNITISNAVGRLSSEE		KVTAVEKSTGKSSNITISNAVGRLSSEE	KVTAVEKSTGKSSNITISNAVGRLSSEE		KVTAVEKSTGKSSNITISNAVGRLSSEE		KVTAVEKSTGKSSNITISNAVGRLSSEE				KVTAVEKSTGKSSNITISNAVGRLSSEE		KVTAVEKSTGKSSNITISNAVGRLSSEE	KVTAVEKSTGKSSNITISNAVGRLSSEE					KVTAVEKSTGKSSNITISNAVGRLSSEE				KVTAVEKSTGKSSNITISNAVGRLSSEE
KSTLEPVEQVLKDAKISKSQIDE		KSTLEPVEQVLKDAKISKSQIDE			KSTLEPVEQVLKDAKISKSQIDE	KSTLEPVEQVLKDAKISKSQIDE	KSTLEPVEQVLKDAKISKSQIDE				KSTLEPVEQVLKDAKISKSQIDE	KSTLEPVEQVLKDAKISKSQIDE			KSTLEPVEQVLKDAKISKSQIDE				KSTLEPVEQVLKDAKISKSQIDE				KSTLEPVEQVLKDAKISKSQIDE
PEIYEKMEKGQIVGRY	PEIYEKMEKGQIVGRY	PEIYEKMEKGQIVGRY	PEIYEKMEKGQIVGRY		PEIYEKMEKGQIVGRY		PEIYEKMEKGQIVGRY			PEIYEKMEKGQIVGRY		PEIYEKMEKGQIVGRY				PEIYEKMEKGQIVGRY	PEIYEKMEKGQIVGRY		PEIYEKMEKGQIVGRY
PEIYEKMEKGQIVGRYVVDTSK	PEIYEKMEKGQIVGRYVVDTSK	PEIYEKMEKGQIVGRYVVDTSK			PEIYEKMEKGQIVGRYVVDTSK		PEIYEKMEKGQIVGRYVVDTSK			PEIYEKMEKGQIVGRYVVDTSK		PEIYEKMEKGQIVGRYVVDTSK							PEIYEKMEKGQIVGRYVVDTSK
PLVGGHEGAGVVVG		PLVGGHEGAGVVVG	PLVGGHEGAGVVVG		PLVGGHEGAGVVVG			PLVGGHEGAGVVVG	PLVGGHEGAGVVVG		PLVGGHEGAGVVVG	PLVGGHEGAGVVVG		PLVGGHEGAGVVVG	PLVGGHEGAGVVVG	PLVGGHEGAGVVVG	PLVGGHEGAGVVVG		PLVGGHEGAGVVVG	PLVGGHEGAGVVVG		PLVGGHEGAGVVVG	PLVGGHEGAGVVVG
PEIYEKMEKGQIVGRY	PEIYEKMEKGQIVGRY	PEIYEKMEKGQIVGRY	PEIYEKMEKGQIVGRY		PEIYEKMEKGQIVGRY		PEIYEKMEKGQIVGRY			PEIYEKMEKGQIVGRY		PEIYEKMEKGQIVGRY				PEIYEKMEKGQIVGRY	PEIYEKMEKGQIVGRY		PEIYEKMEKGQIVGRY
PETQKGVIF	PETQKGVIF	PETQKGVIF	PETQKGVIF				PETQKGVIF			PETQKGVIF	PETQKGVIF	PETQKGVIF			PETQKGVIF	PETQKGVIF			PETQKGVIF			PETQKGVIF
STLPEIYE	STLPEIYE	STLPEIYE	STLPEIYE		STLPEIYE	STLPEIYE	STLPEIYE		STLPEIYE		STLPEIYE	STLPEIYE		STLPEIYE	STLPEIYE			STLPEIYE	STLPEIYE	STLPEIYE
STRYVRANGTTVL		STRYVRANGTTVL	STRYVRANGTTVL	STRYVRANGTTVL	STRYVRANGTTVL		STRYVRANGTTVL	STRYVRANGTTVL	STRYVRANGTTVL		STRYVRANGTTVL		STRYVRANGTTVL	STRYVRANGTTVL					STRYVRANGTTVL		STRYVRANGTTVL
RVLGIDGGEGKEEL	RVLGIDGGEGKEEL	RVLGIDGGEGKEEL			RVLGIDGGEGKEEL		RVLGIDGGEGKEEL				RVLGIDGGEGKEEL	RVLGIDGGEGKEEL	RVLGIDGGEGKEEL	RVLGIDGGEGKEEL		RVLGIDGGEGKEEL	RVLGIDGGEGKEEL		RVLGIDGGEGKEEL			RVLGIDGGEGKEEL	RVLGIDGGEGKEEL
ISIVGSYVGNRADTRE		ISIVGSYVGNRADTRE			ISIVGSYVGNRADTRE		ISIVGSYVGNRADTRE		ISIVGSYVGNRADTRE	ISIVGSYVGNRADTRE	ISIVGSYVGNRADTRE		ISIVGSYVGNRADTRE	ISIVGSYVGNRADTRE					ISIVGSYVGNRADTRE
LSTLPEI	LSTLPEI	LSTLPEI	LSTLPEI		LSTLPEI	LSTLPEI	LSTLPEI		LSTLPEI		LSTLPEI	LSTLPEI		LSTLPEI	LSTLPEI			LSTLPEI	LSTLPEI	LSTLPEI			LSTLPEI
ISGAAGGLGSL		ISGAAGGLGSL	ISGAAGGLGSL	ISGAAGGLGSL	ISGAAGGLGSL		ISGAAGGLGSL		ISGAAGGLGSL		ISGAAGGLGSL	ISGAAGGLGSL	ISGAAGGLGSL	ISGAAGGLGSL	ISGAAGGLGSL		ISGAAGGLGSL	ISGAAGGLGSL	ISGAAGGLGSL	ISGAAGGLGSL	ISGAAGGLGSL		ISGAAGGLGSL
NQVVKSISIVGSYVGNRADTRE		NQVVKSISIVGSYVGNRADTRE			NQVVKSISIVGSYVGNRADTRE		NQVVKSISIVGSYVGNRADTRE			NQVVKSISIVGSYVGNRADTRE	NQVVKSISIVGSYVGNRADTRE		NQVVKSISIVGSYVGNRADTRE						NQVVKSISIVGSYVGNRADTRE
NQVVKSISIVGSYVGNRADTREALDF		NQVVKSISIVGSYVGNRADTREALDF					NQVVKSISIVGSYVGNRADTREALDF				NQVVKSISIVGSYVGNRADTREALDF		NQVVKSISIVGSYVGNRADTREALDF						NQVVKSISIVGSYVGNRADTREALDF
MAGHWVAISGAAGGLGSL		MAGHWVAISGAAGGLGSL	MAGHWVAISGAAGGLGSL	MAGHWVAISGAAGGLGSL	MAGHWVAISGAAGGLGSL				MAGHWVAISGAAGGLGSL			MAGHWVAISGAAGGLGSL	MAGHWVAISGAAGGLGSL	MAGHWVAISGAAGGLGSL	MAGHWVAISGAAGGLGSL		MAGHWVAISGAAGGLGSL			MAGHWVAISGAAGGLGSL	MAGHWVAISGAAGGLGSL
MAGHWVAISGAAGGLGSL		MAGHWVAISGAAGGLGSL	MAGHWVAISGAAGGLGSL	MAGHWVAISGAAGGLGSL	MAGHWVAISGAAGGLGSL				MAGHWVAISGAAGGLGSL			MAGHWVAISGAAGGLGSL	MAGHWVAISGAAGGLGSL	MAGHWVAISGAAGGLGSL	MAGHWVAISGAAGGLGSL		MAGHWVAISGAAGGLGSL			MAGHWVAISGAAGGLGSL	MAGHWVAISGAAGGLGSL
MAGHWVAISGAAGGLGSLA		MAGHWVAISGAAGGLGSLA	MAGHWVAISGAAGGLGSLA	MAGHWVAISGAAGGLGSLA	MAGHWVAISGAAGGLGSLA				MAGHWVAISGAAGGLGSLA			MAGHWVAISGAAGGLGSLA	MAGHWVAISGAAGGLGSLA	MAGHWVAISGAAGGLGSLA	MAGHWVAISGAAGGLGSLA		MAGHWVAISGAAGGLGSLA			MAGHWVAISGAAGGLGSLA	MAGHWVAISGAAGGLGSLA
VVKSISIVGSYVGNRADT		VVKSISIVGSYVGNRADT		VVKSISIVGSYVGNRADT	VVKSISIVGSYVGNRADT		VVKSISIVGSYVGNRADT			VVKSISIVGSYVGNRADT	VVKSISIVGSYVGNRADT		VVKSISIVGSYVGNRADT	VVKSISIVGSYVGNRADT					VVKSISIVGSYVGNRADT
VVKSISIVGSYVGNRADTRE		VVKSISIVGSYVGNRADTRE			VVKSISIVGSYVGNRADTRE		VVKSISIVGSYVGNRADTRE			VVKSISIVGSYVGNRADTRE	VVKSISIVGSYVGNRADTRE		VVKSISIVGSYVGNRADTRE	VVKSISIVGSYVGNRADTRE					VVKSISIVGSYVGNRADTRE
VVKSISIVGSYVGNRADTREALD		VVKSISIVGSYVGNRADTREALD			VVKSISIVGSYVGNRADTREALD		VVKSISIVGSYVGNRADTREALD				VVKSISIVGSYVGNRADTREALD		VVKSISIVGSYVGNRADTREALD	VVKSISIVGSYVGNRADTREALD					VVKSISIVGSYVGNRADTREALD
VVKSISIVGSYVGNRADTREALDF		VVKSISIVGSYVGNRADTREALDF					VVKSISIVGSYVGNRADTREALDF				VVKSISIVGSYVGNRADTREALDF		VVKSISIVGSYVGNRADTREALDF	VVKSISIVGSYVGNRADTREALDF					VVKSISIVGSYVGNRADTREALDF
YRVLGIDGGEGKEEL	YRVLGIDGGEGKEEL	YRVLGIDGGEGKEEL			YRVLGIDGGEGKEEL		YRVLGIDGGEGKEEL				YRVLGIDGGEGKEEL	YRVLGIDGGEGKEEL	YRVLGIDGGEGKEEL	YRVLGIDGGEGKEEL		YRVLGIDGGEGKEEL	YRVLGIDGGEGKEEL		YRVLGIDGGEGKEEL			YRVLGIDGGEGKEEL
YCELGNESNCPHADLSGYTHDGSF								YCELGNESNCPHADLSGYTHDGSF	YCELGNESNCPHADLSGYTHDGSF		YCELGNESNCPHADLSGYTHDGSF			YCELGNESNCPHADLSGYTHDGSF	YCELGNESNCPHADLSGYTHDGSF			YCELGNESNCPHADLSGYTHDGSF	YCELGNESNCPHADLSGYTHDGSF	YCELGNESNCPHADLSGYTHDGSF
YESHGKLEYKDIPVPKPKANE		YESHGKLEYKDIPVPKPKANE			YESHGKLEYKDIPVPKPKANE						YESHGKLEYKDIPVPKPKANE			YESHGKLEYKDIPVPKPKANE	YESHGKLEYKDIPVPKPKANE		YESHGKLEYKDIPVPKPKANE		YESHGKLEYKDIPVPKPKANE
YESHGKLEYKDIPVPKPKANEL		YESHGKLEYKDIPVPKPKANEL			YESHGKLEYKDIPVPKPKANEL						YESHGKLEYKDIPVPKPKANEL			YESHGKLEYKDIPVPKPKANEL	YESHGKLEYKDIPVPKPKANEL		YESHGKLEYKDIPVPKPKANEL		YESHGKLEYKDIPVPKPKANEL
YESHGKLEYKDIPVPKPKANELL		YESHGKLEYKDIPVPKPKANELL			YESHGKLEYKDIPVPKPKANELL						YESHGKLEYKDIPVPKPKANELL			YESHGKLEYKDIPVPKPKANELL	YESHGKLEYKDIPVPKPKANELL		YESHGKLEYKDIPVPKPKANELL		YESHGKLEYKDIPVPKPKANELL
VAISGAAGGLGSL		VAISGAAGGLGSL	VAISGAAGGLGSL	VAISGAAGGLGSL	VAISGAAGGLGSL		VAISGAAGGLGSL		VAISGAAGGLGSL		VAISGAAGGLGSL	VAISGAAGGLGSL	VAISGAAGGLGSL	VAISGAAGGLGSL	VAISGAAGGLGSL		VAISGAAGGLGSL		VAISGAAGGLGSL	VAISGAAGGLGSL	VAISGAAGGLGSL		VAISGAAGGLGSL
VGMPAGAKCCSDVFNQ				VGMPAGAKCCSDVFNQ			VGMPAGAKCCSDVFNQ	VGMPAGAKCCSDVFNQ		VGMPAGAKCCSDVFNQ					VGMPAGAKCCSDVFNQ		VGMPAGAKCCSDVFNQ		VGMPAGAKCCSDVFNQ
VGNRADTREALDF		VGNRADTREALDF					VGNRADTREALDF	VGNRADTREALDF	VGNRADTREALDF		VGNRADTREALDF		VGNRADTREALDF	VGNRADTREALDF		VGNRADTREALDF			VGNRADTREALDF			VGNRADTREALDF
FRSIGGEVF	FRSIGGEVF	FRSIGGEVF	FRSIGGEVF				FRSIGGEVF		FRSIGGEVF	FRSIGGEVF	FRSIGGEVF	FRSIGGEVF	FRSIGGEVF	FRSIGGEVF			FRSIGGEVF		FRSIGGEVF
AIEASTRYVRANGTTVL		AIEASTRYVRANGTTVL	AIEASTRYVRANGTTVL		AIEASTRYVRANGTTVL		AIEASTRYVRANGTTVL		AIEASTRYVRANGTTVL		AIEASTRYVRANGTTVL		AIEASTRYVRANGTTVL	AIEASTRYVRANGTTVL					AIEASTRYVRANGTTVL
AGITVYKALKSANL		AGITVYKALKSANL	AGITVYKALKSANL	AGITVYKALKSANL	AGITVYKALKSANL		AGITVYKALKSANL				AGITVYKALKSANL		AGITVYKALKSANL	AGITVYKALKSANL	AGITVYKALKSANL				AGITVYKALKSANL		AGITVYKALKSANL
AAIEASTRYVRANGTTVL		AAIEASTRYVRANGTTVL	AAIEASTRYVRANGTTVL		AAIEASTRYVRANGTTVL		AAIEASTRYVRANGTTVL		AAIEASTRYVRANGTTVL		AAIEASTRYVRANGTTVL		AAIEASTRYVRANGTTVL	AAIEASTRYVRANGTTVL					AAIEASTRYVRANGTTVL
AAHIPQGTDL		AAHIPQGTDL		AAHIPQGTDL	AAHIPQGTDL				AAHIPQGTDL		AAHIPQGTDL	AAHIPQGTDL			AAHIPQGTDL	AAHIPQGTDL		AAHIPQGTDL	AAHIPQGTDL	AAHIPQGTDL		AAHIPQGTDL	AAHIPQGTDL
DAVQAAHIPQGTDL		DAVQAAHIPQGTDL		DAVQAAHIPQGTDL	DAVQAAHIPQGTDL				DAVQAAHIPQGTDL		DAVQAAHIPQGTDL	DAVQAAHIPQGTDL			DAVQAAHIPQGTDL	DAVQAAHIPQGTDL			DAVQAAHIPQGTDL	DAVQAAHIPQGTDL		DAVQAAHIPQGTDL	DAVQAAHIPQGTDL
ASTRYVRANGTTVL		ASTRYVRANGTTVL	ASTRYVRANGTTVL	ASTRYVRANGTTVL	ASTRYVRANGTTVL		ASTRYVRANGTTVL	ASTRYVRANGTTVL	ASTRYVRANGTTVL		ASTRYVRANGTTVL		ASTRYVRANGTTVL	ASTRYVRANGTTVL					ASTRYVRANGTTVL		ASTRYVRANGTTVL
CAGITVYKALKSANL			CAGITVYKALKSANL	CAGITVYKALKSANL	CAGITVYKALKSANL		CAGITVYKALKSANL				CAGITVYKALKSANL		CAGITVYKALKSANL	CAGITVYKALKSANL	CAGITVYKALKSANL				CAGITVYKALKSANL		CAGITVYKALKSANL
AVLKATDGGAHGVINVSVSE		AVLKATDGGAHGVINVSVSE			AVLKATDGGAHGVINVSVSE						AVLKATDGGAHGVINVSVSE		AVLKATDGGAHGVINVSVSE	AVLKATDGGAHGVINVSVSE	AVLKATDGGAHGVINVSVSE				AVLKATDGGAHGVINVSVSE				AVLKATDGGAHGVINVSVSE
AVLKATDGGAHGVINVSVSEA		AVLKATDGGAHGVINVSVSEA			AVLKATDGGAHGVINVSVSEA						AVLKATDGGAHGVINVSVSEA		AVLKATDGGAHGVINVSVSEA	AVLKATDGGAHGVINVSVSEA	AVLKATDGGAHGVINVSVSEA				AVLKATDGGAHGVINVSVSEA				AVLKATDGGAHGVINVSVSEA
AVQAAHIPQGTDL		AVQAAHIPQGTDL		AVQAAHIPQGTDL	AVQAAHIPQGTDL				AVQAAHIPQGTDL		AVQAAHIPQGTDL	AVQAAHIPQGTDL			AVQAAHIPQGTDL	AVQAAHIPQGTDL			AVQAAHIPQGTDL	AVQAAHIPQGTDL		AVQAAHIPQGTDL	AVQAAHIPQGTDL
LINVKYSGVCHTDL	LINVKYSGVCHTDL			LINVKYSGVCHTDL	LINVKYSGVCHTDL						LINVKYSGVCHTDL		LINVKYSGVCHTDL	LINVKYSGVCHTDL	LINVKYSGVCHTDL				LINVKYSGVCHTDL
KATDGGAHGVINVSVSE		KATDGGAHGVINVSVSE			KATDGGAHGVINVSVSE					KATDGGAHGVINVSVSE	KATDGGAHGVINVSVSE		KATDGGAHGVINVSVSE	KATDGGAHGVINVSVSE	KATDGGAHGVINVSVSE				KATDGGAHGVINVSVSE				KATDGGAHGVINVSVSE
KATDGGAHGVINVSVSEA		KATDGGAHGVINVSVSEA			KATDGGAHGVINVSVSEA					KATDGGAHGVINVSVSEA	KATDGGAHGVINVSVSEA		KATDGGAHGVINVSVSEA	KATDGGAHGVINVSVSEA	KATDGGAHGVINVSVSEA				KATDGGAHGVINVSVSEA				KATDGGAHGVINVSVSEA
GNESNCPHADLSGYTHDGSF								GNESNCPHADLSGYTHDGSF	GNESNCPHADLSGYTHDGSF		GNESNCPHADLSGYTHDGSF			GNESNCPHADLSGYTHDGSF	GNESNCPHADLSGYTHDGSF			GNESNCPHADLSGYTHDGSF	GNESNCPHADLSGYTHDGSF	GNESNCPHADLSGYTHDGSF
KMEKGQIVGRY	KMEKGQIVGRY	KMEKGQIVGRY	KMEKGQIVGRY		KMEKGQIVGRY		KMEKGQIVGRY			KMEKGQIVGRY		KMEKGQIVGRY	KMEKGQIVGRY			KMEKGQIVGRY	KMEKGQIVGRY		KMEKGQIVGRY
KMEKGQIVGRYVVDTSK	KMEKGQIVGRYVVDTSK	KMEKGQIVGRYVVDTSK			KMEKGQIVGRYVVDTSK		KMEKGQIVGRYVVDTSK			KMEKGQIVGRYVVDTSK		KMEKGQIVGRYVVDTSK	KMEKGQIVGRYVVDTSK						KMEKGQIVGRYVVDTSK
QIEDPSADELRKA		QIEDPSADELRKA			QIEDPSADELRKA	QIEDPSADELRKA	QIEDPSADELRKA				QIEDPSADELRKA	QIEDPSADELRKA					QIEDPSADELRKA	QIEDPSADELRKA	QIEDPSADELRKA				QIEDPSADELRKA
QIEDPSADELRKAEVGL		QIEDPSADELRKAEVGL			QIEDPSADELRKAEVGL		QIEDPSADELRKAEVGL				QIEDPSADELRKAEVGL	QIEDPSADELRKAEVGL					QIEDPSADELRKAEVGL		QIEDPSADELRKAEVGL				QIEDPSADELRKAEVGL
QIEDPSADELRKAEVGLK		QIEDPSADELRKAEVGLK			QIEDPSADELRKAEVGLK		QIEDPSADELRKAEVGLK				QIEDPSADELRKAEVGLK	QIEDPSADELRKAEVGLK					QIEDPSADELRKAEVGLK		QIEDPSADELRKAEVGLK				QIEDPSADELRKAEVGLK
QVLKDAKISKSQIDE		QVLKDAKISKSQIDE			QVLKDAKISKSQIDE	QVLKDAKISKSQIDE	QVLKDAKISKSQIDE				QVLKDAKISKSQIDE	QVLKDAKISKSQIDE	QVLKDAKISKSQIDE		QVLKDAKISKSQIDE		QVLKDAKISKSQIDE		QVLKDAKISKSQIDE				QVLKDAKISKSQIDE
NVLRIINEPTA		NVLRIINEPTA	NVLRIINEPTA		NVLRIINEPTA	NVLRIINEPTA	NVLRIINEPTA		NVLRIINEPTA		NVLRIINEPTA			NVLRIINEPTA		NVLRIINEPTA			NVLRIINEPTA			NVLRIINEPTA	NVLRIINEPTA
NVLRIINEPTAAA		NVLRIINEPTAAA	NVLRIINEPTAAA		NVLRIINEPTAAA	NVLRIINEPTAAA	NVLRIINEPTAAA		NVLRIINEPTAAA		NVLRIINEPTAAA			NVLRIINEPTAAA		NVLRIINEPTAAA			NVLRIINEPTAAA			NVLRIINEPTAAA	NVLRIINEPTAAA
SVQKDMKTWPFKVIDVDGNPVIE	SVQKDMKTWPFKVIDVDGNPVIE	SVQKDMKTWPFKVIDVDGNPVIE					SVQKDMKTWPFKVIDVDGNPVIE			SVQKDMKTWPFKVIDVDGNPVIE					SVQKDMKTWPFKVIDVDGNPVIE
SSKLKRGSKSKIEAALSDAL		SSKLKRGSKSKIEAALSDAL			SSKLKRGSKSKIEAALSDAL		SSKLKRGSKSKIEAALSDAL				SSKLKRGSKSKIEAALSDAL	SSKLKRGSKSKIEAALSDAL	SSKLKRGSKSKIEAALSDAL	SSKLKRGSKSKIEAALSDAL			SSKLKRGSKSKIEAALSDAL	SSKLKRGSKSKIEAALSDAL	SSKLKRGSKSKIEAALSDAL				SSKLKRGSKSKIEAALSDAL
ITISNAVGRLSSEE		ITISNAVGRLSSEE	ITISNAVGRLSSEE		ITISNAVGRLSSEE		ITISNAVGRLSSEE		ITISNAVGRLSSEE		ITISNAVGRLSSEE		ITISNAVGRLSSEE	ITISNAVGRLSSEE					ITISNAVGRLSSEE				ITISNAVGRLSSEE
LRIINEPTA		LRIINEPTA	LRIINEPTA		LRIINEPTA	LRIINEPTA	LRIINEPTA		LRIINEPTA		LRIINEPTA			LRIINEPTA		LRIINEPTA		LRIINEPTA	LRIINEPTA			LRIINEPTA	LRIINEPTA
LRIINEPTAA		LRIINEPTAA	LRIINEPTAA		LRIINEPTAA	LRIINEPTAA	LRIINEPTAA		LRIINEPTAA		LRIINEPTAA			LRIINEPTAA		LRIINEPTAA		LRIINEPTAA	LRIINEPTAA			LRIINEPTAA	LRIINEPTAA
LRIINEPTAAA		LRIINEPTAAA	LRIINEPTAAA		LRIINEPTAAA	LRIINEPTAAA	LRIINEPTAAA		LRIINEPTAAA		LRIINEPTAAA			LRIINEPTAAA		LRIINEPTAAA		LRIINEPTAAA	LRIINEPTAAA			LRIINEPTAAA	LRIINEPTAAA
NDAQRQATKDAGAISGLNV		NDAQRQATKDAGAISGLNV		NDAQRQATKDAGAISGLNV	NDAQRQATKDAGAISGLNV		NDAQRQATKDAGAISGLNV				NDAQRQATKDAGAISGLNV		NDAQRQATKDAGAISGLNV						NDAQRQATKDAGAISGLNV				NDAQRQATKDAGAISGLNV
NDAQRQATKDAGAISGL		NDAQRQATKDAGAISGL		NDAQRQATKDAGAISGL	NDAQRQATKDAGAISGL		NDAQRQATKDAGAISGL				NDAQRQATKDAGAISGL		NDAQRQATKDAGAISGL					NDAQRQATKDAGAISGL	NDAQRQATKDAGAISGL				NDAQRQATKDAGAISGL
VAYGAAVQGAIL		VAYGAAVQGAIL	VAYGAAVQGAIL	VAYGAAVQGAIL	VAYGAAVQGAIL		VAYGAAVQGAIL		VAYGAAVQGAIL		VAYGAAVQGAIL	VAYGAAVQGAIL	VAYGAAVQGAIL		VAYGAAVQGAIL	VAYGAAVQGAIL	VAYGAAVQGAIL		VAYGAAVQGAIL	VAYGAAVQGAIL	VAYGAAVQGAIL	VAYGAAVQGAIL
TGQSTSDETKDLLLL	TGQSTSDETKDLLLL	TGQSTSDETKDLLLL			TGQSTSDETKDLLLL		TGQSTSDETKDLLLL	TGQSTSDETKDLLLL			TGQSTSDETKDLLLL	TGQSTSDETKDLLLL	TGQSTSDETKDLLLL		TGQSTSDETKDLLLL			TGQSTSDETKDLLLL	TGQSTSDETKDLLLL				TGQSTSDETKDLLLL
VDSLFDGED	VDSLFDGED	VDSLFDGED					VDSLFDGED	VDSLFDGED	VDSLFDGED		VDSLFDGED	VDSLFDGED	VDSLFDGED	VDSLFDGED	VDSLFDGED		VDSLFDGED		VDSLFDGED	VDSLFDGED
VITVPAYF		VITVPAYF	VITVPAYF	VITVPAYF		VITVPAYF	VITVPAYF		VITVPAYF	VITVPAYF	VITVPAYF	VITVPAYF		VITVPAYF	VITVPAYF	VITVPAYF			VITVPAYF	VITVPAYF	VITVPAYF	VITVPAYF
VEIIANEQGNRVTPSF		VEIIANEQGNRVTPSF	VEIIANEQGNRVTPSF				VEIIANEQGNRVTPSF		VEIIANEQGNRVTPSF	VEIIANEQGNRVTPSF	VEIIANEQGNRVTPSF								VEIIANEQGNRVTPSF
VEKSTGKSSNITISNAVGRLSSEE		VEKSTGKSSNITISNAVGRLSSEE	VEKSTGKSSNITISNAVGRLSSEE		VEKSTGKSSNITISNAVGRLSSEE		VEKSTGKSSNITISNAVGRLSSEE				VEKSTGKSSNITISNAVGRLSSEE		VEKSTGKSSNITISNAVGRLSSEE	VEKSTGKSSNITISNAVGRLSSEE					VEKSTGKSSNITISNAVGRLSSEE				VEKSTGKSSNITISNAVGRLSSEE
VEIIANEQGNRVTPS		VEIIANEQGNRVTPS	VEIIANEQGNRVTPS		VEIIANEQGNRVTPS		VEIIANEQGNRVTPS		VEIIANEQGNRVTPS	VEIIANEQGNRVTPS	VEIIANEQGNRVTPS								VEIIANEQGNRVTPS				VEIIANEQGNRVTPS
VGGSTRIPKVQKLLSDF	VGGSTRIPKVQKLLSDF	VGGSTRIPKVQKLLSDF		VGGSTRIPKVQKLLSDF			VGGSTRIPKVQKLLSDF				VGGSTRIPKVQKLLSDF	VGGSTRIPKVQKLLSDF							VGGSTRIPKVQKLLSDF
EVDANGIL		EVDANGIL			EVDANGIL		EVDANGIL		EVDANGIL		EVDANGIL		EVDANGIL	EVDANGIL	EVDANGIL	EVDANGIL	EVDANGIL		EVDANGIL	EVDANGIL		EVDANGIL	EVDANGIL
FDGKQLEKSINPDE	FDGKQLEKSINPDE	FDGKQLEKSINPDE					FDGKQLEKSINPDE				FDGKQLEKSINPDE				FDGKQLEKSINPDE		FDGKQLEKSINPDE	FDGKQLEKSINPDE	FDGKQLEKSINPDE
FDLGGGTF	FDLGGGTF	FDLGGGTF		FDLGGGTF			FDLGGGTF	FDLGGGTF	FDLGGGTF		FDLGGGTF	FDLGGGTF	FDLGGGTF	FDLGGGTF	FDLGGGTF	FDLGGGTF		FDLGGGTF	FDLGGGTF	FDLGGGTF		FDLGGGTF
DVAPLSL		DVAPLSL		DVAPLSL	DVAPLSL	DVAPLSL	DVAPLSL	DVAPLSL	DVAPLSL		DVAPLSL	DVAPLSL		DVAPLSL	DVAPLSL		DVAPLSL		DVAPLSL	DVAPLSL			DVAPLSL
DVAPLSLG		DVAPLSLG		DVAPLSLG	DVAPLSLG		DVAPLSLG	DVAPLSLG	DVAPLSLG		DVAPLSLG	DVAPLSLG		DVAPLSLG	DVAPLSLG		DVAPLSLG		DVAPLSLG	DVAPLSLG			DVAPLSLG
DVSLLHIAGGVY		DVSLLHIAGGVY		DVSLLHIAGGVY	DVSLLHIAGGVY				DVSLLHIAGGVY		DVSLLHIAGGVY	DVSLLHIAGGVY	DVSLLHIAGGVY	DVSLLHIAGGVY	DVSLLHIAGGVY		DVSLLHIAGGVY		DVSLLHIAGGVY	DVSLLHIAGGVY
FKSTLEPVEQVLKDAKISKSQIDE		FKSTLEPVEQVLKDAKISKSQIDE				FKSTLEPVEQVLKDAKISKSQIDE	FKSTLEPVEQVLKDAKISKSQIDE				FKSTLEPVEQVLKDAKISKSQIDE	FKSTLEPVEQVLKDAKISKSQIDE			FKSTLEPVEQVLKDAKISKSQIDE				FKSTLEPVEQVLKDAKISKSQIDE
FKAADEAF		FKAADEAF				FKAADEAF	FKAADEAF	FKAADEAF		FKAADEAF	FKAADEAF	FKAADEAF	FKAADEAF	FKAADEAF	FKAADEAF	FKAADEAF	FKAADEAF	FKAADEAF	FKAADEAF			FKAADEAF		FKAADEAF
FNDAQRQATKDAGAISGLNV		FNDAQRQATKDAGAISGLNV		FNDAQRQATKDAGAISGLNV			FNDAQRQATKDAGAISGLNV				FNDAQRQATKDAGAISGLNV		FNDAQRQATKDAGAISGLNV						FNDAQRQATKDAGAISGLNV
FNDAQRQATKDAGAISGL		FNDAQRQATKDAGAISGL		FNDAQRQATKDAGAISGL			FNDAQRQATKDAGAISGL				FNDAQRQATKDAGAISGL		FNDAQRQATKDAGAISGL					FNDAQRQATKDAGAISGL	FNDAQRQATKDAGAISGL
AALQIEDPSADELRKAEVGL		AALQIEDPSADELRKAEVGL			AALQIEDPSADELRKAEVGL		AALQIEDPSADELRKAEVGL				AALQIEDPSADELRKAEVGL	AALQIEDPSADELRKAEVGL					AALQIEDPSADELRKAEVGL		AALQIEDPSADELRKAEVGL				AALQIEDPSADELRKAEVGL
AAIAYGLGAGKSEKERHVLIF		AAIAYGLGAGKSEKERHVLIF	AAIAYGLGAGKSEKERHVLIF								AAIAYGLGAGKSEKERHVLIF	AAIAYGLGAGKSEKERHVLIF	AAIAYGLGAGKSEKERHVLIF	AAIAYGLGAGKSEKERHVLIF			AAIAYGLGAGKSEKERHVLIF		AAIAYGLGAGKSEKERHVLIF
DLGGGTF	DLGGGTF	DLGGGTF		DLGGGTF			DLGGGTF	DLGGGTF	DLGGGTF		DLGGGTF	DLGGGTF	DLGGGTF	DLGGGTF	DLGGGTF	DLGGGTF		DLGGGTF	DLGGGTF	DLGGGTF		DLGGGTF
DLKNIPMMPAGEPVL		DLKNIPMMPAGEPVL			DLKNIPMMPAGEPVL		DLKNIPMMPAGEPVL							DLKNIPMMPAGEPVL	DLKNIPMMPAGEPVL	DLKNIPMMPAGEPVL	DLKNIPMMPAGEPVL		DLKNIPMMPAGEPVL				DLKNIPMMPAGEPVL
DLKNIPMMPAGEPVLE		DLKNIPMMPAGEPVLE			DLKNIPMMPAGEPVLE		DLKNIPMMPAGEPVLE							DLKNIPMMPAGEPVLE	DLKNIPMMPAGEPVLE	DLKNIPMMPAGEPVLE	DLKNIPMMPAGEPVLE		DLKNIPMMPAGEPVLE				DLKNIPMMPAGEPVLE
AVITVPAY		AVITVPAY	AVITVPAY	AVITVPAY	AVITVPAY	AVITVPAY	AVITVPAY		AVITVPAY	AVITVPAY	AVITVPAY	AVITVPAY		AVITVPAY	AVITVPAY	AVITVPAY			AVITVPAY	AVITVPAY	AVITVPAY	AVITVPAY
IGDAAKNQAALNPRNTVF		IGDAAKNQAALNPRNTVF		IGDAAKNQAALNPRNTVF			IGDAAKNQAALNPRNTVF				IGDAAKNQAALNPRNTVF					IGDAAKNQAALNPRNTVF			IGDAAKNQAALNPRNTVF			IGDAAKNQAALNPRNTVF
LHIAGGVY		LHIAGGVY	LHIAGGVY	LHIAGGVY	LHIAGGVY				LHIAGGVY		LHIAGGVY	LHIAGGVY	LHIAGGVY	LHIAGGVY	LHIAGGVY	LHIAGGVY	LHIAGGVY		LHIAGGVY	LHIAGGVY	LHIAGGVY	LHIAGGVY
IEDPSADELRKAEVGLK		IEDPSADELRKAEVGLK			IEDPSADELRKAEVGLK		IEDPSADELRKAEVGLK				IEDPSADELRKAEVGLK	IEDPSADELRKAEVGLK		IEDPSADELRKAEVGLK			IEDPSADELRKAEVGLK		IEDPSADELRKAEVGLK				IEDPSADELRKAEVGLK
LEETKTFSPQEISA		LEETKTFSPQEISA	LEETKTFSPQEISA			LEETKTFSPQEISA	LEETKTFSPQEISA				LEETKTFSPQEISA	LEETKTFSPQEISA			LEETKTFSPQEISA			LEETKTFSPQEISA	LEETKTFSPQEISA
LEHFKAEFKKKTGLDISDDARA		LEHFKAEFKKKTGLDISDDARA									LEHFKAEFKKKTGLDISDDARA	LEHFKAEFKKKTGLDISDDARA	LEHFKAEFKKKTGLDISDDARA	LEHFKAEFKKKTGLDISDDARA				LEHFKAEFKKKTGLDISDDARA	LEHFKAEFKKKTGLDISDDARA
IEDPSADELRKA		IEDPSADELRKA			IEDPSADELRKA	IEDPSADELRKA	IEDPSADELRKA				IEDPSADELRKA	IEDPSADELRKA		IEDPSADELRKA			IEDPSADELRKA	IEDPSADELRKA	IEDPSADELRKA				IEDPSADELRKA
LDVAPLSL		LDVAPLSL		LDVAPLSL	LDVAPLSL	LDVAPLSL	LDVAPLSL	LDVAPLSL	LDVAPLSL		LDVAPLSL	LDVAPLSL		LDVAPLSL	LDVAPLSL		LDVAPLSL		LDVAPLSL	LDVAPLSL			LDVAPLSL
LDVAPLSLG		LDVAPLSLG		LDVAPLSLG	LDVAPLSLG		LDVAPLSLG	LDVAPLSLG	LDVAPLSLG		LDVAPLSLG	LDVAPLSLG		LDVAPLSLG	LDVAPLSLG		LDVAPLSLG		LDVAPLSLG	LDVAPLSLG			LDVAPLSLG
LQIEDPSADELRKAEVGL		LQIEDPSADELRKAEVGL			LQIEDPSADELRKAEVGL		LQIEDPSADELRKAEVGL				LQIEDPSADELRKAEVGL	LQIEDPSADELRKAEVGL					LQIEDPSADELRKAEVGL		LQIEDPSADELRKAEVGL				LQIEDPSADELRKAEVGL
IIANEQGNRVTPSF		IIANEQGNRVTPSF	IIANEQGNRVTPSF				IIANEQGNRVTPSF		IIANEQGNRVTPSF	IIANEQGNRVTPSF	IIANEQGNRVTPSF								IIANEQGNRVTPSF
GEFDLKNIPMMPAGEPVL		GEFDLKNIPMMPAGEPVL					GEFDLKNIPMMPAGEPVL							GEFDLKNIPMMPAGEPVL	GEFDLKNIPMMPAGEPVL	GEFDLKNIPMMPAGEPVL	GEFDLKNIPMMPAGEPVL		GEFDLKNIPMMPAGEPVL
GEFDLKNIPMMPAGEPVL		GEFDLKNIPMMPAGEPVL					GEFDLKNIPMMPAGEPVL							GEFDLKNIPMMPAGEPVL	GEFDLKNIPMMPAGEPVL	GEFDLKNIPMMPAGEPVL	GEFDLKNIPMMPAGEPVL		GEFDLKNIPMMPAGEPVL
GIVVPRNTTVPTIKRRTFTTVSDNQTTVQF	GIVVPRNTTVPTIKRRTFTTVSDNQTTVQF	GIVVPRNTTVPTIKRRTFTTVSDNQTTVQF		GIVVPRNTTVPTIKRRTFTTVSDNQTTVQF			GIVVPRNTTVPTIKRRTFTTVSDNQTTVQF			GIVVPRNTTVPTIKRRTFTTVSDNQTTVQF	GIVVPRNTTVPTIKRRTFTTVSDNQTTVQF								GIVVPRNTTVPTIKRRTFTTVSDNQTTVQF
GVGMQGDIF	GVGMQGDIF	GVGMQGDIF		GVGMQGDIF			GVGMQGDIF		GVGMQGDIF	GVGMQGDIF		GVGMQGDIF	GVGMQGDIF		GVGMQGDIF	GVGMQGDIF	GVGMQGDIF		GVGMQGDIF	GVGMQGDIF
KVTAVEKSTGKSSNITISNAVGRLSSEE		KVTAVEKSTGKSSNITISNAVGRLSSEE	KVTAVEKSTGKSSNITISNAVGRLSSEE		KVTAVEKSTGKSSNITISNAVGRLSSEE		KVTAVEKSTGKSSNITISNAVGRLSSEE				KVTAVEKSTGKSSNITISNAVGRLSSEE		KVTAVEKSTGKSSNITISNAVGRLSSEE	KVTAVEKSTGKSSNITISNAVGRLSSEE					KVTAVEKSTGKSSNITISNAVGRLSSEE				KVTAVEKSTGKSSNITISNAVGRLSSEE
KSTLEPVEQVLKDAKISKSQIDE		KSTLEPVEQVLKDAKISKSQIDE			KSTLEPVEQVLKDAKISKSQIDE	KSTLEPVEQVLKDAKISKSQIDE	KSTLEPVEQVLKDAKISKSQIDE				KSTLEPVEQVLKDAKISKSQIDE	KSTLEPVEQVLKDAKISKSQIDE			KSTLEPVEQVLKDAKISKSQIDE				KSTLEPVEQVLKDAKISKSQIDE				KSTLEPVEQVLKDAKISKSQIDE
PVWAIGTGL		PVWAIGTGL	PVWAIGTGL	PVWAIGTGL	PVWAIGTGL		PVWAIGTGL		PVWAIGTGL		PVWAIGTGL	PVWAIGTGL		PVWAIGTGL	PVWAIGTGL	PVWAIGTGL				PVWAIGTGL	PVWAIGTGL	PVWAIGTGL
RILYGGSANGSN		RILYGGSANGSN	RILYGGSANGSN	RILYGGSANGSN	RILYGGSANGSN		RILYGGSANGSN		RILYGGSANGSN		RILYGGSANGSN		RILYGGSANGSN	RILYGGSANGSN			RILYGGSANGSN	RILYGGSANGSN	RILYGGSANGSN		RILYGGSANGSN
RILYGGSANGSNAVTF		RILYGGSANGSNAVTF	RILYGGSANGSNAVTF	RILYGGSANGSNAVTF			RILYGGSANGSNAVTF		RILYGGSANGSNAVTF		RILYGGSANGSNAVTF		RILYGGSANGSNAVTF	RILYGGSANGSNAVTF					RILYGGSANGSNAVTF		RILYGGSANGSNAVTF
SIRKFLASKLGDKAASEL		SIRKFLASKLGDKAASEL					SIRKFLASKLGDKAASEL				SIRKFLASKLGDKAASEL	SIRKFLASKLGDKAASEL	SIRKFLASKLGDKAASEL	SIRKFLASKLGDKAASEL			SIRKFLASKLGDKAASEL	SIRKFLASKLGDKAASEL	SIRKFLASKLGDKAASEL
SIRKFLASKLGDKAASE		SIRKFLASKLGDKAASE					SIRKFLASKLGDKAASE				SIRKFLASKLGDKAASE	SIRKFLASKLGDKAASE	SIRKFLASKLGDKAASE	SIRKFLASKLGDKAASE			SIRKFLASKLGDKAASE	SIRKFLASKLGDKAASE	SIRKFLASKLGDKAASE
SVDQIKDVGAKW		SVDQIKDVGAKW		SVDQIKDVGAKW	SVDQIKDVGAKW		SVDQIKDVGAKW			SVDQIKDVGAKW	SVDQIKDVGAKW	SVDQIKDVGAKW	SVDQIKDVGAKW		SVDQIKDVGAKW		SVDQIKDVGAKW
RILYGGSANGSNAVTFKDKADVDG		RILYGGSANGSNAVTFKDKADVDG		RILYGGSANGSNAVTFKDKADVDG			RILYGGSANGSNAVTFKDKADVDG				RILYGGSANGSNAVTFKDKADVDG		RILYGGSANGSNAVTFKDKADVDG	RILYGGSANGSNAVTFKDKADVDG					RILYGGSANGSNAVTFKDKADVDG
RILYGGSANGSNAVTFKDKADVDGF		RILYGGSANGSNAVTFKDKADVDGF		RILYGGSANGSNAVTFKDKADVDGF			RILYGGSANGSNAVTFKDKADVDGF				RILYGGSANGSNAVTFKDKADVDGF		RILYGGSANGSNAVTFKDKADVDGF	RILYGGSANGSNAVTFKDKADVDGF					RILYGGSANGSNAVTFKDKADVDGF
RILYGGSANGSNAVTFKDKADVDGFL		RILYGGSANGSNAVTFKDKADVDGFL		RILYGGSANGSNAVTFKDKADVDGFL			RILYGGSANGSNAVTFKDKADVDGFL				RILYGGSANGSNAVTFKDKADVDGFL		RILYGGSANGSNAVTFKDKADVDGFL	RILYGGSANGSNAVTFKDKADVDGFL					RILYGGSANGSNAVTFKDKADVDGFL
RLNTASIPENVE		RLNTASIPENVE	RLNTASIPENVE		RLNTASIPENVE	RLNTASIPENVE	RLNTASIPENVE		RLNTASIPENVE		RLNTASIPENVE			RLNTASIPENVE					RLNTASIPENVE				RLNTASIPENVE
RILYGGSANGSNAVT		RILYGGSANGSNAVT	RILYGGSANGSNAVT	RILYGGSANGSNAVT	RILYGGSANGSNAVT		RILYGGSANGSNAVT		RILYGGSANGSNAVT		RILYGGSANGSNAVT		RILYGGSANGSNAVT	RILYGGSANGSNAVT					RILYGGSANGSNAVT		RILYGGSANGSNAVT
IVERLNTASIPENVE		IVERLNTASIPENVE	IVERLNTASIPENVE		IVERLNTASIPENVE	IVERLNTASIPENVE	IVERLNTASIPENVE		IVERLNTASIPENVE		IVERLNTASIPENVE			IVERLNTASIPENVE					IVERLNTASIPENVE				IVERLNTASIPENVE
IVERLNTASIPENVEV		IVERLNTASIPENVEV	IVERLNTASIPENVEV		IVERLNTASIPENVEV	IVERLNTASIPENVEV	IVERLNTASIPENVEV		IVERLNTASIPENVEV		IVERLNTASIPENVEV			IVERLNTASIPENVEV					IVERLNTASIPENVEV				IVERLNTASIPENVEV
LRILYGGSANGSNAVTFKDKADVDG		LRILYGGSANGSNAVTFKDKADVDG		LRILYGGSANGSNAVTFKDKADVDG			LRILYGGSANGSNAVTFKDKADVDG				LRILYGGSANGSNAVTFKDKADVDG		LRILYGGSANGSNAVTFKDKADVDG	LRILYGGSANGSNAVTFKDKADVDG					LRILYGGSANGSNAVTFKDKADVDG
LRILYGGSANGSNAVTF		LRILYGGSANGSNAVTF	LRILYGGSANGSNAVTF	LRILYGGSANGSNAVTF			LRILYGGSANGSNAVTF		LRILYGGSANGSNAVTF		LRILYGGSANGSNAVTF		LRILYGGSANGSNAVTF	LRILYGGSANGSNAVTF					LRILYGGSANGSNAVTF		LRILYGGSANGSNAVTF
LRILYGGSANGSNAVT		LRILYGGSANGSNAVT	LRILYGGSANGSNAVT	LRILYGGSANGSNAVT	LRILYGGSANGSNAVT		LRILYGGSANGSNAVT		LRILYGGSANGSNAVT		LRILYGGSANGSNAVT		LRILYGGSANGSNAVT	LRILYGGSANGSNAVT					LRILYGGSANGSNAVT		LRILYGGSANGSNAVT
LRILYGGSANGSN		LRILYGGSANGSN	LRILYGGSANGSN	LRILYGGSANGSN	LRILYGGSANGSN		LRILYGGSANGSN		LRILYGGSANGSN		LRILYGGSANGSN		LRILYGGSANGSN	LRILYGGSANGSN			LRILYGGSANGSN	LRILYGGSANGSN	LRILYGGSANGSN		LRILYGGSANGSN
LRILYGGSANGSNA		LRILYGGSANGSNA	LRILYGGSANGSNA	LRILYGGSANGSNA	LRILYGGSANGSNA		LRILYGGSANGSNA		LRILYGGSANGSNA		LRILYGGSANGSNA		LRILYGGSANGSNA	LRILYGGSANGSNA			LRILYGGSANGSNA	LRILYGGSANGSNA	LRILYGGSANGSNA		LRILYGGSANGSNA
VVVAYEPVW		VVVAYEPVW	VVVAYEPVW		VVVAYEPVW	VVVAYEPVW	VVVAYEPVW	VVVAYEPVW	VVVAYEPVW	VVVAYEPVW	VVVAYEPVW	VVVAYEPVW		VVVAYEPVW	VVVAYEPVW	VVVAYEPVW	VVVAYEPVW			VVVAYEPVW		VVVAYEPVW
VVICPPAT			VVICPPAT	VVICPPAT	VVICPPAT	VVICPPAT	VVICPPAT		VVICPPAT	VVICPPAT	VVICPPAT	VVICPPAT		VVICPPAT	VVICPPAT	VVICPPAT			VVICPPAT	VVICPPAT	VVICPPAT	VVICPPAT	VVICPPAT
VVICPPATY			VVICPPATY	VVICPPATY	VVICPPATY	VVICPPATY	VVICPPATY		VVICPPATY	VVICPPATY	VVICPPATY	VVICPPATY		VVICPPATY	VVICPPATY	VVICPPATY			VVICPPATY	VVICPPATY	VVICPPATY	VVICPPATY
WTNVVV	WTNVVV	WTNVVV	WTNVVV	WTNVVV	WTNVVV	WTNVVV	WTNVVV	WTNVVV	WTNVVV	WTNVVV	WTNVVV		WTNVVV	WTNVVV	WTNVVV	WTNVVV				WTNVVV	WTNVVV	WTNVVV
VVAYEPVW		VVAYEPVW	VVAYEPVW		VVAYEPVW	VVAYEPVW	VVAYEPVW	VVAYEPVW	VVAYEPVW	VVAYEPVW	VVAYEPVW	VVAYEPVW		VVAYEPVW	VVAYEPVW	VVAYEPVW	VVAYEPVW			VVAYEPVW		VVAYEPVW
VVAYEPVWAIGTGL		VVAYEPVWAIGTGL	VVAYEPVWAIGTGL		VVAYEPVWAIGTGL		VVAYEPVWAIGTGL		VVAYEPVWAIGTGL		VVAYEPVWAIGTGL	VVAYEPVWAIGTGL		VVAYEPVWAIGTGL	VVAYEPVWAIGTGL	VVAYEPVWAIGTGL				VVAYEPVWAIGTGL		VVAYEPVWAIGTGL
YLKASGAFTGENSVDQIKDVGAKW		YLKASGAFTGENSVDQIKDVGAKW					YLKASGAFTGENSVDQIKDVGAKW				YLKASGAFTGENSVDQIKDVGAKW		YLKASGAFTGENSVDQIKDVGAKW		YLKASGAFTGENSVDQIKDVGAKW
VAYEPVW		VAYEPVW	VAYEPVW		VAYEPVW	VAYEPVW	VAYEPVW	VAYEPVW	VAYEPVW	VAYEPVW	VAYEPVW	VAYEPVW		VAYEPVW	VAYEPVW	VAYEPVW	VAYEPVW			VAYEPVW		VAYEPVW
VERQLNAVL		VERQLNAVL	VERQLNAVL		VERQLNAVL	VERQLNAVL	VERQLNAVL	VERQLNAVL	VERQLNAVL		VERQLNAVL		VERQLNAVL			VERQLNAVL	VERQLNAVL		VERQLNAVL			VERQLNAVL	VERQLNAVL
VKKPQVTVGAQNAYL		VKKPQVTVGAQNAYL	VKKPQVTVGAQNAYL	VKKPQVTVGAQNAYL	VKKPQVTVGAQNAYL		VKKPQVTVGAQNAYL	VKKPQVTVGAQNAYL			VKKPQVTVGAQNAYL				VKKPQVTVGAQNAYL	VKKPQVTVGAQNAYL			VKKPQVTVGAQNAYL		VKKPQVTVGAQNAYL	VKKPQVTVGAQNAYL
VGGASLKPEF		VGGASLKPEF	VGGASLKPEF				VGGASLKPEF	VGGASLKPEF			VGGASLKPEF	VGGASLKPEF		VGGASLKPEF	VGGASLKPEF		VGGASLKPEF		VGGASLKPEF
FFVGGN	FFVGGN	FFVGGN	FFVGGN	FFVGGN			FFVGGN	FFVGGN	FFVGGN	FFVGGN	FFVGGN		FFVGGN	FFVGGN	FFVGGN	FFVGGN	FFVGGN		FFVGGN	FFVGGN	FFVGGN	FFVGGN
FFVGGNF	FFVGGNF	FFVGGNF	FFVGGNF	FFVGGNF			FFVGGNF	FFVGGNF	FFVGGNF	FFVGGNF	FFVGGNF		FFVGGNF	FFVGGNF	FFVGGNF	FFVGGNF	FFVGGNF		FFVGGNF	FFVGGNF	FFVGGNF	FFVGGNF
EEKKAGKTLDVVERQLNAVL		EEKKAGKTLDVVERQLNAVL			EEKKAGKTLDVVERQLNAVL		EEKKAGKTLDVVERQLNAVL	EEKKAGKTLDVVERQLNAVL			EEKKAGKTLDVVERQLNAVL		EEKKAGKTLDVVERQLNAVL			EEKKAGKTLDVVERQLNAVL			EEKKAGKTLDVVERQLNAVL			EEKKAGKTLDVVERQLNAVL	EEKKAGKTLDVVERQLNAVL
EEVKDWTNVVV	EEVKDWTNVVV	EEVKDWTNVVV			EEVKDWTNVVV	EEVKDWTNVVV	EEVKDWTNVVV	EEVKDWTNVVV		EEVKDWTNVVV	EEVKDWTNVVV		EEVKDWTNVVV	EEVKDWTNVVV	EEVKDWTNVVV	EEVKDWTNVVV						EEVKDWTNVVV
EEVKDWTNVVVA		EEVKDWTNVVVA			EEVKDWTNVVVA	EEVKDWTNVVVA	EEVKDWTNVVVA	EEVKDWTNVVVA		EEVKDWTNVVVA	EEVKDWTNVVVA		EEVKDWTNVVVA	EEVKDWTNVVVA	EEVKDWTNVVVA	EEVKDWTNVVVA						EEVKDWTNVVVA
FKLNGSKQSIKEIVERLNT	FKLNGSKQSIKEIVERLNT	FKLNGSKQSIKEIVERLNT	FKLNGSKQSIKEIVERLNT				FKLNGSKQSIKEIVERLNT				FKLNGSKQSIKEIVERLNT		FKLNGSKQSIKEIVERLNT						FKLNGSKQSIKEIVERLNT
FLVGGASL		FLVGGASL	FLVGGASL	FLVGGASL			FLVGGASL	FLVGGASL	FLVGGASL		FLVGGASL	FLVGGASL	FLVGGASL	FLVGGASL	FLVGGASL		FLVGGASL		FLVGGASL	FLVGGASL	FLVGGASL
ALGQGVGVIL		ALGQGVGVIL	ALGQGVGVIL	ALGQGVGVIL	ALGQGVGVIL		ALGQGVGVIL		ALGQGVGVIL		ALGQGVGVIL	ALGQGVGVIL	ALGQGVGVIL		ALGQGVGVIL	ALGQGVGVIL	ALGQGVGVIL		ALGQGVGVIL	ALGQGVGVIL	ALGQGVGVIL	ALGQGVGVIL	ALGQGVGVIL
AIGTGLAATPEDAQDIHA		AIGTGLAATPEDAQDIHA			AIGTGLAATPEDAQDIHA				AIGTGLAATPEDAQDIHA		AIGTGLAATPEDAQDIHA	AIGTGLAATPEDAQDIHA			AIGTGLAATPEDAQDIHA	AIGTGLAATPEDAQDIHA		AIGTGLAATPEDAQDIHA	AIGTGLAATPEDAQDIHA	AIGTGLAATPEDAQDIHA		AIGTGLAATPEDAQDIHA	AIGTGLAATPEDAQDIHA
AATPEDAQDIHASIRKFLASKLGDKAASE		AATPEDAQDIHASIRKFLASKLGDKAASE									AATPEDAQDIHASIRKFLASKLGDKAASE	AATPEDAQDIHASIRKFLASKLGDKAASE						AATPEDAQDIHASIRKFLASKLGDKAASE	AATPEDAQDIHASIRKFLASKLGDKAASE
AATPEDAQDIHASIRKFLASKLGDKAASEL		AATPEDAQDIHASIRKFLASKLGDKAASEL									AATPEDAQDIHASIRKFLASKLGDKAASEL	AATPEDAQDIHASIRKFLASKLGDKAASEL						AATPEDAQDIHASIRKFLASKLGDKAASEL	AATPEDAQDIHASIRKFLASKLGDKAASEL
ARTFFVGGN		ARTFFVGGN	ARTFFVGGN	ARTFFVGGN			ARTFFVGGN	ARTFFVGGN	ARTFFVGGN	ARTFFVGGN	ARTFFVGGN		ARTFFVGGN	ARTFFVGGN		ARTFFVGGN			ARTFFVGGN		ARTFFVGGN	ARTFFVGGN
ARTFFVGGNF		ARTFFVGGNF	ARTFFVGGNF	ARTFFVGGNF			ARTFFVGGNF	ARTFFVGGNF	ARTFFVGGNF	ARTFFVGGNF	ARTFFVGGNF		ARTFFVGGNF	ARTFFVGGNF		ARTFFVGGNF			ARTFFVGGNF		ARTFFVGGNF	ARTFFVGGNF
AYEPVW		AYEPVW	AYEPVW		AYEPVW	AYEPVW	AYEPVW	AYEPVW	AYEPVW	AYEPVW	AYEPVW	AYEPVW		AYEPVW	AYEPVW	AYEPVW	AYEPVW			AYEPVW		AYEPVW
LKASGAFTGENSVDQIKDVGAKW		LKASGAFTGENSVDQIKDVGAKW					LKASGAFTGENSVDQIKDVGAKW				LKASGAFTGENSVDQIKDVGAKW		LKASGAFTGENSVDQIKDVGAKW		LKASGAFTGENSVDQIKDVGAKW
IGETLEEKKAGKTLD		IGETLEEKKAGKTLD			IGETLEEKKAGKTLD		IGETLEEKKAGKTLD				IGETLEEKKAGKTLD	IGETLEEKKAGKTLD	IGETLEEKKAGKTLD	IGETLEEKKAGKTLD	IGETLEEKKAGKTLD	IGETLEEKKAGKTLD		IGETLEEKKAGKTLD	IGETLEEKKAGKTLD			IGETLEEKKAGKTLD	IGETLEEKKAGKTLD
LDYSVSL	LDYSVSL	LDYSVSL		LDYSVSL	LDYSVSL	LDYSVSL	LDYSVSL	LDYSVSL	LDYSVSL		LDYSVSL	LDYSVSL	LDYSVSL	LDYSVSL	LDYSVSL		LDYSVSL		LDYSVSL	LDYSVSL
KASGAFTGENSVDQIKDVGAKW		KASGAFTGENSVDQIKDVGAKW					KASGAFTGENSVDQIKDVGAKW			KASGAFTGENSVDQIKDVGAKW	KASGAFTGENSVDQIKDVGAKW		KASGAFTGENSVDQIKDVGAKW		KASGAFTGENSVDQIKDVGAKW
IADKTKFALGQGVGVI		IADKTKFALGQGVGVI		IADKTKFALGQGVGVI			IADKTKFALGQGVGVI				IADKTKFALGQGVGVI	IADKTKFALGQGVGVI	IADKTKFALGQGVGVI		IADKTKFALGQGVGVI	IADKTKFALGQGVGVI			IADKTKFALGQGVGVI			IADKTKFALGQGVGVI
IADKTKFALGQGVGVIL		IADKTKFALGQGVGVIL		IADKTKFALGQGVGVIL			IADKTKFALGQGVGVIL				IADKTKFALGQGVGVIL	IADKTKFALGQGVGVIL	IADKTKFALGQGVGVIL		IADKTKFALGQGVGVIL	IADKTKFALGQGVGVIL			IADKTKFALGQGVGVIL			IADKTKFALGQGVGVIL
RETVESESSQTALSKSPNKHNRIYL		RETVESESSQTALSKSPNKHNRIYL	RETVESESSQTALSKSPNKHNRIYL		RETVESESSQTALSKSPNKHNRIYL	RETVESESSQTALSKSPNKHNRIYL					RETVESESSQTALSKSPNKHNRIYL								RETVESESSQTALSKSPNKHNRIYL
SVLNKKRGQVVSEEQRPGTPLF	SVLNKKRGQVVSEEQRPGTPLF	SVLNKKRGQVVSEEQRPGTPLF	SVLNKKRGQVVSEEQRPGTPLF				SVLNKKRGQVVSEEQRPGTPLF	SVLNKKRGQVVSEEQRPGTPLF			SVLNKKRGQVVSEEQRPGTPLF								SVLNKKRGQVVSEEQRPGTPLF
RSLMDKVTNVRNMSV	RSLMDKVTNVRNMSV	RSLMDKVTNVRNMSV		RSLMDKVTNVRNMSV	RSLMDKVTNVRNMSV	RSLMDKVTNVRNMSV	RSLMDKVTNVRNMSV	RSLMDKVTNVRNMSV					RSLMDKVTNVRNMSV	RSLMDKVTNVRNMSV					RSLMDKVTNVRNMSV				RSLMDKVTNVRNMSV
RQALGERIKPVVVINKVDRAL		RQALGERIKPVVVINKVDRAL			RQALGERIKPVVVINKVDRAL		RQALGERIKPVVVINKVDRAL				RQALGERIKPVVVINKVDRAL					RQALGERIKPVVVINKVDRAL	RQALGERIKPVVVINKVDRAL		RQALGERIKPVVVINKVDRAL			RQALGERIKPVVVINKVDRAL	RQALGERIKPVVVINKVDRAL
RQATGGQAFPQM		RQATGGQAFPQM	RQATGGQAFPQM	RQATGGQAFPQM			RQATGGQAFPQM	RQATGGQAFPQM	RQATGGQAFPQM	RQATGGQAFPQM		RQATGGQAFPQM				RQATGGQAFPQM		RQATGGQAFPQM	RQATGGQAFPQM		RQATGGQAFPQM
LVEIQCPEQAVGGIY			LVEIQCPEQAVGGIY		LVEIQCPEQAVGGIY		LVEIQCPEQAVGGIY		LVEIQCPEQAVGGIY		LVEIQCPEQAVGGIY	LVEIQCPEQAVGGIY			LVEIQCPEQAVGGIY	LVEIQCPEQAVGGIY	LVEIQCPEQAVGGIY		LVEIQCPEQAVGGIY	LVEIQCPEQAVGGIY		LVEIQCPEQAVGGIY
LRQATGGQAFPQM		LRQATGGQAFPQM	LRQATGGQAFPQM	LRQATGGQAFPQM			LRQATGGQAFPQM	LRQATGGQAFPQM	LRQATGGQAFPQM			LRQATGGQAFPQM				LRQATGGQAFPQM		LRQATGGQAFPQM	LRQATGGQAFPQM		LRQATGGQAFPQM
LRQATGGQAFPQM		LRQATGGQAFPQM	LRQATGGQAFPQM	LRQATGGQAFPQM			LRQATGGQAFPQM	LRQATGGQAFPQM	LRQATGGQAFPQM			LRQATGGQAFPQM				LRQATGGQAFPQM		LRQATGGQAFPQM	LRQATGGQAFPQM		LRQATGGQAFPQM
MLYVSKMVPTSDKGRF	MLYVSKMVPTSDKGRF	MLYVSKMVPTSDKGRF		MLYVSKMVPTSDKGRF			MLYVSKMVPTSDKGRF	MLYVSKMVPTSDKGRF				MLYVSKMVPTSDKGRF		MLYVSKMVPTSDKGRF					MLYVSKMVPTSDKGRF
MMGRFVEPIDDCPAGNIIGL							MMGRFVEPIDDCPAGNIIGL		MMGRFVEPIDDCPAGNIIGL					MMGRFVEPIDDCPAGNIIGL		MMGRFVEPIDDCPAGNIIGL	MMGRFVEPIDDCPAGNIIGL		MMGRFVEPIDDCPAGNIIGL
MMGRFVEPIDDCPAGNIIGL							MMGRFVEPIDDCPAGNIIGL		MMGRFVEPIDDCPAGNIIGL					MMGRFVEPIDDCPAGNIIGL		MMGRFVEPIDDCPAGNIIGL	MMGRFVEPIDDCPAGNIIGL		MMGRFVEPIDDCPAGNIIGL
NKKRGQVVSEEQRPGTPLF	NKKRGQVVSEEQRPGTPLF	NKKRGQVVSEEQRPGTPLF	NKKRGQVVSEEQRPGTPLF				NKKRGQVVSEEQRPGTPLF	NKKRGQVVSEEQRPGTPLF			NKKRGQVVSEEQRPGTPLF								NKKRGQVVSEEQRPGTPLF
IVLHLPSPVTAQA		IVLHLPSPVTAQA	IVLHLPSPVTAQA	IVLHLPSPVTAQA	IVLHLPSPVTAQA	IVLHLPSPVTAQA			IVLHLPSPVTAQA		IVLHLPSPVTAQA	IVLHLPSPVTAQA			IVLHLPSPVTAQA				IVLHLPSPVTAQA	IVLHLPSPVTAQA	IVLHLPSPVTAQA		IVLHLPSPVTAQA
MGRFVEPIDDCPAGNIIGL							MGRFVEPIDDCPAGNIIGL		MGRFVEPIDDCPAGNIIGL					MGRFVEPIDDCPAGNIIGL		MGRFVEPIDDCPAGNIIGL	MGRFVEPIDDCPAGNIIGL		MGRFVEPIDDCPAGNIIGL
LYVSKMVPTSDKGRF	LYVSKMVPTSDKGRF	LYVSKMVPTSDKGRF		LYVSKMVPTSDKGRF			LYVSKMVPTSDKGRF	LYVSKMVPTSDKGRF				LYVSKMVPTSDKGRF		LYVSKMVPTSDKGRF					LYVSKMVPTSDKGRF
LYVSKMVPTSDKGRF	LYVSKMVPTSDKGRF	LYVSKMVPTSDKGRF		LYVSKMVPTSDKGRF			LYVSKMVPTSDKGRF	LYVSKMVPTSDKGRF				LYVSKMVPTSDKGRF		LYVSKMVPTSDKGRF					LYVSKMVPTSDKGRF
YRETVESESSQTAL		YRETVESESSQTAL	YRETVESESSQTAL		YRETVESESSQTAL	YRETVESESSQTAL	YRETVESESSQTAL	YRETVESESSQTAL	YRETVESESSQTAL		YRETVESESSQTAL	YRETVESESSQTAL	YRETVESESSQTAL						YRETVESESSQTAL
YRETVESESSQTALSKSPNKHNRIYL		YRETVESESSQTALSKSPNKHNRIYL	YRETVESESSQTALSKSPNKHNRIYL		YRETVESESSQTALSKSPNKHNRIYL	YRETVESESSQTALSKSPNKHNRIYL					YRETVESESSQTALSKSPNKHNRIYL								YRETVESESSQTALSKSPNKHNRIYL
YVSKMVPTSDKGRF	YVSKMVPTSDKGRF	YVSKMVPTSDKGRF		YVSKMVPTSDKGRF			YVSKMVPTSDKGRF	YVSKMVPTSDKGRF		YVSKMVPTSDKGRF		YVSKMVPTSDKGRF		YVSKMVPTSDKGRF					YVSKMVPTSDKGRF
YVSKMVPTSDKGRF	YVSKMVPTSDKGRF	YVSKMVPTSDKGRF		YVSKMVPTSDKGRF			YVSKMVPTSDKGRF	YVSKMVPTSDKGRF		YVSKMVPTSDKGRF		YVSKMVPTSDKGRF		YVSKMVPTSDKGRF					YVSKMVPTSDKGRF
VAFTVDQM		VAFTVDQM		VAFTVDQM		VAFTVDQM	VAFTVDQM	VAFTVDQM	VAFTVDQM	VAFTVDQM		VAFTVDQM	VAFTVDQM		VAFTVDQM	VAFTVDQM			VAFTVDQM	VAFTVDQM
VAFTVDQMRSLM		VAFTVDQMRSLM		VAFTVDQMRSLM		VAFTVDQMRSLM	VAFTVDQMRSLM	VAFTVDQMRSLM	VAFTVDQMRSLM			VAFTVDQMRSLM	VAFTVDQMRSLM						VAFTVDQMRSLM
VAFTVDQMRSLMD		VAFTVDQMRSLMD		VAFTVDQMRSLMD		VAFTVDQMRSLMD	VAFTVDQMRSLMD	VAFTVDQMRSLMD	VAFTVDQMRSLMD			VAFTVDQMRSLMD	VAFTVDQMRSLMD						VAFTVDQMRSLMD
VAVEVKNANDLPKL		VAVEVKNANDLPKL			VAVEVKNANDLPKL	VAVEVKNANDLPKL	VAVEVKNANDLPKL	VAVEVKNANDLPKL			VAVEVKNANDLPKL			VAVEVKNANDLPKL	VAVEVKNANDLPKL	VAVEVKNANDLPKL	VAVEVKNANDLPKL		VAVEVKNANDLPKL			VAVEVKNANDLPKL	VAVEVKNANDLPKL
TVKAYLPVNESFG		TVKAYLPVNESFG	TVKAYLPVNESFG				TVKAYLPVNESFG	TVKAYLPVNESFG			TVKAYLPVNESFG			TVKAYLPVNESFG	TVKAYLPVNESFG				TVKAYLPVNESFG
TVKAYLPVNESF		TVKAYLPVNESF	TVKAYLPVNESF			TVKAYLPVNESF	TVKAYLPVNESF	TVKAYLPVNESF			TVKAYLPVNESF			TVKAYLPVNESF	TVKAYLPVNESF				TVKAYLPVNESF
TVDQMRSLM	TVDQMRSLM	TVDQMRSLM		TVDQMRSLM	TVDQMRSLM	TVDQMRSLM	TVDQMRSLM	TVDQMRSLM	TVDQMRSLM			TVDQMRSLM	TVDQMRSLM						TVDQMRSLM				TVDQMRSLM
TVDQMRSLMDKVTNVRNMSV	TVDQMRSLMDKVTNVRNMSV	TVDQMRSLMDKVTNVRNMSV		TVDQMRSLMDKVTNVRNMSV	TVDQMRSLMDKVTNVRNMSV	TVDQMRSLMDKVTNVRNMSV	TVDQMRSLMDKVTNVRNMSV	TVDQMRSLMDKVTNVRNMSV					TVDQMRSLMDKVTNVRNMSV						TVDQMRSLMDKVTNVRNMSV				TVDQMRSLMDKVTNVRNMSV
VIDQTKAVQYLHE		VIDQTKAVQYLHE			VIDQTKAVQYLHE	VIDQTKAVQYLHE					VIDQTKAVQYLHE	VIDQTKAVQYLHE	VIDQTKAVQYLHE		VIDQTKAVQYLHE	VIDQTKAVQYLHE			VIDQTKAVQYLHE			VIDQTKAVQYLHE
VQRAGIISAAKAGEARF		VQRAGIISAAKAGEARF	VQRAGIISAAKAGEARF				VQRAGIISAAKAGEARF			VQRAGIISAAKAGEARF	VQRAGIISAAKAGEARF	VQRAGIISAAKAGEARF	VQRAGIISAAKAGEARF				VQRAGIISAAKAGEARF		VQRAGIISAAKAGEARF
VQRAGIISAAKAGEARFTDTRKDEQERGITIKSTA		VQRAGIISAAKAGEARFTDTRKDEQERGITIKSTA					VQRAGIISAAKAGEARFTDTRKDEQERGITIKSTA			VQRAGIISAAKAGEARFTDTRKDEQERGITIKSTA	VQRAGIISAAKAGEARFTDTRKDEQERGITIKSTA	VQRAGIISAAKAGEARFTDTRKDEQERGITIKSTA	VQRAGIISAAKAGEARFTDTRKDEQERGITIKSTA						VQRAGIISAAKAGEARFTDTRKDEQERGITIKSTA
VFDHWSTLGSDPLDPTSKAGE		VFDHWSTLGSDPLDPTSKAGE						VFDHWSTLGSDPLDPTSKAGE			VFDHWSTLGSDPLDPTSKAGE	VFDHWSTLGSDPLDPTSKAGE		VFDHWSTLGSDPLDPTSKAGE	VFDHWSTLGSDPLDPTSKAGE
VGIDQF	VGIDQF	VGIDQF		VGIDQF			VGIDQF		VGIDQF	VGIDQF	VGIDQF	VGIDQF	VGIDQF		VGIDQF	VGIDQF	VGIDQF		VGIDQF	VGIDQF		VGIDQF
EQRPGTPLF	EQRPGTPLF	EQRPGTPLF	EQRPGTPLF				EQRPGTPLF	EQRPGTPLF	EQRPGTPLF		EQRPGTPLF	EQRPGTPLF				EQRPGTPLF		EQRPGTPLF	EQRPGTPLF			EQRPGTPLF
FQWATKEGPIFGEEM		FQWATKEGPIFGEEM	FQWATKEGPIFGEEM				FQWATKEGPIFGEEM			FQWATKEGPIFGEEM		FQWATKEGPIFGEEM			FQWATKEGPIFGEEM	FQWATKEGPIFGEEM		FQWATKEGPIFGEEM
FQWATKEGPIFGEE		FQWATKEGPIFGEE	FQWATKEGPIFGEE				FQWATKEGPIFGEE			FQWATKEGPIFGEE	FQWATKEGPIFGEE	FQWATKEGPIFGEE			FQWATKEGPIFGEE	FQWATKEGPIFGEE		FQWATKEGPIFGEE				FQWATKEGPIFGEE
FQWATKEGPIF		FQWATKEGPIF	FQWATKEGPIF				FQWATKEGPIF			FQWATKEGPIF	FQWATKEGPIF	FQWATKEGPIF			FQWATKEGPIF	FQWATKEGPIF		FQWATKEGPIF				FQWATKEGPIF
FIKAIQRVVL		FIKAIQRVVL	FIKAIQRVVL	FIKAIQRVVL		FIKAIQRVVL	FIKAIQRVVL				FIKAIQRVVL	FIKAIQRVVL	FIKAIQRVVL			FIKAIQRVVL	FIKAIQRVVL		FIKAIQRVVL		FIKAIQRVVL	FIKAIQRVVL		FIKAIQRVVL
FLLKTGTLTTSETAHNMKVMKF		FLLKTGTLTTSETAHNMKVMKF	FLLKTGTLTTSETAHNMKVMKF					FLLKTGTLTTSETAHNMKVMKF					FLLKTGTLTTSETAHNMKVMKF	FLLKTGTLTTSETAHNMKVMKF	FLLKTGTLTTSETAHNMKVMKF				FLLKTGTLTTSETAHNMKVMKF
FLLKTGTLTTSETAHNMKVMKF		FLLKTGTLTTSETAHNMKVMKF	FLLKTGTLTTSETAHNMKVMKF					FLLKTGTLTTSETAHNMKVMKF					FLLKTGTLTTSETAHNMKVMKF	FLLKTGTLTTSETAHNMKVMKF	FLLKTGTLTTSETAHNMKVMKF				FLLKTGTLTTSETAHNMKVMKF
AIENGIINPRDDF		AIENGIINPRDDF					AIENGIINPRDDF		AIENGIINPRDDF	AIENGIINPRDDF	AIENGIINPRDDF			AIENGIINPRDDF		AIENGIINPRDDF	AIENGIINPRDDF	AIENGIINPRDDF	AIENGIINPRDDF			AIENGIINPRDDF
AALRVTDGAL		AALRVTDGAL		AALRVTDGAL	AALRVTDGAL		AALRVTDGAL	AALRVTDGAL	AALRVTDGAL		AALRVTDGAL	AALRVTDGAL	AALRVTDGAL	AALRVTDGAL		AALRVTDGAL			AALRVTDGAL			AALRVTDGAL	AALRVTDGAL
AARKRHGMKEEVPGWQEY		AARKRHGMKEEVPGWQEY	AARKRHGMKEEVPGWQEY		AARKRHGMKEEVPGWQEY			AARKRHGMKEEVPGWQEY		AARKRHGMKEEVPGWQEY		AARKRHGMKEEVPGWQEY				AARKRHGMKEEVPGWQEY	AARKRHGMKEEVPGWQEY
AAFQWATKEGPIFGEE		AAFQWATKEGPIFGEE	AAFQWATKEGPIFGEE				AAFQWATKEGPIFGEE			AAFQWATKEGPIFGEE	AAFQWATKEGPIFGEE	AAFQWATKEGPIFGEE			AAFQWATKEGPIFGEE	AAFQWATKEGPIFGEE		AAFQWATKEGPIFGEE				AAFQWATKEGPIFGEE
ARKIWCFGPDGNGPNL				ARKIWCFGPDGNGPNL			ARKIWCFGPDGNGPNL				ARKIWCFGPDGNGPNL			ARKIWCFGPDGNGPNL		ARKIWCFGPDGNGPNL	ARKIWCFGPDGNGPNL	ARKIWCFGPDGNGPNL				ARKIWCFGPDGNGPNL
DLEHDHAGVPLKISPPVVA		DLEHDHAGVPLKISPPVVA			DLEHDHAGVPLKISPPVVA						DLEHDHAGVPLKISPPVVA	DLEHDHAGVPLKISPPVVA		DLEHDHAGVPLKISPPVVA	DLEHDHAGVPLKISPPVVA		DLEHDHAGVPLKISPPVVA		DLEHDHAGVPLKISPPVVA				DLEHDHAGVPLKISPPVVA
INLIDSPGHVDF	INLIDSPGHVDF	INLIDSPGHVDF		INLIDSPGHVDF					INLIDSPGHVDF		INLIDSPGHVDF			INLIDSPGHVDF	INLIDSPGHVDF		INLIDSPGHVDF		INLIDSPGHVDF	INLIDSPGHVDF
LQDLEHDHAGVPLKISPPVVA		LQDLEHDHAGVPLKISPPVVA			LQDLEHDHAGVPLKISPPVVA						LQDLEHDHAGVPLKISPPVVA	LQDLEHDHAGVPLKISPPVVA			LQDLEHDHAGVPLKISPPVVA		LQDLEHDHAGVPLKISPPVVA		LQDLEHDHAGVPLKISPPVVA				LQDLEHDHAGVPLKISPPVVA
LKTGTLTTSETAHNMKVMKF		LKTGTLTTSETAHNMKVMKF	LKTGTLTTSETAHNMKVMKF					LKTGTLTTSETAHNMKVMKF					LKTGTLTTSETAHNMKVMKF	LKTGTLTTSETAHNMKVMKF	LKTGTLTTSETAHNMKVMKF				LKTGTLTTSETAHNMKVMKF
LLKTGTLTTSETAHNMKVMKF		LLKTGTLTTSETAHNMKVMKF	LLKTGTLTTSETAHNMKVMKF					LLKTGTLTTSETAHNMKVMKF					LLKTGTLTTSETAHNMKVMKF	LLKTGTLTTSETAHNMKVMKF	LLKTGTLTTSETAHNMKVMKF				LLKTGTLTTSETAHNMKVMKF
GFTGELRQATGGQAFPQM		GFTGELRQATGGQAFPQM	GFTGELRQATGGQAFPQM				GFTGELRQATGGQAFPQM	GFTGELRQATGGQAFPQM	GFTGELRQATGGQAFPQM			GFTGELRQATGGQAFPQM				GFTGELRQATGGQAFPQM		GFTGELRQATGGQAFPQM	GFTGELRQATGGQAFPQM
GRFVEPIDDCPAGNIIGL							GRFVEPIDDCPAGNIIGL		GRFVEPIDDCPAGNIIGL		GRFVEPIDDCPAGNIIGL			GRFVEPIDDCPAGNIIGL		GRFVEPIDDCPAGNIIGL	GRFVEPIDDCPAGNIIGL		GRFVEPIDDCPAGNIIGL			GRFVEPIDDCPAGNIIGL
LADPKIQEPVF		LADPKIQEPVF				LADPKIQEPVF	LADPKIQEPVF				LADPKIQEPVF	LADPKIQEPVF			LADPKIQEPVF	LADPKIQEPVF	LADPKIQEPVF		LADPKIQEPVF			LADPKIQEPVF		LADPKIQEPVF
LAIENGIINPRDDF		LAIENGIINPRDDF					LAIENGIINPRDDF		LAIENGIINPRDDF		LAIENGIINPRDDF			LAIENGIINPRDDF		LAIENGIINPRDDF	LAIENGIINPRDDF	LAIENGIINPRDDF	LAIENGIINPRDDF			LAIENGIINPRDDF
IAIKNCDPKADLML				IAIKNCDPKADLML	IAIKNCDPKADLML	IAIKNCDPKADLML	IAIKNCDPKADLML							IAIKNCDPKADLML	IAIKNCDPKADLML	IAIKNCDPKADLML	IAIKNCDPKADLML	IAIKNCDPKADLML	IAIKNCDPKADLML				IAIKNCDPKADLML
IAHVDHGKSTLTDSL		IAHVDHGKSTLTDSL		IAHVDHGKSTLTDSL	IAHVDHGKSTLTDSL						IAHVDHGKSTLTDSL	IAHVDHGKSTLTDSL	IAHVDHGKSTLTDSL	IAHVDHGKSTLTDSL	IAHVDHGKSTLTDSL				IAHVDHGKSTLTDSL				IAHVDHGKSTLTDSL
RIAYIKQHAFAHIESHL		RIAYIKQHAFAHIESHL	RIAYIKQHAFAHIESHL			RIAYIKQHAFAHIESHL					RIAYIKQHAFAHIESHL	RIAYIKQHAFAHIESHL	RIAYIKQHAFAHIESHL				RIAYIKQHAFAHIESHL	RIAYIKQHAFAHIESHL	RIAYIKQHAFAHIESHL
PFLGKLLPGL	PFLGKLLPGL	PFLGKLLPGL	PFLGKLLPGL	PFLGKLLPGL			PFLGKLLPGL	PFLGKLLPGL			PFLGKLLPGL	PFLGKLLPGL		PFLGKLLPGL	PFLGKLLPGL	PFLGKLLPGL	PFLGKLLPGL	PFLGKLLPGL	PFLGKLLPGL		PFLGKLLPGL	PFLGKLLPGL
PFLGKLLPGLKSNF	PFLGKLLPGLKSNF	PFLGKLLPGLKSNF	PFLGKLLPGLKSNF	PFLGKLLPGLKSNF			PFLGKLLPGLKSNF	PFLGKLLPGLKSNF			PFLGKLLPGLKSNF			PFLGKLLPGLKSNF	PFLGKLLPGLKSNF		PFLGKLLPGLKSNF	PFLGKLLPGLKSNF	PFLGKLLPGLKSNF		PFLGKLLPGLKSNF
SLAYGAKILLNKTQL		SLAYGAKILLNKTQL	SLAYGAKILLNKTQL	SLAYGAKILLNKTQL	SLAYGAKILLNKTQL		SLAYGAKILLNKTQL				SLAYGAKILLNKTQL		SLAYGAKILLNKTQL		SLAYGAKILLNKTQL			SLAYGAKILLNKTQL	SLAYGAKILLNKTQL		SLAYGAKILLNKTQL
SIMVPLLSRGLNE	SIMVPLLSRGLNE	SIMVPLLSRGLNE	SIMVPLLSRGLNE		SIMVPLLSRGLNE		SIMVPLLSRGLNE		SIMVPLLSRGLNE					SIMVPLLSRGLNE			SIMVPLLSRGLNE		SIMVPLLSRGLNE				SIMVPLLSRGLNE
SVDNAWLPRGEL		SVDNAWLPRGEL			SVDNAWLPRGEL		SVDNAWLPRGEL	SVDNAWLPRGEL	SVDNAWLPRGEL		SVDNAWLPRGEL			SVDNAWLPRGEL			SVDNAWLPRGEL
SSRIAVIGPNGAGKSTL		SSRIAVIGPNGAGKSTL	SSRIAVIGPNGAGKSTL	SSRIAVIGPNGAGKSTL	SSRIAVIGPNGAGKSTL		SSRIAVIGPNGAGKSTL				SSRIAVIGPNGAGKSTL			SSRIAVIGPNGAGKSTL					SSRIAVIGPNGAGKSTL		SSRIAVIGPNGAGKSTL		SSRIAVIGPNGAGKSTL
SFLNGNIIEHDVPEHF	SFLNGNIIEHDVPEHF	SFLNGNIIEHDVPEHF							SFLNGNIIEHDVPEHF		SFLNGNIIEHDVPEHF			SFLNGNIIEHDVPEHF	SFLNGNIIEHDVPEHF		SFLNGNIIEHDVPEHF		SFLNGNIIEHDVPEHF	SFLNGNIIEHDVPEHF
ISIVNAVNPVAIKALLPHLTNA		ISIVNAVNPVAIKALLPHLTNA	ISIVNAVNPVAIKALLPHLTNA	ISIVNAVNPVAIKALLPHLTNA	ISIVNAVNPVAIKALLPHLTNA	ISIVNAVNPVAIKALLPHLTNA					ISIVNAVNPVAIKALLPHLTNA			ISIVNAVNPVAIKALLPHLTNA	ISIVNAVNPVAIKALLPHLTNA				ISIVNAVNPVAIKALLPHLTNA		ISIVNAVNPVAIKALLPHLTNA		ISIVNAVNPVAIKALLPHLTNA
LRMPELIPVL	LRMPELIPVL	LRMPELIPVL	LRMPELIPVL		LRMPELIPVL	LRMPELIPVL	LRMPELIPVL		LRMPELIPVL			LRMPELIPVL		LRMPELIPVL		LRMPELIPVL	LRMPELIPVL		LRMPELIPVL				LRMPELIPVL	LRMPELIPVL
MRAIANGQVDGFPTQEE		MRAIANGQVDGFPTQEE					MRAIANGQVDGFPTQEE		MRAIANGQVDGFPTQEE	MRAIANGQVDGFPTQEE						MRAIANGQVDGFPTQEE			MRAIANGQVDGFPTQEE
NAWLPRGEL		NAWLPRGEL	NAWLPRGEL		NAWLPRGEL		NAWLPRGEL	NAWLPRGEL	NAWLPRGEL		NAWLPRGEL			NAWLPRGEL		NAWLPRGEL	NAWLPRGEL	NAWLPRGEL				NAWLPRGEL
IVNAVNPVAIKALLPHLTNA		IVNAVNPVAIKALLPHLTNA	IVNAVNPVAIKALLPHLTNA	IVNAVNPVAIKALLPHLTNA	IVNAVNPVAIKALLPHLTNA	IVNAVNPVAIKALLPHLTNA					IVNAVNPVAIKALLPHLTNA			IVNAVNPVAIKALLPHLTNA	IVNAVNPVAIKALLPHLTNA	IVNAVNPVAIKALLPHLTNA			IVNAVNPVAIKALLPHLTNA		IVNAVNPVAIKALLPHLTNA	IVNAVNPVAIKALLPHLTNA	IVNAVNPVAIKALLPHLTNA
VYVEHDIDGTHSDTSVLDF	VYVEHDIDGTHSDTSVLDF	VYVEHDIDGTHSDTSVLDF							VYVEHDIDGTHSDTSVLDF		VYVEHDIDGTHSDTSVLDF	VYVEHDIDGTHSDTSVLDF	VYVEHDIDGTHSDTSVLDF	VYVEHDIDGTHSDTSVLDF	VYVEHDIDGTHSDTSVLDF				VYVEHDIDGTHSDTSVLDF	VYVEHDIDGTHSDTSVLDF
YIAAIGADL		YIAAIGADL		YIAAIGADL	YIAAIGADL		YIAAIGADL		YIAAIGADL		YIAAIGADL	YIAAIGADL	YIAAIGADL	YIAAIGADL	YIAAIGADL	YIAAIGADL	YIAAIGADL	YIAAIGADL	YIAAIGADL	YIAAIGADL		YIAAIGADL
WVSGQGAGPRIEKKEDEEDKF		WVSGQGAGPRIEKKEDEEDKF					WVSGQGAGPRIEKKEDEEDKF			WVSGQGAGPRIEKKEDEEDKF	WVSGQGAGPRIEKKEDEEDKF	WVSGQGAGPRIEKKEDEEDKF					WVSGQGAGPRIEKKEDEEDKF
VAHIANQSNLSPSVEPYIVQ		VAHIANQSNLSPSVEPYIVQ	VAHIANQSNLSPSVEPYIVQ		VAHIANQSNLSPSVEPYIVQ	VAHIANQSNLSPSVEPYIVQ			VAHIANQSNLSPSVEPYIVQ		VAHIANQSNLSPSVEPYIVQ				VAHIANQSNLSPSVEPYIVQ		VAHIANQSNLSPSVEPYIVQ		VAHIANQSNLSPSVEPYIVQ	VAHIANQSNLSPSVEPYIVQ
VAHIANQSNLSPSVEPYIVQL		VAHIANQSNLSPSVEPYIVQL	VAHIANQSNLSPSVEPYIVQL		VAHIANQSNLSPSVEPYIVQL	VAHIANQSNLSPSVEPYIVQL			VAHIANQSNLSPSVEPYIVQL		VAHIANQSNLSPSVEPYIVQL				VAHIANQSNLSPSVEPYIVQL		VAHIANQSNLSPSVEPYIVQL		VAHIANQSNLSPSVEPYIVQL	VAHIANQSNLSPSVEPYIVQL
VAHIANQSNLSPSVE		VAHIANQSNLSPSVE	VAHIANQSNLSPSVE		VAHIANQSNLSPSVE	VAHIANQSNLSPSVE			VAHIANQSNLSPSVE		VAHIANQSNLSPSVE				VAHIANQSNLSPSVE		VAHIANQSNLSPSVE		VAHIANQSNLSPSVE	VAHIANQSNLSPSVE			VAHIANQSNLSPSVE
VAEVTPATL		VAEVTPATL	VAEVTPATL		VAEVTPATL	VAEVTPATL	VAEVTPATL	VAEVTPATL	VAEVTPATL		VAEVTPATL	VAEVTPATL		VAEVTPATL	VAEVTPATL	VAEVTPATL			VAEVTPATL	VAEVTPATL		VAEVTPATL	VAEVTPATL
VASFLNG		VASFLNG	VASFLNG	VASFLNG			VASFLNG	VASFLNG	VASFLNG		VASFLNG		VASFLNG	VASFLNG	VASFLNG		VASFLNG		VASFLNG	VASFLNG	VASFLNG
VASFLNGNIIEHDVPEHF		VASFLNGNIIEHDVPEHF							VASFLNGNIIEHDVPEHF		VASFLNGNIIEHDVPEHF			VASFLNGNIIEHDVPEHF	VASFLNGNIIEHDVPEHF		VASFLNGNIIEHDVPEHF		VASFLNGNIIEHDVPEHF	VASFLNGNIIEHDVPEHF
TKATETVDNKDIERFIPSL		TKATETVDNKDIERFIPSL				TKATETVDNKDIERFIPSL	TKATETVDNKDIERFIPSL				TKATETVDNKDIERFIPSL			TKATETVDNKDIERFIPSL					TKATETVDNKDIERFIPSL
TNAGNKDKEIQSVASETL		TNAGNKDKEIQSVASETL			TNAGNKDKEIQSVASETL		TNAGNKDKEIQSVASETL				TNAGNKDKEIQSVASETL		TNAGNKDKEIQSVASETL		TNAGNKDKEIQSVASETL				TNAGNKDKEIQSVASETL				TNAGNKDKEIQSVASETL
VLAAGTWQRPHL		VLAAGTWQRPHL	VLAAGTWQRPHL	VLAAGTWQRPHL	VLAAGTWQRPHL			VLAAGTWQRPHL	VLAAGTWQRPHL		VLAAGTWQRPHL	VLAAGTWQRPHL				VLAAGTWQRPHL					VLAAGTWQRPHL	VLAAGTWQRPHL
VEDPQVIAPFL		VEDPQVIAPFL				VEDPQVIAPFL	VEDPQVIAPFL		VEDPQVIAPFL		VEDPQVIAPFL	VEDPQVIAPFL			VEDPQVIAPFL	VEDPQVIAPFL	VEDPQVIAPFL		VEDPQVIAPFL	VEDPQVIAPFL		VEDPQVIAPFL		VEDPQVIAPFL
VEDPQVIAPFLGKLLPGL		VEDPQVIAPFLGKLLPGL					VEDPQVIAPFLGKLLPGL				VEDPQVIAPFLGKLLPGL	VEDPQVIAPFLGKLLPGL			VEDPQVIAPFLGKLLPGL	VEDPQVIAPFLGKLLPGL	VEDPQVIAPFLGKLLPGL		VEDPQVIAPFLGKLLPGL			VEDPQVIAPFLGKLLPGL
VEDPQVIAPFLGKLLPGLKSNF		VEDPQVIAPFLGKLLPGLKSNF					VEDPQVIAPFLGKLLPGLKSNF				VEDPQVIAPFLGKLLPGLKSNF				VEDPQVIAPFLGKLLPGLKSNF		VEDPQVIAPFLGKLLPGLKSNF		VEDPQVIAPFLGKLLPGLKSNF
FRKRAVDNIPVGPNF		FRKRAVDNIPVGPNF		FRKRAVDNIPVGPNF			FRKRAVDNIPVGPNF			FRKRAVDNIPVGPNF	FRKRAVDNIPVGPNF			FRKRAVDNIPVGPNF		FRKRAVDNIPVGPNF	FRKRAVDNIPVGPNF		FRKRAVDNIPVGPNF			FRKRAVDNIPVGPNF
FRKRAVDNIPVGPNFDDEEDEGED		FRKRAVDNIPVGPNFDDEEDEGED					FRKRAVDNIPVGPNFDDEEDEGED			FRKRAVDNIPVGPNFDDEEDEGED	FRKRAVDNIPVGPNFDDEEDEGED			FRKRAVDNIPVGPNFDDEEDEGED		FRKRAVDNIPVGPNFDDEEDEGED	FRKRAVDNIPVGPNFDDEEDEGED		FRKRAVDNIPVGPNFDDEEDEGED			FRKRAVDNIPVGPNFDDEEDEGED
FTHITPYMTIF	FTHITPYMTIF	FTHITPYMTIF	FTHITPYMTIF	FTHITPYMTIF		FTHITPYMTIF			FTHITPYMTIF	FTHITPYMTIF		FTHITPYMTIF		FTHITPYMTIF	FTHITPYMTIF	FTHITPYMTIF		FTHITPYMTIF	FTHITPYMTIF	FTHITPYMTIF	FTHITPYMTIF
FQKLSVATADNRHEIASE		FQKLSVATADNRHEIASE				FQKLSVATADNRHEIASE					FQKLSVATADNRHEIASE		FQKLSVATADNRHEIASE						FQKLSVATADNRHEIASE
AAMTKATETVDNKDIERFIPSL		AAMTKATETVDNKDIERFIPSL				AAMTKATETVDNKDIERFIPSL	AAMTKATETVDNKDIERFIPSL							AAMTKATETVDNKDIERFIPSL					AAMTKATETVDNKDIERFIPSL
ATIADPEAREVTL		ATIADPEAREVTL			ATIADPEAREVTL	ATIADPEAREVTL	ATIADPEAREVTL		ATIADPEAREVTL		ATIADPEAREVTL	ATIADPEAREVTL		ATIADPEAREVTL		ATIADPEAREVTL			ATIADPEAREVTL			ATIADPEAREVTL	ATIADPEAREVTL
AVAHIANQSNLSPSVE		AVAHIANQSNLSPSVE	AVAHIANQSNLSPSVE		AVAHIANQSNLSPSVE	AVAHIANQSNLSPSVE			AVAHIANQSNLSPSVE		AVAHIANQSNLSPSVE				AVAHIANQSNLSPSVE		AVAHIANQSNLSPSVE		AVAHIANQSNLSPSVE	AVAHIANQSNLSPSVE			AVAHIANQSNLSPSVE
AVAHIANQSNLSPSVEPYIVQ		AVAHIANQSNLSPSVEPYIVQ	AVAHIANQSNLSPSVEPYIVQ		AVAHIANQSNLSPSVEPYIVQ	AVAHIANQSNLSPSVEPYIVQ			AVAHIANQSNLSPSVEPYIVQ		AVAHIANQSNLSPSVEPYIVQ				AVAHIANQSNLSPSVEPYIVQ		AVAHIANQSNLSPSVEPYIVQ		AVAHIANQSNLSPSVEPYIVQ	AVAHIANQSNLSPSVEPYIVQ
IDERIIDQQAW		IDERIIDQQAW			IDERIIDQQAW	IDERIIDQQAW	IDERIIDQQAW		IDERIIDQQAW	IDERIIDQQAW	IDERIIDQQAW	IDERIIDQQAW	IDERIIDQQAW			IDERIIDQQAW	IDERIIDQQAW	IDERIIDQQAW				IDERIIDQQAW		IDERIIDQQAW
LDRDSLGALSKA		LDRDSLGALSKA		LDRDSLGALSKA	LDRDSLGALSKA		LDRDSLGALSKA	LDRDSLGALSKA			LDRDSLGALSKA	LDRDSLGALSKA	LDRDSLGALSKA	LDRDSLGALSKA			LDRDSLGALSKA	LDRDSLGALSKA	LDRDSLGALSKA				LDRDSLGALSKA
LNGNIIEHDVPEHF	LNGNIIEHDVPEHF	LNGNIIEHDVPEHF							LNGNIIEHDVPEHF		LNGNIIEHDVPEHF			LNGNIIEHDVPEHF	LNGNIIEHDVPEHF	LNGNIIEHDVPEHF	LNGNIIEHDVPEHF		LNGNIIEHDVPEHF	LNGNIIEHDVPEHF		LNGNIIEHDVPEHF
INVLTGEL	INVLTGEL	INVLTGEL	INVLTGEL		INVLTGEL		INVLTGEL		INVLTGEL		INVLTGEL		INVLTGEL	INVLTGEL	INVLTGEL	INVLTGEL			INVLTGEL	INVLTGEL		INVLTGEL	INVLTGEL
INVLTGELLPTSGE	INVLTGELLPTSGE	INVLTGELLPTSGE	INVLTGELLPTSGE		INVLTGELLPTSGE		INVLTGELLPTSGE		INVLTGELLPTSGE		INVLTGELLPTSGE			INVLTGELLPTSGE	INVLTGELLPTSGE				INVLTGELLPTSGE	INVLTGELLPTSGE			INVLTGELLPTSGE
INVLTGELLPTSGEVYTHE	INVLTGELLPTSGEVYTHE	INVLTGELLPTSGEVYTHE	INVLTGELLPTSGEVYTHE		INVLTGELLPTSGEVYTHE				INVLTGELLPTSGEVYTHE		INVLTGELLPTSGEVYTHE			INVLTGELLPTSGEVYTHE	INVLTGELLPTSGEVYTHE				INVLTGELLPTSGEVYTHE	INVLTGELLPTSGEVYTHE
INVLTGELLPTSGEVYTHENC	INVLTGELLPTSGEVYTHENC		INVLTGELLPTSGEVYTHENC		INVLTGELLPTSGEVYTHENC				INVLTGELLPTSGEVYTHENC		INVLTGELLPTSGEVYTHENC			INVLTGELLPTSGEVYTHENC	INVLTGELLPTSGEVYTHENC				INVLTGELLPTSGEVYTHENC	INVLTGELLPTSGEVYTHENC
LLKDETVAPRF		LLKDETVAPRF				LLKDETVAPRF	LLKDETVAPRF	LLKDETVAPRF			LLKDETVAPRF	LLKDETVAPRF		LLKDETVAPRF		LLKDETVAPRF			LLKDETVAPRF			LLKDETVAPRF
RALCTGEKGF			RALCTGEKGF				RALCTGEKGF	RALCTGEKGF			RALCTGEKGF	RALCTGEKGF	RALCTGEKGF	RALCTGEKGF		RALCTGEKGF		RALCTGEKGF	RALCTGEKGF			RALCTGEKGF
RALCTGEKGFGY			RALCTGEKGFGY				RALCTGEKGFGY	RALCTGEKGFGY			RALCTGEKGFGY	RALCTGEKGFGY	RALCTGEKGFGY	RALCTGEKGFGY		RALCTGEKGFGY		RALCTGEKGFGY	RALCTGEKGFGY			RALCTGEKGFGY
RALCTGEKGFGYAGSPFHRVIPDF											RALCTGEKGFGYAGSPFHRVIPDF	RALCTGEKGFGYAGSPFHRVIPDF		RALCTGEKGFGYAGSPFHRVIPDF					RALCTGEKGFGYAGSPFHRVIPDF
SMANAGPNTNGSQF		SMANAGPNTNGSQF	SMANAGPNTNGSQF	SMANAGPNTNGSQF			SMANAGPNTNGSQF	SMANAGPNTNGSQF	SMANAGPNTNGSQF	SMANAGPNTNGSQF					SMANAGPNTNGSQF			SMANAGPNTNGSQF	SMANAGPNTNGSQF	SMANAGPNTNGSQF	SMANAGPNTNGSQF
IVKKVESLGSPSGATKARIVVA		IVKKVESLGSPSGATKARIVVA	IVKKVESLGSPSGATKARIVVA		IVKKVESLGSPSGATKARIVVA		IVKKVESLGSPSGATKARIVVA				IVKKVESLGSPSGATKARIVVA	IVKKVESLGSPSGATKARIVVA		IVKKVESLGSPSGATKARIVVA					IVKKVESLGSPSGATKARIVVA				IVKKVESLGSPSGATKARIVVA
IVKKVESLGSPSGATKARIVVAKSGEL		IVKKVESLGSPSGATKARIVVAKSGEL	IVKKVESLGSPSGATKARIVVAKSGEL		IVKKVESLGSPSGATKARIVVAKSGEL		IVKKVESLGSPSGATKARIVVAKSGEL				IVKKVESLGSPSGATKARIVVAKSGEL	IVKKVESLGSPSGATKARIVVAKSGEL		IVKKVESLGSPSGATKARIVVAKSGEL					IVKKVESLGSPSGATKARIVVAKSGEL				IVKKVESLGSPSGATKARIVVAKSGEL
MLQGGDF	MLQGGDF	MLQGGDF		MLQGGDF			MLQGGDF	MLQGGDF	MLQGGDF			MLQGGDF	MLQGGDF		MLQGGDF	MLQGGDF	MLQGGDF	MLQGGDF	MLQGGDF	MLQGGDF
YNDIVPKTAENF		YNDIVPKTAENF				YNDIVPKTAENF	YNDIVPKTAENF			YNDIVPKTAENF	YNDIVPKTAENF			YNDIVPKTAENF	YNDIVPKTAENF	YNDIVPKTAENF			YNDIVPKTAENF			YNDIVPKTAENF
YDIVKKVESLGSPSGATKARIVVA		YDIVKKVESLGSPSGATKARIVVA			YDIVKKVESLGSPSGATKARIVVA		YDIVKKVESLGSPSGATKARIVVA				YDIVKKVESLGSPSGATKARIVVA	YDIVKKVESLGSPSGATKARIVVA		YDIVKKVESLGSPSGATKARIVVA					YDIVKKVESLGSPSGATKARIVVA
YDIVKKVESLGSPSGATKARIVVAKSGEL		YDIVKKVESLGSPSGATKARIVVAKSGEL			YDIVKKVESLGSPSGATKARIVVAKSGEL		YDIVKKVESLGSPSGATKARIVVAKSGEL				YDIVKKVESLGSPSGATKARIVVAKSGEL	YDIVKKVESLGSPSGATKARIVVAKSGEL		YDIVKKVESLGSPSGATKARIVVAKSGEL					YDIVKKVESLGSPSGATKARIVVAKSGEL
DVEADGQPIGRVVF		DVEADGQPIGRVVF					DVEADGQPIGRVVF		DVEADGQPIGRVVF	DVEADGQPIGRVVF	DVEADGQPIGRVVF	DVEADGQPIGRVVF				DVEADGQPIGRVVF	DVEADGQPIGRVVF		DVEADGQPIGRVVF			DVEADGQPIGRVVF
DVEADGQPIGRVVFKL		DVEADGQPIGRVVFKL					DVEADGQPIGRVVFKL				DVEADGQPIGRVVFKL	DVEADGQPIGRVVFKL				DVEADGQPIGRVVFKL	DVEADGQPIGRVVFKL		DVEADGQPIGRVVFKL			DVEADGQPIGRVVFKL
FRALCTGEKGF			FRALCTGEKGF				FRALCTGEKGF	FRALCTGEKGF			FRALCTGEKGF	FRALCTGEKGF	FRALCTGEKGF	FRALCTGEKGF		FRALCTGEKGF		FRALCTGEKGF	FRALCTGEKGF			FRALCTGEKGF
FRALCTGEKGFGY			FRALCTGEKGFGY				FRALCTGEKGFGY	FRALCTGEKGFGY			FRALCTGEKGFGY	FRALCTGEKGFGY	FRALCTGEKGFGY	FRALCTGEKGFGY		FRALCTGEKGFGY		FRALCTGEKGFGY	FRALCTGEKGFGY			FRALCTGEKGFGY
FRALCTGEKGFGYAGSPFHRVIPDF											FRALCTGEKGFGYAGSPFHRVIPDF	FRALCTGEKGFGYAGSPFHRVIPDF		FRALCTGEKGFGYAGSPFHRVIPDF					FRALCTGEKGFGYAGSPFHRVIPDF
FTAGNGTGGKSIYGGKFPDENFKKHHDRPGL		FTAGNGTGGKSIYGGKFPDENFKKHHDRPGL									FTAGNGTGGKSIYGGKFPDENFKKHHDRPGL			FTAGNGTGGKSIYGGKFPDENFKKHHDRPGL				FTAGNGTGGKSIYGGKFPDENFKKHHDRPGL	FTAGNGTGGKSIYGGKFPDENFKKHHDRPGL
FTAGNGTGGKSIYGGKFPDENFKKHHDRPGLL		FTAGNGTGGKSIYGGKFPDENFKKHHDRPGLL									FTAGNGTGGKSIYGGKFPDENFKKHHDRPGLL			FTAGNGTGGKSIYGGKFPDENFKKHHDRPGLL				FTAGNGTGGKSIYGGKFPDENFKKHHDRPGLL	FTAGNGTGGKSIYGGKFPDENFKKHHDRPGLL
FITTVPCPWLDGK	FITTVPCPWLDGK			FITTVPCPWLDGK			FITTVPCPWLDGK				FITTVPCPWLDGK	FITTVPCPWLDGK		FITTVPCPWLDGK	FITTVPCPWLDGK	FITTVPCPWLDGK						FITTVPCPWLDGK
FITTVPCPWLDGKHVVF	FITTVPCPWLDGKHVVF			FITTVPCPWLDGKHVVF							FITTVPCPWLDGKHVVF	FITTVPCPWLDGKHVVF		FITTVPCPWLDGKHVVF	FITTVPCPWLDGKHVVF	FITTVPCPWLDGKHVVF						FITTVPCPWLDGKHVVF
FITTVPCPWLDGKHVVFGE	FITTVPCPWLDGKHVVFGE										FITTVPCPWLDGKHVVFGE	FITTVPCPWLDGKHVVFGE		FITTVPCPWLDGKHVVFGE	FITTVPCPWLDGKHVVFGE	FITTVPCPWLDGKHVVFGE						FITTVPCPWLDGKHVVFGE
GYAGSPFHRVIPDF		GYAGSPFHRVIPDF		GYAGSPFHRVIPDF					GYAGSPFHRVIPDF	GYAGSPFHRVIPDF	GYAGSPFHRVIPDF	GYAGSPFHRVIPDF		GYAGSPFHRVIPDF			GYAGSPFHRVIPDF		GYAGSPFHRVIPDF
KLYNDIVPKTAEN		KLYNDIVPKTAEN			KLYNDIVPKTAEN	KLYNDIVPKTAEN	KLYNDIVPKTAEN				KLYNDIVPKTAEN			KLYNDIVPKTAEN	KLYNDIVPKTAEN	KLYNDIVPKTAEN			KLYNDIVPKTAEN			KLYNDIVPKTAEN
RGTLEGHNGWVTSL	RGTLEGHNGWVTSL	RGTLEGHNGWVTSL	RGTLEGHNGWVTSL		RGTLEGHNGWVTSL			RGTLEGHNGWVTSL	RGTLEGHNGWVTSL		RGTLEGHNGWVTSL		RGTLEGHNGWVTSL	RGTLEGHNGWVTSL
SLAFSPNRYWLAA		SLAFSPNRYWLAA	SLAFSPNRYWLAA	SLAFSPNRYWLAA		SLAFSPNRYWLAA	SLAFSPNRYWLAA	SLAFSPNRYWLAA	SLAFSPNRYWLAA		SLAFSPNRYWLAA			SLAFSPNRYWLAA			SLAFSPNRYWLAA	SLAFSPNRYWLAA			SLAFSPNRYWLAA
SLAFSPNRYWLAAA		SLAFSPNRYWLAAA	SLAFSPNRYWLAAA	SLAFSPNRYWLAAA		SLAFSPNRYWLAAA	SLAFSPNRYWLAAA	SLAFSPNRYWLAAA	SLAFSPNRYWLAAA		SLAFSPNRYWLAAA			SLAFSPNRYWLAAA			SLAFSPNRYWLAAA	SLAFSPNRYWLAAA			SLAFSPNRYWLAAA
SLAFSPNRY		SLAFSPNRY	SLAFSPNRY	SLAFSPNRY		SLAFSPNRY	SLAFSPNRY	SLAFSPNRY	SLAFSPNRY		SLAFSPNRY			SLAFSPNRY			SLAFSPNRY	SLAFSPNRY	SLAFSPNRY		SLAFSPNRY
LVDDLRPEFAG		LVDDLRPEFAG					LVDDLRPEFAG	LVDDLRPEFAG	LVDDLRPEFAG		LVDDLRPEFAG	LVDDLRPEFAG		LVDDLRPEFAG		LVDDLRPEFAG	LVDDLRPEFAG		LVDDLRPEFAG			LVDDLRPEFAG
IRVWQVM	IRVWQVM	IRVWQVM	IRVWQVM	IRVWQVM	IRVWQVM	IRVWQVM	IRVWQVM		IRVWQVM	IRVWQVM		IRVWQVM	IRVWQVM			IRVWQVM	IRVWQVM				IRVWQVM			IRVWQVM
IRVWQVMTAN		IRVWQVMTAN	IRVWQVMTAN	IRVWQVMTAN	IRVWQVMTAN	IRVWQVMTAN	IRVWQVMTAN		IRVWQVMTAN	IRVWQVMTAN			IRVWQVMTAN			IRVWQVMTAN					IRVWQVMTAN
WDVATGETYQRFVGHKSDVM		WDVATGETYQRFVGHKSDVM						WDVATGETYQRFVGHKSDVM		WDVATGETYQRFVGHKSDVM		WDVATGETYQRFVGHKSDVM	WDVATGETYQRFVGHKSDVM
WLAAATATGIKV		WLAAATATGIKV	WLAAATATGIKV	WLAAATATGIKV	WLAAATATGIKV		WLAAATATGIKV				WLAAATATGIKV	WLAAATATGIKV	WLAAATATGIKV	WLAAATATGIKV	WLAAATATGIKV	WLAAATATGIKV					WLAAATATGIKV	WLAAATATGIKV
WQVMTAN		WQVMTAN	WQVMTAN	WQVMTAN	WQVMTAN	WQVMTAN	WQVMTAN	WQVMTAN	WQVMTAN	WQVMTAN			WQVMTAN		WQVMTAN	WQVMTAN				WQVMTAN	WQVMTAN
WDVATGETYQRFVGHKSDVM		WDVATGETYQRFVGHKSDVM						WDVATGETYQRFVGHKSDVM		WDVATGETYQRFVGHKSDVM		WDVATGETYQRFVGHKSDVM	WDVATGETYQRFVGHKSDVM
WDVATGETYQRF		WDVATGETYQRF					WDVATGETYQRF	WDVATGETYQRF	WDVATGETYQRF	WDVATGETYQRF	WDVATGETYQRF	WDVATGETYQRF	WDVATGETYQRF			WDVATGETYQRF						WDVATGETYQRF
VRVVPNEKADDDSVT		VRVVPNEKADDDSVT			VRVVPNEKADDDSVT	VRVVPNEKADDDSVT	VRVVPNEKADDDSVT	VRVVPNEKADDDSVT		VRVVPNEKADDDSVT	VRVVPNEKADDDSVT			VRVVPNEKADDDSVT					VRVVPNEKADDDSVT				VRVVPNEKADDDSVT
YSKAAEPHAVSL		YSKAAEPHAVSL	YSKAAEPHAVSL		YSKAAEPHAVSL	YSKAAEPHAVSL		YSKAAEPHAVSL			YSKAAEPHAVSL	YSKAAEPHAVSL		YSKAAEPHAVSL	YSKAAEPHAVSL		YSKAAEPHAVSL		YSKAAEPHAVSL
YALSASWDKTLRL		YALSASWDKTLRL		YALSASWDKTLRL	YALSASWDKTLRL	YALSASWDKTLRL	YALSASWDKTLRL	YALSASWDKTLRL			YALSASWDKTLRL	YALSASWDKTLRL	YALSASWDKTLRL	YALSASWDKTLRL				YALSASWDKTLRL
TADGAYALSASWDKTLRL		TADGAYALSASWDKTLRL		TADGAYALSASWDKTLRL	TADGAYALSASWDKTLRL		TADGAYALSASWDKTLRL	TADGAYALSASWDKTLRL			TADGAYALSASWDKTLRL	TADGAYALSASWDKTLRL	TADGAYALSASWDKTLRL	TADGAYALSASWDKTLRL				TADGAYALSASWDKTLRL
VLRGTLEGHNGWVTSL	VLRGTLEGHNGWVTSL	VLRGTLEGHNGWVTSL	VLRGTLEGHNGWVTSL		VLRGTLEGHNGWVTSL			VLRGTLEGHNGWVTSL	VLRGTLEGHNGWVTSL		VLRGTLEGHNGWVTSL		VLRGTLEGHNGWVTSL	VLRGTLEGHNGWVTSL
VIRVWQVM	VIRVWQVM	VIRVWQVM	VIRVWQVM	VIRVWQVM	VIRVWQVM	VIRVWQVM	VIRVWQVM		VIRVWQVM	VIRVWQVM		VIRVWQVM	VIRVWQVM			VIRVWQVM	VIRVWQVM				VIRVWQVM			VIRVWQVM
VIRVWQVMTAN		VIRVWQVMTAN	VIRVWQVMTAN	VIRVWQVMTAN	VIRVWQVMTAN	VIRVWQVMTAN	VIRVWQVMTAN		VIRVWQVMTAN	VIRVWQVMTAN			VIRVWQVMTAN			VIRVWQVMTAN					VIRVWQVMTAN
FAGYTDNV		FAGYTDNV		FAGYTDNV			FAGYTDNV	FAGYTDNV	FAGYTDNV	FAGYTDNV	FAGYTDNV		FAGYTDNV	FAGYTDNV	FAGYTDNV	FAGYTDNV			FAGYTDNV	FAGYTDNV		FAGYTDNV
FAGYTDNVIRV		FAGYTDNVIRV		FAGYTDNVIRV			FAGYTDNVIRV		FAGYTDNVIRV	FAGYTDNVIRV	FAGYTDNVIRV		FAGYTDNVIRV	FAGYTDNVIRV		FAGYTDNVIRV			FAGYTDNVIRV			FAGYTDNVIRV
FSLAFSPNRY		FSLAFSPNRY	FSLAFSPNRY	FSLAFSPNRY		FSLAFSPNRY	FSLAFSPNRY	FSLAFSPNRY	FSLAFSPNRY		FSLAFSPNRY			FSLAFSPNRY			FSLAFSPNRY	FSLAFSPNRY	FSLAFSPNRY		FSLAFSPNRY
FSLDPQY	FSLDPQY	FSLDPQY		FSLDPQY		FSLDPQY	FSLDPQY	FSLDPQY	FSLDPQY		FSLDPQY	FSLDPQY			FSLDPQY		FSLDPQY	FSLDPQY	FSLDPQY	FSLDPQY
FSLDPQYL	FSLDPQYL	FSLDPQYL		FSLDPQYL		FSLDPQYL	FSLDPQYL	FSLDPQYL	FSLDPQYL		FSLDPQYL	FSLDPQYL			FSLDPQYL		FSLDPQYL	FSLDPQYL	FSLDPQYL	FSLDPQYL
FIGHNSNINTLTASPDGTL		FIGHNSNINTLTASPDGTL		FIGHNSNINTLTASPDGTL					FIGHNSNINTLTASPDGTL		FIGHNSNINTLTASPDGTL			FIGHNSNINTLTASPDGTL	FIGHNSNINTLTASPDGTL			FIGHNSNINTLTASPDGTL	FIGHNSNINTLTASPDGTL	FIGHNSNINTLTASPDGTL
AGYSKAAEPHAVSL		AGYSKAAEPHAVSL	AGYSKAAEPHAVSL		AGYSKAAEPHAVSL			AGYSKAAEPHAVSL			AGYSKAAEPHAVSL	AGYSKAAEPHAVSL		AGYSKAAEPHAVSL	AGYSKAAEPHAVSL		AGYSKAAEPHAVSL		AGYSKAAEPHAVSL
AGYTDNVIRV		AGYTDNVIRV		AGYTDNVIRV	AGYTDNVIRV		AGYTDNVIRV		AGYTDNVIRV	AGYTDNVIRV	AGYTDNVIRV		AGYTDNVIRV	AGYTDNVIRV		AGYTDNVIRV			AGYTDNVIRV			AGYTDNVIRV
AAKKAMYTLSAQDEVF		AAKKAMYTLSAQDEVF				AAKKAMYTLSAQDEVF	AAKKAMYTLSAQDEVF	AAKKAMYTLSAQDEVF				AAKKAMYTLSAQDEVF	AAKKAMYTLSAQDEVF		AAKKAMYTLSAQDEVF				AAKKAMYTLSAQDEVF
AFSPNRYWLAA		AFSPNRYWLAA	AFSPNRYWLAA	AFSPNRYWLAA		AFSPNRYWLAA	AFSPNRYWLAA	AFSPNRYWLAA	AFSPNRYWLAA		AFSPNRYWLAA			AFSPNRYWLAA			AFSPNRYWLAA	AFSPNRYWLAA			AFSPNRYWLAA
ADFIGHNSNINTLTASPDGTL		ADFIGHNSNINTLTASPDGTL		ADFIGHNSNINTLTASPDGTL					ADFIGHNSNINTLTASPDGTL		ADFIGHNSNINTLTASPDGTL			ADFIGHNSNINTLTASPDGTL	ADFIGHNSNINTLTASPDGTL			ADFIGHNSNINTLTASPDGTL	ADFIGHNSNINTLTASPDGTL	ADFIGHNSNINTLTASPDGTL
DFIGHNSNINTLTASPDGTL		DFIGHNSNINTLTASPDGTL		DFIGHNSNINTLTASPDGTL					DFIGHNSNINTLTASPDGTL		DFIGHNSNINTLTASPDGTL			DFIGHNSNINTLTASPDGTL	DFIGHNSNINTLTASPDGTL			DFIGHNSNINTLTASPDGTL	DFIGHNSNINTLTASPDGTL	DFIGHNSNINTLTASPDGTL
DLRPEFAG		DLRPEFAG					DLRPEFAG	DLRPEFAG	DLRPEFAG		DLRPEFAG	DLRPEFAG		DLRPEFAG		DLRPEFAG	DLRPEFAG	DLRPEFAG	DLRPEFAG			DLRPEFAG
DLRPEFAGYSKAAEPHAVS		DLRPEFAGYSKAAEPHAVS						DLRPEFAGYSKAAEPHAVS			DLRPEFAGYSKAAEPHAVS	DLRPEFAGYSKAAEPHAVS		DLRPEFAGYSKAAEPHAVS			DLRPEFAGYSKAAEPHAVS		DLRPEFAGYSKAAEPHAVS
ATATGIKVFSLDPQY		ATATGIKVFSLDPQY		ATATGIKVFSLDPQY			ATATGIKVFSLDPQY				ATATGIKVFSLDPQY	ATATGIKVFSLDPQY			ATATGIKVFSLDPQY				ATATGIKVFSLDPQY
ATATGIKVFSLDPQYLVD		ATATGIKVFSLDPQYLVD		ATATGIKVFSLDPQYLVD			ATATGIKVFSLDPQYLVD				ATATGIKVFSLDPQYLVD	ATATGIKVFSLDPQYLVD			ATATGIKVFSLDPQYLVD				ATATGIKVFSLDPQYLVD
ATSAGQPNLL		ATSAGQPNLL	ATSAGQPNLL	ATSAGQPNLL	ATSAGQPNLL		ATSAGQPNLL	ATSAGQPNLL	ATSAGQPNLL		ATSAGQPNLL				ATSAGQPNLL			ATSAGQPNLL	ATSAGQPNLL	ATSAGQPNLL	ATSAGQPNLL		ATSAGQPNLL
IGHNSNINTLTASPDGTL		IGHNSNINTLTASPDGTL		IGHNSNINTLTASPDGTL	IGHNSNINTLTASPDGTL				IGHNSNINTLTASPDGTL		IGHNSNINTLTASPDGTL			IGHNSNINTLTASPDGTL	IGHNSNINTLTASPDGTL			IGHNSNINTLTASPDGTL	IGHNSNINTLTASPDGTL	IGHNSNINTLTASPDGTL			IGHNSNINTLTASPDGTL
IISAGNDKMVKAWNLNQ		IISAGNDKMVKAWNLNQ		IISAGNDKMVKAWNLNQ	IISAGNDKMVKAWNLNQ		IISAGNDKMVKAWNLNQ						IISAGNDKMVKAWNLNQ		IISAGNDKMVKAWNLNQ		IISAGNDKMVKAWNLNQ
IISGSRDKTIKVWTIKGQCL	IISGSRDKTIKVWTIKGQCL			IISGSRDKTIKVWTIKGQCL	IISGSRDKTIKVWTIKGQCL		IISGSRDKTIKVWTIKGQCL				IISGSRDKTIKVWTIKGQCL	IISGSRDKTIKVWTIKGQCL	IISGSRDKTIKVWTIKGQCL
KDGEIMLWNLAAKKAMYT		KDGEIMLWNLAAKKAMYT			KDGEIMLWNLAAKKAMYT		KDGEIMLWNLAAKKAMYT						KDGEIMLWNLAAKKAMYT	KDGEIMLWNLAAKKAMYT	KDGEIMLWNLAAKKAMYT	KDGEIMLWNLAAKKAMYT		KDGEIMLWNLAAKKAMYT
PVFDAPQNL		PVFDAPQNL		PVFDAPQNL		PVFDAPQNL	PVFDAPQNL	PVFDAPQNL	PVFDAPQNL		PVFDAPQNL				PVFDAPQNL	PVFDAPQNL	PVFDAPQNL		PVFDAPQNL	PVFDAPQNL		PVFDAPQNL
SIGALL		SIGALL	SIGALL	SIGALL	SIGALL		SIGALL		SIGALL		SIGALL	SIGALL	SIGALL	SIGALL	SIGALL		SIGALL	SIGALL	SIGALL	SIGALL	SIGALL		SIGALL
SDFNTGSF	SDFNTGSF	SDFNTGSF		SDFNTGSF			SDFNTGSF	SDFNTGSF	SDFNTGSF	SDFNTGSF	SDFNTGSF		SDFNTGSF	SDFNTGSF	SDFNTGSF			SDFNTGSF	SDFNTGSF	SDFNTGSF
RWAGNANELNAA		RWAGNANELNAA	RWAGNANELNAA		RWAGNANELNAA		RWAGNANELNAA	RWAGNANELNAA	RWAGNANELNAA		RWAGNANELNAA		RWAGNANELNAA	RWAGNANELNAA		RWAGNANELNAA	RWAGNANELNAA	RWAGNANELNAA				RWAGNANELNAA
SALNGIAGSY		SALNGIAGSY	SALNGIAGSY	SALNGIAGSY	SALNGIAGSY		SALNGIAGSY		SALNGIAGSY		SALNGIAGSY		SALNGIAGSY	SALNGIAGSY	SALNGIAGSY		SALNGIAGSY	SALNGIAGSY	SALNGIAGSY	SALNGIAGSY	SALNGIAGSY
SALNGIAGSYAEHVGVL		SALNGIAGSYAEHVGVL	SALNGIAGSYAEHVGVL		SALNGIAGSYAEHVGVL				SALNGIAGSYAEHVGVL		SALNGIAGSYAEHVGVL		SALNGIAGSYAEHVGVL	SALNGIAGSYAEHVGVL	SALNGIAGSYAEHVGVL		SALNGIAGSYAEHVGVL		SALNGIAGSYAEHVGVL	SALNGIAGSYAEHVGVL
LSLGAII		LSLGAII	LSLGAII	LSLGAII	LSLGAII		LSLGAII		LSLGAII		LSLGAII	LSLGAII	LSLGAII	LSLGAII	LSLGAII		LSLGAII	LSLGAII	LSLGAII	LSLGAII	LSLGAII		LSLGAII
LVDLNVPAKL		LVDLNVPAKL		LVDLNVPAKL	LVDLNVPAKL	LVDLNVPAKL	LVDLNVPAKL	LVDLNVPAKL			LVDLNVPAKL			LVDLNVPAKL	LVDLNVPAKL	LVDLNVPAKL	LVDLNVPAKL		LVDLNVPAKL			LVDLNVPAKL	LVDLNVPAKL
LSDFNTGSF	LSDFNTGSF	LSDFNTGSF		LSDFNTGSF			LSDFNTGSF	LSDFNTGSF	LSDFNTGSF		LSDFNTGSF		LSDFNTGSF	LSDFNTGSF	LSDFNTGSF			LSDFNTGSF	LSDFNTGSF	LSDFNTGSF
LSDFNTGSFSYSYKTKN	LSDFNTGSFSYSYKTKN	LSDFNTGSFSYSYKTKN		LSDFNTGSFSYSYKTKN			LSDFNTGSFSYSYKTKN	LSDFNTGSFSYSYKTKN			LSDFNTGSFSYSYKTKN		LSDFNTGSFSYSYKTKN	LSDFNTGSFSYSYKTKN	LSDFNTGSFSYSYKTKN			LSDFNTGSFSYSYKTKN	LSDFNTGSFSYSYKTKN
MRWAGNANEL		MRWAGNANEL	MRWAGNANEL		MRWAGNANEL		MRWAGNANEL	MRWAGNANEL	MRWAGNANEL				MRWAGNANEL	MRWAGNANEL		MRWAGNANEL	MRWAGNANEL	MRWAGNANEL
MRWAGNANELNA		MRWAGNANELNA	MRWAGNANELNA		MRWAGNANELNA		MRWAGNANELNA	MRWAGNANELNA	MRWAGNANELNA				MRWAGNANELNA	MRWAGNANELNA		MRWAGNANELNA	MRWAGNANELNA	MRWAGNANELNA
MRWAGNANELNAA		MRWAGNANELNAA	MRWAGNANELNAA		MRWAGNANELNAA		MRWAGNANELNAA	MRWAGNANELNAA	MRWAGNANELNAA				MRWAGNANELNAA	MRWAGNANELNAA		MRWAGNANELNAA	MRWAGNANELNAA	MRWAGNANELNAA
NAAYAADGYARIKGMSC				NAAYAADGYARIKGMSC	NAAYAADGYARIKGMSC		NAAYAADGYARIKGMSC			NAAYAADGYARIKGMSC			NAAYAADGYARIKGMSC	NAAYAADGYARIKGMSC			NAAYAADGYARIKGMSC	NAAYAADGYARIKGMSC	NAAYAADGYARIKGMSC
NEIQGWDHL	NEIQGWDHL	NEIQGWDHL			NEIQGWDHL				NEIQGWDHL		NEIQGWDHL		NEIQGWDHL		NEIQGWDHL	NEIQGWDHL	NEIQGWDHL	NEIQGWDHL		NEIQGWDHL		NEIQGWDHL
NGIAGSY		NGIAGSY	NGIAGSY	NGIAGSY	NGIAGSY		NGIAGSY		NGIAGSY	NGIAGSY	NGIAGSY		NGIAGSY	NGIAGSY	NGIAGSY		NGIAGSY	NGIAGSY	NGIAGSY	NGIAGSY	NGIAGSY
VTPMGKGAIDEQHPRYGGV		VTPMGKGAIDEQHPRYGGV			VTPMGKGAIDEQHPRYGGV					VTPMGKGAIDEQHPRYGGV		VTPMGKGAIDEQHPRYGGV				VTPMGKGAIDEQHPRYGGV			VTPMGKGAIDEQHPRYGGV
YAADGYARIKGMSC				YAADGYARIKGMSC	YAADGYARIKGMSC		YAADGYARIKGMSC			YAADGYARIKGMSC		YAADGYARIKGMSC	YAADGYARIKGMSC	YAADGYARIKGMSC			YAADGYARIKGMSC	YAADGYARIKGMSC	YAADGYARIKGMSC
YETHRVATTGEW		YETHRVATTGEW	YETHRVATTGEW		YETHRVATTGEW			YETHRVATTGEW	YETHRVATTGEW	YETHRVATTGEW	YETHRVATTGEW	YETHRVATTGEW	YETHRVATTGEW	YETHRVATTGEW		YETHRVATTGEW						YETHRVATTGEW
VDLNVPAKL		VDLNVPAKL		VDLNVPAKL	VDLNVPAKL	VDLNVPAKL	VDLNVPAKL	VDLNVPAKL			VDLNVPAKL			VDLNVPAKL	VDLNVPAKL	VDLNVPAKL	VDLNVPAKL		VDLNVPAKL			VDLNVPAKL	VDLNVPAKL
TVFHRMSANISE		TVFHRMSANISE	TVFHRMSANISE			TVFHRMSANISE			TVFHRMSANISE	TVFHRMSANISE			TVFHRMSANISE	TVFHRMSANISE					TVFHRMSANISE
TVFHRMSANISETTA		TVFHRMSANISETTA	TVFHRMSANISETTA			TVFHRMSANISETTA			TVFHRMSANISETTA	TVFHRMSANISETTA			TVFHRMSANISETTA	TVFHRMSANISETTA					TVFHRMSANISETTA
TVFHRMSANISETTAM		TVFHRMSANISETTAM	TVFHRMSANISETTAM			TVFHRMSANISETTAM			TVFHRMSANISETTAM	TVFHRMSANISETTAM			TVFHRMSANISETTAM	TVFHRMSANISETTAM					TVFHRMSANISETTAM
TVFHRMSANISETTAM		TVFHRMSANISETTAM	TVFHRMSANISETTAM			TVFHRMSANISETTAM			TVFHRMSANISETTAM	TVFHRMSANISETTAM			TVFHRMSANISETTAM	TVFHRMSANISETTAM					TVFHRMSANISETTAM
TVFHRMSANISETTAM		TVFHRMSANISETTAM	TVFHRMSANISETTAM			TVFHRMSANISETTAM			TVFHRMSANISETTAM	TVFHRMSANISETTAM			TVFHRMSANISETTAM	TVFHRMSANISETTAM					TVFHRMSANISETTAM
TVGALL		TVGALL	TVGALL	TVGALL	TVGALL		TVGALL	TVGALL	TVGALL		TVGALL	TVGALL	TVGALL	TVGALL	TVGALL	TVGALL			TVGALL	TVGALL	TVGALL	TVGALL	TVGALL
VFGLPGDF	VFGLPGDF	VFGLPGDF		VFGLPGDF			VFGLPGDF	VFGLPGDF	VFGLPGDF		VFGLPGDF	VFGLPGDF		VFGLPGDF	VFGLPGDF	VFGLPGDF	VFGLPGDF		VFGLPGDF	VFGLPGDF		VFGLPGDF
FIGDGSLQL	FIGDGSLQL	FIGDGSLQL		FIGDGSLQL			FIGDGSLQL		FIGDGSLQL		FIGDGSLQL	FIGDGSLQL	FIGDGSLQL		FIGDGSLQL		FIGDGSLQL	FIGDGSLQL	FIGDGSLQL	FIGDGSLQL
ALLSDF		ALLSDF		ALLSDF		ALLSDF	ALLSDF	ALLSDF	ALLSDF		ALLSDF	ALLSDF	ALLSDF	ALLSDF	ALLSDF		ALLSDF	ALLSDF	ALLSDF	ALLSDF
AAEELDPKKRVIL		AAEELDPKKRVIL			AAEELDPKKRVIL	AAEELDPKKRVIL	AAEELDPKKRVIL				AAEELDPKKRVIL	AAEELDPKKRVIL		AAEELDPKKRVIL		AAEELDPKKRVIL	AAEELDPKKRVIL		AAEELDPKKRVIL			AAEELDPKKRVIL	AAEELDPKKRVIL	AAEELDPKKRVIL
AAEELDPKKRVILF		AAEELDPKKRVILF				AAEELDPKKRVILF	AAEELDPKKRVILF				AAEELDPKKRVILF	AAEELDPKKRVILF		AAEELDPKKRVILF		AAEELDPKKRVILF	AAEELDPKKRVILF		AAEELDPKKRVILF			AAEELDPKKRVILF		AAEELDPKKRVILF
AYAADGYARIKGMSC				AYAADGYARIKGMSC	AYAADGYARIKGMSC		AYAADGYARIKGMSC			AYAADGYARIKGMSC		AYAADGYARIKGMSC	AYAADGYARIKGMSC	AYAADGYARIKGMSC			AYAADGYARIKGMSC	AYAADGYARIKGMSC	AYAADGYARIKGMSC
AYAADGYARIKGMS		AYAADGYARIKGMS		AYAADGYARIKGMS	AYAADGYARIKGMS		AYAADGYARIKGMS			AYAADGYARIKGMS		AYAADGYARIKGMS	AYAADGYARIKGMS	AYAADGYARIKGMS			AYAADGYARIKGMS	AYAADGYARIKGMS	AYAADGYARIKGMS
IGDGSLQL	IGDGSLQL	IGDGSLQL		IGDGSLQL	IGDGSLQL		IGDGSLQL		IGDGSLQL		IGDGSLQL	IGDGSLQL	IGDGSLQL		IGDGSLQL		IGDGSLQL	IGDGSLQL	IGDGSLQL	IGDGSLQL			IGDGSLQL
LGLPANL		LGLPANL	LGLPANL	LGLPANL	LGLPANL		LGLPANL	LGLPANL	LGLPANL		LGLPANL			LGLPANL	LGLPANL	LGLPANL	LGLPANL	LGLPANL	LGLPANL	LGLPANL	LGLPANL	LGLPANL	LGLPANL
ILSLGAI		ILSLGAI	ILSLGAI	ILSLGAI	ILSLGAI		ILSLGAI		ILSLGAI		ILSLGAI	ILSLGAI	ILSLGAI	ILSLGAI	ILSLGAI		ILSLGAI	ILSLGAI	ILSLGAI	ILSLGAI	ILSLGAI		ILSLGAI
ILSIGALL		ILSIGALL	ILSIGALL	ILSIGALL	ILSIGALL		ILSIGALL		ILSIGALL		ILSIGALL	ILSIGALL	ILSIGALL	ILSIGALL	ILSIGALL		ILSIGALL	ILSIGALL	ILSIGALL	ILSIGALL	ILSIGALL		ILSIGALL
LILSIGAL		LILSIGAL	LILSIGAL	LILSIGAL	LILSIGAL		LILSIGAL		LILSIGAL		LILSIGAL	LILSIGAL	LILSIGAL	LILSIGAL	LILSIGAL		LILSIGAL	LILSIGAL	LILSIGAL	LILSIGAL	LILSIGAL		LILSIGAL
HRMSANISETTAM		HRMSANISETTAM	HRMSANISETTAM		HRMSANISETTAM	HRMSANISETTAM			HRMSANISETTAM	HRMSANISETTAM			HRMSANISETTAM	HRMSANISETTAM				HRMSANISETTAM	HRMSANISETTAM				HRMSANISETTAM
HRMSANISETTAM		HRMSANISETTAM	HRMSANISETTAM		HRMSANISETTAM	HRMSANISETTAM			HRMSANISETTAM	HRMSANISETTAM			HRMSANISETTAM	HRMSANISETTAM				HRMSANISETTAM	HRMSANISETTAM				HRMSANISETTAM
SRPQVTVHSLTGEATANALPLPAVF		SRPQVTVHSLTGEATANALPLPAVF	SRPQVTVHSLTGEATANALPLPAVF					SRPQVTVHSLTGEATANALPLPAVF	SRPQVTVHSLTGEATANALPLPAVF		SRPQVTVHSLTGEATANALPLPAVF								SRPQVTVHSLTGEATANALPLPAVF
SSKVGYTLPSHIISTSDV	SSKVGYTLPSHIISTSDV	SSKVGYTLPSHIISTSDV		SSKVGYTLPSHIISTSDV	SSKVGYTLPSHIISTSDV						SSKVGYTLPSHIISTSDV	SSKVGYTLPSHIISTSDV		SSKVGYTLPSHIISTSDV	SSKVGYTLPSHIISTSDV				SSKVGYTLPSHIISTSDV
SAPIRPDIVHTVF		SAPIRPDIVHTVF		SAPIRPDIVHTVF		SAPIRPDIVHTVF			SAPIRPDIVHTVF	SAPIRPDIVHTVF	SAPIRPDIVHTVF	SAPIRPDIVHTVF		SAPIRPDIVHTVF					SAPIRPDIVHTVF
LRLNPYAKVF		LRLNPYAKVF	LRLNPYAKVF	LRLNPYAKVF		LRLNPYAKVF	LRLNPYAKVF	LRLNPYAKVF			LRLNPYAKVF			LRLNPYAKVF		LRLNPYAKVF	LRLNPYAKVF		LRLNPYAKVF		LRLNPYAKVF	LRLNPYAKVF
LRNVPGVETANVASLNL		LRNVPGVETANVASLNL	LRNVPGVETANVASLNL		LRNVPGVETANVASLNL		LRNVPGVETANVASLNL	LRNVPGVETANVASLNL	LRNVPGVETANVASLNL		LRNVPGVETANVASLNL			LRNVPGVETANVASLNL					LRNVPGVETANVASLNL				LRNVPGVETANVASLNL
LVLARGHRVEKIPEIPLVVSTDL		LVLARGHRVEKIPEIPLVVSTDL			LVLARGHRVEKIPEIPLVVSTDL						LVLARGHRVEKIPEIPLVVSTDL	LVLARGHRVEKIPEIPLVVSTDL		LVLARGHRVEKIPEIPLVVSTDL					LVLARGHRVEKIPEIPLVVSTDL				LVLARGHRVEKIPEIPLVVSTDL
NLLQLAPGAHLGRF		NLLQLAPGAHLGRF	NLLQLAPGAHLGRF	NLLQLAPGAHLGRF				NLLQLAPGAHLGRF	NLLQLAPGAHLGRF		NLLQLAPGAHLGRF					NLLQLAPGAHLGRF	NLLQLAPGAHLGRF	NLLQLAPGAHLGRF	NLLQLAPGAHLGRF		NLLQLAPGAHLGRF	NLLQLAPGAHLGRF
VTRIINSSEIQS	VTRIINSSEIQS	VTRIINSSEIQS	VTRIINSSEIQS		VTRIINSSEIQS	VTRIINSSEIQS	VTRIINSSEIQS		VTRIINSSEIQS	VTRIINSSEIQS	VTRIINSSEIQS		VTRIINSSEIQS						VTRIINSSEIQS				VTRIINSSEIQS
YAEDNGIVKALRNVPGVE		YAEDNGIVKALRNVPGVE			YAEDNGIVKALRNVPGVE		YAEDNGIVKALRNVPGVE				YAEDNGIVKALRNVPGVE			YAEDNGIVKALRNVPGVE		YAEDNGIVKALRNVPGVE	YAEDNGIVKALRNVPGVE		YAEDNGIVKALRNVPGVE			YAEDNGIVKALRNVPGVE
VASSKVGYTLPSHIISTSDV		VASSKVGYTLPSHIISTSDV		VASSKVGYTLPSHIISTSDV	VASSKVGYTLPSHIISTSDV						VASSKVGYTLPSHIISTSDV	VASSKVGYTLPSHIISTSDV		VASSKVGYTLPSHIISTSDV	VASSKVGYTLPSHIISTSDV				VASSKVGYTLPSHIISTSDV
TANVASLNL		TANVASLNL	TANVASLNL	TANVASLNL	TANVASLNL	TANVASLNL	TANVASLNL	TANVASLNL	TANVASLNL		TANVASLNL		TANVASLNL	TANVASLNL	TANVASLNL				TANVASLNL	TANVASLNL	TANVASLNL		TANVASLNL
VLARGHRVEKIPEIPLVVSTDL		VLARGHRVEKIPEIPLVVSTDL			VLARGHRVEKIPEIPLVVSTDL						VLARGHRVEKIPEIPLVVSTDL	VLARGHRVEKIPEIPLVVSTDL		VLARGHRVEKIPEIPLVVSTDL					VLARGHRVEKIPEIPLVVSTDL				VLARGHRVEKIPEIPLVVSTDL
VIWTEAA		VIWTEAA	VIWTEAA		VIWTEAA	VIWTEAA	VIWTEAA		VIWTEAA	VIWTEAA	VIWTEAA	VIWTEAA	VIWTEAA	VIWTEAA	VIWTEAA	VIWTEAA				VIWTEAA		VIWTEAA
FAAEKLGSKKAEKTGTKPAAVF		FAAEKLGSKKAEKTGTKPAAVF	FAAEKLGSKKAEKTGTKPAAVF				FAAEKLGSKKAEKTGTKPAAVF	FAAEKLGSKKAEKTGTKPAAVF			FAAEKLGSKKAEKTGTKPAAVF	FAAEKLGSKKAEKTGTKPAAVF		FAAEKLGSKKAEKTGTKPAAVF	FAAEKLGSKKAEKTGTKPAAVF				FAAEKLGSKKAEKTGTKPAAVF
ESIQKTKEAVAALKAVGAHSDL		ESIQKTKEAVAALKAVGAHSDL			ESIQKTKEAVAALKAVGAHSDL						ESIQKTKEAVAALKAVGAHSDL	ESIQKTKEAVAALKAVGAHSDL	ESIQKTKEAVAALKAVGAHSDL		ESIQKTKEAVAALKAVGAHSDL				ESIQKTKEAVAALKAVGAHSDL				ESIQKTKEAVAALKAVGAHSDL
FTKLDQVWGSETVASSKVGYTLPSHIISTSDV		FTKLDQVWGSETVASSKVGYTLPSHIISTSDV									FTKLDQVWGSETVASSKVGYTLPSHIISTSDV	FTKLDQVWGSETVASSKVGYTLPSHIISTSDV			FTKLDQVWGSETVASSKVGYTLPSHIISTSDV
ARGHRVEKIPEIPLVVSTDL		ARGHRVEKIPEIPLVVSTDL			ARGHRVEKIPEIPLVVSTDL						ARGHRVEKIPEIPLVVSTDL	ARGHRVEKIPEIPLVVSTDL		ARGHRVEKIPEIPLVVSTDL					ARGHRVEKIPEIPLVVSTDL				ARGHRVEKIPEIPLVVSTDL
AIRPAGQATQKRTHVLKKNPLKNKQVL		AIRPAGQATQKRTHVLKKNPLKNKQVL	AIRPAGQATQKRTHVLKKNPLKNKQVL	AIRPAGQATQKRTHVLKKNPLKNKQVL	AIRPAGQATQKRTHVLKKNPLKNKQVL						AIRPAGQATQKRTHVLKKNPLKNKQVL					AIRPAGQATQKRTHVLKKNPLKNKQVL			AIRPAGQATQKRTHVLKKNPLKNKQVL		AIRPAGQATQKRTHVLKKNPLKNKQVL	AIRPAGQATQKRTHVLKKNPLKNKQVL	AIRPAGQATQKRTHVLKKNPLKNKQVL
AEDNGIVKALRNVPGVETANVASLNL		AEDNGIVKALRNVPGVETANVASLNL			AEDNGIVKALRNVPGVETANVASLNL		AEDNGIVKALRNVPGVETANVASLNL				AEDNGIVKALRNVPGVETANVASLNL			AEDNGIVKALRNVPGVETANVASLNL					AEDNGIVKALRNVPGVETANVASLNL				AEDNGIVKALRNVPGVETANVASLNL
AEDNGIVKALRNVPGVE		AEDNGIVKALRNVPGVE			AEDNGIVKALRNVPGVE		AEDNGIVKALRNVPGVE				AEDNGIVKALRNVPGVE			AEDNGIVKALRNVPGVE		AEDNGIVKALRNVPGVE	AEDNGIVKALRNVPGVE		AEDNGIVKALRNVPGVE			AEDNGIVKALRNVPGVE	AEDNGIVKALRNVPGVE
AEDNGIVKALRNVPGVETANV		AEDNGIVKALRNVPGVETANV			AEDNGIVKALRNVPGVETANV		AEDNGIVKALRNVPGVETANV				AEDNGIVKALRNVPGVETANV			AEDNGIVKALRNVPGVETANV		AEDNGIVKALRNVPGVETANV			AEDNGIVKALRNVPGVETANV			AEDNGIVKALRNVPGVETANV	AEDNGIVKALRNVPGVETANV
AEDNGIVKALRNVPGVETANVASL		AEDNGIVKALRNVPGVETANVASL			AEDNGIVKALRNVPGVETANVASL		AEDNGIVKALRNVPGVETANVASL				AEDNGIVKALRNVPGVETANVASL			AEDNGIVKALRNVPGVETANVASL					AEDNGIVKALRNVPGVETANVASL				AEDNGIVKALRNVPGVETANVASL
DQVWGSETVASSKVGYTLPSHIISTSD		DQVWGSETVASSKVGYTLPSHIISTSD			DQVWGSETVASSKVGYTLPSHIISTSD						DQVWGSETVASSKVGYTLPSHIISTSD	DQVWGSETVASSKVGYTLPSHIISTSD			DQVWGSETVASSKVGYTLPSHIISTSD
DQVWGSETVASSKVGYTLPSHIISTSDV		DQVWGSETVASSKVGYTLPSHIISTSDV			DQVWGSETVASSKVGYTLPSHIISTSDV						DQVWGSETVASSKVGYTLPSHIISTSDV	DQVWGSETVASSKVGYTLPSHIISTSDV			DQVWGSETVASSKVGYTLPSHIISTSDV
LQLAPGAHLGRF		LQLAPGAHLGRF	LQLAPGAHLGRF	LQLAPGAHLGRF				LQLAPGAHLGRF	LQLAPGAHLGRF		LQLAPGAHLGRF	LQLAPGAHLGRF				LQLAPGAHLGRF	LQLAPGAHLGRF	LQLAPGAHLGRF	LQLAPGAHLGRF		LQLAPGAHLGRF	LQLAPGAHLGRF
ISSRTYGQRAVL		ISSRTYGQRAVL	ISSRTYGQRAVL	ISSRTYGQRAVL	ISSRTYGQRAVL		ISSRTYGQRAVL		ISSRTYGQRAVL		ISSRTYGQRAVL	ISSRTYGQRAVL	ISSRTYGQRAVL						ISSRTYGQRAVL		ISSRTYGQRAVL
ISSRTYGQRAVLKF		ISSRTYGQRAVLKF	ISSRTYGQRAVLKF	ISSRTYGQRAVLKF			ISSRTYGQRAVLKF				ISSRTYGQRAVLKF	ISSRTYGQRAVLKF	ISSRTYGQRAVLKF						ISSRTYGQRAVLKF		ISSRTYGQRAVLKF
NADNVEW		NADNVEW			NADNVEW	NADNVEW	NADNVEW	NADNVEW	NADNVEW	NADNVEW	NADNVEW		NADNVEW	NADNVEW	NADNVEW	NADNVEW	NADNVEW			NADNVEW		NADNVEW
NARPDGVHVINVGKTWEKL		NARPDGVHVINVGKTWEKL			NARPDGVHVINVGKTWEKL						NARPDGVHVINVGKTWEKL			NARPDGVHVINVGKTWEKL		NARPDGVHVINVGKTWEKL						NARPDGVHVINVGKTWEKL
NARPDGVHVINVGKTWEKLVL		NARPDGVHVINVGKTWEKLVL			NARPDGVHVINVGKTWEKLVL						NARPDGVHVINVGKTWEKLVL			NARPDGVHVINVGKTWEKLVL		NARPDGVHVINVGKTWEKLVL						NARPDGVHVINVGKTWEKLVL
YVNIPVIA		YVNIPVIA	YVNIPVIA	YVNIPVIA	YVNIPVIA	YVNIPVIA	YVNIPVIA		YVNIPVIA	YVNIPVIA	YVNIPVIA			YVNIPVIA	YVNIPVIA	YVNIPVIA	YVNIPVIA		YVNIPVIA	YVNIPVIA	YVNIPVIA	YVNIPVIA
YVNIPVIAL		YVNIPVIAL	YVNIPVIAL	YVNIPVIAL	YVNIPVIAL	YVNIPVIAL	YVNIPVIAL		YVNIPVIAL		YVNIPVIAL			YVNIPVIAL	YVNIPVIAL	YVNIPVIAL	YVNIPVIAL		YVNIPVIAL	YVNIPVIAL	YVNIPVIAL	YVNIPVIAL
YFYRNPEEVEQ	YFYRNPEEVEQ	YFYRNPEEVEQ	YFYRNPEEVEQ			YFYRNPEEVEQ	YFYRNPEEVEQ	YFYRNPEEVEQ	YFYRNPEEVEQ	YFYRNPEEVEQ	YFYRNPEEVEQ					YFYRNPEEVEQ	YFYRNPEEVEQ		YFYRNPEEVEQ			YFYRNPEEVEQ
VDRTQPWSIM	VDRTQPWSIM	VDRTQPWSIM		VDRTQPWSIM	VDRTQPWSIM	VDRTQPWSIM	VDRTQPWSIM		VDRTQPWSIM	VDRTQPWSIM		VDRTQPWSIM
VNIPVIA		VNIPVIA	VNIPVIA	VNIPVIA	VNIPVIA	VNIPVIA	VNIPVIA		VNIPVIA	VNIPVIA	VNIPVIA			VNIPVIA	VNIPVIA	VNIPVIA	VNIPVIA		VNIPVIA	VNIPVIA	VNIPVIA	VNIPVIA	VNIPVIA
VNIPVIAL		VNIPVIAL	VNIPVIAL	VNIPVIAL	VNIPVIAL	VNIPVIAL	VNIPVIAL		VNIPVIAL		VNIPVIAL			VNIPVIAL	VNIPVIAL	VNIPVIAL	VNIPVIAL		VNIPVIAL	VNIPVIAL	VNIPVIAL	VNIPVIAL	VNIPVIAL
VDVAIPCNNRGKHSIG				VDVAIPCNNRGKHSIG	VDVAIPCNNRGKHSIG					VDVAIPCNNRGKHSIG	VDVAIPCNNRGKHSIG			VDVAIPCNNRGKHSIG			VDVAIPCNNRGKHSIG		VDVAIPCNNRGKHSIG				VDVAIPCNNRGKHSIG
AANTHLGARNVQVHQEPYVF		AANTHLGARNVQVHQEPYVF	AANTHLGARNVQVHQEPYVF					AANTHLGARNVQVHQEPYVF	AANTHLGARNVQVHQEPYVF		AANTHLGARNVQVHQEPYVF					AANTHLGARNVQVHQEPYVF			AANTHLGARNVQVHQEPYVF			AANTHLGARNVQVHQEPYVF
AARIIAAIPNPED		AARIIAAIPNPED			AARIIAAIPNPED	AARIIAAIPNPED	AARIIAAIPNPED		AARIIAAIPNPED	AARIIAAIPNPED	AARIIAAIPNPED			AARIIAAIPNPED		AARIIAAIPNPED	AARIIAAIPNPED	AARIIAAIPNPED	AARIIAAIPNPED			AARIIAAIPNPED	AARIIAAIPNPED
AARIIAAIPNPEDVVA		AARIIAAIPNPEDVVA			AARIIAAIPNPEDVVA	AARIIAAIPNPEDVVA	AARIIAAIPNPEDVVA		AARIIAAIPNPEDVVA	AARIIAAIPNPEDVVA	AARIIAAIPNPEDVVA			AARIIAAIPNPEDVVA		AARIIAAIPNPEDVVA	AARIIAAIPNPEDVVA		AARIIAAIPNPEDVVA			AARIIAAIPNPEDVVA	AARIIAAIPNPEDVVA
AAHTGATPIAGRFTPGSF		AAHTGATPIAGRFTPGSF	AAHTGATPIAGRFTPGSF	AAHTGATPIAGRFTPGSF					AAHTGATPIAGRFTPGSF	AAHTGATPIAGRFTPGSF	AAHTGATPIAGRFTPGSF	AAHTGATPIAGRFTPGSF		AAHTGATPIAGRFTPGSF				AAHTGATPIAGRFTPGSF	AAHTGATPIAGRFTPGSF		AAHTGATPIAGRFTPGSF
AAHTGATPIAGRFTPGSFTNY		AAHTGATPIAGRFTPGSFTNY	AAHTGATPIAGRFTPGSFTNY	AAHTGATPIAGRFTPGSFTNY					AAHTGATPIAGRFTPGSFTNY	AAHTGATPIAGRFTPGSFTNY	AAHTGATPIAGRFTPGSFTNY			AAHTGATPIAGRFTPGSFTNY				AAHTGATPIAGRFTPGSFTNY	AAHTGATPIAGRFTPGSFTNY		AAHTGATPIAGRFTPGSFTNY
DLTPEDAQL		DLTPEDAQL			DLTPEDAQL	DLTPEDAQL	DLTPEDAQL	DLTPEDAQL	DLTPEDAQL		DLTPEDAQL	DLTPEDAQL			DLTPEDAQL	DLTPEDAQL		DLTPEDAQL	DLTPEDAQL	DLTPEDAQL		DLTPEDAQL	DLTPEDAQL
ARIIAAIPNPEDVVA		ARIIAAIPNPEDVVA			ARIIAAIPNPEDVVA	ARIIAAIPNPEDVVA	ARIIAAIPNPEDVVA		ARIIAAIPNPEDVVA	ARIIAAIPNPEDVVA	ARIIAAIPNPEDVVA			ARIIAAIPNPEDVVA		ARIIAAIPNPEDVVA	ARIIAAIPNPEDVVA		ARIIAAIPNPEDVVA			ARIIAAIPNPEDVVA	ARIIAAIPNPEDVVA
LLAANTHLGARNVQVHQEPYVF		LLAANTHLGARNVQVHQEPYVF	LLAANTHLGARNVQVHQEPYVF					LLAANTHLGARNVQVHQEPYVF	LLAANTHLGARNVQVHQEPYVF		LLAANTHLGARNVQVHQEPYVF					LLAANTHLGARNVQVHQEPYVF			LLAANTHLGARNVQVHQEPYVF			LLAANTHLGARNVQVHQEPYVF
KFAAHTGATPIAGRFTPGSF		KFAAHTGATPIAGRFTPGSF	KFAAHTGATPIAGRFTPGSF	KFAAHTGATPIAGRFTPGSF						KFAAHTGATPIAGRFTPGSF	KFAAHTGATPIAGRFTPGSF	KFAAHTGATPIAGRFTPGSF		KFAAHTGATPIAGRFTPGSF				KFAAHTGATPIAGRFTPGSF	KFAAHTGATPIAGRFTPGSF		KFAAHTGATPIAGRFTPGSF
KFAAHTGATPIAGRFTPGSFTNY		KFAAHTGATPIAGRFTPGSFTNY	KFAAHTGATPIAGRFTPGSFTNY	KFAAHTGATPIAGRFTPGSFTNY						KFAAHTGATPIAGRFTPGSFTNY	KFAAHTGATPIAGRFTPGSFTNY			KFAAHTGATPIAGRFTPGSFTNY				KFAAHTGATPIAGRFTPGSFTNY	KFAAHTGATPIAGRFTPGSFTNY		KFAAHTGATPIAGRFTPGSFTNY
GARNVQVHQEPYVF		GARNVQVHQEPYVF	GARNVQVHQEPYVF					GARNVQVHQEPYVF	GARNVQVHQEPYVF	GARNVQVHQEPYVF	GARNVQVHQEPYVF					GARNVQVHQEPYVF	GARNVQVHQEPYVF		GARNVQVHQEPYVF			GARNVQVHQEPYVF
LAANTHLGARNVQVHQEPYVF		LAANTHLGARNVQVHQEPYVF	LAANTHLGARNVQVHQEPYVF					LAANTHLGARNVQVHQEPYVF	LAANTHLGARNVQVHQEPYVF		LAANTHLGARNVQVHQEPYVF					LAANTHLGARNVQVHQEPYVF			LAANTHLGARNVQVHQEPYVF			LAANTHLGARNVQVHQEPYVF
ISSRTFGQRAVLKF		ISSRTFGQRAVLKF	ISSRTFGQRAVLKF	ISSRTFGQRAVLKF			ISSRTFGQRAVLKF				ISSRTFGQRAVLKF	ISSRTFGQRAVLKF	ISSRTFGQRAVLKF						ISSRTFGQRAVLKF		ISSRTFGQRAVLKF
NADNVEW		NADNVEW			NADNVEW	NADNVEW	NADNVEW	NADNVEW	NADNVEW	NADNVEW	NADNVEW		NADNVEW	NADNVEW	NADNVEW	NADNVEW	NADNVEW			NADNVEW		NADNVEW
NARPDGVHVINVGKTWEKL		NARPDGVHVINVGKTWEKL			NARPDGVHVINVGKTWEKL						NARPDGVHVINVGKTWEKL			NARPDGVHVINVGKTWEKL		NARPDGVHVINVGKTWEKL						NARPDGVHVINVGKTWEKL
NARPDGVHVINVGKTWEKLVL		NARPDGVHVINVGKTWEKLVL			NARPDGVHVINVGKTWEKLVL						NARPDGVHVINVGKTWEKLVL			NARPDGVHVINVGKTWEKLVL		NARPDGVHVINVGKTWEKLVL						NARPDGVHVINVGKTWEKLVL
YRDPEEVEQQVAEE		YRDPEEVEQQVAEE			YRDPEEVEQQVAEE	YRDPEEVEQQVAEE	YRDPEEVEQQVAEE	YRDPEEVEQQVAEE	YRDPEEVEQQVAEE	YRDPEEVEQQVAEE	YRDPEEVEQQVAEE	YRDPEEVEQQVAEE				YRDPEEVEQQVAEE	YRDPEEVEQQVAEE		YRDPEEVEQQVAEE			YRDPEEVEQQVAEE
YVNIPVIA		YVNIPVIA	YVNIPVIA	YVNIPVIA	YVNIPVIA	YVNIPVIA	YVNIPVIA		YVNIPVIA	YVNIPVIA	YVNIPVIA			YVNIPVIA	YVNIPVIA	YVNIPVIA	YVNIPVIA		YVNIPVIA	YVNIPVIA	YVNIPVIA	YVNIPVIA
YVNIPVIAL		YVNIPVIAL	YVNIPVIAL	YVNIPVIAL	YVNIPVIAL	YVNIPVIAL	YVNIPVIAL		YVNIPVIAL		YVNIPVIAL			YVNIPVIAL	YVNIPVIAL	YVNIPVIAL	YVNIPVIAL		YVNIPVIAL	YVNIPVIAL	YVNIPVIAL	YVNIPVIAL
VDRTQPWSIM	VDRTQPWSIM	VDRTQPWSIM		VDRTQPWSIM	VDRTQPWSIM	VDRTQPWSIM	VDRTQPWSIM		VDRTQPWSIM	VDRTQPWSIM		VDRTQPWSIM
VIVTDPRSDAQAIKEAS		VIVTDPRSDAQAIKEAS			VIVTDPRSDAQAIKEAS	VIVTDPRSDAQAIKEAS	VIVTDPRSDAQAIKEAS			VIVTDPRSDAQAIKEAS	VIVTDPRSDAQAIKEAS	VIVTDPRSDAQAIKEAS							VIVTDPRSDAQAIKEAS				VIVTDPRSDAQAIKEAS
VNIPVIA		VNIPVIA	VNIPVIA	VNIPVIA	VNIPVIA	VNIPVIA	VNIPVIA		VNIPVIA	VNIPVIA	VNIPVIA			VNIPVIA	VNIPVIA	VNIPVIA	VNIPVIA		VNIPVIA	VNIPVIA	VNIPVIA	VNIPVIA	VNIPVIA
VNIPVIAL		VNIPVIAL	VNIPVIAL	VNIPVIAL	VNIPVIAL	VNIPVIAL	VNIPVIAL		VNIPVIAL		VNIPVIAL			VNIPVIAL	VNIPVIAL	VNIPVIAL	VNIPVIAL		VNIPVIAL	VNIPVIAL	VNIPVIAL	VNIPVIAL	VNIPVIAL
VDVAIPCNNRGKHSIG				VDVAIPCNNRGKHSIG	VDVAIPCNNRGKHSIG					VDVAIPCNNRGKHSIG	VDVAIPCNNRGKHSIG			VDVAIPCNNRGKHSIG			VDVAIPCNNRGKHSIG		VDVAIPCNNRGKHSIG				VDVAIPCNNRGKHSIG
AANTHLGARNVQVHQEPYVF		AANTHLGARNVQVHQEPYVF	AANTHLGARNVQVHQEPYVF					AANTHLGARNVQVHQEPYVF	AANTHLGARNVQVHQEPYVF		AANTHLGARNVQVHQEPYVF					AANTHLGARNVQVHQEPYVF			AANTHLGARNVQVHQEPYVF			AANTHLGARNVQVHQEPYVF
AARIIAAIPNPED		AARIIAAIPNPED			AARIIAAIPNPED	AARIIAAIPNPED	AARIIAAIPNPED		AARIIAAIPNPED	AARIIAAIPNPED	AARIIAAIPNPED			AARIIAAIPNPED		AARIIAAIPNPED	AARIIAAIPNPED	AARIIAAIPNPED	AARIIAAIPNPED			AARIIAAIPNPED	AARIIAAIPNPED
AARIIAAIPNPEDVVA		AARIIAAIPNPEDVVA			AARIIAAIPNPEDVVA	AARIIAAIPNPEDVVA	AARIIAAIPNPEDVVA		AARIIAAIPNPEDVVA	AARIIAAIPNPEDVVA	AARIIAAIPNPEDVVA			AARIIAAIPNPEDVVA		AARIIAAIPNPEDVVA	AARIIAAIPNPEDVVA		AARIIAAIPNPEDVVA			AARIIAAIPNPEDVVA	AARIIAAIPNPEDVVA
AAHTGATPIAGRFTPGSF		AAHTGATPIAGRFTPGSF	AAHTGATPIAGRFTPGSF	AAHTGATPIAGRFTPGSF					AAHTGATPIAGRFTPGSF	AAHTGATPIAGRFTPGSF	AAHTGATPIAGRFTPGSF	AAHTGATPIAGRFTPGSF		AAHTGATPIAGRFTPGSF				AAHTGATPIAGRFTPGSF	AAHTGATPIAGRFTPGSF		AAHTGATPIAGRFTPGSF
AAHTGATPIAGRFTPGSFTNY		AAHTGATPIAGRFTPGSFTNY	AAHTGATPIAGRFTPGSFTNY	AAHTGATPIAGRFTPGSFTNY					AAHTGATPIAGRFTPGSFTNY	AAHTGATPIAGRFTPGSFTNY	AAHTGATPIAGRFTPGSFTNY			AAHTGATPIAGRFTPGSFTNY				AAHTGATPIAGRFTPGSFTNY	AAHTGATPIAGRFTPGSFTNY		AAHTGATPIAGRFTPGSFTNY
DLTPEDAQL		DLTPEDAQL			DLTPEDAQL	DLTPEDAQL	DLTPEDAQL	DLTPEDAQL	DLTPEDAQL		DLTPEDAQL	DLTPEDAQL			DLTPEDAQL	DLTPEDAQL		DLTPEDAQL	DLTPEDAQL	DLTPEDAQL		DLTPEDAQL	DLTPEDAQL
ARIIAAIPNPEDVVA		ARIIAAIPNPEDVVA			ARIIAAIPNPEDVVA	ARIIAAIPNPEDVVA	ARIIAAIPNPEDVVA		ARIIAAIPNPEDVVA	ARIIAAIPNPEDVVA	ARIIAAIPNPEDVVA			ARIIAAIPNPEDVVA		ARIIAAIPNPEDVVA	ARIIAAIPNPEDVVA		ARIIAAIPNPEDVVA			ARIIAAIPNPEDVVA	ARIIAAIPNPEDVVA
LLAANTHLGARNVQVHQEPYVF		LLAANTHLGARNVQVHQEPYVF	LLAANTHLGARNVQVHQEPYVF					LLAANTHLGARNVQVHQEPYVF	LLAANTHLGARNVQVHQEPYVF		LLAANTHLGARNVQVHQEPYVF					LLAANTHLGARNVQVHQEPYVF			LLAANTHLGARNVQVHQEPYVF			LLAANTHLGARNVQVHQEPYVF
KFAAHTGATPIAGRFTPGSF		KFAAHTGATPIAGRFTPGSF	KFAAHTGATPIAGRFTPGSF	KFAAHTGATPIAGRFTPGSF						KFAAHTGATPIAGRFTPGSF	KFAAHTGATPIAGRFTPGSF	KFAAHTGATPIAGRFTPGSF		KFAAHTGATPIAGRFTPGSF				KFAAHTGATPIAGRFTPGSF	KFAAHTGATPIAGRFTPGSF		KFAAHTGATPIAGRFTPGSF
KFAAHTGATPIAGRFTPGSFTNY		KFAAHTGATPIAGRFTPGSFTNY	KFAAHTGATPIAGRFTPGSFTNY	KFAAHTGATPIAGRFTPGSFTNY						KFAAHTGATPIAGRFTPGSFTNY	KFAAHTGATPIAGRFTPGSFTNY			KFAAHTGATPIAGRFTPGSFTNY				KFAAHTGATPIAGRFTPGSFTNY	KFAAHTGATPIAGRFTPGSFTNY		KFAAHTGATPIAGRFTPGSFTNY
GARNVQVHQEPYVF		GARNVQVHQEPYVF	GARNVQVHQEPYVF					GARNVQVHQEPYVF	GARNVQVHQEPYVF	GARNVQVHQEPYVF	GARNVQVHQEPYVF					GARNVQVHQEPYVF	GARNVQVHQEPYVF		GARNVQVHQEPYVF			GARNVQVHQEPYVF
LAANTHLGARNVQVHQEPYVF		LAANTHLGARNVQVHQEPYVF	LAANTHLGARNVQVHQEPYVF					LAANTHLGARNVQVHQEPYVF	LAANTHLGARNVQVHQEPYVF		LAANTHLGARNVQVHQEPYVF					LAANTHLGARNVQVHQEPYVF			LAANTHLGARNVQVHQEPYVF			LAANTHLGARNVQVHQEPYVF
PSIVGRPRHQGIMVG	PSIVGRPRHQGIMVG	PSIVGRPRHQGIMVG	PSIVGRPRHQGIMVG	PSIVGRPRHQGIMVG	PSIVGRPRHQGIMVG				PSIVGRPRHQGIMVG	PSIVGRPRHQGIMVG		PSIVGRPRHQGIMVG					PSIVGRPRHQGIMVG		PSIVGRPRHQGIMVG		PSIVGRPRHQGIMVG		PSIVGRPRHQGIMVG
LRVAPEEHPVL		LRVAPEEHPVL	LRVAPEEHPVL		LRVAPEEHPVL	LRVAPEEHPVL		LRVAPEEHPVL	LRVAPEEHPVL		LRVAPEEHPVL	LRVAPEEHPVL		LRVAPEEHPVL		LRVAPEEHPVL	LRVAPEEHPVL		LRVAPEEHPVL			LRVAPEEHPVL	LRVAPEEHPVL	LRVAPEEHPVL
LRYPIEHGIVTNWDDM	LRYPIEHGIVTNWDDM	LRYPIEHGIVTNWDDM			LRYPIEHGIVTNWDDM				LRYPIEHGIVTNWDDM					LRYPIEHGIVTNWDDM		LRYPIEHGIVTNWDDM
LVIDNGSGMCKAGFAGDDAPRAVF				LVIDNGSGMCKAGFAGDDAPRAVF			LVIDNGSGMCKAGFAGDDAPRAVF							LVIDNGSGMCKAGFAGDDAPRAVF			LVIDNGSGMCKAGFAGDDAPRAVF		LVIDNGSGMCKAGFAGDDAPRAVF
IVLDSGDGVTHVVPIYAG		IVLDSGDGVTHVVPIYAG		IVLDSGDGVTHVVPIYAG	IVLDSGDGVTHVVPIYAG				IVLDSGDGVTHVVPIYAG		IVLDSGDGVTHVVPIYAG	IVLDSGDGVTHVVPIYAG		IVLDSGDGVTHVVPIYAG	IVLDSGDGVTHVVPIYAG				IVLDSGDGVTHVVPIYAG	IVLDSGDGVTHVVPIYAG
MGQKDSYVGDEAQSKRGIL		MGQKDSYVGDEAQSKRGIL			MGQKDSYVGDEAQSKRGIL		MGQKDSYVGDEAQSKRGIL					MGQKDSYVGDEAQSKRGIL	MGQKDSYVGDEAQSKRGIL				MGQKDSYVGDEAQSKRGIL		MGQKDSYVGDEAQSKRGIL
MGQKDSYVGDEAQSKRGILT		MGQKDSYVGDEAQSKRGILT			MGQKDSYVGDEAQSKRGILT		MGQKDSYVGDEAQSKRGILT					MGQKDSYVGDEAQSKRGILT	MGQKDSYVGDEAQSKRGILT						MGQKDSYVGDEAQSKRGILT
MGQKDSYVGDEAQSKRGILT		MGQKDSYVGDEAQSKRGILT			MGQKDSYVGDEAQSKRGILT		MGQKDSYVGDEAQSKRGILT					MGQKDSYVGDEAQSKRGILT	MGQKDSYVGDEAQSKRGILT						MGQKDSYVGDEAQSKRGILT
WISKQEYDESGPSIVHHKCF	WISKQEYDESGPSIVHHKCF									WISKQEYDESGPSIVHHKCF	WISKQEYDESGPSIVHHKCF	WISKQEYDESGPSIVHHKCF			WISKQEYDESGPSIVHHKCF		WISKQEYDESGPSIVHHKCF
YELPDGQVITIGNERFRAPEAL		YELPDGQVITIGNERFRAPEAL					YELPDGQVITIGNERFRAPEAL		YELPDGQVITIGNERFRAPEAL		YELPDGQVITIGNERFRAPEAL					YELPDGQVITIGNERFRAPEAL			YELPDGQVITIGNERFRAPEAL			YELPDGQVITIGNERFRAPEAL
VIDNGSGMCKAGFAGDDAPRAVF				VIDNGSGMCKAGFAGDDAPRAVF			VIDNGSGMCKAGFAGDDAPRAVF			VIDNGSGMCKAGFAGDDAPRAVF				VIDNGSGMCKAGFAGDDAPRAVF			VIDNGSGMCKAGFAGDDAPRAVF		VIDNGSGMCKAGFAGDDAPRAVF
VIDNGSGMCKAGFAGDDAPRAVF				VIDNGSGMCKAGFAGDDAPRAVF			VIDNGSGMCKAGFAGDDAPRAVF			VIDNGSGMCKAGFAGDDAPRAVF				VIDNGSGMCKAGFAGDDAPRAVF			VIDNGSGMCKAGFAGDDAPRAVF		VIDNGSGMCKAGFAGDDAPRAVF
VGMGQKDSYVGDEAQSKRGILT		VGMGQKDSYVGDEAQSKRGILT			VGMGQKDSYVGDEAQSKRGILT		VGMGQKDSYVGDEAQSKRGILT					VGMGQKDSYVGDEAQSKRGILT	VGMGQKDSYVGDEAQSKRGILT						VGMGQKDSYVGDEAQSKRGILT
VGMGQKDSYVGDEAQSKRGILT		VGMGQKDSYVGDEAQSKRGILT			VGMGQKDSYVGDEAQSKRGILT		VGMGQKDSYVGDEAQSKRGILT					VGMGQKDSYVGDEAQSKRGILT	VGMGQKDSYVGDEAQSKRGILT						VGMGQKDSYVGDEAQSKRGILT
VGMGQKDSYVGDEAQSKRGIL		VGMGQKDSYVGDEAQSKRGIL			VGMGQKDSYVGDEAQSKRGIL		VGMGQKDSYVGDEAQSKRGIL					VGMGQKDSYVGDEAQSKRGIL	VGMGQKDSYVGDEAQSKRGIL				VGMGQKDSYVGDEAQSKRGIL		VGMGQKDSYVGDEAQSKRGIL
VGMGQKDSYVGDEAQSKRGIL		VGMGQKDSYVGDEAQSKRGIL			VGMGQKDSYVGDEAQSKRGIL		VGMGQKDSYVGDEAQSKRGIL					VGMGQKDSYVGDEAQSKRGIL	VGMGQKDSYVGDEAQSKRGIL				VGMGQKDSYVGDEAQSKRGIL		VGMGQKDSYVGDEAQSKRGIL
ETFNVPAF		ETFNVPAF	ETFNVPAF			ETFNVPAF	ETFNVPAF	ETFNVPAF	ETFNVPAF	ETFNVPAF	ETFNVPAF			ETFNVPAF	ETFNVPAF	ETFNVPAF			ETFNVPAF	ETFNVPAF		ETFNVPAF
AQSSSIEKSYELPDGQVITIGNERFRAPEAL		AQSSSIEKSYELPDGQVITIGNERFRAPEAL					AQSSSIEKSYELPDGQVITIGNERFRAPEAL				AQSSSIEKSYELPDGQVITIGNERFRAPEAL								AQSSSIEKSYELPDGQVITIGNERFRAPEAL
AGDDAPRAVF		AGDDAPRAVF		AGDDAPRAVF			AGDDAPRAVF	AGDDAPRAVF	AGDDAPRAVF	AGDDAPRAVF	AGDDAPRAVF	AGDDAPRAVF		AGDDAPRAVF		AGDDAPRAVF	AGDDAPRAVF		AGDDAPRAVF			AGDDAPRAVF
IGNERFRAPEAL		IGNERFRAPEAL	IGNERFRAPEAL				IGNERFRAPEAL		IGNERFRAPEAL		IGNERFRAPEAL			IGNERFRAPEAL		IGNERFRAPEAL	IGNERFRAPEAL	IGNERFRAPEAL	IGNERFRAPEAL			IGNERFRAPEAL
IGGSLI	IGGSLI	IGGSLI	IGGSLI	IGGSLI	IGGSLI		IGGSLI		IGGSLI		IGGSLI	IGGSLI	IGGSLI	IGGSLI	IGGSLI		IGGSLI	IGGSLI	IGGSLI	IGGSLI	IGGSLI		IGGSLI
IEKSYELPDGQVITIGNERFRAPEAL		IEKSYELPDGQVITIGNERFRAPEAL					IEKSYELPDGQVITIGNERFRAPEAL				IEKSYELPDGQVITIGNERFRAPEAL								IEKSYELPDGQVITIGNERFRAPEAL
GFAGDDAPRAVF		GFAGDDAPRAVF		GFAGDDAPRAVF			GFAGDDAPRAVF	GFAGDDAPRAVF	GFAGDDAPRAVF	GFAGDDAPRAVF	GFAGDDAPRAVF	GFAGDDAPRAVF		GFAGDDAPRAVF		GFAGDDAPRAVF	GFAGDDAPRAVF		GFAGDDAPRAVF			GFAGDDAPRAVF
GQKDSYVGDEAQSKRGILT		GQKDSYVGDEAQSKRGILT			GQKDSYVGDEAQSKRGILT		GQKDSYVGDEAQSKRGILT				GQKDSYVGDEAQSKRGILT	GQKDSYVGDEAQSKRGILT	GQKDSYVGDEAQSKRGILT						GQKDSYVGDEAQSKRGILT
RIENPEKYAAAAPAATSAASGDAAPAEE		RIENPEKYAAAAPAATSAASGDAAPAEE			RIENPEKYAAAAPAATSAASGDAAPAEE		RIENPEKYAAAAPAATSAASGDAAPAEE			RIENPEKYAAAAPAATSAASGDAAPAEE	RIENPEKYAAAAPAATSAASGDAAPAEE			RIENPEKYAAAAPAATSAASGDAAPAEE				RIENPEKYAAAAPAATSAASGDAAPAEE	RIENPEKYAAAAPAATSAASGDAAPAEE
PSVGHTLINNYKDLLA		PSVGHTLINNYKDLLA		PSVGHTLINNYKDLLA	PSVGHTLINNYKDLLA						PSVGHTLINNYKDLLA			PSVGHTLINNYKDLLA	PSVGHTLINNYKDLLA				PSVGHTLINNYKDLLA
PSVGHTLINNYKDLL	PSVGHTLINNYKDLL	PSVGHTLINNYKDLL		PSVGHTLINNYKDLL	PSVGHTLINNYKDLL						PSVGHTLINNYKDLL			PSVGHTLINNYKDLL	PSVGHTLINNYKDLL				PSVGHTLINNYKDLL
LVDRIENPEKYAAAAPAATSAASGDAAPAEE		LVDRIENPEKYAAAAPAATSAASGDAAPAEE			LVDRIENPEKYAAAAPAATSAASGDAAPAEE		LVDRIENPEKYAAAAPAATSAASGDAAPAEE				LVDRIENPEKYAAAAPAATSAASGDAAPAEE			LVDRIENPEKYAAAAPAATSAASGDAAPAEE					LVDRIENPEKYAAAAPAATSAASGDAAPAEE
IVSDVKVVDAGNKVGQSEASL		IVSDVKVVDAGNKVGQSEASL			IVSDVKVVDAGNKVGQSEASL		IVSDVKVVDAGNKVGQSEASL				IVSDVKVVDAGNKVGQSEASL		IVSDVKVVDAGNKVGQSEASL		IVSDVKVVDAGNKVGQSEASL		IVSDVKVVDAGNKVGQSEASL		IVSDVKVVDAGNKVGQSEASL				IVSDVKVVDAGNKVGQSEASL
IWVRAVNTGMEPGKTSF		IWVRAVNTGMEPGKTSF	IWVRAVNTGMEPGKTSF				IWVRAVNTGMEPGKTSF			IWVRAVNTGMEPGKTSF				IWVRAVNTGMEPGKTSF
VVGVDNVSSQQMHEVRKELRGRA		VVGVDNVSSQQMHEVRKELRGRA			VVGVDNVSSQQMHEVRKELRGRA			VVGVDNVSSQQMHEVRKELRGRA					VVGVDNVSSQQMHEVRKELRGRA				VVGVDNVSSQQMHEVRKELRGRA		VVGVDNVSSQQMHEVRKELRGRA				VVGVDNVSSQQMHEVRKELRGRA
VRAVNTGMEPGKTSF		VRAVNTGMEPGKTSF	VRAVNTGMEPGKTSF				VRAVNTGMEPGKTSF	VRAVNTGMEPGKTSF		VRAVNTGMEPGKTSF				VRAVNTGMEPGKTSF					VRAVNTGMEPGKTSF
VRAVNTGMEPGKTSF		VRAVNTGMEPGKTSF	VRAVNTGMEPGKTSF				VRAVNTGMEPGKTSF	VRAVNTGMEPGKTSF		VRAVNTGMEPGKTSF				VRAVNTGMEPGKTSF					VRAVNTGMEPGKTSF
WVRAVNTGMEPGKTSF		WVRAVNTGMEPGKTSF	WVRAVNTGMEPGKTSF				WVRAVNTGMEPGKTSF	WVRAVNTGMEPGKTSF		WVRAVNTGMEPGKTSF				WVRAVNTGMEPGKTSF
VAIAASYHYPEIED		VAIAASYHYPEIED			VAIAASYHYPEIED	VAIAASYHYPEIED			VAIAASYHYPEIED	VAIAASYHYPEIED	VAIAASYHYPEIED	VAIAASYHYPEIED		VAIAASYHYPEIED	VAIAASYHYPEIED		VAIAASYHYPEIED		VAIAASYHYPEIED	VAIAASYHYPEIED
VAIAASYHYPEIEDL		VAIAASYHYPEIEDL			VAIAASYHYPEIEDL	VAIAASYHYPEIEDL			VAIAASYHYPEIEDL		VAIAASYHYPEIEDL	VAIAASYHYPEIEDL		VAIAASYHYPEIEDL	VAIAASYHYPEIEDL		VAIAASYHYPEIEDL		VAIAASYHYPEIEDL	VAIAASYHYPEIEDL
VDRIENPEKYAAAAPAATSAASGDAAPAEE		VDRIENPEKYAAAAPAATSAASGDAAPAEE			VDRIENPEKYAAAAPAATSAASGDAAPAEE		VDRIENPEKYAAAAPAATSAASGDAAPAEE			VDRIENPEKYAAAAPAATSAASGDAAPAEE	VDRIENPEKYAAAAPAATSAASGDAAPAEE			VDRIENPEKYAAAAPAATSAASGDAAPAEE					VDRIENPEKYAAAAPAATSAASGDAAPAEE
VDRIENPEKYAAAAPAATSAASGDAAPAEEA		VDRIENPEKYAAAAPAATSAASGDAAPAEEA			VDRIENPEKYAAAAPAATSAASGDAAPAEEA		VDRIENPEKYAAAAPAATSAASGDAAPAEEA			VDRIENPEKYAAAAPAATSAASGDAAPAEEA	VDRIENPEKYAAAAPAATSAASGDAAPAEEA			VDRIENPEKYAAAAPAATSAASGDAAPAEEA					VDRIENPEKYAAAAPAATSAASGDAAPAEEA
VIVSNRVAAPARAGAVAPEDIW		VIVSNRVAAPARAGAVAPEDIW			VIVSNRVAAPARAGAVAPEDIW		VIVSNRVAAPARAGAVAPEDIW		VIVSNRVAAPARAGAVAPEDIW	VIVSNRVAAPARAGAVAPEDIW	VIVSNRVAAPARAGAVAPEDIW			VIVSNRVAAPARAGAVAPEDIW			VIVSNRVAAPARAGAVAPEDIW
VFTNEPLTE	VFTNEPLTE	VFTNEPLTE	VFTNEPLTE			VFTNEPLTE	VFTNEPLTE	VFTNEPLTE	VFTNEPLTE		VFTNEPLTE			VFTNEPLTE	VFTNEPLTE	VFTNEPLTE			VFTNEPLTE	VFTNEPLTE		VFTNEPLTE
VFTNEPLTEIKNVIVSNRVAAPARAGAVAPEDI		VFTNEPLTEIKNVIVSNRVAAPARAGAVAPEDI					VFTNEPLTEIKNVIVSNRVAAPARAGAVAPEDI				VFTNEPLTEIKNVIVSNRVAAPARAGAVAPEDI			VFTNEPLTEIKNVIVSNRVAAPARAGAVAPEDI					VFTNEPLTEIKNVIVSNRVAAPARAGAVAPEDI
EKLLPFVKGNVGF	EKLLPFVKGNVGF	EKLLPFVKGNVGF	EKLLPFVKGNVGF				EKLLPFVKGNVGF	EKLLPFVKGNVGF			EKLLPFVKGNVGF			EKLLPFVKGNVGF	EKLLPFVKGNVGF	EKLLPFVKGNVGF	EKLLPFVKGNVGF		EKLLPFVKGNVGF			EKLLPFVKGNVGF
FQALGVPTKIARGTIE		FQALGVPTKIARGTIE	FQALGVPTKIARGTIE				FQALGVPTKIARGTIE				FQALGVPTKIARGTIE	FQALGVPTKIARGTIE				FQALGVPTKIARGTIE			FQALGVPTKIARGTIE			FQALGVPTKIARGTIE
IKNVIVSNRVAAPARAGAVAPED		IKNVIVSNRVAAPARAGAVAPED			IKNVIVSNRVAAPARAGAVAPED		IKNVIVSNRVAAPARAGAVAPED			IKNVIVSNRVAAPARAGAVAPED	IKNVIVSNRVAAPARAGAVAPED			IKNVIVSNRVAAPARAGAVAPED			IKNVIVSNRVAAPARAGAVAPED		IKNVIVSNRVAAPARAGAVAPED				IKNVIVSNRVAAPARAGAVAPED
FVVGVDNVSSQQMHEVRKELRGRA		FVVGVDNVSSQQMHEVRKELRGRA						FVVGVDNVSSQQMHEVRKELRGRA					FVVGVDNVSSQQMHEVRKELRGRA				FVVGVDNVSSQQMHEVRKELRGRA		FVVGVDNVSSQQMHEVRKELRGRA
IAASYHYPEIEDL		IAASYHYPEIEDL			IAASYHYPEIEDL	IAASYHYPEIEDL			IAASYHYPEIEDL		IAASYHYPEIEDL	IAASYHYPEIEDL		IAASYHYPEIEDL	IAASYHYPEIEDL		IAASYHYPEIEDL	IAASYHYPEIEDL	IAASYHYPEIEDL	IAASYHYPEIEDL
LRVSFKNTRETAQAING		LRVSFKNTRETAQAING	LRVSFKNTRETAQAING				LRVSFKNTRETAQAING				LRVSFKNTRETAQAING		LRVSFKNTRETAQAING						LRVSFKNTRETAQAING
VQGLLQNAAANAEAKGLD		VQGLLQNAAANAEAKGLD			VQGLLQNAAANAEAKGLD		VQGLLQNAAANAEAKGLD	VQGLLQNAAANAEAKGLD			VQGLLQNAAANAEAKGLD		VQGLLQNAAANAEAKGLD		VQGLLQNAAANAEAKGLD	VQGLLQNAAANAEAKGLD	VQGLLQNAAANAEAKGLD		VQGLLQNAAANAEAKGLD			VQGLLQNAAANAEAKGLD	VQGLLQNAAANAEAKGLD
VQGLLQNAAANAEAKGLDATKL		VQGLLQNAAANAEAKGLDATKL			VQGLLQNAAANAEAKGLDATKL		VQGLLQNAAANAEAKGLDATKL	VQGLLQNAAANAEAKGLDATKL			VQGLLQNAAANAEAKGLDATKL		VQGLLQNAAANAEAKGLDATKL		VQGLLQNAAANAEAKGLDATKL	VQGLLQNAAANAEAKGLDATKL			VQGLLQNAAANAEAKGLDATKL			VQGLLQNAAANAEAKGLDATKL	VQGLLQNAAANAEAKGLDATKL
ARYGATSTNPAKSASARGSY		ARYGATSTNPAKSASARGSY	ARYGATSTNPAKSASARGSY	ARYGATSTNPAKSASARGSY	ARYGATSTNPAKSASARGSY		ARYGATSTNPAKSASARGSY	ARYGATSTNPAKSASARGSY		ARYGATSTNPAKSASARGSY	ARYGATSTNPAKSASARGSY			ARYGATSTNPAKSASARGSY				ARYGATSTNPAKSASARGSY	ARYGATSTNPAKSASARGSY		ARYGATSTNPAKSASARGSY
ARYGATSTNPAKSASARGSYL		ARYGATSTNPAKSASARGSYL	ARYGATSTNPAKSASARGSYL	ARYGATSTNPAKSASARGSYL	ARYGATSTNPAKSASARGSYL		ARYGATSTNPAKSASARGSYL	ARYGATSTNPAKSASARGSYL			ARYGATSTNPAKSASARGSYL			ARYGATSTNPAKSASARGSYL				ARYGATSTNPAKSASARGSYL	ARYGATSTNPAKSASARGSYL		ARYGATSTNPAKSASARGSYL
QQLSMESNGKSVTRGNVF	QQLSMESNGKSVTRGNVF	QQLSMESNGKSVTRGNVF	QQLSMESNGKSVTRGNVF				QQLSMESNGKSVTRGNVF	QQLSMESNGKSVTRGNVF					QQLSMESNGKSVTRGNVF						QQLSMESNGKSVTRGNVF
PFDQYLHRFPAY		PFDQYLHRFPAY		PFDQYLHRFPAY		PFDQYLHRFPAY		PFDQYLHRFPAY	PFDQYLHRFPAY		PFDQYLHRFPAY	PFDQYLHRFPAY				PFDQYLHRFPAY	PFDQYLHRFPAY	PFDQYLHRFPAY	PFDQYLHRFPAY			PFDQYLHRFPAY
PFDQYLHRFPAYL		PFDQYLHRFPAYL		PFDQYLHRFPAYL		PFDQYLHRFPAYL		PFDQYLHRFPAYL	PFDQYLHRFPAYL		PFDQYLHRFPAYL	PFDQYLHRFPAYL				PFDQYLHRFPAYL	PFDQYLHRFPAYL	PFDQYLHRFPAYL	PFDQYLHRFPAYL			PFDQYLHRFPAYL
ISTHDASTNGLINQ		ISTHDASTNGLINQ		ISTHDASTNGLINQ	ISTHDASTNGLINQ				ISTHDASTNGLINQ		ISTHDASTNGLINQ		ISTHDASTNGLINQ		ISTHDASTNGLINQ			ISTHDASTNGLINQ	ISTHDASTNGLINQ	ISTHDASTNGLINQ			ISTHDASTNGLINQ
MVGKDEEQVKAEGATGGLVPHKVFSGNRPTTSIL		MVGKDEEQVKAEGATGGLVPHKVFSGNRPTTSIL																	MVGKDEEQVKAEGATGGLVPHKVFSGNRPTTSIL
NIPLLGGL	NIPLLGGL	NIPLLGGL	NIPLLGGL	NIPLLGGL	NIPLLGGL		NIPLLGGL		NIPLLGGL		NIPLLGGL			NIPLLGGL	NIPLLGGL	NIPLLGGL	NIPLLGGL	NIPLLGGL	NIPLLGGL	NIPLLGGL	NIPLLGGL	NIPLLGGL	NIPLLGGL
NKTFTNYDGSKILFD	NKTFTNYDGSKILFD	NKTFTNYDGSKILFD		NKTFTNYDGSKILFD			NKTFTNYDGSKILFD				NKTFTNYDGSKILFD		NKTFTNYDGSKILFD	NKTFTNYDGSKILFD	NKTFTNYDGSKILFD			NKTFTNYDGSKILFD	NKTFTNYDGSKILFD
VVNIGIGGSDLGPVM	VVNIGIGGSDLGPVM	VVNIGIGGSDLGPVM		VVNIGIGGSDLGPVM	VVNIGIGGSDLGPVM		VVNIGIGGSDLGPVM		VVNIGIGGSDLGPVM					VVNIGIGGSDLGPVM	VVNIGIGGSDLGPVM		VVNIGIGGSDLGPVM		VVNIGIGGSDLGPVM	VVNIGIGGSDLGPVM			VVNIGIGGSDLGPVM
VAPFDQYLHRFPAY		VAPFDQYLHRFPAY		VAPFDQYLHRFPAY		VAPFDQYLHRFPAY		VAPFDQYLHRFPAY	VAPFDQYLHRFPAY		VAPFDQYLHRFPAY	VAPFDQYLHRFPAY				VAPFDQYLHRFPAY	VAPFDQYLHRFPAY		VAPFDQYLHRFPAY			VAPFDQYLHRFPAY
TDYSTGSIL	TDYSTGSIL	TDYSTGSIL		TDYSTGSIL	TDYSTGSIL		TDYSTGSIL		TDYSTGSIL		TDYSTGSIL	TDYSTGSIL	TDYSTGSIL	TDYSTGSIL	TDYSTGSIL			TDYSTGSIL	TDYSTGSIL	TDYSTGSIL
VGKDEEQVKAEGATGGLVPHKVFSGNRPTTSIL		VGKDEEQVKAEGATGGLVPHKVFSGNRPTTSIL									VGKDEEQVKAEGATGGLVPHKVFSGNRPTTSIL								VGKDEEQVKAEGATGGLVPHKVFSGNRPTTSIL
FGAQTHLVAPFDQYLHRFPAY		FGAQTHLVAPFDQYLHRFPAY		FGAQTHLVAPFDQYLHRFPAY				FGAQTHLVAPFDQYLHRFPAY	FGAQTHLVAPFDQYLHRFPAY		FGAQTHLVAPFDQYLHRFPAY	FGAQTHLVAPFDQYLHRFPAY				FGAQTHLVAPFDQYLHRFPAY			FGAQTHLVAPFDQYLHRFPAY			FGAQTHLVAPFDQYLHRFPAY
FGEPATNAQHSF		FGEPATNAQHSF	FGEPATNAQHSF					FGEPATNAQHSF	FGEPATNAQHSF	FGEPATNAQHSF	FGEPATNAQHSF				FGEPATNAQHSF			FGEPATNAQHSF	FGEPATNAQHSF	FGEPATNAQHSF
DVHFVSNIDGTHIAETL		DVHFVSNIDGTHIAETL							DVHFVSNIDGTHIAETL		DVHFVSNIDGTHIAETL		DVHFVSNIDGTHIAETL	DVHFVSNIDGTHIAETL	DVHFVSNIDGTHIAETL				DVHFVSNIDGTHIAETL	DVHFVSNIDGTHIAETL
FQLVHQGTKLIPSDF	FQLVHQGTKLIPSDF	FQLVHQGTKLIPSDF		FQLVHQGTKLIPSDF							FQLVHQGTKLIPSDF	FQLVHQGTKLIPSDF			FQLVHQGTKLIPSDF				FQLVHQGTKLIPSDF
FQLVHQGTKLIPSD	FQLVHQGTKLIPSD	FQLVHQGTKLIPSD		FQLVHQGTKLIPSD							FQLVHQGTKLIPSD	FQLVHQGTKLIPSD			FQLVHQGTKLIPSD				FQLVHQGTKLIPSD
AKEANVTGLRDAM		AKEANVTGLRDAM			AKEANVTGLRDAM		AKEANVTGLRDAM	AKEANVTGLRDAM					AKEANVTGLRDAM	AKEANVTGLRDAM		AKEANVTGLRDAM			AKEANVTGLRDAM				AKEANVTGLRDAM
AKEANVTGLRDAMF		AKEANVTGLRDAMF					AKEANVTGLRDAMF	AKEANVTGLRDAMF					AKEANVTGLRDAMF	AKEANVTGLRDAMF		AKEANVTGLRDAMF			AKEANVTGLRDAMF
AVDNHFTQTPLEDNIPLLGGL		AVDNHFTQTPLEDNIPLLGGL							AVDNHFTQTPLEDNIPLLGGL		AVDNHFTQTPLEDNIPLLGGL				AVDNHFTQTPLEDNIPLLGGL	AVDNHFTQTPLEDNIPLLGGL			AVDNHFTQTPLEDNIPLLGGL	AVDNHFTQTPLEDNIPLLGGL		AVDNHFTQTPLEDNIPLLGGL
IGIGGSDLGPVM	IGIGGSDLGPVM	IGIGGSDLGPVM		IGIGGSDLGPVM	IGIGGSDLGPVM		IGIGGSDLGPVM		IGIGGSDLGPVM			IGIGGSDLGPVM		IGIGGSDLGPVM	IGIGGSDLGPVM		IGIGGSDLGPVM		IGIGGSDLGPVM	IGIGGSDLGPVM			IGIGGSDLGPVM
IELAKEANVTGLRDAMF		IELAKEANVTGLRDAMF					IELAKEANVTGLRDAMF						IELAKEANVTGLRDAMF	IELAKEANVTGLRDAMF		IELAKEANVTGLRDAMF			IELAKEANVTGLRDAMF
IELAKEANVTGLRDAM		IELAKEANVTGLRDAM			IELAKEANVTGLRDAM		IELAKEANVTGLRDAM						IELAKEANVTGLRDAM	IELAKEANVTGLRDAM		IELAKEANVTGLRDAM			IELAKEANVTGLRDAM				IELAKEANVTGLRDAM
LQQLSMESNGKSVTRGNVF	LQQLSMESNGKSVTRGNVF	LQQLSMESNGKSVTRGNVF	LQQLSMESNGKSVTRGNVF				LQQLSMESNGKSVTRGNVF	LQQLSMESNGKSVTRGNVF					LQQLSMESNGKSVTRGNVF						LQQLSMESNGKSVTRGNVF
LKGAEAVDNHFTQTPLEDNIPLLGGL		LKGAEAVDNHFTQTPLEDNIPLLGGL									LKGAEAVDNHFTQTPLEDNIPLLGGL				LKGAEAVDNHFTQTPLEDNIPLLGGL	LKGAEAVDNHFTQTPLEDNIPLLGGL			LKGAEAVDNHFTQTPLEDNIPLLGGL			LKGAEAVDNHFTQTPLEDNIPLLGGL
KGEHINSTEDRAVYHVALRNRANKPMYVDGVN		KGEHINSTEDRAVYHVALRNRANKPMYVDGVN			KGEHINSTEDRAVYHVALRNRANKPMYVDGVN									KGEHINSTEDRAVYHVALRNRANKPMYVDGVN					KGEHINSTEDRAVYHVALRNRANKPMYVDGVN
KVVDPETTL	KVVDPETTL	KVVDPETTL			KVVDPETTL	KVVDPETTL	KVVDPETTL	KVVDPETTL			KVVDPETTL	KVVDPETTL		KVVDPETTL	KVVDPETTL	KVVDPETTL			KVVDPETTL			KVVDPETTL	KVVDPETTL
KVVDPETTLF	KVVDPETTLF	KVVDPETTLF				KVVDPETTLF	KVVDPETTLF	KVVDPETTLF			KVVDPETTLF	KVVDPETTLF		KVVDPETTLF	KVVDPETTLF	KVVDPETTLF			KVVDPETTLF			KVVDPETTLF
KLATELPAWSKL		KLATELPAWSKL	KLATELPAWSKL		KLATELPAWSKL	KLATELPAWSKL	KLATELPAWSKL	KLATELPAWSKL			KLATELPAWSKL	KLATELPAWSKL		KLATELPAWSKL	KLATELPAWSKL			KLATELPAWSKL
PLVGGHEGAGVVVG		PLVGGHEGAGVVVG	PLVGGHEGAGVVVG		PLVGGHEGAGVVVG			PLVGGHEGAGVVVG	PLVGGHEGAGVVVG		PLVGGHEGAGVVVG	PLVGGHEGAGVVVG		PLVGGHEGAGVVVG	PLVGGHEGAGVVVG	PLVGGHEGAGVVVG	PLVGGHEGAGVVVG		PLVGGHEGAGVVVG	PLVGGHEGAGVVVG		PLVGGHEGAGVVVG	PLVGGHEGAGVVVG
ISIVGSYVGNRADTRE		ISIVGSYVGNRADTRE			ISIVGSYVGNRADTRE		ISIVGSYVGNRADTRE		ISIVGSYVGNRADTRE	ISIVGSYVGNRADTRE	ISIVGSYVGNRADTRE		ISIVGSYVGNRADTRE	ISIVGSYVGNRADTRE					ISIVGSYVGNRADTRE
ISGAAGGLGSL		ISGAAGGLGSL	ISGAAGGLGSL	ISGAAGGLGSL	ISGAAGGLGSL		ISGAAGGLGSL		ISGAAGGLGSL		ISGAAGGLGSL	ISGAAGGLGSL	ISGAAGGLGSL	ISGAAGGLGSL	ISGAAGGLGSL		ISGAAGGLGSL	ISGAAGGLGSL	ISGAAGGLGSL	ISGAAGGLGSL	ISGAAGGLGSL		ISGAAGGLGSL
VVKSISIVGSYVGNRADT		VVKSISIVGSYVGNRADT		VVKSISIVGSYVGNRADT	VVKSISIVGSYVGNRADT		VVKSISIVGSYVGNRADT			VVKSISIVGSYVGNRADT	VVKSISIVGSYVGNRADT		VVKSISIVGSYVGNRADT	VVKSISIVGSYVGNRADT					VVKSISIVGSYVGNRADT
VVKSISIVGSYVGNRADTRE		VVKSISIVGSYVGNRADTRE			VVKSISIVGSYVGNRADTRE		VVKSISIVGSYVGNRADTRE			VVKSISIVGSYVGNRADTRE	VVKSISIVGSYVGNRADTRE		VVKSISIVGSYVGNRADTRE	VVKSISIVGSYVGNRADTRE					VVKSISIVGSYVGNRADTRE
VVKSISIVGSYVGNRADTREALD		VVKSISIVGSYVGNRADTREALD			VVKSISIVGSYVGNRADTREALD		VVKSISIVGSYVGNRADTREALD				VVKSISIVGSYVGNRADTREALD		VVKSISIVGSYVGNRADTREALD	VVKSISIVGSYVGNRADTREALD					VVKSISIVGSYVGNRADTREALD
VVKSISIVGSYVGNRADTREALDF		VVKSISIVGSYVGNRADTREALDF					VVKSISIVGSYVGNRADTREALDF				VVKSISIVGSYVGNRADTREALDF		VVKSISIVGSYVGNRADTREALDF	VVKSISIVGSYVGNRADTREALDF					VVKSISIVGSYVGNRADTREALDF
YCELGNESNCPHADLSGYTHDGSF								YCELGNESNCPHADLSGYTHDGSF	YCELGNESNCPHADLSGYTHDGSF		YCELGNESNCPHADLSGYTHDGSF			YCELGNESNCPHADLSGYTHDGSF	YCELGNESNCPHADLSGYTHDGSF			YCELGNESNCPHADLSGYTHDGSF	YCELGNESNCPHADLSGYTHDGSF	YCELGNESNCPHADLSGYTHDGSF
VGNRADTREALDF		VGNRADTREALDF					VGNRADTREALDF	VGNRADTREALDF	VGNRADTREALDF		VGNRADTREALDF		VGNRADTREALDF	VGNRADTREALDF		VGNRADTREALDF			VGNRADTREALDF			VGNRADTREALDF
AGITVYKALKSANL		AGITVYKALKSANL	AGITVYKALKSANL	AGITVYKALKSANL	AGITVYKALKSANL		AGITVYKALKSANL				AGITVYKALKSANL		AGITVYKALKSANL	AGITVYKALKSANL	AGITVYKALKSANL				AGITVYKALKSANL		AGITVYKALKSANL
AAHIPQGTDL		AAHIPQGTDL		AAHIPQGTDL	AAHIPQGTDL				AAHIPQGTDL		AAHIPQGTDL	AAHIPQGTDL			AAHIPQGTDL	AAHIPQGTDL		AAHIPQGTDL	AAHIPQGTDL	AAHIPQGTDL		AAHIPQGTDL	AAHIPQGTDL
DAVQAAHIPQGTDL		DAVQAAHIPQGTDL		DAVQAAHIPQGTDL	DAVQAAHIPQGTDL				DAVQAAHIPQGTDL		DAVQAAHIPQGTDL	DAVQAAHIPQGTDL			DAVQAAHIPQGTDL	DAVQAAHIPQGTDL			DAVQAAHIPQGTDL	DAVQAAHIPQGTDL		DAVQAAHIPQGTDL	DAVQAAHIPQGTDL
CAGITVYKALKSANL			CAGITVYKALKSANL	CAGITVYKALKSANL	CAGITVYKALKSANL		CAGITVYKALKSANL				CAGITVYKALKSANL		CAGITVYKALKSANL	CAGITVYKALKSANL	CAGITVYKALKSANL				CAGITVYKALKSANL		CAGITVYKALKSANL
AVQAAHIPQGTDL		AVQAAHIPQGTDL		AVQAAHIPQGTDL	AVQAAHIPQGTDL				AVQAAHIPQGTDL		AVQAAHIPQGTDL	AVQAAHIPQGTDL			AVQAAHIPQGTDL	AVQAAHIPQGTDL			AVQAAHIPQGTDL	AVQAAHIPQGTDL		AVQAAHIPQGTDL	AVQAAHIPQGTDL
LINVKYSGVCHTDL	LINVKYSGVCHTDL			LINVKYSGVCHTDL	LINVKYSGVCHTDL						LINVKYSGVCHTDL		LINVKYSGVCHTDL	LINVKYSGVCHTDL	LINVKYSGVCHTDL				LINVKYSGVCHTDL
HAWHGDWPLPTKL		HAWHGDWPLPTKL		HAWHGDWPLPTKL	HAWHGDWPLPTKL			HAWHGDWPLPTKL			HAWHGDWPLPTKL	HAWHGDWPLPTKL		HAWHGDWPLPTKL	HAWHGDWPLPTKL	HAWHGDWPLPTKL		HAWHGDWPLPTKL				HAWHGDWPLPTKL
HAWHGDWPLPTKLPLVGGHEGAG		HAWHGDWPLPTKLPLVGGHEGAG			HAWHGDWPLPTKLPLVGGHEGAG			HAWHGDWPLPTKLPLVGGHEGAG			HAWHGDWPLPTKLPLVGGHEGAG	HAWHGDWPLPTKLPLVGGHEGAG		HAWHGDWPLPTKLPLVGGHEGAG	HAWHGDWPLPTKLPLVGGHEGAG	HAWHGDWPLPTKLPLVGGHEGAG						HAWHGDWPLPTKLPLVGGHEGAG
GNESNCPHADLSGYTHDGSF								GNESNCPHADLSGYTHDGSF	GNESNCPHADLSGYTHDGSF		GNESNCPHADLSGYTHDGSF			GNESNCPHADLSGYTHDGSF	GNESNCPHADLSGYTHDGSF			GNESNCPHADLSGYTHDGSF	GNESNCPHADLSGYTHDGSF	GNESNCPHADLSGYTHDGSF
SRWFNHIASKADE		SRWFNHIASKADE				SRWFNHIASKADE				SRWFNHIASKADE	SRWFNHIASKADE		SRWFNHIASKADE	SRWFNHIASKADE			SRWFNHIASKADE	SRWFNHIASKADE
SRWFNHIASKADEF		SRWFNHIASKADEF				SRWFNHIASKADEF				SRWFNHIASKADEF	SRWFNHIASKADEF		SRWFNHIASKADEF	SRWFNHIASKADEF			SRWFNHIASKADEF	SRWFNHIASKADEF
SKIETLKQLNASL		SKIETLKQLNASL	SKIETLKQLNASL		SKIETLKQLNASL	SKIETLKQLNASL	SKIETLKQLNASL				SKIETLKQLNASL		SKIETLKQLNASL		SKIETLKQLNASL			SKIETLKQLNASL	SKIETLKQLNASL				SKIETLKQLNASL
LTWGAHQFIPIGF		LTWGAHQFIPIGF	LTWGAHQFIPIGF	LTWGAHQFIPIGF					LTWGAHQFIPIGF		LTWGAHQFIPIGF	LTWGAHQFIPIGF			LTWGAHQFIPIGF	LTWGAHQFIPIGF		LTWGAHQFIPIGF		LTWGAHQFIPIGF	LTWGAHQFIPIGF	LTWGAHQFIPIGF
NAKKAAKPAKPAAKSIVTL		NAKKAAKPAKPAAKSIVTL	NAKKAAKPAKPAAKSIVTL	NAKKAAKPAKPAAKSIVTL	NAKKAAKPAKPAAKSIVTL	NAKKAAKPAKPAAKSIVTL	NAKKAAKPAKPAAKSIVTL				NAKKAAKPAKPAAKSIVTL			NAKKAAKPAKPAAKSIVTL	NAKKAAKPAKPAAKSIVTL				NAKKAAKPAKPAAKSIVTL		NAKKAAKPAKPAAKSIVTL		NAKKAAKPAKPAAKSIVTL
MEGLTWGAHQFIPIGF		MEGLTWGAHQFIPIGF	MEGLTWGAHQFIPIGF						MEGLTWGAHQFIPIGF			MEGLTWGAHQFIPIGF			MEGLTWGAHQFIPIGF	MEGLTWGAHQFIPIGF		MEGLTWGAHQFIPIGF		MEGLTWGAHQFIPIGF
VVEDDKVSLDDLQQSIEEDEDHVQSTD	VVEDDKVSLDDLQQSIEEDEDHVQSTD	VVEDDKVSLDDLQQSIEEDEDHVQSTD			VVEDDKVSLDDLQQSIEEDEDHVQSTD	VVEDDKVSLDDLQQSIEEDEDHVQSTD					VVEDDKVSLDDLQQSIEEDEDHVQSTD	VVEDDKVSLDDLQQSIEEDEDHVQSTD	VVEDDKVSLDDLQQSIEEDEDHVQSTD		VVEDDKVSLDDLQQSIEEDEDHVQSTD				VVEDDKVSLDDLQQSIEEDEDHVQSTD				VVEDDKVSLDDLQQSIEEDEDHVQSTD
VVEDDKVSLDDLQQSIE	VVEDDKVSLDDLQQSIE	VVEDDKVSLDDLQQSIE			VVEDDKVSLDDLQQSIE	VVEDDKVSLDDLQQSIE	VVEDDKVSLDDLQQSIE				VVEDDKVSLDDLQQSIE	VVEDDKVSLDDLQQSIE	VVEDDKVSLDDLQQSIE		VVEDDKVSLDDLQQSIE		VVEDDKVSLDDLQQSIE		VVEDDKVSLDDLQQSIE				VVEDDKVSLDDLQQSIE
VVEDDKVSLDDLQQSIEE	VVEDDKVSLDDLQQSIEE	VVEDDKVSLDDLQQSIEE			VVEDDKVSLDDLQQSIEE	VVEDDKVSLDDLQQSIEE	VVEDDKVSLDDLQQSIEE				VVEDDKVSLDDLQQSIEE	VVEDDKVSLDDLQQSIEE	VVEDDKVSLDDLQQSIEE		VVEDDKVSLDDLQQSIEE		VVEDDKVSLDDLQQSIEE		VVEDDKVSLDDLQQSIEE				VVEDDKVSLDDLQQSIEE
VVEDDKVSLDDLQQSIEED	VVEDDKVSLDDLQQSIEED	VVEDDKVSLDDLQQSIEED			VVEDDKVSLDDLQQSIEED	VVEDDKVSLDDLQQSIEED	VVEDDKVSLDDLQQSIEED				VVEDDKVSLDDLQQSIEED	VVEDDKVSLDDLQQSIEED	VVEDDKVSLDDLQQSIEED		VVEDDKVSLDDLQQSIEED		VVEDDKVSLDDLQQSIEED		VVEDDKVSLDDLQQSIEED				VVEDDKVSLDDLQQSIEED
VVEDDKVSLDDLQQSIEEDED	VVEDDKVSLDDLQQSIEEDED	VVEDDKVSLDDLQQSIEEDED			VVEDDKVSLDDLQQSIEEDED	VVEDDKVSLDDLQQSIEEDED	VVEDDKVSLDDLQQSIEEDED				VVEDDKVSLDDLQQSIEEDED	VVEDDKVSLDDLQQSIEEDED	VVEDDKVSLDDLQQSIEEDED		VVEDDKVSLDDLQQSIEEDED		VVEDDKVSLDDLQQSIEEDED		VVEDDKVSLDDLQQSIEEDED				VVEDDKVSLDDLQQSIEEDED
YNAKKAAKPAKPAAKSIVTL		YNAKKAAKPAKPAAKSIVTL	YNAKKAAKPAKPAAKSIVTL	YNAKKAAKPAKPAAKSIVTL	YNAKKAAKPAKPAAKSIVTL	YNAKKAAKPAKPAAKSIVTL	YNAKKAAKPAKPAAKSIVTL				YNAKKAAKPAKPAAKSIVTL			YNAKKAAKPAKPAAKSIVTL	YNAKKAAKPAKPAAKSIVTL				YNAKKAAKPAKPAAKSIVTL		YNAKKAAKPAKPAAKSIVTL
FSKIETLKQLNASL		FSKIETLKQLNASL	FSKIETLKQLNASL			FSKIETLKQLNASL	FSKIETLKQLNASL				FSKIETLKQLNASL		FSKIETLKQLNASL		FSKIETLKQLNASL			FSKIETLKQLNASL	FSKIETLKQLNASL
FGSDDEEADAEAEKLKA		FGSDDEEADAEAEKLKA					FGSDDEEADAEAEKLKA	FGSDDEEADAEAEKLKA			FGSDDEEADAEAEKLKA	FGSDDEEADAEAEKLKA	FGSDDEEADAEAEKLKA	FGSDDEEADAEAEKLKA	FGSDDEEADAEAEKLKA		FGSDDEEADAEAEKLKA	FGSDDEEADAEAEKLKA	FGSDDEEADAEAEKLKA
FGSDDEEADAEAEKLKAERIAA		FGSDDEEADAEAEKLKAERIAA					FGSDDEEADAEAEKLKAERIAA				FGSDDEEADAEAEKLKAERIAA	FGSDDEEADAEAEKLKAERIAA	FGSDDEEADAEAEKLKAERIAA	FGSDDEEADAEAEKLKAERIAA			FGSDDEEADAEAEKLKAERIAA	FGSDDEEADAEAEKLKAERIAA	FGSDDEEADAEAEKLKAERIAA
ADKSYIEGTAVSQA		ADKSYIEGTAVSQA			ADKSYIEGTAVSQA		ADKSYIEGTAVSQA			ADKSYIEGTAVSQA	ADKSYIEGTAVSQA	ADKSYIEGTAVSQA	ADKSYIEGTAVSQA		ADKSYIEGTAVSQA				ADKSYIEGTAVSQA
KAFQSAYPEF		KAFQSAYPEF	KAFQSAYPEF			KAFQSAYPEF	KAFQSAYPEF	KAFQSAYPEF		KAFQSAYPEF	KAFQSAYPEF	KAFQSAYPEF			KAFQSAYPEF		KAFQSAYPEF	KAFQSAYPEF	KAFQSAYPEF
KAAKPAKPAAKSIVTL		KAAKPAKPAAKSIVTL	KAAKPAKPAAKSIVTL	KAAKPAKPAAKSIVTL	KAAKPAKPAAKSIVTL	KAAKPAKPAAKSIVTL	KAAKPAKPAAKSIVTL				KAAKPAKPAAKSIVTL	KAAKPAKPAAKSIVTL		KAAKPAKPAAKSIVTL	KAAKPAKPAAKSIVTL				KAAKPAKPAAKSIVTL		KAAKPAKPAAKSIVTL		KAAKPAKPAAKSIVTL
RAILFIPKRAPFDL		RAILFIPKRAPFDL		RAILFIPKRAPFDL		RAILFIPKRAPFDL	RAILFIPKRAPFDL				RAILFIPKRAPFDL	RAILFIPKRAPFDL		RAILFIPKRAPFDL		RAILFIPKRAPFDL	RAILFIPKRAPFDL	RAILFIPKRAPFDL	RAILFIPKRAPFDL			RAILFIPKRAPFDL		RAILFIPKRAPFDL
LSLGIN	LSLGIN	LSLGIN	LSLGIN	LSLGIN	LSLGIN		LSLGIN		LSLGIN		LSLGIN		LSLGIN	LSLGIN	LSLGIN		LSLGIN	LSLGIN	LSLGIN	LSLGIN	LSLGIN		LSLGIN
ISLGLNIDE	ISLGLNIDE	ISLGLNIDE			ISLGLNIDE		ISLGLNIDE		ISLGLNIDE		ISLGLNIDE		ISLGLNIDE	ISLGLNIDE	ISLGLNIDE		ISLGLNIDE	ISLGLNIDE	ISLGLNIDE	ISLGLNIDE			ISLGLNIDE
IRITPKPEEKVLE	IRITPKPEEKVLE	IRITPKPEEKVLE	IRITPKPEEKVLE		IRITPKPEEKVLE	IRITPKPEEKVLE	IRITPKPEEKVLE				IRITPKPEEKVLE	IRITPKPEEKVLE		IRITPKPEEKVLE		IRITPKPEEKVLE			IRITPKPEEKVLE			IRITPKPEEKVLE	IRITPKPEEKVLE
IRTGQFGW	IRTGQFGW	IRTGQFGW	IRTGQFGW	IRTGQFGW			IRTGQFGW		IRTGQFGW	IRTGQFGW	IRTGQFGW	IRTGQFGW	IRTGQFGW			IRTGQFGW		IRTGQFGW			IRTGQFGW	IRTGQFGW
LRELISNASDALDKIRYQALSDPKQLETEPDL		LRELISNASDALDKIRYQALSDPKQLETEPDL			LRELISNASDALDKIRYQALSDPKQLETEPDL	LRELISNASDALDKIRYQALSDPKQLETEPDL	LRELISNASDALDKIRYQALSDPKQLETEPDL				LRELISNASDALDKIRYQALSDPKQLETEPDL							LRELISNASDALDKIRYQALSDPKQLETEPDL	LRELISNASDALDKIRYQALSDPKQLETEPDL
IRTGQFGWSANM		IRTGQFGWSANM	IRTGQFGWSANM	IRTGQFGWSANM			IRTGQFGWSANM		IRTGQFGWSANM	IRTGQFGWSANM			IRTGQFGWSANM					IRTGQFGWSANM			IRTGQFGWSANM
LRYNSTKSVDEL	LRYNSTKSVDEL	LRYNSTKSVDEL			LRYNSTKSVDEL	LRYNSTKSVDEL	LRYNSTKSVDEL	LRYNSTKSVDEL			LRYNSTKSVDEL		LRYNSTKSVDEL	LRYNSTKSVDEL					LRYNSTKSVDEL
YAFTQL		YAFTQL	YAFTQL	YAFTQL		YAFTQL	YAFTQL	YAFTQL	YAFTQL		YAFTQL	YAFTQL	YAFTQL		YAFTQL	YAFTQL		YAFTQL	YAFTQL	YAFTQL	YAFTQL	YAFTQL
VAYPIQL		VAYPIQL	VAYPIQL	VAYPIQL	VAYPIQL	VAYPIQL	VAYPIQL		VAYPIQL		VAYPIQL	VAYPIQL			VAYPIQL	VAYPIQL	VAYPIQL		VAYPIQL	VAYPIQL	VAYPIQL	VAYPIQL
VEKSPFL	VEKSPFL	VEKSPFL	VEKSPFL			VEKSPFL	VEKSPFL	VEKSPFL			VEKSPFL	VEKSPFL		VEKSPFL	VEKSPFL		VEKSPFL		VEKSPFL
VKGVVDSEDLPLNL	VKGVVDSEDLPLNL	VKGVVDSEDLPLNL			VKGVVDSEDLPLNL		VKGVVDSEDLPLNL	VKGVVDSEDLPLNL			VKGVVDSEDLPLNL			VKGVVDSEDLPLNL	VKGVVDSEDLPLNL		VKGVVDSEDLPLNL		VKGVVDSEDLPLNL				VKGVVDSEDLPLNL
IRDSGIGMTKAEL		IRDSGIGMTKAEL			IRDSGIGMTKAEL		IRDSGIGMTKAEL					IRDSGIGMTKAEL	IRDSGIGMTKAEL	IRDSGIGMTKAEL				IRDSGIGMTKAEL	IRDSGIGMTKAEL				IRDSGIGMTKAEL
EYLEEKRIKEVIKRHSEF	EYLEEKRIKEVIKRHSEF	EYLEEKRIKEVIKRHSEF	EYLEEKRIKEVIKRHSEF			EYLEEKRIKEVIKRHSEF					EYLEEKRIKEVIKRHSEF	EYLEEKRIKEVIKRHSEF	EYLEEKRIKEVIKRHSEF	EYLEEKRIKEVIKRHSEF			EYLEEKRIKEVIKRHSEF		EYLEEKRIKEVIKRHSEF
ERIMKAQALRDSSM		ERIMKAQALRDSSM			ERIMKAQALRDSSM	ERIMKAQALRDSSM	ERIMKAQALRDSSM					ERIMKAQALRDSSM	ERIMKAQALRDSSM				ERIMKAQALRDSSM	ERIMKAQALRDSSM	ERIMKAQALRDSSM				ERIMKAQALRDSSM
FAKNIKLGVHEDTQNRAAL		FAKNIKLGVHEDTQNRAAL									FAKNIKLGVHEDTQNRAAL		FAKNIKLGVHEDTQNRAAL			FAKNIKLGVHEDTQNRAAL			FAKNIKLGVHEDTQNRAAL			FAKNIKLGVHEDTQNRAAL
FQAEITQL		FQAEITQL	FQAEITQL			FQAEITQL	FQAEITQL		FQAEITQL		FQAEITQL	FQAEITQL	FQAEITQL		FQAEITQL	FQAEITQL		FQAEITQL	FQAEITQL	FQAEITQL		FQAEITQL
AKNIKLGVHEDTQNRAAL		AKNIKLGVHEDTQNRAAL			AKNIKLGVHEDTQNRAAL						AKNIKLGVHEDTQNRAAL		AKNIKLGVHEDTQNRAAL			AKNIKLGVHEDTQNRAAL			AKNIKLGVHEDTQNRAAL			AKNIKLGVHEDTQNRAAL	AKNIKLGVHEDTQNRAAL
DKIRYQALSDPKQLETEPDL		DKIRYQALSDPKQLETEPDL			DKIRYQALSDPKQLETEPDL	DKIRYQALSDPKQLETEPDL	DKIRYQALSDPKQLETEPDL				DKIRYQALSDPKQLETEPDL	DKIRYQALSDPKQLETEPDL						DKIRYQALSDPKQLETEPDL	DKIRYQALSDPKQLETEPDL
IFETAI		IFETAI	IFETAI			IFETAI	IFETAI		IFETAI	IFETAI	IFETAI	IFETAI	IFETAI	IFETAI	IFETAI	IFETAI		IFETAI	IFETAI	IFETAI		IFETAI
INNLGTIAKSGTKA		INNLGTIAKSGTKA	INNLGTIAKSGTKA	INNLGTIAKSGTKA	INNLGTIAKSGTKA		INNLGTIAKSGTKA				INNLGTIAKSGTKA		INNLGTIAKSGTKA	INNLGTIAKSGTKA	INNLGTIAKSGTKA			INNLGTIAKSGTKA	INNLGTIAKSGTKA		INNLGTIAKSGTKA		INNLGTIAKSGTKA
INNLGTIAKSGTKAFM		INNLGTIAKSGTKAFM	INNLGTIAKSGTKAFM	INNLGTIAKSGTKAFM			INNLGTIAKSGTKAFM						INNLGTIAKSGTKAFM	INNLGTIAKSGTKAFM	INNLGTIAKSGTKAFM			INNLGTIAKSGTKAFM	INNLGTIAKSGTKAFM		INNLGTIAKSGTKAFM
INNLGTIAKSGTKAFM		INNLGTIAKSGTKAFM	INNLGTIAKSGTKAFM	INNLGTIAKSGTKAFM			INNLGTIAKSGTKAFM						INNLGTIAKSGTKAFM	INNLGTIAKSGTKAFM	INNLGTIAKSGTKAFM			INNLGTIAKSGTKAFM	INNLGTIAKSGTKAFM		INNLGTIAKSGTKAFM
IKLGVHEDTQNRAAL		IKLGVHEDTQNRAAL			IKLGVHEDTQNRAAL						IKLGVHEDTQNRAAL		IKLGVHEDTQNRAAL			IKLGVHEDTQNRAAL			IKLGVHEDTQNRAAL			IKLGVHEDTQNRAAL	IKLGVHEDTQNRAAL
KVVVSYKLIDAPAA		KVVVSYKLIDAPAA		KVVVSYKLIDAPAA	KVVVSYKLIDAPAA	KVVVSYKLIDAPAA	KVVVSYKLIDAPAA				KVVVSYKLIDAPAA	KVVVSYKLIDAPAA		KVVVSYKLIDAPAA	KVVVSYKLIDAPAA		KVVVSYKLIDAPAA		KVVVSYKLIDAPAA
KVVVSYKLLDAPAAIR		KVVVSYKLLDAPAAIR		KVVVSYKLLDAPAAIR	KVVVSYKLLDAPAAIR	KVVVSYKLLDAPAAIR	KVVVSYKLLDAPAAIR				KVVVSYKLLDAPAAIR	KVVVSYKLLDAPAAIR		KVVVSYKLLDAPAAIR			KVVVSYKLLDAPAAIR		KVVVSYKLLDAPAAIR
PLAKVINDAFGIEEGLMTTVHSMTA		PLAKVINDAFGIEEGLMTTVHSMTA												PLAKVINDAFGIEEGLMTTVHSMTA	PLAKVINDAFGIEEGLMTTVHSMTA				PLAKVINDAFGIEEGLMTTVHSMTA
NIIPSSTGAAKAVGKVLPELQGKLTGMA		NIIPSSTGAAKAVGKVLPELQGKLTGMA	NIIPSSTGAAKAVGKVLPELQGKLTGMA		NIIPSSTGAAKAVGKVLPELQGKLTGMA		NIIPSSTGAAKAVGKVLPELQGKLTGMA								NIIPSSTGAAKAVGKVLPELQGKLTGMA				NIIPSSTGAAKAVGKVLPELQGKLTGMA				NIIPSSTGAAKAVGKVLPELQGKLTGMA
VSVVDL	VSVVDL	VSVVDL		VSVVDL	VSVVDL	VSVVDL	VSVVDL	VSVVDL	VSVVDL		VSVVDL	VSVVDL	VSVVDL	VSVVDL	VSVVDL		VSVVDL		VSVVDL	VSVVDL			VSVVDL
YQERDPANLPWGSL		YQERDPANLPWGSL			YQERDPANLPWGSL		YQERDPANLPWGSL	YQERDPANLPWGSL	YQERDPANLPWGSL		YQERDPANLPWGSL						YQERDPANLPWGSL	YQERDPANLPWGSL
YDNEYGY	YDNEYGY	YDNEYGY			YDNEYGY		YDNEYGY	YDNEYGY	YDNEYGY	YDNEYGY	YDNEYGY		YDNEYGY	YDNEYGY	YDNEYGY	YDNEYGY	YDNEYGY	YDNEYGY	YDNEYGY	YDNEYGY		YDNEYGY
VDLTVKL	VDLTVKL	VDLTVKL		VDLTVKL	VDLTVKL	VDLTVKL	VDLTVKL	VDLTVKL			VDLTVKL	VDLTVKL	VDLTVKL	VDLTVKL	VDLTVKL	VDLTVKL			VDLTVKL			VDLTVKL	VDLTVKL
FDASAGIQLSPKF		FDASAGIQLSPKF		FDASAGIQLSPKF			FDASAGIQLSPKF				FDASAGIQLSPKF	FDASAGIQLSPKF			FDASAGIQLSPKF		FDASAGIQLSPKF	FDASAGIQLSPKF	FDASAGIQLSPKF
FGIEEGL	FGIEEGL	FGIEEGL	FGIEEGL				FGIEEGL		FGIEEGL		FGIEEGL	FGIEEGL	FGIEEGL	FGIEEGL	FGIEEGL	FGIEEGL	FGIEEGL	FGIEEGL	FGIEEGL	FGIEEGL		FGIEEGL
FGIEEGLM	FGIEEGLM	FGIEEGLM	FGIEEGLM				FGIEEGLM		FGIEEGLM			FGIEEGLM	FGIEEGLM	FGIEEGLM	FGIEEGLM	FGIEEGLM	FGIEEGLM	FGIEEGLM	FGIEEGLM	FGIEEGLM
FRVPTVDVS	FRVPTVDVS	FRVPTVDVS		FRVPTVDVS		FRVPTVDVS	FRVPTVDVS	FRVPTVDVS	FRVPTVDVS	FRVPTVDVS	FRVPTVDVS	FRVPTVDVS		FRVPTVDVS					FRVPTVDVS
FRVPTVDVSV	FRVPTVDVSV	FRVPTVDVSV		FRVPTVDVSV		FRVPTVDVSV	FRVPTVDVSV	FRVPTVDVSV	FRVPTVDVSV	FRVPTVDVSV	FRVPTVDVSV	FRVPTVDVSV		FRVPTVDVSV					FRVPTVDVSV
FRVPTVDVSVVD	FRVPTVDVSVVD	FRVPTVDVSVVD		FRVPTVDVSVVD		FRVPTVDVSVVD	FRVPTVDVSVVD	FRVPTVDVSVVD	FRVPTVDVSVVD	FRVPTVDVSVVD	FRVPTVDVSVVD	FRVPTVDVSVVD		FRVPTVDVSVVD					FRVPTVDVSVVD
FRVPTVDV	FRVPTVDV	FRVPTVDV		FRVPTVDV		FRVPTVDV	FRVPTVDV	FRVPTVDV	FRVPTVDV	FRVPTVDV	FRVPTVDV	FRVPTVDV		FRVPTVDV		FRVPTVDV			FRVPTVDV			FRVPTVDV
APLAKVINDAF		APLAKVINDAF		APLAKVINDAF		APLAKVINDAF	APLAKVINDAF				APLAKVINDAF			APLAKVINDAF	APLAKVINDAF	APLAKVINDAF	APLAKVINDAF		APLAKVINDAF			APLAKVINDAF
DASAGIQLSPKF		DASAGIQLSPKF		DASAGIQLSPKF			DASAGIQLSPKF				DASAGIQLSPKF	DASAGIQLSPKF			DASAGIQLSPKF		DASAGIQLSPKF	DASAGIQLSPKF	DASAGIQLSPKF
IQLSPKF	IQLSPKF	IQLSPKF	IQLSPKF	IQLSPKF		IQLSPKF	IQLSPKF				IQLSPKF	IQLSPKF			IQLSPKF		IQLSPKF	IQLSPKF	IQLSPKF		IQLSPKF
KELDTAQKHIDAGAKKVVITAPSSSAPMF		KELDTAQKHIDAGAKKVVITAPSSSAPMF										KELDTAQKHIDAGAKKVVITAPSSSAPMF			KELDTAQKHIDAGAKKVVITAPSSSAPMF				KELDTAQKHIDAGAKKVVITAPSSSAPMF
GIEEGLM	GIEEGLM	GIEEGLM	GIEEGLM		GIEEGLM		GIEEGLM		GIEEGLM			GIEEGLM	GIEEGLM	GIEEGLM	GIEEGLM	GIEEGLM	GIEEGLM	GIEEGLM	GIEEGLM	GIEEGLM			GIEEGLM
GIEEGLM	GIEEGLM	GIEEGLM	GIEEGLM		GIEEGLM		GIEEGLM		GIEEGLM			GIEEGLM	GIEEGLM	GIEEGLM	GIEEGLM	GIEEGLM	GIEEGLM	GIEEGLM	GIEEGLM	GIEEGLM			GIEEGLM
KVLPELQGKLTGMA		KVLPELQGKLTGMA	KVLPELQGKLTGMA		KVLPELQGKLTGMA		KVLPELQGKLTGMA	KVLPELQGKLTGMA				KVLPELQGKLTGMA			KVLPELQGKLTGMA	KVLPELQGKLTGMA			KVLPELQGKLTGMA				KVLPELQGKLTGMA
KIVSNASCTTNCL			KIVSNASCTTNCL	KIVSNASCTTNCL	KIVSNASCTTNCL	KIVSNASCTTNCL	KIVSNASCTTNCL				KIVSNASCTTNCL		KIVSNASCTTNCL	KIVSNASCTTNCL	KIVSNASCTTNCL				KIVSNASCTTNCL		KIVSNASCTTNCL		KIVSNASCTTNCL
KIVSNASCTTNCLAPLAKVINDA				KIVSNASCTTNCLAPLAKVINDA	KIVSNASCTTNCLAPLAKVINDA	KIVSNASCTTNCLAPLAKVINDA	KIVSNASCTTNCLAPLAKVINDA				KIVSNASCTTNCLAPLAKVINDA			KIVSNASCTTNCLAPLAKVINDA	KIVSNASCTTNCLAPLAKVINDA				KIVSNASCTTNCLAPLAKVINDA				KIVSNASCTTNCLAPLAKVINDA
KIVSNASCTTNCLAPLAKVINDAF				KIVSNASCTTNCLAPLAKVINDAF		KIVSNASCTTNCLAPLAKVINDAF	KIVSNASCTTNCLAPLAKVINDAF				KIVSNASCTTNCLAPLAKVINDAF			KIVSNASCTTNCLAPLAKVINDAF	KIVSNASCTTNCLAPLAKVINDAF				KIVSNASCTTNCLAPLAKVINDAF
PYTLSDAHHKLITSHL		PYTLSDAHHKLITSHL		PYTLSDAHHKLITSHL	PYTLSDAHHKLITSHL	PYTLSDAHHKLITSHL					PYTLSDAHHKLITSHL	PYTLSDAHHKLITSHL		PYTLSDAHHKLITSHL	PYTLSDAHHKLITSHL			PYTLSDAHHKLITSHL	PYTLSDAHHKLITSHL
QVYQAIMKPHERLMG		QVYQAIMKPHERLMG	QVYQAIMKPHERLMG		QVYQAIMKPHERLMG							QVYQAIMKPHERLMG				QVYQAIMKPHERLMG	QVYQAIMKPHERLMG		QVYQAIMKPHERLMG
QVYQALMKPHERLMG		QVYQALMKPHERLMG	QVYQALMKPHERLMG		QVYQALMKPHERLMG			QVYQALMKPHERLMG				QVYQALMKPHERLMG				QVYQALMKPHERLMG	QVYQALMKPHERLMG		QVYQALMKPHERLMG
YRPKVLVAGTSAY		YRPKVLVAGTSAY	YRPKVLVAGTSAY	YRPKVLVAGTSAY	YRPKVLVAGTSAY		YRPKVLVAGTSAY	YRPKVLVAGTSAY			YRPKVLVAGTSAY	YRPKVLVAGTSAY		YRPKVLVAGTSAY					YRPKVLVAGTSAY		YRPKVLVAGTSAY
YADIVTTTTHKSLRGPRGAMIF		YADIVTTTTHKSLRGPRGAMIF		YADIVTTTTHKSLRGPRGAMIF								YADIVTTTTHKSLRGPRGAMIF		YADIVTTTTHKSLRGPRGAMIF					YADIVTTTTHKSLRGPRGAMIF
YFESFPYRVNPETGIID	YFESFPYRVNPETGIID	YFESFPYRVNPETGIID					YFESFPYRVNPETGIID		YFESFPYRVNPETGIID	YFESFPYRVNPETGIID	YFESFPYRVNPETGIID			YFESFPYRVNPETGIID					YFESFPYRVNPETGIID
YFESFPYRVNPETGIIDY	YFESFPYRVNPETGIIDY	YFESFPYRVNPETGIIDY					YFESFPYRVNPETGIIDY		YFESFPYRVNPETGIIDY	YFESFPYRVNPETGIIDY	YFESFPYRVNPETGIIDY			YFESFPYRVNPETGIIDY					YFESFPYRVNPETGIIDY
TTRGMGEEDF	TTRGMGEEDF	TTRGMGEEDF					TTRGMGEEDF	TTRGMGEEDF	TTRGMGEEDF	TTRGMGEEDF		TTRGMGEEDF	TTRGMGEEDF	TTRGMGEEDF		TTRGMGEEDF		TTRGMGEEDF	TTRGMGEEDF
TTTHKSLRGPRGAMIF		TTTHKSLRGPRGAMIF	TTTHKSLRGPRGAMIF	TTTHKSLRGPRGAMIF								TTTHKSLRGPRGAMIF		TTTHKSLRGPRGAMIF				TTTHKSLRGPRGAMIF	TTTHKSLRGPRGAMIF		TTTHKSLRGPRGAMIF
VDTDPEVDSIIKDEIERQKHSIDL	VDTDPEVDSIIKDEIERQKHSIDL	VDTDPEVDSIIKDEIERQKHSIDL			VDTDPEVDSIIKDEIERQKHSIDL	VDTDPEVDSIIKDEIERQKHSIDL					VDTDPEVDSIIKDEIERQKHSIDL	VDTDPEVDSIIKDEIERQKHSIDL							VDTDPEVDSIIKDEIERQKHSIDL				VDTDPEVDSIIKDEIERQKHSIDL
ESFPYRVNPETGIIDY	ESFPYRVNPETGIIDY	ESFPYRVNPETGIIDY					ESFPYRVNPETGIIDY		ESFPYRVNPETGIIDY	ESFPYRVNPETGIIDY	ESFPYRVNPETGIIDY			ESFPYRVNPETGIIDY					ESFPYRVNPETGIIDY
FESFPYRVNPETGIID	FESFPYRVNPETGIID	FESFPYRVNPETGIID					FESFPYRVNPETGIID		FESFPYRVNPETGIID	FESFPYRVNPETGIID	FESFPYRVNPETGIID			FESFPYRVNPETGIID					FESFPYRVNPETGIID
FESFPYRVNPETGIIDY	FESFPYRVNPETGIIDY	FESFPYRVNPETGIIDY					FESFPYRVNPETGIIDY		FESFPYRVNPETGIIDY	FESFPYRVNPETGIIDY	FESFPYRVNPETGIIDY			FESFPYRVNPETGIIDY					FESFPYRVNPETGIIDY
DALGTPLSNKYSEGYPGARYYGGNEHIDRM		DALGTPLSNKYSEGYPGARYYGGNEHIDRM			DALGTPLSNKYSEGYPGARYYGGNEHIDRM									DALGTPLSNKYSEGYPGARYYGGNEHIDRM				DALGTPLSNKYSEGYPGARYYGGNEHIDRM	DALGTPLSNKYSEGYPGARYYGGNEHIDRM
DALGTPLSNKYSEGYPGARY		DALGTPLSNKYSEGYPGARY			DALGTPLSNKYSEGYPGARY		DALGTPLSNKYSEGYPGARY	DALGTPLSNKYSEGYPGARY			DALGTPLSNKYSEGYPGARY			DALGTPLSNKYSEGYPGARY				DALGTPLSNKYSEGYPGARY	DALGTPLSNKYSEGYPGARY
DALGTPLSNKYSEGYPGARYYGGNE		DALGTPLSNKYSEGYPGARYYGGNE			DALGTPLSNKYSEGYPGARYYGGNE		DALGTPLSNKYSEGYPGARYYGGNE	DALGTPLSNKYSEGYPGARYYGGNE			DALGTPLSNKYSEGYPGARYYGGNE			DALGTPLSNKYSEGYPGARYYGGNE				DALGTPLSNKYSEGYPGARYYGGNE	DALGTPLSNKYSEGYPGARYYGGNE
DALGTPLSNKYSEGYPGARYYGGNEHIDRM		DALGTPLSNKYSEGYPGARYYGGNEHIDRM			DALGTPLSNKYSEGYPGARYYGGNEHIDRM									DALGTPLSNKYSEGYPGARYYGGNEHIDRM				DALGTPLSNKYSEGYPGARYYGGNEHIDRM	DALGTPLSNKYSEGYPGARYYGGNEHIDRM
HRIVQYINKAVEF		HRIVQYINKAVEF	HRIVQYINKAVEF			HRIVQYINKAVEF				HRIVQYINKAVEF	HRIVQYINKAVEF		HRIVQYINKAVEF			HRIVQYINKAVEF	HRIVQYINKAVEF		HRIVQYINKAVEF			HRIVQYINKAVEF
HRIVQYINKAVE		HRIVQYINKAVE	HRIVQYINKAVE		HRIVQYINKAVE	HRIVQYINKAVE				HRIVQYINKAVE	HRIVQYINKAVE		HRIVQYINKAVE			HRIVQYINKAVE	HRIVQYINKAVE		HRIVQYINKAVE			HRIVQYINKAVE
IAAGVIPSPFE		IAAGVIPSPFE	IAAGVIPSPFE				IAAGVIPSPFE		IAAGVIPSPFE	IAAGVIPSPFE	IAAGVIPSPFE	IAAGVIPSPFE		IAAGVIPSPFE	IAAGVIPSPFE		IAAGVIPSPFE		IAAGVIPSPFE	IAAGVIPSPFE
KINIALNKNSIPGDKSALVPGGVRIGAPAM		KINIALNKNSIPGDKSALVPGGVRIGAPAM		KINIALNKNSIPGDKSALVPGGVRIGAPAM	KINIALNKNSIPGDKSALVPGGVRIGAPAM		KINIALNKNSIPGDKSALVPGGVRIGAPAM							KINIALNKNSIPGDKSALVPGGVRIGAPAM			KINIALNKNSIPGDKSALVPGGVRIGAPAM		KINIALNKNSIPGDKSALVPGGVRIGAPAM				KINIALNKNSIPGDKSALVPGGVRIGAPAM
PIVKTPFAE		PIVKTPFAE	PIVKTPFAE			PIVKTPFAE	PIVKTPFAE			PIVKTPFAE	PIVKTPFAE	PIVKTPFAE		PIVKTPFAE	PIVKTPFAE	PIVKTPFAE			PIVKTPFAE			PIVKTPFAE
SNIARPFLSF		SNIARPFLSF	SNIARPFLSF	SNIARPFLSF		SNIARPFLSF	SNIARPFLSF		SNIARPFLSF		SNIARPFLSF			SNIARPFLSF			SNIARPFLSF	SNIARPFLSF	SNIARPFLSF		SNIARPFLSF
MRWFNTVAASPIVKTPFAE		MRWFNTVAASPIVKTPFAE	MRWFNTVAASPIVKTPFAE			MRWFNTVAASPIVKTPFAE	MRWFNTVAASPIVKTPFAE			MRWFNTVAASPIVKTPFAE				MRWFNTVAASPIVKTPFAE
MRWFNTVAASPIVKTPFAE		MRWFNTVAASPIVKTPFAE	MRWFNTVAASPIVKTPFAE			MRWFNTVAASPIVKTPFAE	MRWFNTVAASPIVKTPFAE			MRWFNTVAASPIVKTPFAE				MRWFNTVAASPIVKTPFAE
WAWDKPVVVNGEDKE		WAWDKPVVVNGEDKE			WAWDKPVVVNGEDKE		WAWDKPVVVNGEDKE	WAWDKPVVVNGEDKE		WAWDKPVVVNGEDKE	WAWDKPVVVNGEDKE			WAWDKPVVVNGEDKE	WAWDKPVVVNGEDKE	WAWDKPVVVNGEDKE	WAWDKPVVVNGEDKE					WAWDKPVVVNGEDKE
WAWDKPVVVNGEDKEIVDGKVLK		WAWDKPVVVNGEDKEIVDGKVLK			WAWDKPVVVNGEDKEIVDGKVLK		WAWDKPVVVNGEDKEIVDGKVLK				WAWDKPVVVNGEDKEIVDGKVLK			WAWDKPVVVNGEDKEIVDGKVLK	WAWDKPVVVNGEDKEIVDGKVLK	WAWDKPVVVNGEDKEIVDGKVLK	WAWDKPVVVNGEDKEIVDGKVLK					WAWDKPVVVNGEDKEIVDGKVLK
VRGQDFAPAF		VRGQDFAPAF		VRGQDFAPAF			VRGQDFAPAF	VRGQDFAPAF	VRGQDFAPAF	VRGQDFAPAF	VRGQDFAPAF	VRGQDFAPAF				VRGQDFAPAF	VRGQDFAPAF		VRGQDFAPAF			VRGQDFAPAF
YLANQVADEKERARL		YLANQVADEKERARL			YLANQVADEKERARL	YLANQVADEKERARL	YLANQVADEKERARL	YLANQVADEKERARL			YLANQVADEKERARL		YLANQVADEKERARL			YLANQVADEKERARL	YLANQVADEKERARL		YLANQVADEKERARL			YLANQVADEKERARL
YLANQVADEKERARLLGSD		YLANQVADEKERARLLGSD			YLANQVADEKERARLLGSD		YLANQVADEKERARLLGSD	YLANQVADEKERARLLGSD			YLANQVADEKERARLLGSD		YLANQVADEKERARLLGSD				YLANQVADEKERARLLGSD		YLANQVADEKERARLLGSD
VAASPIVKTPFAE		VAASPIVKTPFAE	VAASPIVKTPFAE			VAASPIVKTPFAE	VAASPIVKTPFAE			VAASPIVKTPFAE	VAASPIVKTPFAE	VAASPIVKTPFAE		VAASPIVKTPFAE	VAASPIVKTPFAE				VAASPIVKTPFAE
VIEKSQILRWASL		VIEKSQILRWASL	VIEKSQILRWASL		VIEKSQILRWASL	VIEKSQILRWASL	VIEKSQILRWASL				VIEKSQILRWASL	VIEKSQILRWASL	VIEKSQILRWASL				VIEKSQILRWASL
VMVRGQDFAPAF		VMVRGQDFAPAF		VMVRGQDFAPAF			VMVRGQDFAPAF	VMVRGQDFAPAF	VMVRGQDFAPAF	VMVRGQDFAPAF		VMVRGQDFAPAF				VMVRGQDFAPAF	VMVRGQDFAPAF		VMVRGQDFAPAF
FPLKQAPAFLGPKGLKLTEA		FPLKQAPAFLGPKGLKLTEA	FPLKQAPAFLGPKGLKLTEA				FPLKQAPAFLGPKGLKLTEA	FPLKQAPAFLGPKGLKLTEA			FPLKQAPAFLGPKGLKLTEA	FPLKQAPAFLGPKGLKLTEA			FPLKQAPAFLGPKGLKLTEA	FPLKQAPAFLGPKGLKLTEA		FPLKQAPAFLGPKGLKLTEA	FPLKQAPAFLGPKGLKLTEA			FPLKQAPAFLGPKGLKLTEA
ANSDVMSNIARPFLSF		ANSDVMSNIARPFLSF		ANSDVMSNIARPFLSF		ANSDVMSNIARPFLSF	ANSDVMSNIARPFLSF		ANSDVMSNIARPFLSF					ANSDVMSNIARPFLSF			ANSDVMSNIARPFLSF		ANSDVMSNIARPFLSF
ANSDVMSNIARPFLSF		ANSDVMSNIARPFLSF		ANSDVMSNIARPFLSF		ANSDVMSNIARPFLSF	ANSDVMSNIARPFLSF		ANSDVMSNIARPFLSF					ANSDVMSNIARPFLSF			ANSDVMSNIARPFLSF		ANSDVMSNIARPFLSF
IARPFLSF		IARPFLSF	IARPFLSF	IARPFLSF		IARPFLSF	IARPFLSF		IARPFLSF		IARPFLSF	IARPFLSF		IARPFLSF			IARPFLSF	IARPFLSF	IARPFLSF		IARPFLSF
LVRPNGTKKAYVRL		LVRPNGTKKAYVRL	LVRPNGTKKAYVRL	LVRPNGTKKAYVRL	LVRPNGTKKAYVRL		LVRPNGTKKAYVRL	LVRPNGTKKAYVRL			LVRPNGTKKAYVRL			LVRPNGTKKAYVRL		LVRPNGTKKAYVRL			LVRPNGTKKAYVRL		LVRPNGTKKAYVRL	LVRPNGTKKAYVRL
LVRPNGTKKAYVRLTAD		LVRPNGTKKAYVRLTAD		LVRPNGTKKAYVRLTAD	LVRPNGTKKAYVRLTAD		LVRPNGTKKAYVRLTAD	LVRPNGTKKAYVRLTAD			LVRPNGTKKAYVRLTAD			LVRPNGTKKAYVRLTAD		LVRPNGTKKAYVRLTAD			LVRPNGTKKAYVRLTAD			LVRPNGTKKAYVRLTAD
YKVIEQPITSETAMKKVEDGNILVF		YKVIEQPITSETAMKKVEDGNILVF					YKVIEQPITSETAMKKVEDGNILVF								YKVIEQPITSETAMKKVEDGNILVF				YKVIEQPITSETAMKKVEDGNILVF
YKVIEQPITSETAM		YKVIEQPITSETAM	YKVIEQPITSETAM		YKVIEQPITSETAM	YKVIEQPITSETAM	YKVIEQPITSETAM			YKVIEQPITSETAM		YKVIEQPITSETAM			YKVIEQPITSETAM				YKVIEQPITSETAM
YDALDIANRIGYI		YDALDIANRIGYI		YDALDIANRIGYI	YDALDIANRIGYI		YDALDIANRIGYI		YDALDIANRIGYI		YDALDIANRIGYI		YDALDIANRIGYI	YDALDIANRIGYI		YDALDIANRIGYI	YDALDIANRIGYI	YDALDIANRIGYI	YDALDIANRIGYI			YDALDIANRIGYI
YKVIEQPITSE	YKVIEQPITSE	YKVIEQPITSE	YKVIEQPITSE		YKVIEQPITSE	YKVIEQPITSE	YKVIEQPITSE			YKVIEQPITSE	YKVIEQPITSE	YKVIEQPITSE			YKVIEQPITSE				YKVIEQPITSE
TAMKKVEDGNILVF		TAMKKVEDGNILVF					TAMKKVEDGNILVF						TAMKKVEDGNILVF	TAMKKVEDGNILVF	TAMKKVEDGNILVF	TAMKKVEDGNILVF			TAMKKVEDGNILVF
ARAPKYASKAVPHYNRL		ARAPKYASKAVPHYNRL	ARAPKYASKAVPHYNRL	ARAPKYASKAVPHYNRL	ARAPKYASKAVPHYNRL	ARAPKYASKAVPHYNRL		ARAPKYASKAVPHYNRL			ARAPKYASKAVPHYNRL			ARAPKYASKAVPHYNRL			ARAPKYASKAVPHYNRL		ARAPKYASKAVPHYNRL		ARAPKYASKAVPHYNRL
ARAPKYASKAVPHYNRLDS		ARAPKYASKAVPHYNRLDS		ARAPKYASKAVPHYNRLDS	ARAPKYASKAVPHYNRLDS	ARAPKYASKAVPHYNRLDS		ARAPKYASKAVPHYNRLDS			ARAPKYASKAVPHYNRLDS			ARAPKYASKAVPHYNRLDS			ARAPKYASKAVPHYNRLDS		ARAPKYASKAVPHYNRLDS
DIANRIGYI		DIANRIGYI		DIANRIGYI	DIANRIGYI		DIANRIGYI		DIANRIGYI	DIANRIGYI	DIANRIGYI		DIANRIGYI	DIANRIGYI		DIANRIGYI	DIANRIGYI	DIANRIGYI	DIANRIGYI			DIANRIGYI
DSYKVIEQPITSE	DSYKVIEQPITSE	DSYKVIEQPITSE			DSYKVIEQPITSE	DSYKVIEQPITSE	DSYKVIEQPITSE			DSYKVIEQPITSE	DSYKVIEQPITSE	DSYKVIEQPITSE			DSYKVIEQPITSE				DSYKVIEQPITSE
DSYKVIEQPITSETAM		DSYKVIEQPITSETAM			DSYKVIEQPITSETAM	DSYKVIEQPITSETAM	DSYKVIEQPITSETAM			DSYKVIEQPITSETAM		DSYKVIEQPITSETAM			DSYKVIEQPITSETAM				DSYKVIEQPITSETAM
DSYKVIEQPITSETAMKKVEDGNILVF		DSYKVIEQPITSETAMKKVEDGNILVF					DSYKVIEQPITSETAMKKVEDGNILVF								DSYKVIEQPITSETAMKKVEDGNILVF				DSYKVIEQPITSETAMKKVEDGNILVF
DALDIANRIGYI		DALDIANRIGYI		DALDIANRIGYI	DALDIANRIGYI		DALDIANRIGYI		DALDIANRIGYI		DALDIANRIGYI		DALDIANRIGYI	DALDIANRIGYI		DALDIANRIGYI	DALDIANRIGYI	DALDIANRIGYI	DALDIANRIGYI			DALDIANRIGYI
LDIANRIGYI		LDIANRIGYI		LDIANRIGYI	LDIANRIGYI		LDIANRIGYI		LDIANRIGYI		LDIANRIGYI		LDIANRIGYI	LDIANRIGYI		LDIANRIGYI	LDIANRIGYI	LDIANRIGYI	LDIANRIGYI			LDIANRIGYI
IANRIGYI		IANRIGYI	IANRIGYI	IANRIGYI	IANRIGYI		IANRIGYI		IANRIGYI	IANRIGYI	IANRIGYI		IANRIGYI	IANRIGYI		IANRIGYI	IANRIGYI	IANRIGYI	IANRIGYI		IANRIGYI	IANRIGYI
KVNTLVRPNGTKKAYVRL		KVNTLVRPNGTKKAYVRL	KVNTLVRPNGTKKAYVRL	KVNTLVRPNGTKKAYVRL	KVNTLVRPNGTKKAYVRL		KVNTLVRPNGTKKAYVRL	KVNTLVRPNGTKKAYVRL			KVNTLVRPNGTKKAYVRL			KVNTLVRPNGTKKAYVRL		KVNTLVRPNGTKKAYVRL			KVNTLVRPNGTKKAYVRL		KVNTLVRPNGTKKAYVRL	KVNTLVRPNGTKKAYVRL
KKVEDGNILVF	KKVEDGNILVF	KKVEDGNILVF					KKVEDGNILVF				KKVEDGNILVF		KKVEDGNILVF	KKVEDGNILVF	KKVEDGNILVF	KKVEDGNILVF	KKVEDGNILVF		KKVEDGNILVF			KKVEDGNILVF
KVIEQPITSETAMKKVEDGNILVF		KVIEQPITSETAMKKVEDGNILVF					KVIEQPITSETAMKKVEDGNILVF								KVIEQPITSETAMKKVEDGNILVF				KVIEQPITSETAMKKVEDGNILVF
PQTWEDPNVSHPETKAVGDNDPIDVLE		PQTWEDPNVSHPETKAVGDNDPIDVLE			PQTWEDPNVSHPETKAVGDNDPIDVLE						PQTWEDPNVSHPETKAVGDNDPIDVLE				PQTWEDPNVSHPETKAVGDNDPIDVLE
LTNVTLPDTPTYSKAASDAIPPASPKADAPIDKSIDKW		LTNVTLPDTPTYSKAASDAIPPASPKADAPIDKSIDKW		LTNVTLPDTPTYSKAASDAIPPASPKADAPIDKSIDKW	LTNVTLPDTPTYSKAASDAIPPASPKADAPIDKSIDKW	LTNVTLPDTPTYSKAASDAIPPASPKADAPIDKSIDKW	LTNVTLPDTPTYSKAASDAIPPASPKADAPIDKSIDKW				LTNVTLPDTPTYSKAASDAIPPASPKADAPIDKSIDKW			LTNVTLPDTPTYSKAASDAIPPASPKADAPIDKSIDKW	LTNVTLPDTPTYSKAASDAIPPASPKADAPIDKSIDKW
VRNCFPHHGYIHNYGAFPQT			VRNCFPHHGYIHNYGAFPQT	VRNCFPHHGYIHNYGAFPQT					VRNCFPHHGYIHNYGAFPQT	VRNCFPHHGYIHNYGAFPQT	VRNCFPHHGYIHNYGAFPQT					VRNCFPHHGYIHNYGAFPQT			VRNCFPHHGYIHNYGAFPQT		VRNCFPHHGYIHNYGAFPQT	VRNCFPHHGYIHNYGAFPQT
VTLPDTPTYSKAASDAIPPASPKADAPIDKSIDKW		VTLPDTPTYSKAASDAIPPASPKADAPIDKSIDKW		VTLPDTPTYSKAASDAIPPASPKADAPIDKSIDKW	VTLPDTPTYSKAASDAIPPASPKADAPIDKSIDKW	VTLPDTPTYSKAASDAIPPASPKADAPIDKSIDKW	VTLPDTPTYSKAASDAIPPASPKADAPIDKSIDKW				VTLPDTPTYSKAASDAIPPASPKADAPIDKSIDKW	VTLPDTPTYSKAASDAIPPASPKADAPIDKSIDKW		VTLPDTPTYSKAASDAIPPASPKADAPIDKSIDKW	VTLPDTPTYSKAASDAIPPASPKADAPIDKSIDKW
TYTTRQIGAKNTLE		TYTTRQIGAKNTLE	TYTTRQIGAKNTLE		TYTTRQIGAKNTLE		TYTTRQIGAKNTLE				TYTTRQIGAKNTLE		TYTTRQIGAKNTLE			TYTTRQIGAKNTLE		TYTTRQIGAKNTLE	TYTTRQIGAKNTLE			TYTTRQIGAKNTLE
ETLNPIIQDTKKGKLRF	ETLNPIIQDTKKGKLRF	ETLNPIIQDTKKGKLRF					ETLNPIIQDTKKGKLRF				ETLNPIIQDTKKGKLRF					ETLNPIIQDTKKGKLRF		ETLNPIIQDTKKGKLRF	ETLNPIIQDTKKGKLRF			ETLNPIIQDTKKGKLRF
FFISGSV	FFISGSV	FFISGSV	FFISGSV	FFISGSV			FFISGSV		FFISGSV	FFISGSV	FFISGSV	FFISGSV	FFISGSV	FFISGSV	FFISGSV		FFISGSV		FFISGSV	FFISGSV	FFISGSV
EITKEETLNPIIQDTKKGKLRF	EITKEETLNPIIQDTKKGKLRF	EITKEETLNPIIQDTKKGKLRF					EITKEETLNPIIQDTKKGKLRF				EITKEETLNPIIQDTKKGKLRF					EITKEETLNPIIQDTKKGKLRF		EITKEETLNPIIQDTKKGKLRF	EITKEETLNPIIQDTKKGKLRF			EITKEETLNPIIQDTKKGKLRF
FRIYKIPDGKPENQ	FRIYKIPDGKPENQ	FRIYKIPDGKPENQ					FRIYKIPDGKPENQ			FRIYKIPDGKPENQ	FRIYKIPDGKPENQ					FRIYKIPDGKPENQ	FRIYKIPDGKPENQ	FRIYKIPDGKPENQ	FRIYKIPDGKPENQ			FRIYKIPDGKPENQ
FRIYKIPDGKPENQF	FRIYKIPDGKPENQF	FRIYKIPDGKPENQF					FRIYKIPDGKPENQF			FRIYKIPDGKPENQF	FRIYKIPDGKPENQF					FRIYKIPDGKPENQF	FRIYKIPDGKPENQF	FRIYKIPDGKPENQF	FRIYKIPDGKPENQF			FRIYKIPDGKPENQF
FRIYKIPDGKPENQFA		FRIYKIPDGKPENQFA					FRIYKIPDGKPENQFA			FRIYKIPDGKPENQFA	FRIYKIPDGKPENQFA					FRIYKIPDGKPENQFA	FRIYKIPDGKPENQFA	FRIYKIPDGKPENQFA	FRIYKIPDGKPENQFA			FRIYKIPDGKPENQFA
FHDIPLYA		FHDIPLYA		FHDIPLYA		FHDIPLYA			FHDIPLYA		FHDIPLYA	FHDIPLYA		FHDIPLYA	FHDIPLYA	FHDIPLYA	FHDIPLYA	FHDIPLYA	FHDIPLYA	FHDIPLYA		FHDIPLYA
IDINDPLAPKLND		IDINDPLAPKLND		IDINDPLAPKLND	IDINDPLAPKLND	IDINDPLAPKLND	IDINDPLAPKLND				IDINDPLAPKLND			IDINDPLAPKLND	IDINDPLAPKLND	IDINDPLAPKLND	IDINDPLAPKLND	IDINDPLAPKLND	IDINDPLAPKLND			IDINDPLAPKLND	IDINDPLAPKLND
IEDVEKYFPGLL	IEDVEKYFPGLL	IEDVEKYFPGLL					IEDVEKYFPGLL				IEDVEKYFPGLL	IEDVEKYFPGLL		IEDVEKYFPGLL	IEDVEKYFPGLL	IEDVEKYFPGLL	IEDVEKYFPGLL		IEDVEKYFPGLL			IEDVEKYFPGLL
IIKETHDSWKQLIAGKSSDSKGIDLTN		IIKETHDSWKQLIAGKSSDSKGIDLTN			IIKETHDSWKQLIAGKSSDSKGIDLTN						IIKETHDSWKQLIAGKSSDSKGIDLTN		IIKETHDSWKQLIAGKSSDSKGIDLTN		IIKETHDSWKQLIAGKSSDSKGIDLTN			IIKETHDSWKQLIAGKSSDSKGIDLTN
HDIPLYADKENNIFNM		HDIPLYADKENNIFNM				HDIPLYADKENNIFNM								HDIPLYADKENNIFNM	HDIPLYADKENNIFNM	HDIPLYADKENNIFNM	HDIPLYADKENNIFNM	HDIPLYADKENNIFNM	HDIPLYADKENNIFNM
PVSPLDI	PVSPLDI	PVSPLDI		PVSPLDI	PVSPLDI	PVSPLDI	PVSPLDI		PVSPLDI		PVSPLDI	PVSPLDI		PVSPLDI	PVSPLDI		PVSPLDI		PVSPLDI	PVSPLDI			PVSPLDI
SVIPIRRGYWGTNLGQPHSL	SVIPIRRGYWGTNLGQPHSL	SVIPIRRGYWGTNLGQPHSL	SVIPIRRGYWGTNLGQPHSL	SVIPIRRGYWGTNLGQPHSL	SVIPIRRGYWGTNLGQPHSL				SVIPIRRGYWGTNLGQPHSL		SVIPIRRGYWGTNLGQPHSL										SVIPIRRGYWGTNLGQPHSL
SVIPIRRGYWGTNLGQPHSLATKTTGKCGSVT			SVIPIRRGYWGTNLGQPHSLATKTTGKCGSVT	SVIPIRRGYWGTNLGQPHSLATKTTGKCGSVT	SVIPIRRGYWGTNLGQPHSLATKTTGKCGSVT						SVIPIRRGYWGTNLGQPHSLATKTTGKCGSVT										SVIPIRRGYWGTNLGQPHSLATKTTGKCGSVT
WAEQPLPVSPLD		WAEQPLPVSPLD			WAEQPLPVSPLD	WAEQPLPVSPLD	WAEQPLPVSPLD	WAEQPLPVSPLD	WAEQPLPVSPLD		WAEQPLPVSPLD	WAEQPLPVSPLD			WAEQPLPVSPLD		WAEQPLPVSPLD			WAEQPLPVSPLD
WAEQPLPVSPLDI		WAEQPLPVSPLDI			WAEQPLPVSPLDI	WAEQPLPVSPLDI	WAEQPLPVSPLDI		WAEQPLPVSPLDI		WAEQPLPVSPLDI	WAEQPLPVSPLDI			WAEQPLPVSPLDI		WAEQPLPVSPLDI			WAEQPLPVSPLDI
WAEQPLPVSPLDIYSDE		WAEQPLPVSPLDIYSDE			WAEQPLPVSPLDIYSDE	WAEQPLPVSPLDIYSDE	WAEQPLPVSPLDIYSDE		WAEQPLPVSPLDIYSDE		WAEQPLPVSPLDIYSDE	WAEQPLPVSPLDIYSDE			WAEQPLPVSPLDIYSDE		WAEQPLPVSPLDIYSDE			WAEQPLPVSPLDIYSDE
VRLIPAPRGSGIVASPAVKKLLQL		VRLIPAPRGSGIVASPAVKKLLQL	VRLIPAPRGSGIVASPAVKKLLQL	VRLIPAPRGSGIVASPAVKKLLQL	VRLIPAPRGSGIVASPAVKKLLQL		VRLIPAPRGSGIVASPAVKKLLQL				VRLIPAPRGSGIVASPAVKKLLQL	VRLIPAPRGSGIVASPAVKKLLQL					VRLIPAPRGSGIVASPAVKKLLQL		VRLIPAPRGSGIVASPAVKKLLQL		VRLIPAPRGSGIVASPAVKKLLQL		VRLIPAPRGSGIVASPAVKKLLQL
VRLIPAPRGSGIVASPAVKKLLQLAGVE		VRLIPAPRGSGIVASPAVKKLLQLAGVE	VRLIPAPRGSGIVASPAVKKLLQLAGVE		VRLIPAPRGSGIVASPAVKKLLQLAGVE		VRLIPAPRGSGIVASPAVKKLLQLAGVE				VRLIPAPRGSGIVASPAVKKLLQLAGVE	VRLIPAPRGSGIVASPAVKKLLQLAGVE					VRLIPAPRGSGIVASPAVKKLLQLAGVE		VRLIPAPRGSGIVASPAVKKLLQLAGVE				VRLIPAPRGSGIVASPAVKKLLQLAGVE
FLTPNL	FLTPNL	FLTPNL	FLTPNL	FLTPNL		FLTPNL	FLTPNL	FLTPNL	FLTPNL		FLTPNL			FLTPNL	FLTPNL	FLTPNL		FLTPNL	FLTPNL	FLTPNL	FLTPNL	FLTPNL
IFLHSLPVKE	IFLHSLPVKE	IFLHSLPVKE	IFLHSLPVKE			IFLHSLPVKE					IFLHSLPVKE	IFLHSLPVKE		IFLHSLPVKE	IFLHSLPVKE		IFLHSLPVKE		IFLHSLPVKE
KAVVVVGDSNGHVGLGIKTAKE		KAVVVVGDSNGHVGLGIKTAKE			KAVVVVGDSNGHVGLGIKTAKE						KAVVVVGDSNGHVGLGIKTAKE		KAVVVVGDSNGHVGLGIKTAKE	KAVVVVGDSNGHVGLGIKTAKE	KAVVVVGDSNGHVGLGIKTAKE				KAVVVVGDSNGHVGLGIKTAKE				KAVVVVGDSNGHVGLGIKTAKE
GRLVKAGKITTIE		GRLVKAGKITTIE	GRLVKAGKITTIE		GRLVKAGKITTIE		GRLVKAGKITTIE				GRLVKAGKITTIE	GRLVKAGKITTIE	GRLVKAGKITTIE	GRLVKAGKITTIE		GRLVKAGKITTIE			GRLVKAGKITTIE			GRLVKAGKITTIE	GRLVKAGKITTIE
GRLVKAGKITTIEE		GRLVKAGKITTIEE	GRLVKAGKITTIEE		GRLVKAGKITTIEE		GRLVKAGKITTIEE				GRLVKAGKITTIEE	GRLVKAGKITTIEE	GRLVKAGKITTIEE	GRLVKAGKITTIEE		GRLVKAGKITTIEE			GRLVKAGKITTIEE			GRLVKAGKITTIEE	GRLVKAGKITTIEE
KGWVPVTKL	KGWVPVTKL	KGWVPVTKL	KGWVPVTKL	KGWVPVTKL	KGWVPVTKL		KGWVPVTKL	KGWVPVTKL			KGWVPVTKL	KGWVPVTKL		KGWVPVTKL	KGWVPVTKL	KGWVPVTKL					KGWVPVTKL	KGWVPVTKL
IRKFFGLSKEDDVRD	IRKFFGLSKEDDVRD	IRKFFGLSKEDDVRD					IRKFFGLSKEDDVRD				IRKFFGLSKEDDVRD	IRKFFGLSKEDDVRD	IRKFFGLSKEDDVRD	IRKFFGLSKEDDVRD			IRKFFGLSKEDDVRD		IRKFFGLSKEDDVRD
MKLNISYPVNGSQKTFE	MKLNISYPVNGSQKTFE	MKLNISYPVNGSQKTFE	MKLNISYPVNGSQKTFE				MKLNISYPVNGSQKTFE								MKLNISYPVNGSQKTFE				MKLNISYPVNGSQKTFE
YVFKISGGNDKQGFPMKQGVLLPTRIKL	YVFKISGGNDKQGFPMKQGVLLPTRIKL	YVFKISGGNDKQGFPMKQGVLLPTRIKL		YVFKISGGNDKQGFPMKQGVLLPTRIKL			YVFKISGGNDKQGFPMKQGVLLPTRIKL												YVFKISGGNDKQGFPMKQGVLLPTRIKL
VIVKKGEQELEGLTDTTVPKRLGPKRANN		VIVKKGEQELEGLTDTTVPKRLGPKRANN			VIVKKGEQELEGLTDTTVPKRLGPKRANN		VIVKKGEQELEGLTDTTVPKRLGPKRANN				VIVKKGEQELEGLTDTTVPKRLGPKRANN					VIVKKGEQELEGLTDTTVPKRLGPKRANN			VIVKKGEQELEGLTDTTVPKRLGPKRANN			VIVKKGEQELEGLTDTTVPKRLGPKRANN	VIVKKGEQELEGLTDTTVPKRLGPKRANN
FFDKRIGQEVDGEAVGDE		FFDKRIGQEVDGEAVGDE					FFDKRIGQEVDGEAVGDE			FFDKRIGQEVDGEAVGDE	FFDKRIGQEVDGEAVGDE	FFDKRIGQEVDGEAVGDE	FFDKRIGQEVDGEAVGDE			FFDKRIGQEVDGEAVGDE	FFDKRIGQEVDGEAVGDE		FFDKRIGQEVDGEAVGDE			FFDKRIGQEVDGEAVGDE
DKRIGQEVDGEAVGDEFKG		DKRIGQEVDGEAVGDEFKG					DKRIGQEVDGEAVGDEFKG			DKRIGQEVDGEAVGDEFKG	DKRIGQEVDGEAVGDEFKG	DKRIGQEVDGEAVGDEFKG	DKRIGQEVDGEAVGDEFKG			DKRIGQEVDGEAVGDEFKG	DKRIGQEVDGEAVGDEFKG		DKRIGQEVDGEAVGDEFKG			DKRIGQEVDGEAVGDEFKG
DKRIGQEVDGEAVGDEFKGYVF		DKRIGQEVDGEAVGDEFKGYVF					DKRIGQEVDGEAVGDEFKGYVF			DKRIGQEVDGEAVGDEFKGYVF	DKRIGQEVDGEAVGDEFKGYVF	DKRIGQEVDGEAVGDEFKGYVF	DKRIGQEVDGEAVGDEFKGYVF			DKRIGQEVDGEAVGDEFKGYVF	DKRIGQEVDGEAVGDEFKGYVF		DKRIGQEVDGEAVGDEFKGYVF			DKRIGQEVDGEAVGDEFKGYVF
LAKRLSERKAEKAEIRKRRASSLK		LAKRLSERKAEKAEIRKRRASSLK	LAKRLSERKAEKAEIRKRRASSLK		LAKRLSERKAEKAEIRKRRASSLK	LAKRLSERKAEKAEIRKRRASSLK	LAKRLSERKAEKAEIRKRRASSLK				LAKRLSERKAEKAEIRKRRASSLK	LAKRLSERKAEKAEIRKRRASSLK	LAKRLSERKAEKAEIRKRRASSLK	LAKRLSERKAEKAEIRKRRASSLK			LAKRLSERKAEKAEIRKRRASSLK	LAKRLSERKAEKAEIRKRRASSLK	LAKRLSERKAEKAEIRKRRASSLK				LAKRLSERKAEKAEIRKRRASSLK
KISGGNDKQGFPMKQGVLLPTRIKL	KISGGNDKQGFPMKQGVLLPTRIKL	KISGGNDKQGFPMKQGVLLPTRIKL		KISGGNDKQGFPMKQGVLLPTRIKL			KISGGNDKQGFPMKQGVLLPTRIKL												KISGGNDKQGFPMKQGVLLPTRIKL
MQIFVKTLTGKTITL	MQIFVKTLTGKTITL	MQIFVKTLTGKTITL	MQIFVKTLTGKTITL	MQIFVKTLTGKTITL			MQIFVKTLTGKTITL					MQIFVKTLTGKTITL	MQIFVKTLTGKTITL		MQIFVKTLTGKTITL	MQIFVKTLTGKTITL			MQIFVKTLTGKTITL		MQIFVKTLTGKTITL
YNIQKESTLHL	YNIQKESTLHL	YNIQKESTLHL	YNIQKESTLHL		YNIQKESTLHL	YNIQKESTLHL					YNIQKESTLHL		YNIQKESTLHL		YNIQKESTLHL			YNIQKESTLHL	YNIQKESTLHL
YNIQKESTLHLVLRLRGG	YNIQKESTLHLVLRLRGG	YNIQKESTLHLVLRLRGG	YNIQKESTLHLVLRLRGG		YNIQKESTLHLVLRLRGG						YNIQKESTLHLVLRLRGG		YNIQKESTLHLVLRLRGG						YNIQKESTLHLVLRLRGG
EVESSDTIDNVKSKIQDKEGIPPDQQRL	EVESSDTIDNVKSKIQDKEGIPPDQQRL	EVESSDTIDNVKSKIQDKEGIPPDQQRL			EVESSDTIDNVKSKIQDKEGIPPDQQRL		EVESSDTIDNVKSKIQDKEGIPPDQQRL				EVESSDTIDNVKSKIQDKEGIPPDQQRL								EVESSDTIDNVKSKIQDKEGIPPDQQRL				EVESSDTIDNVKSKIQDKEGIPPDQQRL
EVESSDTIDNVKSKIQDKEGIPPDQQRLIF	EVESSDTIDNVKSKIQDKEGIPPDQQRLIF	EVESSDTIDNVKSKIQDKEGIPPDQQRLIF					EVESSDTIDNVKSKIQDKEGIPPDQQRLIF				EVESSDTIDNVKSKIQDKEGIPPDQQRLIF								EVESSDTIDNVKSKIQDKEGIPPDQQRLIF
AGKQLEDGRTLSDYNIQKESTLHLVL		AGKQLEDGRTLSDYNIQKESTLHLVL			AGKQLEDGRTLSDYNIQKESTLHLVL						AGKQLEDGRTLSDYNIQKESTLHLVL		AGKQLEDGRTLSDYNIQKESTLHLVL						AGKQLEDGRTLSDYNIQKESTLHLVL
AGKQLEDGRTLSDYNIQKESTLHL		AGKQLEDGRTLSDYNIQKESTLHL			AGKQLEDGRTLSDYNIQKESTLHL						AGKQLEDGRTLSDYNIQKESTLHL		AGKQLEDGRTLSDYNIQKESTLHL					AGKQLEDGRTLSDYNIQKESTLHL	AGKQLEDGRTLSDYNIQKESTLHL
AGKQLEDGRTLSDYNIQKESTL		AGKQLEDGRTLSDYNIQKESTL			AGKQLEDGRTLSDYNIQKESTL		AGKQLEDGRTLSDYNIQKESTL				AGKQLEDGRTLSDYNIQKESTL		AGKQLEDGRTLSDYNIQKESTL					AGKQLEDGRTLSDYNIQKESTL	AGKQLEDGRTLSDYNIQKESTL
AGKQLEDGRTLSD		AGKQLEDGRTLSD			AGKQLEDGRTLSD		AGKQLEDGRTLSD	AGKQLEDGRTLSD			AGKQLEDGRTLSD	AGKQLEDGRTLSD	AGKQLEDGRTLSD					AGKQLEDGRTLSD	AGKQLEDGRTLSD				AGKQLEDGRTLSD
IFAGKQLEDGRTLSD		IFAGKQLEDGRTLSD					IFAGKQLEDGRTLSD				IFAGKQLEDGRTLSD	IFAGKQLEDGRTLSD	IFAGKQLEDGRTLSD					IFAGKQLEDGRTLSD	IFAGKQLEDGRTLSD
IFAGKQLEDGRTLSDYNIQKESTL		IFAGKQLEDGRTLSDYNIQKESTL					IFAGKQLEDGRTLSDYNIQKESTL				IFAGKQLEDGRTLSDYNIQKESTL		IFAGKQLEDGRTLSDYNIQKESTL					IFAGKQLEDGRTLSDYNIQKESTL	IFAGKQLEDGRTLSDYNIQKESTL
IFAGKQLEDGRTLSDYNIQKESTLHLVL		IFAGKQLEDGRTLSDYNIQKESTLHLVL									IFAGKQLEDGRTLSDYNIQKESTLHLVL		IFAGKQLEDGRTLSDYNIQKESTLHLVL						IFAGKQLEDGRTLSDYNIQKESTLHLVL
LIEPSL	LIEPSL	LIEPSL	LIEPSL		LIEPSL	LIEPSL	LIEPSL		LIEPSL		LIEPSL	LIEPSL		LIEPSL	LIEPSL		LIEPSL	LIEPSL	LIEPSL	LIEPSL			LIEPSL
MQIFVKTLTGKTITL	MQIFVKTLTGKTITL	MQIFVKTLTGKTITL	MQIFVKTLTGKTITL	MQIFVKTLTGKTITL			MQIFVKTLTGKTITL					MQIFVKTLTGKTITL	MQIFVKTLTGKTITL		MQIFVKTLTGKTITL	MQIFVKTLTGKTITL			MQIFVKTLTGKTITL		MQIFVKTLTGKTITL
YNIQKESTLHL	YNIQKESTLHL	YNIQKESTLHL	YNIQKESTLHL		YNIQKESTLHL	YNIQKESTLHL					YNIQKESTLHL		YNIQKESTLHL		YNIQKESTLHL			YNIQKESTLHL	YNIQKESTLHL
YNIQKESTLHLVLRLRGG	YNIQKESTLHLVLRLRGG	YNIQKESTLHLVLRLRGG	YNIQKESTLHLVLRLRGG		YNIQKESTLHLVLRLRGG						YNIQKESTLHLVLRLRGG		YNIQKESTLHLVLRLRGG						YNIQKESTLHLVLRLRGG
YKVDAEGKVTKLRRECSNPTCGAGVF							YKVDAEGKVTKLRRECSNPTCGAGVF	YKVDAEGKVTKLRRECSNPTCGAGVF			YKVDAEGKVTKLRRECSNPTCGAGVF			YKVDAEGKVTKLRRECSNPTCGAGVF					YKVDAEGKVTKLRRECSNPTCGAGVF
EVESSDTIDNVKSKIQDKEGIPPDQQRL	EVESSDTIDNVKSKIQDKEGIPPDQQRL	EVESSDTIDNVKSKIQDKEGIPPDQQRL			EVESSDTIDNVKSKIQDKEGIPPDQQRL		EVESSDTIDNVKSKIQDKEGIPPDQQRL				EVESSDTIDNVKSKIQDKEGIPPDQQRL								EVESSDTIDNVKSKIQDKEGIPPDQQRL				EVESSDTIDNVKSKIQDKEGIPPDQQRL
EVESSDTIDNVKSKIQDKEGIPPDQQRLIF	EVESSDTIDNVKSKIQDKEGIPPDQQRLIF	EVESSDTIDNVKSKIQDKEGIPPDQQRLIF					EVESSDTIDNVKSKIQDKEGIPPDQQRLIF				EVESSDTIDNVKSKIQDKEGIPPDQQRLIF								EVESSDTIDNVKSKIQDKEGIPPDQQRLIF
AGKQLEDGRTLSDYNIQKESTLHLVL		AGKQLEDGRTLSDYNIQKESTLHLVL			AGKQLEDGRTLSDYNIQKESTLHLVL						AGKQLEDGRTLSDYNIQKESTLHLVL		AGKQLEDGRTLSDYNIQKESTLHLVL						AGKQLEDGRTLSDYNIQKESTLHLVL
AGKQLEDGRTLSDYNIQKESTLHL		AGKQLEDGRTLSDYNIQKESTLHL			AGKQLEDGRTLSDYNIQKESTLHL						AGKQLEDGRTLSDYNIQKESTLHL		AGKQLEDGRTLSDYNIQKESTLHL					AGKQLEDGRTLSDYNIQKESTLHL	AGKQLEDGRTLSDYNIQKESTLHL
AGKQLEDGRTLSDYNIQKESTL		AGKQLEDGRTLSDYNIQKESTL			AGKQLEDGRTLSDYNIQKESTL		AGKQLEDGRTLSDYNIQKESTL				AGKQLEDGRTLSDYNIQKESTL		AGKQLEDGRTLSDYNIQKESTL					AGKQLEDGRTLSDYNIQKESTL	AGKQLEDGRTLSDYNIQKESTL
AGKQLEDGRTLSD		AGKQLEDGRTLSD			AGKQLEDGRTLSD		AGKQLEDGRTLSD	AGKQLEDGRTLSD			AGKQLEDGRTLSD	AGKQLEDGRTLSD	AGKQLEDGRTLSD					AGKQLEDGRTLSD	AGKQLEDGRTLSD				AGKQLEDGRTLSD
IFAGKQLEDGRTLSD		IFAGKQLEDGRTLSD					IFAGKQLEDGRTLSD				IFAGKQLEDGRTLSD	IFAGKQLEDGRTLSD	IFAGKQLEDGRTLSD					IFAGKQLEDGRTLSD	IFAGKQLEDGRTLSD
IFAGKQLEDGRTLSDYNIQKESTL		IFAGKQLEDGRTLSDYNIQKESTL					IFAGKQLEDGRTLSDYNIQKESTL				IFAGKQLEDGRTLSDYNIQKESTL		IFAGKQLEDGRTLSDYNIQKESTL					IFAGKQLEDGRTLSDYNIQKESTL	IFAGKQLEDGRTLSDYNIQKESTL
IFAGKQLEDGRTLSDYNIQKESTLHLVL		IFAGKQLEDGRTLSDYNIQKESTLHLVL									IFAGKQLEDGRTLSDYNIQKESTLHLVL		IFAGKQLEDGRTLSDYNIQKESTLHLVL						IFAGKQLEDGRTLSDYNIQKESTLHLVL
QEGISSEASSLAGHLKLGNL		QEGISSEASSLAGHLKLGNL	QEGISSEASSLAGHLKLGNL		QEGISSEASSLAGHLKLGNL						QEGISSEASSLAGHLKLGNL		QEGISSEASSLAGHLKLGNL		QEGISSEASSLAGHLKLGNL		QEGISSEASSLAGHLKLGNL	QEGISSEASSLAGHLKLGNL	QEGISSEASSLAGHLKLGNL				QEGISSEASSLAGHLKLGNL
RFGASGKAPEVFKF		RFGASGKAPEVFKF	RFGASGKAPEVFKF				RFGASGKAPEVFKF	RFGASGKAPEVFKF		RFGASGKAPEVFKF	RFGASGKAPEVFKF	RFGASGKAPEVFKF		RFGASGKAPEVFKF			RFGASGKAPEVFKF		RFGASGKAPEVFKF
SVEAAKTLAAKNIKARVVSLPDF		SVEAAKTLAAKNIKARVVSLPDF				SVEAAKTLAAKNIKARVVSLPDF	SVEAAKTLAAKNIKARVVSLPDF				SVEAAKTLAAKNIKARVVSLPDF			SVEAAKTLAAKNIKARVVSLPDF					SVEAAKTLAAKNIKARVVSLPDF
SRQNLPQLEGSSIESASKGGYVLQDVANPDIIL		SRQNLPQLEGSSIESASKGGYVLQDVANPDIIL			SRQNLPQLEGSSIESASKGGYVLQDVANPDIIL		SRQNLPQLEGSSIESASKGGYVLQDVANPDIIL				SRQNLPQLEGSSIESASKGGYVLQDVANPDIIL						SRQNLPQLEGSSIESASKGGYVLQDVANPDIIL		SRQNLPQLEGSSIESASKGGYVLQDVANPDIIL
RSLPNIQVWRPADGNEVS		RSLPNIQVWRPADGNEVS			RSLPNIQVWRPADGNEVS		RSLPNIQVWRPADGNEVS		RSLPNIQVWRPADGNEVS		RSLPNIQVWRPADGNEVS						RSLPNIQVWRPADGNEVS
RMNPTNPDWINRDRF	RMNPTNPDWINRDRF	RMNPTNPDWINRDRF		RMNPTNPDWINRDRF		RMNPTNPDWINRDRF	RMNPTNPDWINRDRF		RMNPTNPDWINRDRF	RMNPTNPDWINRDRF				RMNPTNPDWINRDRF		RMNPTNPDWINRDRF		RMNPTNPDWINRDRF
ISAFGANYKPYGGTF		ISAFGANYKPYGGTF	ISAFGANYKPYGGTF	ISAFGANYKPYGGTF			ISAFGANYKPYGGTF			ISAFGANYKPYGGTF	ISAFGANYKPYGGTF			ISAFGANYKPYGGTF	ISAFGANYKPYGGTF			ISAFGANYKPYGGTF	ISAFGANYKPYGGTF		ISAFGANYKPYGGTF
YVENGNEDLAGIAKAIAQAKLSKDKPTL		YVENGNEDLAGIAKAIAQAKLSKDKPTL			YVENGNEDLAGIAKAIAQAKLSKDKPTL		YVENGNEDLAGIAKAIAQAKLSKDKPTL				YVENGNEDLAGIAKAIAQAKLSKDKPTL				YVENGNEDLAGIAKAIAQAKLSKDKPTL				YVENGNEDLAGIAKAIAQAKLSKDKPTL
YRLSVLPDNVPIMSV	YRLSVLPDNVPIMSV	YRLSVLPDNVPIMSV		YRLSVLPDNVPIMSV	YRLSVLPDNVPIMSV	YRLSVLPDNVPIMSV	YRLSVLPDNVPIMSV		YRLSVLPDNVPIMSV					YRLSVLPDNVPIMSV			YRLSVLPDNVPIMSV		YRLSVLPDNVPIMSV
YKGDKLISPLKKAF		YKGDKLISPLKKAF		YKGDKLISPLKKAF			YKGDKLISPLKKAF				YKGDKLISPLKKAF	YKGDKLISPLKKAF		YKGDKLISPLKKAF	YKGDKLISPLKKAF		YKGDKLISPLKKAF	YKGDKLISPLKKAF	YKGDKLISPLKKAF
VATHDSIGVGEDGPTHQPIETL		VATHDSIGVGEDGPTHQPIETL			VATHDSIGVGEDGPTHQPIETL				VATHDSIGVGEDGPTHQPIETL		VATHDSIGVGEDGPTHQPIETL	VATHDSIGVGEDGPTHQPIETL			VATHDSIGVGEDGPTHQPIETL				VATHDSIGVGEDGPTHQPIETL	VATHDSIGVGEDGPTHQPIETL			VATHDSIGVGEDGPTHQPIETL
VATHDSIGVGEDGPTHQPIET		VATHDSIGVGEDGPTHQPIET			VATHDSIGVGEDGPTHQPIET				VATHDSIGVGEDGPTHQPIET	VATHDSIGVGEDGPTHQPIET	VATHDSIGVGEDGPTHQPIET	VATHDSIGVGEDGPTHQPIET			VATHDSIGVGEDGPTHQPIET				VATHDSIGVGEDGPTHQPIET	VATHDSIGVGEDGPTHQPIET			VATHDSIGVGEDGPTHQPIET
TQFTDIDKL	TQFTDIDKL	TQFTDIDKL		TQFTDIDKL		TQFTDIDKL	TQFTDIDKL				TQFTDIDKL	TQFTDIDKL	TQFTDIDKL		TQFTDIDKL	TQFTDIDKL		TQFTDIDKL	TQFTDIDKL			TQFTDIDKL
FGFTPEGVAERAQKTIA		FGFTPEGVAERAQKTIA	FGFTPEGVAERAQKTIA				FGFTPEGVAERAQKTIA			FGFTPEGVAERAQKTIA	FGFTPEGVAERAQKTIA	FGFTPEGVAERAQKTIA				FGFTPEGVAERAQKTIA			FGFTPEGVAERAQKTIA			FGFTPEGVAERAQKTIA
FRQLGSRTPGHPEFELPGVE	FRQLGSRTPGHPEFELPGVE	FRQLGSRTPGHPEFELPGVE	FRQLGSRTPGHPEFELPGVE					FRQLGSRTPGHPEFELPGVE	FRQLGSRTPGHPEFELPGVE		FRQLGSRTPGHPEFELPGVE	FRQLGSRTPGHPEFELPGVE							FRQLGSRTPGHPEFELPGVE
AGIAKAIAQAKLSKDKPTL		AGIAKAIAQAKLSKDKPTL		AGIAKAIAQAKLSKDKPTL	AGIAKAIAQAKLSKDKPTL		AGIAKAIAQAKLSKDKPTL				AGIAKAIAQAKLSKDKPTL	AGIAKAIAQAKLSKDKPTL			AGIAKAIAQAKLSKDKPTL			AGIAKAIAQAKLSKDKPTL	AGIAKAIAQAKLSKDKPTL				AGIAKAIAQAKLSKDKPTL
DFQPPSSGSGNYSGRY	DFQPPSSGSGNYSGRY	DFQPPSSGSGNYSGRY		DFQPPSSGSGNYSGRY			DFQPPSSGSGNYSGRY	DFQPPSSGSGNYSGRY	DFQPPSSGSGNYSGRY	DFQPPSSGSGNYSGRY	DFQPPSSGSGNYSGRY						DFQPPSSGSGNYSGRY	DFQPPSSGSGNYSGRY	DFQPPSSGSGNYSGRY
IESASKGGYVLQDVANPDIIL		IESASKGGYVLQDVANPDIIL			IESASKGGYVLQDVANPDIIL		IESASKGGYVLQDVANPDIIL				IESASKGGYVLQDVANPDIIL				IESASKGGYVLQDVANPDIIL		IESASKGGYVLQDVANPDIIL		IESASKGGYVLQDVANPDIIL
IGGSADLTPSNL		IGGSADLTPSNL		IGGSADLTPSNL	IGGSADLTPSNL		IGGSADLTPSNL		IGGSADLTPSNL		IGGSADLTPSNL			IGGSADLTPSNL	IGGSADLTPSNL			IGGSADLTPSNL	IGGSADLTPSNL	IGGSADLTPSNL			IGGSADLTPSNL
FYKGDKLISPLKKAF		FYKGDKLISPLKKAF		FYKGDKLISPLKKAF			FYKGDKLISPLKKAF				FYKGDKLISPLKKAF	FYKGDKLISPLKKAF		FYKGDKLISPLKKAF	FYKGDKLISPLKKAF		FYKGDKLISPLKKAF	FYKGDKLISPLKKAF	FYKGDKLISPLKKAF
KPGVEANNKWNKL		KPGVEANNKWNKL	KPGVEANNKWNKL		KPGVEANNKWNKL		KPGVEANNKWNKL	KPGVEANNKWNKL			KPGVEANNKWNKL			KPGVEANNKWNKL	KPGVEANNKWNKL	KPGVEANNKWNKL	KPGVEANNKWNKL					KPGVEANNKWNKL
SKVQSEYLGIPEEGPFKADHYRY		SKVQSEYLGIPEEGPFKADHYRY									SKVQSEYLGIPEEGPFKADHYRY	SKVQSEYLGIPEEGPFKADHYRY					SKVQSEYLGIPEEGPFKADHYRY		SKVQSEYLGIPEEGPFKADHYRY
RYLLSSGRHVIL	RYLLSSGRHVIL	RYLLSSGRHVIL	RYLLSSGRHVIL	RYLLSSGRHVIL	RYLLSSGRHVIL				RYLLSSGRHVIL		RYLLSSGRHVIL	RYLLSSGRHVIL	RYLLSSGRHVIL	RYLLSSGRHVIL			RYLLSSGRHVIL		RYLLSSGRHVIL		RYLLSSGRHVIL
MAIRKAYGDVQPLKGARIAGCL				MAIRKAYGDVQPLKGARIAGCL	MAIRKAYGDVQPLKGARIAGCL		MAIRKAYGDVQPLKGARIAGCL					MAIRKAYGDVQPLKGARIAGCL				MAIRKAYGDVQPLKGARIAGCL	MAIRKAYGDVQPLKGARIAGCL		MAIRKAYGDVQPLKGARIAGCL
VTTTGCRDIINGEHF	VTTTGCRDIINGEHF								VTTTGCRDIINGEHF	VTTTGCRDIINGEHF	VTTTGCRDIINGEHF		VTTTGCRDIINGEHF	VTTTGCRDIINGEHF		VTTTGCRDIINGEHF			VTTTGCRDIINGEHF			VTTTGCRDIINGEHF
YGCRESLVDGIKRATD					YGCRESLVDGIKRATD		YGCRESLVDGIKRATD				YGCRESLVDGIKRATD	YGCRESLVDGIKRATD	YGCRESLVDGIKRATD	YGCRESLVDGIKRATD					YGCRESLVDGIKRATD
VAKFHLGNLGVRL		VAKFHLGNLGVRL	VAKFHLGNLGVRL	VAKFHLGNLGVRL				VAKFHLGNLGVRL			VAKFHLGNLGVRL		VAKFHLGNLGVRL	VAKFHLGNLGVRL		VAKFHLGNLGVRL	VAKFHLGNLGVRL		VAKFHLGNLGVRL		VAKFHLGNLGVRL	VAKFHLGNLGVRL
VMSCSF	VMSCSF		VMSCSF	VMSCSF		VMSCSF	VMSCSF	VMSCSF	VMSCSF	VMSCSF		VMSCSF	VMSCSF	VMSCSF	VMSCSF		VMSCSF		VMSCSF	VMSCSF	VMSCSF
VNLGCATGHSSF			VNLGCATGHSSF	VNLGCATGHSSF				VNLGCATGHSSF	VNLGCATGHSSF		VNLGCATGHSSF		VNLGCATGHSSF	VNLGCATGHSSF	VNLGCATGHSSF				VNLGCATGHSSF	VNLGCATGHSSF	VNLGCATGHSSF
VKEGKLKVPAINVNDSVTKSKFDNL		VKEGKLKVPAINVNDSVTKSKFDNL					VKEGKLKVPAINVNDSVTKSKFDNL				VKEGKLKVPAINVNDSVTKSKFDNL			VKEGKLKVPAINVNDSVTKSKFDNL	VKEGKLKVPAINVNDSVTKSKFDNL				VKEGKLKVPAINVNDSVTKSKFDNL
FGLSEETTTGVHHLYRM	FGLSEETTTGVHHLYRM	FGLSEETTTGVHHLYRM	FGLSEETTTGVHHLYRM					FGLSEETTTGVHHLYRM	FGLSEETTTGVHHLYRM			FGLSEETTTGVHHLYRM	FGLSEETTTGVHHLYRM	FGLSEETTTGVHHLYRM					FGLSEETTTGVHHLYRM
AGKVAVVAGYGDVGKGCA				AGKVAVVAGYGDVGKGCA	AGKVAVVAGYGDVGKGCA		AGKVAVVAGYGDVGKGCA	AGKVAVVAGYGDVGKGCA		AGKVAVVAGYGDVGKGCA	AGKVAVVAGYGDVGKGCA	AGKVAVVAGYGDVGKGCA	AGKVAVVAGYGDVGKGCA	AGKVAVVAGYGDVGKGCA	AGKVAVVAGYGDVGKGCA	AGKVAVVAGYGDVGKGCA	AGKVAVVAGYGDVGKGCA		AGKVAVVAGYGDVGKGCA			AGKVAVVAGYGDVGKGCA
AIRKAYGDVQPLKGARIAGCL				AIRKAYGDVQPLKGARIAGCL	AIRKAYGDVQPLKGARIAGCL		AIRKAYGDVQPLKGARIAGCL				AIRKAYGDVQPLKGARIAGCL	AIRKAYGDVQPLKGARIAGCL				AIRKAYGDVQPLKGARIAGCL	AIRKAYGDVQPLKGARIAGCL		AIRKAYGDVQPLKGARIAGCL			AIRKAYGDVQPLKGARIAGCL
AVAKFHLGNLGVRL		AVAKFHLGNLGVRL	AVAKFHLGNLGVRL	AVAKFHLGNLGVRL				AVAKFHLGNLGVRL			AVAKFHLGNLGVRL		AVAKFHLGNLGVRL	AVAKFHLGNLGVRL		AVAKFHLGNLGVRL	AVAKFHLGNLGVRL		AVAKFHLGNLGVRL		AVAKFHLGNLGVRL	AVAKFHLGNLGVRL
LGIPEEGPFKADHYRY		LGIPEEGPFKADHYRY									LGIPEEGPFKADHYRY	LGIPEEGPFKADHYRY		LGIPEEGPFKADHYRY		LGIPEEGPFKADHYRY	LGIPEEGPFKADHYRY	LGIPEEGPFKADHYRY	LGIPEEGPFKADHYRY			LGIPEEGPFKADHYRY
GVRLTKLSKVQSEY	GVRLTKLSKVQSEY	GVRLTKLSKVQSEY	GVRLTKLSKVQSEY		GVRLTKLSKVQSEY		GVRLTKLSKVQSEY	GVRLTKLSKVQSEY			GVRLTKLSKVQSEY	GVRLTKLSKVQSEY	GVRLTKLSKVQSEY						GVRLTKLSKVQSEY
LAGKVAVVAGYGDVGKGCA				LAGKVAVVAGYGDVGKGCA	LAGKVAVVAGYGDVGKGCA		LAGKVAVVAGYGDVGKGCA	LAGKVAVVAGYGDVGKGCA			LAGKVAVVAGYGDVGKGCA	LAGKVAVVAGYGDVGKGCA	LAGKVAVVAGYGDVGKGCA	LAGKVAVVAGYGDVGKGCA	LAGKVAVVAGYGDVGKGCA	LAGKVAVVAGYGDVGKGCA	LAGKVAVVAGYGDVGKGCA		LAGKVAVVAGYGDVGKGCA			LAGKVAVVAGYGDVGKGCA
PALEISNQSRRPLLI		PALEISNQSRRPLLI	PALEISNQSRRPLLI		PALEISNQSRRPLLI	PALEISNQSRRPLLI	PALEISNQSRRPLLI		PALEISNQSRRPLLI		PALEISNQSRRPLLI						PALEISNQSRRPLLI	PALEISNQSRRPLLI	PALEISNQSRRPLLI				PALEISNQSRRPLLI
PKSSKVEFEKPLLLLSE	PKSSKVEFEKPLLLLSE	PKSSKVEFEKPLLLLSE	PKSSKVEFEKPLLLLSE			PKSSKVEFEKPLLLLSE	PKSSKVEFEKPLLLLSE	PKSSKVEFEKPLLLLSE			PKSSKVEFEKPLLLLSE	PKSSKVEFEKPLLLLSE		PKSSKVEFEKPLLLLSE	PKSSKVEFEKPLLLLSE		PKSSKVEFEKPLLLLSE		PKSSKVEFEKPLLLLSE
ITDPKSSKVEFEKPLLL	ITDPKSSKVEFEKPLLL	ITDPKSSKVEFEKPLLL				ITDPKSSKVEFEKPLLL	ITDPKSSKVEFEKPLLL				ITDPKSSKVEFEKPLLL	ITDPKSSKVEFEKPLLL		ITDPKSSKVEFEKPLLL	ITDPKSSKVEFEKPLLL				ITDPKSSKVEFEKPLLL
ITTTNSYEKEKLQERL	ITTTNSYEKEKLQERL	ITTTNSYEKEKLQERL	ITTTNSYEKEKLQERL		ITTTNSYEKEKLQERL	ITTTNSYEKEKLQERL	ITTTNSYEKEKLQERL				ITTTNSYEKEKLQERL		ITTTNSYEKEKLQERL					ITTTNSYEKEKLQERL	ITTTNSYEKEKLQERL
LSEKKISSIQDIL	LSEKKISSIQDIL	LSEKKISSIQDIL			LSEKKISSIQDIL	LSEKKISSIQDIL	LSEKKISSIQDIL				LSEKKISSIQDIL	LSEKKISSIQDIL	LSEKKISSIQDIL		LSEKKISSIQDIL		LSEKKISSIQDIL	LSEKKISSIQDIL	LSEKKISSIQDIL				LSEKKISSIQDIL
NATRAAVEEGILPGGGTAL		NATRAAVEEGILPGGGTAL	NATRAAVEEGILPGGGTAL		NATRAAVEEGILPGGGTAL		NATRAAVEEGILPGGGTAL		NATRAAVEEGILPGGGTAL		NATRAAVEEGILPGGGTAL			NATRAAVEEGILPGGGTAL		NATRAAVEEGILPGGGTAL			NATRAAVEEGILPGGGTAL			NATRAAVEEGILPGGGTAL	NATRAAVEEGILPGGGTAL
VVVDNF	VVVDNF	VVVDNF		VVVDNF		VVVDNF	VVVDNF	VVVDNF	VVVDNF	VVVDNF	VVVDNF		VVVDNF	VVVDNF	VVVDNF	VVVDNF	VVVDNF		VVVDNF	VVVDNF		VVVDNF
TESVKNVAAGCNPMDLRRGSQ					TESVKNVAAGCNPMDLRRGSQ		TESVKNVAAGCNPMDLRRGSQ	TESVKNVAAGCNPMDLRRGSQ											TESVKNVAAGCNPMDLRRGSQ				TESVKNVAAGCNPMDLRRGSQ
AEAVAATLGPKGRNVL		AEAVAATLGPKGRNVL	AEAVAATLGPKGRNVL		AEAVAATLGPKGRNVL		AEAVAATLGPKGRNVL	AEAVAATLGPKGRNVL			AEAVAATLGPKGRNVL			AEAVAATLGPKGRNVL		AEAVAATLGPKGRNVL			AEAVAATLGPKGRNVL			AEAVAATLGPKGRNVL	AEAVAATLGPKGRNVL
DRGFISPYF	DRGFISPYF	DRGFISPYF		DRGFISPYF			DRGFISPYF		DRGFISPYF	DRGFISPYF	DRGFISPYF	DRGFISPYF		DRGFISPYF			DRGFISPYF	DRGFISPYF	DRGFISPYF
IEQPFGPPKITKDGVTVAK		IEQPFGPPKITKDGVTVAK					IEQPFGPPKITKDGVTVAK			IEQPFGPPKITKDGVTVAK	IEQPFGPPKITKDGVTVAK	IEQPFGPPKITKDGVTVAK			IEQPFGPPKITKDGVTVAK	IEQPFGPPKITKDGVTVAK			IEQPFGPPKITKDGVTVAK			IEQPFGPPKITKDGVTVAK
LATGIIDPFKVVRSGL		LATGIIDPFKVVRSGL		LATGIIDPFKVVRSGL			LATGIIDPFKVVRSGL				LATGIIDPFKVVRSGL	LATGIIDPFKVVRSGL		LATGIIDPFKVVRSGL					LATGIIDPFKVVRSGL
LQEVASKTNEAAGDGTTSATVL		LQEVASKTNEAAGDGTTSATVL			LQEVASKTNEAAGDGTTSATVL		LQEVASKTNEAAGDGTTSATVL	LQEVASKTNEAAGDGTTSATVL			LQEVASKTNEAAGDGTTSATVL		LQEVASKTNEAAGDGTTSATVL		LQEVASKTNEAAGDGTTSATVL				LQEVASKTNEAAGDGTTSATVL				LQEVASKTNEAAGDGTTSATVL
IIENAGEEGSVIIGKL		IIENAGEEGSVIIGKL	IIENAGEEGSVIIGKL		IIENAGEEGSVIIGKL		IIENAGEEGSVIIGKL				IIENAGEEGSVIIGKL		IIENAGEEGSVIIGKL	IIENAGEEGSVIIGKL	IIENAGEEGSVIIGKL		IIENAGEEGSVIIGKL		IIENAGEEGSVIIGKL				IIENAGEEGSVIIGKL
QKQITKRNIPIEV	QKQITKRNIPIEV	QKQITKRNIPIEV	QKQITKRNIPIEV		QKQITKRNIPIEV	QKQITKRNIPIEV	QKQITKRNIPIEV			QKQITKRNIPIEV	QKQITKRNIPIEV					QKQITKRNIPIEV			QKQITKRNIPIEV			QKQITKRNIPIEV	QKQITKRNIPIEV
QRWTKGFDIPNIENHDVVPML	QRWTKGFDIPNIENHDVVPML	QRWTKGFDIPNIENHDVVPML														QRWTKGFDIPNIENHDVVPML
PARIEEDPFENL		PARIEEDPFENL				PARIEEDPFENL	PARIEEDPFENL		PARIEEDPFENL		PARIEEDPFENL			PARIEEDPFENL		PARIEEDPFENL	PARIEEDPFENL	PARIEEDPFENL	PARIEEDPFENL			PARIEEDPFENL
YKQGFIFKNQDLSKFDKPFVM	YKQGFIFKNQDLSKFDKPFVM	YKQGFIFKNQDLSKFDKPFVM		YKQGFIFKNQDLSKFDKPFVM			YKQGFIFKNQDLSKFDKPFVM								YKQGFIFKNQDLSKFDKPFVM		YKQGFIFKNQDLSKFDKPFVM		YKQGFIFKNQDLSKFDKPFVM
VASYYTDPETKM		VASYYTDPETKM			VASYYTDPETKM	VASYYTDPETKM	VASYYTDPETKM	VASYYTDPETKM		VASYYTDPETKM		VASYYTDPETKM		VASYYTDPETKM	VASYYTDPETKM				VASYYTDPETKM
TSYPARIEEDPFENL		TSYPARIEEDPFENL				TSYPARIEEDPFENL	TSYPARIEEDPFENL		TSYPARIEEDPFENL		TSYPARIEEDPFENL			TSYPARIEEDPFENL				TSYPARIEEDPFENL	TSYPARIEEDPFENL
VKLGGDRTFDTTQSKYRLPDA		VKLGGDRTFDTTQSKYRLPDA		VKLGGDRTFDTTQSKYRLPDA			VKLGGDRTFDTTQSKYRLPDA	VKLGGDRTFDTTQSKYRLPDA			VKLGGDRTFDTTQSKYRLPDA	VKLGGDRTFDTTQSKYRLPDA							VKLGGDRTFDTTQSKYRLPDA
DTSYPARIEEDPFENL		DTSYPARIEEDPFENL				DTSYPARIEEDPFENL	DTSYPARIEEDPFENL		DTSYPARIEEDPFENL		DTSYPARIEEDPFENL			DTSYPARIEEDPFENL				DTSYPARIEEDPFENL	DTSYPARIEEDPFENL
EKIFTVPTETL	EKIFTVPTETL	EKIFTVPTETL	EKIFTVPTETL			EKIFTVPTETL	EKIFTVPTETL				EKIFTVPTETL	EKIFTVPTETL		EKIFTVPTETL	EKIFTVPTETL	EKIFTVPTETL			EKIFTVPTETL			EKIFTVPTETL
FTVPTETL	FTVPTETL	FTVPTETL	FTVPTETL			FTVPTETL	FTVPTETL	FTVPTETL	FTVPTETL		FTVPTETL	FTVPTETL		FTVPTETL	FTVPTETL	FTVPTETL			FTVPTETL	FTVPTETL		FTVPTETL
ALAQKRIAEGKSVGIIGA		ALAQKRIAEGKSVGIIGA	ALAQKRIAEGKSVGIIGA		ALAQKRIAEGKSVGIIGA		ALAQKRIAEGKSVGIIGA				ALAQKRIAEGKSVGIIGA	ALAQKRIAEGKSVGIIGA	ALAQKRIAEGKSVGIIGA				ALAQKRIAEGKSVGIIGA		ALAQKRIAEGKSVGIIGA				ALAQKRIAEGKSVGIIGA
AIDLGGTNL		AIDLGGTNL		AIDLGGTNL	AIDLGGTNL		AIDLGGTNL		AIDLGGTNL		AIDLGGTNL		AIDLGGTNL	AIDLGGTNL	AIDLGGTNL	AIDLGGTNL		AIDLGGTNL	AIDLGGTNL	AIDLGGTNL		AIDLGGTNL	AIDLGGTNL
DDYPIKIVPAEDGSGAGAAVI		DDYPIKIVPAEDGSGAGAAVI			DDYPIKIVPAEDGSGAGAAVI		DDYPIKIVPAEDGSGAGAAVI			DDYPIKIVPAEDGSGAGAAVI	DDYPIKIVPAEDGSGAGAAVI	DDYPIKIVPAEDGSGAGAAVI		DDYPIKIVPAEDGSGAGAAVI	DDYPIKIVPAEDGSGAGAAVI		DDYPIKIVPAEDGSGAGAAVI		DDYPIKIVPAEDGSGAGAAVI
DDYPIKIVPAEDGSGAGAAVIA		DDYPIKIVPAEDGSGAGAAVIA			DDYPIKIVPAEDGSGAGAAVIA		DDYPIKIVPAEDGSGAGAAVIA			DDYPIKIVPAEDGSGAGAAVIA	DDYPIKIVPAEDGSGAGAAVIA	DDYPIKIVPAEDGSGAGAAVIA		DDYPIKIVPAEDGSGAGAAVIA	DDYPIKIVPAEDGSGAGAAVIA		DDYPIKIVPAEDGSGAGAAVIA		DDYPIKIVPAEDGSGAGAAVIA
DDYPIKIVPAEDGSGAGAAVIAA		DDYPIKIVPAEDGSGAGAAVIAA			DDYPIKIVPAEDGSGAGAAVIAA		DDYPIKIVPAEDGSGAGAAVIAA			DDYPIKIVPAEDGSGAGAAVIAA	DDYPIKIVPAEDGSGAGAAVIAA	DDYPIKIVPAEDGSGAGAAVIAA		DDYPIKIVPAEDGSGAGAAVIAA	DDYPIKIVPAEDGSGAGAAVIAA		DDYPIKIVPAEDGSGAGAAVIAA		DDYPIKIVPAEDGSGAGAAVIAA
LAQKRIAEGKSVGIIGA		LAQKRIAEGKSVGIIGA	LAQKRIAEGKSVGIIGA		LAQKRIAEGKSVGIIGA		LAQKRIAEGKSVGIIGA				LAQKRIAEGKSVGIIGA	LAQKRIAEGKSVGIIGA	LAQKRIAEGKSVGIIGA				LAQKRIAEGKSVGIIGA		LAQKRIAEGKSVGIIGA				LAQKRIAEGKSVGIIGA
YYLGEI	YYLGEI	YYLGEI	YYLGEI		YYLGEI		YYLGEI		YYLGEI		YYLGEI	YYLGEI	YYLGEI	YYLGEI	YYLGEI	YYLGEI	YYLGEI	YYLGEI	YYLGEI	YYLGEI		YYLGEI
LAIDLGGTNL		LAIDLGGTNL		LAIDLGGTNL	LAIDLGGTNL		LAIDLGGTNL		LAIDLGGTNL		LAIDLGGTNL		LAIDLGGTNL	LAIDLGGTNL	LAIDLGGTNL	LAIDLGGTNL		LAIDLGGTNL	LAIDLGGTNL	LAIDLGGTNL		LAIDLGGTNL	LAIDLGGTNL
PTEIVGKRVRYLVGGNKIQKVLL	PTEIVGKRVRYLVGGNKIQKVLL	PTEIVGKRVRYLVGGNKIQKVLL	PTEIVGKRVRYLVGGNKIQKVLL		PTEIVGKRVRYLVGGNKIQKVLL		PTEIVGKRVRYLVGGNKIQKVLL				PTEIVGKRVRYLVGGNKIQKVLL					PTEIVGKRVRYLVGGNKIQKVLL			PTEIVGKRVRYLVGGNKIQKVLL			PTEIVGKRVRYLVGGNKIQKVLL
IVFEIPSETH	IVFEIPSETH	IVFEIPSETH	IVFEIPSETH			IVFEIPSETH			IVFEIPSETH	IVFEIPSETH	IVFEIPSETH	IVFEIPSETH		IVFEIPSETH	IVFEIPSETH				IVFEIPSETH	IVFEIPSETH
IVGKRVRYLVGGNKIQKVLL	IVGKRVRYLVGGNKIQKVLL	IVGKRVRYLVGGNKIQKVLL	IVGKRVRYLVGGNKIQKVLL	IVGKRVRYLVGGNKIQKVLL	IVGKRVRYLVGGNKIQKVLL		IVGKRVRYLVGGNKIQKVLL				IVGKRVRYLVGGNKIQKVLL		IVGKRVRYLVGGNKIQKVLL			IVGKRVRYLVGGNKIQKVLL	IVGKRVRYLVGGNKIQKVLL		IVGKRVRYLVGGNKIQKVLL		IVGKRVRYLVGGNKIQKVLL	IVGKRVRYLVGGNKIQKVLL
VPVPSLAGFHKVQTKL		VPVPSLAGFHKVQTKL	VPVPSLAGFHKVQTKL	VPVPSLAGFHKVQTKL				VPVPSLAGFHKVQTKL			VPVPSLAGFHKVQTKL	VPVPSLAGFHKVQTKL			VPVPSLAGFHKVQTKL				VPVPSLAGFHKVQTKL		VPVPSLAGFHKVQTKL
ENSSPELKAELRPLQF		ENSSPELKAELRPLQF	ENSSPELKAELRPLQF			ENSSPELKAELRPLQF	ENSSPELKAELRPLQF	ENSSPELKAELRPLQF			ENSSPELKAELRPLQF						ENSSPELKAELRPLQF	ENSSPELKAELRPLQF	ENSSPELKAELRPLQF
DSKDVQQIDYKL	DSKDVQQIDYKL	DSKDVQQIDYKL		DSKDVQQIDYKL	DSKDVQQIDYKL	DSKDVQQIDYKL	DSKDVQQIDYKL				DSKDVQQIDYKL	DSKDVQQIDYKL	DSKDVQQIDYKL		DSKDVQQIDYKL		DSKDVQQIDYKL		DSKDVQQIDYKL
DSKDVQQIDYKLESF	DSKDVQQIDYKLESF	DSKDVQQIDYKLESF				DSKDVQQIDYKLESF	DSKDVQQIDYKLESF				DSKDVQQIDYKLESF	DSKDVQQIDYKLESF	DSKDVQQIDYKLESF		DSKDVQQIDYKLESF		DSKDVQQIDYKLESF		DSKDVQQIDYKLESF
DSKDVQQIDYKLESFQ	DSKDVQQIDYKLESFQ	DSKDVQQIDYKLESFQ				DSKDVQQIDYKLESFQ	DSKDVQQIDYKLESFQ				DSKDVQQIDYKLESFQ	DSKDVQQIDYKLESFQ	DSKDVQQIDYKLESFQ		DSKDVQQIDYKLESFQ		DSKDVQQIDYKLESFQ		DSKDVQQIDYKLESFQ
AVYNKLTGKQIVFEIPSETH		AVYNKLTGKQIVFEIPSETH	AVYNKLTGKQIVFEIPSETH								AVYNKLTGKQIVFEIPSETH				AVYNKLTGKQIVFEIPSETH				AVYNKLTGKQIVFEIPSETH
IFVPVPSL	IFVPVPSL	IFVPVPSL	IFVPVPSL	IFVPVPSL		IFVPVPSL	IFVPVPSL		IFVPVPSL		IFVPVPSL	IFVPVPSL		IFVPVPSL	IFVPVPSL		IFVPVPSL		IFVPVPSL	IFVPVPSL	IFVPVPSL
KAELRPLQF		KAELRPLQF	KAELRPLQF			KAELRPLQF	KAELRPLQF	KAELRPLQF			KAELRPLQF	KAELRPLQF				KAELRPLQF	KAELRPLQF	KAELRPLQF	KAELRPLQF			KAELRPLQF		KAELRPLQF
KSIREIDVAGGKKALA		KSIREIDVAGGKKALA			KSIREIDVAGGKKALA		KSIREIDVAGGKKALA				KSIREIDVAGGKKALA	KSIREIDVAGGKKALA	KSIREIDVAGGKKALA	KSIREIDVAGGKKALA			KSIREIDVAGGKKALA		KSIREIDVAGGKKALA				KSIREIDVAGGKKALA
KSIREIDVAGGKKALAIF		KSIREIDVAGGKKALAIF					KSIREIDVAGGKKALAIF				KSIREIDVAGGKKALAIF	KSIREIDVAGGKKALAIF	KSIREIDVAGGKKALAIF	KSIREIDVAGGKKALAIF			KSIREIDVAGGKKALAIF		KSIREIDVAGGKKALAIF
RVRPFKFEDIHPYSVSY	RVRPFKFEDIHPYSVSY	RVRPFKFEDIHPYSVSY				RVRPFKFEDIHPYSVSY				RVRPFKFEDIHPYSVSY	RVRPFKFEDIHPYSVSY	RVRPFKFEDIHPYSVSY		RVRPFKFEDIHPYSVSY			RVRPFKFEDIHPYSVSY		RVRPFKFEDIHPYSVSY
NQDEAIAKGAAF		NQDEAIAKGAAF					NQDEAIAKGAAF			NQDEAIAKGAAF	NQDEAIAKGAAF		NQDEAIAKGAAF		NQDEAIAKGAAF	NQDEAIAKGAAF	NQDEAIAKGAAF	NQDEAIAKGAAF	NQDEAIAKGAAF			NQDEAIAKGAAF
WLYDEGF	WLYDEGF	WLYDEGF					WLYDEGF	WLYDEGF	WLYDEGF		WLYDEGF	WLYDEGF	WLYDEGF	WLYDEGF	WLYDEGF	WLYDEGF	WLYDEGF	WLYDEGF		WLYDEGF		WLYDEGF
YIYTLRGKL	YIYTLRGKL	YIYTLRGKL	YIYTLRGKL	YIYTLRGKL	YIYTLRGKL		YIYTLRGKL				YIYTLRGKL	YIYTLRGKL	YIYTLRGKL	YIYTLRGKL		YIYTLRGKL		YIYTLRGKL	YIYTLRGKL		YIYTLRGKL	YIYTLRGKL
YSWDKQVEDEDHM	YSWDKQVEDEDHM	YSWDKQVEDEDHM			YSWDKQVEDEDHM	YSWDKQVEDEDHM		YSWDKQVEDEDHM		YSWDKQVEDEDHM		YSWDKQVEDEDHM	YSWDKQVEDEDHM		YSWDKQVEDEDHM		YSWDKQVEDEDHM
VQLPEGQDSVPVKLKL	VQLPEGQDSVPVKLKL	VQLPEGQDSVPVKLKL			VQLPEGQDSVPVKLKL		VQLPEGQDSVPVKLKL	VQLPEGQDSVPVKLKL			VQLPEGQDSVPVKLKL	VQLPEGQDSVPVKLKL			VQLPEGQDSVPVKLKL		VQLPEGQDSVPVKLKL		VQLPEGQDSVPVKLKL				VQLPEGQDSVPVKLKL
VEIIGGTTRIPTLKQSISEA		VEIIGGTTRIPTLKQSISEA	VEIIGGTTRIPTLKQSISEA		VEIIGGTTRIPTLKQSISEA		VEIIGGTTRIPTLKQSISEA				VEIIGGTTRIPTLKQSISEA	VEIIGGTTRIPTLKQSISEA							VEIIGGTTRIPTLKQSISEA				VEIIGGTTRIPTLKQSISEA
ERVTEPVTKALAQAKLSA		ERVTEPVTKALAQAKLSA	ERVTEPVTKALAQAKLSA		ERVTEPVTKALAQAKLSA	ERVTEPVTKALAQAKLSA	ERVTEPVTKALAQAKLSA	ERVTEPVTKALAQAKLSA			ERVTEPVTKALAQAKLSA	ERVTEPVTKALAQAKLSA							ERVTEPVTKALAQAKLSA				ERVTEPVTKALAQAKLSA
[truncated: 2,005 more rows]
