# Supplementary material for: Salt-Mediated Organic Solvent Precipitation for Enhanced Recovery of Peptides Generated by Pepsin Digestion
Source: Proteomes. 2021 Nov 3;9(4):44. doi: 10.3390/proteomes9040044 (PMC8628918; doi:10.3390/proteomes9040044)
Supplement: Supplementary file 1 [file proteomes-09-00044-s001.zip › Table S3-S4.xlsx]

## Sheet: Pellet
Table S3: List of protein and peptide ID’s for pepsin digestion of yeast sample, ppt at optimized conditions (100 mM ZnSO4, 97% acetone, room temprature and 5 min incubation), pellet
Protein ID's
Accession	Description	Coverage [%]	# Peptides	# PSMs	# Unique Peptides	# Protein Groups	# AAs	MW [kDa]	calc. pI
P00925	Enolase 2 OS=Saccharomyces cerevisiae (strain ATCC 204508 / S288c) OX=559292 GN=ENO2 PE=1 SV=2	96	122	357	67	1	437	46.9	6
P06169	Pyruvate decarboxylase isozyme 1 OS=Saccharomyces cerevisiae (strain ATCC 204508 / S288c) OX=559292 GN=PDC1 PE=1 SV=7	84	125	263	95	1	563	61.5	6.19
P00560	Phosphoglycerate kinase OS=Saccharomyces cerevisiae (strain ATCC 204508 / S288c) OX=559292 GN=PGK1 PE=1 SV=2	95	80	191	78	1	416	44.7	7.61
P14540	Fructose-bisphosphate aldolase OS=Saccharomyces cerevisiae (strain ATCC 204508 / S288c) OX=559292 GN=FBA1 PE=1 SV=3	87	75	186	75	1	359	39.6	5.78
P00924	Enolase 1 OS=Saccharomyces cerevisiae (strain ATCC 204508 / S288c) OX=559292 GN=ENO1 PE=1 SV=3	68	67	185	12	1	437	46.8	6.62
P02994	Elongation factor 1-alpha OS=Saccharomyces cerevisiae (strain ATCC 204508 / S288c) OX=559292 GN=TEF1 PE=1 SV=1	78	77	180	77	1	458	50	9.04
P00359	Glyceraldehyde-3-phosphate dehydrogenase 3 OS=Saccharomyces cerevisiae (strain ATCC 204508 / S288c) OX=559292 GN=TDH3 PE=1 SV=3	85	68	166	24	1	332	35.7	6.96
P10592	Heat shock protein SSA2 OS=Saccharomyces cerevisiae (strain ATCC 204508 / S288c) OX=559292 GN=SSA2 PE=1 SV=3	69	66	138	15	1	639	69.4	5.06
P00549	Pyruvate kinase 1 OS=Saccharomyces cerevisiae (strain ATCC 204508 / S288c) OX=559292 GN=CDC19 PE=1 SV=2	72	60	117	60	1	500	54.5	7.68
P00358	Glyceraldehyde-3-phosphate dehydrogenase 2 OS=Saccharomyces cerevisiae (strain ATCC 204508 / S288c) OX=559292 GN=TDH2 PE=1 SV=3	85	56	125	13	1	332	35.8	6.96
P10591	Heat shock protein SSA1 OS=Saccharomyces cerevisiae (strain ATCC 204508 / S288c) OX=559292 GN=SSA1 PE=1 SV=4	66	62	125	9	1	642	69.6	5.11
P00950	Phosphoglycerate mutase 1 OS=Saccharomyces cerevisiae (strain ATCC 204508 / S288c) OX=559292 GN=GPM1 PE=1 SV=3	92	40	96	40	1	247	27.6	8.84
P11484	Ribosome-associated molecular chaperone SSB1 OS=Saccharomyces cerevisiae (strain ATCC 204508 / S288c) OX=559292 GN=SSB1 PE=1 SV=3	64	55	103	4	1	613	66.6	5.44
P00330	Alcohol dehydrogenase 1 OS=Saccharomyces cerevisiae (strain ATCC 204508 / S288c) OX=559292 GN=ADH1 PE=1 SV=5	74	43	96	27	1	348	36.8	6.68
P40150	Ribosome-associated molecular chaperone SSB2 OS=Saccharomyces cerevisiae (strain ATCC 204508 / S288c) OX=559292 GN=SSB2 PE=1 SV=2	67	53	94	2	1	613	66.6	5.49
P00942	Triosephosphate isomerase OS=Saccharomyces cerevisiae (strain ATCC 204508 / S288c) OX=559292 GN=TPI1 PE=1 SV=2	89	49	84	49	1	248	26.8	6.01
P32324	Elongation factor 2 OS=Saccharomyces cerevisiae (strain ATCC 204508 / S288c) OX=559292 GN=EFT1 PE=1 SV=1	54	51	88	51	1	842	93.2	6.32
P16521	Elongation factor 3A OS=Saccharomyces cerevisiae (strain ATCC 204508 / S288c) OX=559292 GN=YEF3 PE=1 SV=4	40	44	83	44	1	1044	115.9	6.05
P14832	Peptidyl-prolyl cis-trans isomerase OS=Saccharomyces cerevisiae (strain ATCC 204508 / S288c) OX=559292 GN=CPR1 PE=1 SV=3	94	22	61	17	1	162	17.4	7.44
P38011	Guanine nucleotide-binding protein subunit beta-like protein OS=Saccharomyces cerevisiae (strain ATCC 204508 / S288c) OX=559292 GN=ASC1 PE=1 SV=4	73	39	64	39	1	319	34.8	6.24
P16467	Pyruvate decarboxylase isozyme 2 OS=Saccharomyces cerevisiae (strain ATCC 204508 / S288c) OX=559292 GN=PDC5 PE=1 SV=4	33	37	74	6	1	563	61.9	6.43
P10664	60S ribosomal protein L4-A OS=Saccharomyces cerevisiae (strain ATCC 204508 / S288c) OX=559292 GN=RPL4A PE=1 SV=4	64	25	50	25	1	362	39.1	10.64
A7A0V3	40S ribosomal protein S0-B OS=Saccharomyces cerevisiae (strain YJM789) OX=307796 GN=RPS0B PE=3 SV=1	62	24	49	3	1	252	27.9	4.75
A6ZUM5	40S ribosomal protein S0-A OS=Saccharomyces cerevisiae (strain YJM789) OX=307796 GN=RPS0A PE=3 SV=1	70	24	48	3	1	252	28	4.72
P60009	Actin OS=Candida glabrata (strain ATCC 2001 / CBS 138 / JCM 3761 / NBRC 0622 / NRRL Y-65) OX=284593 GN=ACT1 PE=3 SV=1	45	20	40	20	1	375	41.7	5.68
P05317	60S acidic ribosomal protein P0 OS=Saccharomyces cerevisiae (strain ATCC 204508 / S288c) OX=559292 GN=RPP0 PE=1 SV=2	59	21	43	21	1	312	33.7	4.83
P05740	60S ribosomal protein L17-A OS=Saccharomyces cerevisiae (strain ATCC 204508 / S288c) OX=559292 GN=RPL17A PE=1 SV=4	32	5	29	5	1	184	20.5	10.92
P12709	Glucose-6-phosphate isomerase OS=Saccharomyces cerevisiae (strain ATCC 204508 / S288c) OX=559292 GN=PGI1 PE=1 SV=3	48	28	40	28	1	554	61.3	6.46
P00331	Alcohol dehydrogenase 2 OS=Saccharomyces cerevisiae (strain ATCC 204508 / S288c) OX=559292 GN=ADH2 PE=1 SV=3	37	18	37	2	1	348	36.7	6.74
P32471	Elongation factor 1-beta OS=Saccharomyces cerevisiae (strain ATCC 204508 / S288c) OX=559292 GN=EFB1 PE=1 SV=4	67	18	35	18	1	206	22.6	4.45
P15108	ATP-dependent molecular chaperone HSC82 OS=Saccharomyces cerevisiae (strain ATCC 204508 / S288c) OX=559292 GN=HSC82 PE=1 SV=4	33	25	39	24	1	705	80.9	4.83
P00360	Glyceraldehyde-3-phosphate dehydrogenase 1 OS=Saccharomyces cerevisiae (strain ATCC 204508 / S288c) OX=559292 GN=TDH1 PE=1 SV=3	44	22	45	2	1	332	35.7	8.28
P37291	Serine hydroxymethyltransferase, cytosolic OS=Saccharomyces cerevisiae (strain ATCC 204508 / S288c) OX=559292 GN=SHM2 PE=1 SV=2	43	19	32	18	1	469	52.2	7.43
P36008	Elongation factor 1-gamma 2 OS=Saccharomyces cerevisiae (strain ATCC 204508 / S288c) OX=559292 GN=TEF4 PE=1 SV=1	30	14	29	14	1	412	46.5	7.87
P04456	60S ribosomal protein L25 OS=Saccharomyces cerevisiae (strain ATCC 204508 / S288c) OX=559292 GN=RPL25 PE=1 SV=4	55	19	31	19	1	142	15.7	10.11
P00817	Inorganic pyrophosphatase OS=Saccharomyces cerevisiae (strain ATCC 204508 / S288c) OX=559292 GN=IPP1 PE=1 SV=4	72	16	25	16	1	287	32.3	5.58
P25443	40S ribosomal protein S2 OS=Saccharomyces cerevisiae (strain ATCC 204508 / S288c) OX=559292 GN=RPS2 PE=1 SV=3	54	14	28	14	1	254	27.4	10.43
P0CX38	40S ribosomal protein S6-B OS=Saccharomyces cerevisiae (strain ATCC 204508 / S288c) OX=559292 GN=RPS6B PE=1 SV=1	57	9	22	9	1	236	27	10.45
P0CH09	Ubiquitin-60S ribosomal protein L40 OS=Saccharomyces cerevisiae (strain ATCC 204508 / S288c) OX=559292 GN=RPL40B PE=1 SV=1	64	13	24	1	1	128	14.5	9.83
P05759	Ubiquitin-40S ribosomal protein S31 OS=Saccharomyces cerevisiae (strain ATCC 204508 / S288c) OX=559292 GN=RPS31 PE=1 SV=3	67	13	23	1	1	152	17.2	9.86
P23254	Transketolase 1 OS=Saccharomyces cerevisiae (strain ATCC 204508 / S288c) OX=559292 GN=TKL1 PE=1 SV=4	45	21	26	20	1	680	73.8	7.01
P39954	Adenosylhomocysteinase OS=Saccharomyces cerevisiae (strain ATCC 204508 / S288c) OX=559292 GN=SAH1 PE=1 SV=1	41	16	20	16	1	449	49.1	6.24
P19882	Heat shock protein 60, mitochondrial OS=Saccharomyces cerevisiae (strain ATCC 204508 / S288c) OX=559292 GN=HSP60 PE=1 SV=1	36	14	22	14	1	572	60.7	5.31
P04807	Hexokinase-2 OS=Saccharomyces cerevisiae (strain ATCC 204508 / S288c) OX=559292 GN=HXK2 PE=1 SV=4	35	18	26	15	1	486	53.9	5.3
P26786	40S ribosomal protein S7-A OS=Saccharomyces cerevisiae (strain ATCC 204508 / S288c) OX=559292 GN=RPS7A PE=1 SV=4	57	13	22	8	1	190	21.6	9.83
P32589	Heat shock protein homolog SSE1 OS=Saccharomyces cerevisiae (strain ATCC 204508 / S288c) OX=559292 GN=SSE1 PE=1 SV=4	27	14	24	11	1	693	77.3	5.22
P14120	60S ribosomal protein L30 OS=Saccharomyces cerevisiae (strain ATCC 204508 / S288c) OX=559292 GN=RPL30 PE=1 SV=3	88	10	19	10	1	105	11.4	9.8
P07149	Fatty acid synthase subunit beta OS=Saccharomyces cerevisiae (strain ATCC 204508 / S288c) OX=559292 GN=FAS1 PE=1 SV=2	11	17	22	17	1	2051	228.5	5.92
P29311	Protein BMH1 OS=Saccharomyces cerevisiae (strain ATCC 204508 / S288c) OX=559292 GN=BMH1 PE=1 SV=4	59	12	20	2	1	267	30.1	4.88
P09435	Heat shock protein SSA3 OS=Saccharomyces cerevisiae (strain ATCC 204508 / S288c) OX=559292 GN=SSA3 PE=1 SV=3	13	18	30	2	1	649	70.5	5.17
P0CX41	60S ribosomal protein L23-A OS=Saccharomyces cerevisiae (strain ATCC 204508 / S288c) OX=559292 GN=RPL23A PE=1 SV=1	35	8	19	8	1	137	14.5	10.33
P0CS91	Heat shock protein SSC1, mitochondrial OS=Saccharomyces cerevisiae OX=4932 GN=SSC1 PE=1 SV=1	35	21	24	17	1	655	70.8	5.53
Q01855	40S ribosomal protein S15 OS=Saccharomyces cerevisiae (strain ATCC 204508 / S288c) OX=559292 GN=RPS15 PE=1 SV=1	52	12	20	12	1	142	16	10.7
P0CX31	40S ribosomal protein S24-A OS=Saccharomyces cerevisiae (strain ATCC 204508 / S288c) OX=559292 GN=RPS24A PE=1 SV=1	53	9	19	9	1	135	15.3	10.51
P34730	Protein BMH2 OS=Saccharomyces cerevisiae (strain ATCC 204508 / S288c) OX=559292 GN=BMH2 PE=1 SV=3	44	11	19	1	1	273	31	4.88
P02407	40S ribosomal protein S17-A OS=Saccharomyces cerevisiae (strain ATCC 204508 / S288c) OX=559292 GN=RPS17A PE=1 SV=1	63	11	20	11	1	136	15.8	10.51
P32449	Phospho-2-dehydro-3-deoxyheptonate aldolase, tyrosine-inhibited OS=Saccharomyces cerevisiae (strain ATCC 204508 / S288c) OX=559292 GN=ARO4 PE=1 SV=2	37	9	18	9	1	370	39.7	6.95
P33331	Nuclear transport factor 2 OS=Saccharomyces cerevisiae (strain ATCC 204508 / S288c) OX=559292 GN=NTF2 PE=1 SV=2	57	10	18	10	1	125	14.4	4.7
P0CX46	60S ribosomal protein L2-B OS=Saccharomyces cerevisiae (strain ATCC 204508 / S288c) OX=559292 GN=RPL2B PE=1 SV=1	29	12	17	12	1	254	27.4	11.11
P04806	Hexokinase-1 OS=Saccharomyces cerevisiae (strain ATCC 204508 / S288c) OX=559292 GN=HXK1 PE=1 SV=2	23	14	20	11	1	485	53.7	5.45
P05750	40S ribosomal protein S3 OS=Saccharomyces cerevisiae (strain ATCC 204508 / S288c) OX=559292 GN=RPS3 PE=1 SV=5	52	13	17	13	1	240	26.5	9.41
P26785	60S ribosomal protein L16-B OS=Saccharomyces cerevisiae (strain ATCC 204508 / S288c) OX=559292 GN=RPL16B PE=1 SV=3	62	9	15	9	1	198	22.2	10.55
A6ZYI0	Adenylate kinase OS=Saccharomyces cerevisiae (strain YJM789) OX=307796 GN=ADK1 PE=3 SV=1	47	12	16	12	1	222	24.2	6.7
P39516	40S ribosomal protein S14-B OS=Saccharomyces cerevisiae (strain ATCC 204508 / S288c) OX=559292 GN=RPS14B PE=1 SV=2	59	8	14	8	1	138	14.6	10.54
P16862	ATP-dependent 6-phosphofructokinase subunit beta OS=Saccharomyces cerevisiae (strain ATCC 204508 / S288c) OX=559292 GN=PFK2 PE=1 SV=4	15	11	17	11	1	959	104.6	6.67
P35691	Translationally-controlled tumor protein homolog OS=Saccharomyces cerevisiae (strain ATCC 204508 / S288c) OX=559292 GN=TMA19 PE=1 SV=1	50	11	17	11	1	167	18.7	4.56
P0CX24	60S ribosomal protein L20-B OS=Saccharomyces cerevisiae (strain ATCC 204508 / S288c) OX=559292 GN=RPL20B PE=1 SV=1	71	10	16	10	1	172	20.4	10.3
P41940	Mannose-1-phosphate guanyltransferase OS=Saccharomyces cerevisiae (strain ATCC 204508 / S288c) OX=559292 GN=PSA1 PE=1 SV=2	25	10	15	10	1	361	39.5	6.34
P05694	5-methyltetrahydropteroyltriglutamate--homocysteine methyltransferase OS=Saccharomyces cerevisiae (strain ATCC 204508 / S288c) OX=559292 GN=MET6 PE=1 SV=4	22	14	17	14	1	767	85.8	6.47
P06168	Ketol-acid reductoisomerase, mitochondrial OS=Saccharomyces cerevisiae (strain ATCC 204508 / S288c) OX=559292 GN=ILV5 PE=1 SV=1	27	10	15	10	1	395	44.3	9.04
P46784	40S ribosomal protein S10-B OS=Saccharomyces cerevisiae (strain ATCC 204508 / S288c) OX=559292 GN=RPS10B PE=1 SV=1	53	6	15	6	1	105	12.7	9.07
P38754	60S ribosomal protein L14-B OS=Saccharomyces cerevisiae (strain ATCC 204508 / S288c) OX=559292 GN=RPL14B PE=1 SV=1	55	6	16	6	1	138	15.1	10.93
P0CX40	40S ribosomal protein S8-B OS=Saccharomyces cerevisiae (strain ATCC 204508 / S288c) OX=559292 GN=RPS8B PE=1 SV=1	44	10	16	10	1	200	22.5	10.67
P02406	60S ribosomal protein L28 OS=Saccharomyces cerevisiae (strain ATCC 204508 / S288c) OX=559292 GN=RPL28 PE=1 SV=3	58	7	13	7	1	149	16.7	10.62
P05739	60S ribosomal protein L6-B OS=Saccharomyces cerevisiae (strain ATCC 204508 / S288c) OX=559292 GN=RPL6B PE=1 SV=4	39	8	15	7	1	176	20	10.08
P31373	Cystathionine gamma-lyase OS=Saccharomyces cerevisiae (strain ATCC 204508 / S288c) OX=559292 GN=CYS3 PE=1 SV=2	29	8	14	8	1	394	42.5	6.54
P0CX49	60S ribosomal protein L18-A OS=Saccharomyces cerevisiae (strain ATCC 204508 / S288c) OX=559292 GN=RPL18A PE=1 SV=1	35	11	14	11	1	186	20.6	11.71
P0CX48	40S ribosomal protein S11-B OS=Saccharomyces cerevisiae (strain ATCC 204508 / S288c) OX=559292 GN=RPS11B PE=1 SV=1	40	5	12	5	1	156	17.7	10.78
P26783	40S ribosomal protein S5 OS=Saccharomyces cerevisiae (strain ATCC 204508 / S288c) OX=559292 GN=RPS5 PE=1 SV=3	47	11	16	11	1	225	25	8.59
P34760	Peroxiredoxin TSA1 OS=Saccharomyces cerevisiae (strain ATCC 204508 / S288c) OX=559292 GN=TSA1 PE=1 SV=3	65	10	16	10	1	196	21.6	5.14
P48164	40S ribosomal protein S7-B OS=Saccharomyces cerevisiae (strain ATCC 204508 / S288c) OX=559292 GN=RPS7B PE=1 SV=1	46	9	13	4	1	190	21.6	9.92
P38972	Phosphoribosylformylglycinamidine synthase OS=Saccharomyces cerevisiae (strain ATCC 204508 / S288c) OX=559292 GN=ADE6 PE=1 SV=2	14	16	17	16	1	1358	148.8	5.27
P0C0V8	40S ribosomal protein S21-A OS=Saccharomyces cerevisiae (strain ATCC 204508 / S288c) OX=559292 GN=RPS21A PE=1 SV=1	49	7	10	7	1	87	9.7	6.06
P38009	Bifunctional purine biosynthesis protein ADE17 OS=Saccharomyces cerevisiae (strain ATCC 204508 / S288c) OX=559292 GN=ADE17 PE=1 SV=2	22	9	12	7	1	592	65.2	6.55
Q03558	NADPH dehydrogenase 2 OS=Saccharomyces cerevisiae (strain ATCC 204508 / S288c) OX=559292 GN=OYE2 PE=1 SV=3	38	11	12	11	1	400	45	6.57
P22217	Thioredoxin-1 OS=Saccharomyces cerevisiae (strain ATCC 204508 / S288c) OX=559292 GN=TRX1 PE=1 SV=3	47	4	8	4	1	103	11.2	4.93
P0C2H8	60S ribosomal protein L31-A OS=Saccharomyces cerevisiae (strain ATCC 204508 / S288c) OX=559292 GN=RPL31A PE=1 SV=1	71	11	14	11	1	113	12.9	9.99
P0C0T4	40S ribosomal protein S25-B OS=Saccharomyces cerevisiae (strain ATCC 204508 / S288c) OX=559292 GN=RPS25B PE=1 SV=1	28	4	10	4	1	108	12	10.32
P38061	60S ribosomal protein L32 OS=Saccharomyces cerevisiae (strain ATCC 204508 / S288c) OX=559292 GN=RPL32 PE=1 SV=1	27	4	9	4	1	130	14.8	11.17
P13663	Aspartate-semialdehyde dehydrogenase OS=Saccharomyces cerevisiae (strain ATCC 204508 / S288c) OX=559292 GN=HOM2 PE=1 SV=1	23	7	11	7	1	365	39.5	6.73
P0CX53	60S ribosomal protein L12-A OS=Saccharomyces cerevisiae (strain ATCC 204508 / S288c) OX=559292 GN=RPL12A PE=1 SV=1	29	3	7	3	1	165	17.8	9.41
P29453	60S ribosomal protein L8-B OS=Saccharomyces cerevisiae (strain ATCC 204508 / S288c) OX=559292 GN=RPL8B PE=1 SV=3	56	11	15	3	1	256	28.1	10.02
A6ZQJ1	ATP-dependent RNA helicase eIF4A OS=Saccharomyces cerevisiae (strain YJM789) OX=307796 GN=TIF1 PE=3 SV=1	13	10	13	10	1	395	44.7	5.12
P0CX30	40S ribosomal protein S23-B OS=Saccharomyces cerevisiae (strain ATCC 204508 / S288c) OX=559292 GN=RPS23B PE=1 SV=1	41	7	11	7	1	145	16	10.73
P10622	60S acidic ribosomal protein P1-beta OS=Saccharomyces cerevisiae (strain ATCC 204508 / S288c) OX=559292 GN=RPP1B PE=1 SV=3	70	8	10	7	1	106	10.7	4.01
P25719	Peptidyl-prolyl cis-trans isomerase C, mitochondrial OS=Saccharomyces cerevisiae (strain ATCC 204508 / S288c) OX=559292 GN=CPR3 PE=1 SV=1	60	8	11	4	1	182	19.9	8.7
P0C0W1	40S ribosomal protein S22-A OS=Saccharomyces cerevisiae (strain ATCC 204508 / S288c) OX=559292 GN=RPS22A PE=1 SV=2	48	5	11	5	1	130	14.6	9.94
P17076	60S ribosomal protein L8-A OS=Saccharomyces cerevisiae (strain ATCC 204508 / S288c) OX=559292 GN=RPL8A PE=1 SV=4	43	10	13	2	1	256	28.1	10.04
P0CX35	40S ribosomal protein S4-A OS=Saccharomyces cerevisiae (strain ATCC 204508 / S288c) OX=559292 GN=RPS4A PE=1 SV=1	41	10	11	10	1	261	29.4	10.08
O13516	40S ribosomal protein S9-A OS=Saccharomyces cerevisiae (strain ATCC 204508 / S288c) OX=559292 GN=RPS9A PE=1 SV=3	39	5	10	5	1	197	22.4	9.98
P14126	60S ribosomal protein L3 OS=Saccharomyces cerevisiae (strain ATCC 204508 / S288c) OX=559292 GN=RPL3 PE=1 SV=4	29	9	10	9	1	387	43.7	10.29
P50094	Inosine-5'-monophosphate dehydrogenase 4 OS=Saccharomyces cerevisiae (strain ATCC 204508 / S288c) OX=559292 GN=IMD4 PE=1 SV=1	22	8	11	4	1	524	56.4	8.16
P0CX52	40S ribosomal protein S16-B OS=Saccharomyces cerevisiae (strain ATCC 204508 / S288c) OX=559292 GN=RPS16B PE=1 SV=1	41	8	12	8	1	143	15.8	10.26
P19097	Fatty acid synthase subunit alpha OS=Saccharomyces cerevisiae (strain ATCC 204508 / S288c) OX=559292 GN=FAS2 PE=1 SV=2	7	10	11	10	1	1887	206.8	5.44
P23301	Eukaryotic translation initiation factor 5A-1 OS=Saccharomyces cerevisiae (strain ATCC 204508 / S288c) OX=559292 GN=HYP2 PE=1 SV=3	38	8	11	8	1	157	17.1	4.96
P24000	60S ribosomal protein L24-B OS=Saccharomyces cerevisiae (strain ATCC 204508 / S288c) OX=559292 GN=RPL24B PE=1 SV=1	25	3	10	1	1	155	17.5	11.37
P38788	Ribosome-associated complex subunit SSZ1 OS=Saccharomyces cerevisiae (strain ATCC 204508 / S288c) OX=559292 GN=SSZ1 PE=1 SV=2	25	8	10	8	1	538	58.2	5.05
P07274	Profilin OS=Saccharomyces cerevisiae (strain ATCC 204508 / S288c) OX=559292 GN=PFY1 PE=1 SV=2	62	5	9	5	1	126	13.7	5.8
P38720	6-phosphogluconate dehydrogenase, decarboxylating 1 OS=Saccharomyces cerevisiae (strain ATCC 204508 / S288c) OX=559292 GN=GND1 PE=1 SV=1	22	9	13	9	1	489	53.5	6.64
P0CX43	60S ribosomal protein L1-A OS=Saccharomyces cerevisiae (strain ATCC 204508 / S288c) OX=559292 GN=RPL1A PE=1 SV=1	20	6	10	6	1	217	24.5	9.72
P23248	40S ribosomal protein S1-B OS=Saccharomyces cerevisiae (strain ATCC 204508 / S288c) OX=559292 GN=RPS1B PE=1 SV=3	33	6	9	4	1	255	28.8	10.02
P04147	Polyadenylate-binding protein, cytoplasmic and nuclear OS=Saccharomyces cerevisiae (strain ATCC 204508 / S288c) OX=559292 GN=PAB1 PE=1 SV=4	20	8	12	8	1	577	64.3	5.97
P05743	60S ribosomal protein L26-A OS=Saccharomyces cerevisiae (strain ATCC 204508 / S288c) OX=559292 GN=RPL26A PE=1 SV=3	57	5	9	5	1	127	14.2	10.58
P04449	60S ribosomal protein L24-A OS=Saccharomyces cerevisiae (strain ATCC 204508 / S288c) OX=559292 GN=RPL24A PE=1 SV=1	25	3	9	1	1	155	17.6	11.28
P50095	Inosine-5'-monophosphate dehydrogenase 3 OS=Saccharomyces cerevisiae (strain ATCC 204508 / S288c) OX=559292 GN=IMD3 PE=1 SV=1	19	8	10	4	1	523	56.5	7.4
Q02326	60S ribosomal protein L6-A OS=Saccharomyces cerevisiae (strain ATCC 204508 / S288c) OX=559292 GN=RPL6A PE=1 SV=2	18	4	11	3	1	176	19.9	10.1
P26321	60S ribosomal protein L5 OS=Saccharomyces cerevisiae (strain ATCC 204508 / S288c) OX=559292 GN=RPL5 PE=1 SV=4	34	10	11	10	1	297	33.7	6.83
P31116	Homoserine dehydrogenase OS=Saccharomyces cerevisiae (strain ATCC 204508 / S288c) OX=559292 GN=HOM6 PE=1 SV=1	33	8	10	8	1	359	38.5	7.44
P00445	Superoxide dismutase [Cu-Zn] OS=Saccharomyces cerevisiae (strain ATCC 204508 / S288c) OX=559292 GN=SOD1 PE=1 SV=2	59	6	9	6	1	154	15.8	6
P48589	40S ribosomal protein S12 OS=Saccharomyces cerevisiae (strain ATCC 204508 / S288c) OX=559292 GN=RPS12 PE=1 SV=1	57	5	10	5	1	143	15.5	4.73
Q02753	60S ribosomal protein L21-A OS=Saccharomyces cerevisiae (strain ATCC 204508 / S288c) OX=559292 GN=RPL21A PE=1 SV=1	62	7	8	7	1	160	18.2	10.39
P07244	Bifunctional purine biosynthetic protein ADE5,7 OS=Saccharomyces cerevisiae (strain ATCC 204508 / S288c) OX=559292 GN=ADE5,7 PE=1 SV=1	16	7	9	7	1	802	86	5.27
P06106	Homocysteine/cysteine synthase OS=Saccharomyces cerevisiae (strain ATCC 204508 / S288c) OX=559292 GN=MET17 PE=1 SV=3	21	6	9	6	1	444	48.6	6.43
P05737	60S ribosomal protein L7-A OS=Saccharomyces cerevisiae (strain ATCC 204508 / S288c) OX=559292 GN=RPL7A PE=1 SV=3	24	5	8	5	1	244	27.6	10.15
P40069	Importin subunit beta-4 OS=Saccharomyces cerevisiae (strain ATCC 204508 / S288c) OX=559292 GN=KAP123 PE=1 SV=1	10	8	10	8	1	1113	122.5	4.63
P15731	Ubiquitin-conjugating enzyme E2 4 OS=Saccharomyces cerevisiae (strain ATCC 204508 / S288c) OX=559292 GN=UBC4 PE=1 SV=1	66	6	9	6	1	148	16.4	6.52
P41056	60S ribosomal protein L33-B OS=Saccharomyces cerevisiae (strain ATCC 204508 / S288c) OX=559292 GN=RPL33B PE=1 SV=2	60	4	7	4	1	107	12.2	11.08
P15705	Heat shock protein STI1 OS=Saccharomyces cerevisiae (strain ATCC 204508 / S288c) OX=559292 GN=STI1 PE=1 SV=1	23	8	9	8	1	589	66.2	5.59
P40212	60S ribosomal protein L13-B OS=Saccharomyces cerevisiae (strain ATCC 204508 / S288c) OX=559292 GN=RPL13B PE=1 SV=1	34	6	10	6	1	199	22.5	11.08
P43616	Cys-Gly metallodipeptidase DUG1 OS=Saccharomyces cerevisiae (strain ATCC 204508 / S288c) OX=559292 GN=DUG1 PE=1 SV=1	16	6	7	6	1	481	52.8	5.67
P00815	Histidine biosynthesis trifunctional protein OS=Saccharomyces cerevisiae (strain ATCC 204508 / S288c) OX=559292 GN=HIS4 PE=1 SV=3	12	6	8	6	1	799	87.7	5.29
Q3E841	Uncharacterized protein YNR034W-A OS=Saccharomyces cerevisiae (strain ATCC 204508 / S288c) OX=559292 GN=YNR034W-A PE=1 SV=1	37	3	9	3	1	98	10.8	8.97
P51401	60S ribosomal protein L9-B OS=Saccharomyces cerevisiae (strain ATCC 204508 / S288c) OX=559292 GN=RPL9B PE=1 SV=1	52	9	9	3	1	191	21.6	9.66
P41058	40S ribosomal protein S29-B OS=Saccharomyces cerevisiae (strain ATCC 204508 / S288c) OX=559292 GN=RPS29B PE=1 SV=3	43	2	6	2	1	56	6.7	10.01
P0CX55	40S ribosomal protein S18-A OS=Saccharomyces cerevisiae (strain ATCC 204508 / S288c) OX=559292 GN=RPS18A PE=1 SV=1	39	4	7	4	1	146	17	10.27
P16120	Threonine synthase OS=Saccharomyces cerevisiae (strain ATCC 204508 / S288c) OX=559292 GN=THR4 PE=1 SV=1	18	6	9	6	1	514	57.4	5.64
A6ZTT5	Alcohol dehydrogenase 4 OS=Saccharomyces cerevisiae (strain YJM789) OX=307796 GN=ADH4 PE=3 SV=2	17	7	9	7	1	382	41.1	6.28
P38701	40S ribosomal protein S20 OS=Saccharomyces cerevisiae (strain ATCC 204508 / S288c) OX=559292 GN=RPS20 PE=1 SV=3	22	5	8	5	1	121	13.9	9.52
P47143	Adenosine kinase OS=Saccharomyces cerevisiae (strain ATCC 204508 / S288c) OX=559292 GN=ADO1 PE=1 SV=1	24	6	7	6	1	340	36.4	5.16
P16861	ATP-dependent 6-phosphofructokinase subunit alpha OS=Saccharomyces cerevisiae (strain ATCC 204508 / S288c) OX=559292 GN=PFK1 PE=1 SV=1	9	7	8	7	1	987	107.9	6.39
P05756	40S ribosomal protein S13 OS=Saccharomyces cerevisiae (strain ATCC 204508 / S288c) OX=559292 GN=RPS13 PE=1 SV=3	51	4	5	4	1	151	17	10.43
P07280	40S ribosomal protein S19-A OS=Saccharomyces cerevisiae (strain ATCC 204508 / S288c) OX=559292 GN=RPS19A PE=1 SV=2	26	3	7	1	1	144	15.9	9.61
P07281	40S ribosomal protein S19-B OS=Saccharomyces cerevisiae (strain ATCC 204508 / S288c) OX=559292 GN=RPS19B PE=1 SV=2	26	3	7	1	1	144	15.9	9.61
P31787	Acyl-CoA-binding protein OS=Saccharomyces cerevisiae (strain ATCC 204508 / S288c) OX=559292 GN=ACB1 PE=1 SV=3	43	2	6	2	1	87	10.1	4.92
Q12363	Transcriptional modulator WTM1 OS=Saccharomyces cerevisiae (strain ATCC 204508 / S288c) OX=559292 GN=WTM1 PE=1 SV=1	15	6	8	6	1	437	48.4	5.36
P53090	Aromatic/aminoadipate aminotransferase 1 OS=Saccharomyces cerevisiae (strain ATCC 204508 / S288c) OX=559292 GN=ARO8 PE=1 SV=1	12	4	6	4	1	500	56.1	6.01
P02293	Histone H2B.1 OS=Saccharomyces cerevisiae (strain ATCC 204508 / S288c) OX=559292 GN=HTB1 PE=1 SV=2	34	4	7	4	1	131	14.2	10.1
P02400	60S acidic ribosomal protein P2-beta OS=Saccharomyces cerevisiae (strain ATCC 204508 / S288c) OX=559292 GN=RPP2B PE=1 SV=2	69	7	7	7	1	110	11	4.15
P04801	Threonine--tRNA ligase, cytoplasmic OS=Saccharomyces cerevisiae (strain ATCC 204508 / S288c) OX=559292 GN=THS1 PE=1 SV=2	9	6	7	6	1	734	84.5	7.03
P35997	40S ribosomal protein S27-A OS=Saccharomyces cerevisiae (strain ATCC 204508 / S288c) OX=559292 GN=RPS27A PE=1 SV=1	56	4	6	4	1	82	8.9	9.14
P16140	V-type proton ATPase subunit B OS=Saccharomyces cerevisiae (strain ATCC 204508 / S288c) OX=559292 GN=VMA2 PE=1 SV=2	15	5	6	5	1	517	57.7	5.07
P25373	Glutaredoxin-1 OS=Saccharomyces cerevisiae (strain ATCC 204508 / S288c) OX=559292 GN=GRX1 PE=1 SV=1	34	5	8	5	1	110	12.4	5.06
P0CX26	60S ribosomal protein L43-B OS=Saccharomyces cerevisiae (strain ATCC 204508 / S288c) OX=559292 GN=RPL43B PE=1 SV=1	45	3	5	3	1	92	10.1	10.42
P31539	Heat shock protein 104 OS=Saccharomyces cerevisiae (strain ATCC 204508 / S288c) OX=559292 GN=HSP104 PE=1 SV=2	10	5	6	5	1	908	102	5.45
P05738	60S ribosomal protein L9-A OS=Saccharomyces cerevisiae (strain ATCC 204508 / S288c) OX=559292 GN=RPL9A PE=1 SV=2	39	7	7	1	1	191	21.6	9.73
Q02642	Nascent polypeptide-associated complex subunit beta-1 OS=Saccharomyces cerevisiae (strain ATCC 204508 / S288c) OX=559292 GN=EGD1 PE=1 SV=2	27	3	5	3	1	157	17	6.55
P05318	60S acidic ribosomal protein P1-alpha OS=Saccharomyces cerevisiae (strain ATCC 204508 / S288c) OX=559292 GN=RPP1A PE=1 SV=4	41	2	5	2	1	106	10.9	3.88
P17709	Glucokinase-1 OS=Saccharomyces cerevisiae (strain ATCC 204508 / S288c) OX=559292 GN=GLK1 PE=1 SV=1	12	7	7	5	1	500	55.3	6.19
P22803	Thioredoxin-2 OS=Saccharomyces cerevisiae (strain ATCC 204508 / S288c) OX=559292 GN=TRX2 PE=1 SV=3	49	3	5	3	1	104	11.2	4.93
P05319	60S acidic ribosomal protein P2-alpha OS=Saccharomyces cerevisiae (strain ATCC 204508 / S288c) OX=559292 GN=RPP2A PE=1 SV=1	55	5	6	5	1	106	10.7	4.04
P00931	Tryptophan synthase OS=Saccharomyces cerevisiae (strain ATCC 204508 / S288c) OX=559292 GN=TRP5 PE=1 SV=1	9	4	6	4	1	707	76.6	6.51
P19414	Aconitate hydratase, mitochondrial OS=Saccharomyces cerevisiae (strain ATCC 204508 / S288c) OX=559292 GN=ACO1 PE=1 SV=2	10	6	7	6	1	778	85.3	8.07
P52910	Acetyl-coenzyme A synthetase 2 OS=Saccharomyces cerevisiae (strain ATCC 204508 / S288c) OX=559292 GN=ACS2 PE=1 SV=1	8	4	6	4	1	683	75.4	6.68
P40185	Protein MMF1, mitochondrial OS=Saccharomyces cerevisiae (strain ATCC 204508 / S288c) OX=559292 GN=MMF1 PE=1 SV=1	28	4	5	4	1	145	15.9	9.28
Q12074	Spermidine synthase OS=Saccharomyces cerevisiae (strain ATCC 204508 / S288c) OX=559292 GN=SPE3 PE=3 SV=1	18	4	5	4	1	293	33.3	5.53
P07262	NADP-specific glutamate dehydrogenase 1 OS=Saccharomyces cerevisiae (strain ATCC 204508 / S288c) OX=559292 GN=GDH1 PE=1 SV=2	10	3	4	3	1	454	49.5	5.69
P41805	60S ribosomal protein L10 OS=Saccharomyces cerevisiae (strain ATCC 204508 / S288c) OX=559292 GN=RPL10 PE=1 SV=1	8	4	7	4	1	221	25.3	10.02
P39676	Flavohemoprotein OS=Saccharomyces cerevisiae (strain ATCC 204508 / S288c) OX=559292 GN=YHB1 PE=1 SV=2	4	2	5	2	1	399	44.6	6.28
P38013	Peroxiredoxin AHP1 OS=Saccharomyces cerevisiae (strain ATCC 204508 / S288c) OX=559292 GN=AHP1 PE=1 SV=4	38	6	7	6	1	176	19.1	5.16
P07265	Alpha-glucosidase MAL62 OS=Saccharomyces cerevisiae OX=4932 GN=MAL62 PE=1 SV=1	8	4	6	4	1	584	68.1	5.81
A7A1W1	40S ribosomal protein S1-A OS=Saccharomyces cerevisiae (strain YJM789) OX=307796 GN=RPS1A PE=3 SV=1	16	3	4	1	1	255	28.7	9.99
P54115	Magnesium-activated aldehyde dehydrogenase, cytosolic OS=Saccharomyces cerevisiae (strain ATCC 204508 / S288c) OX=559292 GN=ALD6 PE=1 SV=4	8	4	5	4	1	500	54.4	5.44
P49089	Asparagine synthetase [glutamine-hydrolyzing] 1 OS=Saccharomyces cerevisiae (strain ATCC 204508 / S288c) OX=559292 GN=ASN1 PE=1 SV=2	9	4	5	2	1	572	64.4	6.11
P19358	S-adenosylmethionine synthase 2 OS=Saccharomyces cerevisiae (strain ATCC 204508 / S288c) OX=559292 GN=SAM2 PE=1 SV=3	17	5	5	5	1	384	42.2	5.38
P41277	Glycerol-1-phosphate phosphohydrolase 1 OS=Saccharomyces cerevisiae (strain ATCC 204508 / S288c) OX=559292 GN=GPP1 PE=1 SV=3	27	5	5	5	1	250	27.9	5.55
P46672	tRNA-aminoacylation cofactor ARC1 OS=Saccharomyces cerevisiae (strain ATCC 204508 / S288c) OX=559292 GN=ARC1 PE=1 SV=2	11	3	4	3	1	376	42.1	7.88
P15624	Phenylalanine--tRNA ligase beta subunit OS=Saccharomyces cerevisiae (strain ATCC 204508 / S288c) OX=559292 GN=FRS1 PE=1 SV=3	8	5	5	5	1	595	67.3	5.78
P07259	Protein URA2 OS=Saccharomyces cerevisiae (strain ATCC 204508 / S288c) OX=559292 GN=URA2 PE=1 SV=5	2	3	5	3	1	2214	244.9	5.83
A6ZRM0	Adenylosuccinate synthetase OS=Saccharomyces cerevisiae (strain YJM789) OX=307796 GN=ADE12 PE=3 SV=1	8	4	5	4	1	433	48.2	8.35
P49167	60S ribosomal protein L38 OS=Saccharomyces cerevisiae (strain ATCC 204508 / S288c) OX=559292 GN=RPL38 PE=1 SV=1	47	2	4	2	1	78	8.8	10.93
P53184	Nicotinamidase OS=Saccharomyces cerevisiae (strain ATCC 204508 / S288c) OX=559292 GN=PNC1 PE=1 SV=1	27	4	5	3	1	216	25	6.27
Q12305	Thiosulfate:glutathione sulfurtransferase OS=Saccharomyces cerevisiae (strain ATCC 204508 / S288c) OX=559292 GN=RDL1 PE=1 SV=1	15	1	3	1	1	139	15.4	6.38
P46655	Glutamate--tRNA ligase, cytoplasmic OS=Saccharomyces cerevisiae (strain ATCC 204508 / S288c) OX=559292 GN=GUS1 PE=1 SV=3	6	3	4	3	1	708	80.8	7.53
P29509	Thioredoxin reductase 1 OS=Saccharomyces cerevisiae (strain ATCC 204508 / S288c) OX=559292 GN=TRR1 PE=1 SV=3	13	3	4	3	1	319	34.2	5.94
P32582	Cystathionine beta-synthase OS=Saccharomyces cerevisiae (strain ATCC 204508 / S288c) OX=559292 GN=CYS4 PE=1 SV=1	10	5	5	5	1	507	56	6.7
P53691	Peptidyl-prolyl cis-trans isomerase CPR6 OS=Saccharomyces cerevisiae (strain ATCC 204508 / S288c) OX=559292 GN=CPR6 PE=1 SV=1	16	3	4	2	1	371	42	6.16
C8ZDR4	Protein HRI1 OS=Saccharomyces cerevisiae (strain Lalvin EC1118 / Prise de mousse) OX=643680 GN=HRI1 PE=3 SV=1	14	2	4	2	1	244	27.5	5.21
P15180	Lysine--tRNA ligase, cytoplasmic OS=Saccharomyces cerevisiae (strain ATCC 204508 / S288c) OX=559292 GN=KRS1 PE=1 SV=2	7	3	4	3	1	591	67.9	6.13
P04911	Histone H2A.1 OS=Saccharomyces cerevisiae (strain ATCC 204508 / S288c) OX=559292 GN=HTA1 PE=1 SV=2	39	3	3	3	1	132	14	10.67
P07245	C-1-tetrahydrofolate synthase, cytoplasmic OS=Saccharomyces cerevisiae (strain ATCC 204508 / S288c) OX=559292 GN=ADE3 PE=1 SV=1	5	3	4	3	1	946	102.1	6.84
P15019	Transaldolase OS=Saccharomyces cerevisiae (strain ATCC 204508 / S288c) OX=559292 GN=TAL1 PE=1 SV=4	15	5	5	5	1	335	37	6.43
P0CX85	60S ribosomal protein L35-B OS=Saccharomyces cerevisiae (strain ATCC 204508 / S288c) OX=559292 GN=RPL35B PE=1 SV=1	25	4	4	4	1	120	13.9	10.58
P27616	Phosphoribosylaminoimidazole-succinocarboxamide synthase OS=Saccharomyces cerevisiae (strain ATCC 204508 / S288c) OX=559292 GN=ADE1 PE=1 SV=2	15	3	4	3	1	306	34.6	5.95
P54839	Hydroxymethylglutaryl-CoA synthase OS=Saccharomyces cerevisiae (strain ATCC 204508 / S288c) OX=559292 GN=ERG13 PE=1 SV=1	7	4	4	4	1	491	55	8.16
Q12306	Ubiquitin-like protein SMT3 OS=Saccharomyces cerevisiae (strain ATCC 204508 / S288c) OX=559292 GN=SMT3 PE=1 SV=1	28	3	4	3	1	101	11.6	5.02
Q03048	Cofilin OS=Saccharomyces cerevisiae (strain ATCC 204508 / S288c) OX=559292 GN=COF1 PE=1 SV=1	14	2	4	2	1	143	15.9	5.2
P16474	Endoplasmic reticulum chaperone BiP OS=Saccharomyces cerevisiae (strain ATCC 204508 / S288c) OX=559292 GN=KAR2 PE=1 SV=1	5	4	5	1	1	682	74.4	4.93
P0CX83	60S ribosomal protein L19-B OS=Saccharomyces cerevisiae (strain ATCC 204508 / S288c) OX=559292 GN=RPL19B PE=1 SV=1	19	3	4	3	1	189	21.7	11.36
P16550	Protein APA1 OS=Saccharomyces cerevisiae (strain ATCC 204508 / S288c) OX=559292 GN=APA1 PE=1 SV=4	7	2	3	2	1	321	36.5	5.02
P38088	Glycine--tRNA ligase 1, mitochondrial OS=Saccharomyces cerevisiae (strain ATCC 204508 / S288c) OX=559292 GN=GRS1 PE=1 SV=3	6	3	3	3	1	690	78.1	6.52
P39726	Glycine cleavage system H protein, mitochondrial OS=Saccharomyces cerevisiae (strain ATCC 204508 / S288c) OX=559292 GN=GCV3 PE=1 SV=3	28	3	4	3	1	170	18.8	4.73
P53756	ABC transporter ATP-binding protein/permease PDR18 OS=Saccharomyces cerevisiae (strain ATCC 204508 / S288c) OX=559292 GN=PDR18 PE=1 SV=1	1	1	5	1	1	1333	149.7	7.96
P22515	Ubiquitin-activating enzyme E1 1 OS=Saccharomyces cerevisiae (strain ATCC 204508 / S288c) OX=559292 GN=UBA1 PE=1 SV=2	5	4	4	4	1	1024	114.2	5.11
P07263	Histidine--tRNA ligase, mitochondrial OS=Saccharomyces cerevisiae (strain ATCC 204508 / S288c) OX=559292 GN=HTS1 PE=1 SV=2	3	1	3	1	1	546	59.9	7.71
P33307	Importin alpha re-exporter OS=Saccharomyces cerevisiae (strain ATCC 204508 / S288c) OX=559292 GN=CSE1 PE=1 SV=2	8	5	6	4	1	960	109.3	5.22
P37012	Phosphoglucomutase 2 OS=Saccharomyces cerevisiae (strain ATCC 204508 / S288c) OX=559292 GN=PGM2 PE=1 SV=1	4	3	3	3	1	569	63	6.62
P38777	Family of serine hydrolases 1 OS=Saccharomyces cerevisiae (strain ATCC 204508 / S288c) OX=559292 GN=FSH1 PE=1 SV=1	16	3	3	3	1	243	27.3	6.35
P39938	40S ribosomal protein S26-A OS=Saccharomyces cerevisiae (strain ATCC 204508 / S288c) OX=559292 GN=RPS26A PE=1 SV=1	27	2	3	2	1	119	13.5	10.76
P32861	UTP--glucose-1-phosphate uridylyltransferase OS=Saccharomyces cerevisiae (strain ATCC 204508 / S288c) OX=559292 GN=UGP1 PE=1 SV=1	9	3	3	3	1	499	56	7.44
P54113	Bifunctional purine biosynthesis protein ADE16 OS=Saccharomyces cerevisiae (strain ATCC 204508 / S288c) OX=559292 GN=ADE16 PE=1 SV=1	6	3	3	1	1	591	65.2	6.55
Q06252	Uncharacterized protein YLR179C OS=Saccharomyces cerevisiae (strain ATCC 204508 / S288c) OX=559292 GN=YLR179C PE=1 SV=1	25	2	2	2	1	201	22.1	4.94
Q12447	Polyamine N-acetyltransferase 1 OS=Saccharomyces cerevisiae (strain ATCC 204508 / S288c) OX=559292 GN=PAA1 PE=1 SV=1	13	2	3	2	1	191	21.9	5.82
P37292	Serine hydroxymethyltransferase, mitochondrial OS=Saccharomyces cerevisiae (strain ATCC 204508 / S288c) OX=559292 GN=SHM1 PE=1 SV=2	9	3	3	2	1	490	53.7	8.72
P32527	Zuotin OS=Saccharomyces cerevisiae (strain ATCC 204508 / S288c) OX=559292 GN=ZUO1 PE=1 SV=1	11	3	3	3	1	433	49	8.25
Q875V0	Heat shock protein homolog SSE1 OS=Naumovozyma castellii (strain ATCC 76901 / CBS 4309 / NBRC 1992 / NRRL Y-12630) OX=1064592 GN=SSE1 PE=3 SV=1	9	4	4	1	1	685	75.8	5.36
P25491	Mitochondrial protein import protein MAS5 OS=Saccharomyces cerevisiae (strain ATCC 204508 / S288c) OX=559292 GN=YDJ1 PE=1 SV=1	4	1	3	1	1	409	44.6	6.3
P07991	Ornithine aminotransferase OS=Saccharomyces cerevisiae (strain ATCC 204508 / S288c) OX=559292 GN=CAR2 PE=1 SV=2	10	3	3	3	1	424	46.1	6.95
Q01476	Ubiquitin carboxyl-terminal hydrolase 2 OS=Saccharomyces cerevisiae (strain ATCC 204508 / S288c) OX=559292 GN=UBP2 PE=1 SV=2	3	1	2	1	1	1272	146.3	5.21
Q12458	Putative reductase 1 OS=Saccharomyces cerevisiae (strain ATCC 204508 / S288c) OX=559292 GN=YPR1 PE=1 SV=1	9	2	3	2	1	312	34.7	7.12
P38891	Branched-chain-amino-acid aminotransferase, mitochondrial OS=Saccharomyces cerevisiae (strain ATCC 204508 / S288c) OX=559292 GN=BAT1 PE=1 SV=1	13	3	3	3	1	393	43.6	8.91
P06208	2-isopropylmalate synthase OS=Saccharomyces cerevisiae (strain ATCC 204508 / S288c) OX=559292 GN=LEU4 PE=1 SV=1	5	2	3	2	1	619	68.4	6.01
P40825	Alanine--tRNA ligase, mitochondrial OS=Saccharomyces cerevisiae (strain ATCC 204508 / S288c) OX=559292 GN=ALA1 PE=1 SV=3	4	2	2	2	1	983	110	5.71
P38697	Inosine-5'-monophosphate dehydrogenase 2 OS=Saccharomyces cerevisiae (strain ATCC 204508 / S288c) OX=559292 GN=IMD2 PE=1 SV=1	8	3	3	1	1	523	56.5	8.48
P09436	Isoleucine--tRNA ligase, cytoplasmic OS=Saccharomyces cerevisiae (strain ATCC 204508 / S288c) OX=559292 GN=ILS1 PE=1 SV=1	3	3	3	3	1	1072	122.9	6.06
P39015	Suppressor protein STM1 OS=Saccharomyces cerevisiae (strain ATCC 204508 / S288c) OX=559292 GN=STM1 PE=1 SV=3	7	1	2	1	1	273	30	9.66
P49090	Asparagine synthetase [glutamine-hydrolyzing] 2 OS=Saccharomyces cerevisiae (strain ATCC 204508 / S288c) OX=559292 GN=ASN2 PE=1 SV=2	5	3	3	1	1	572	64.6	5.87
P38625	GMP synthase [glutamine-hydrolyzing] OS=Saccharomyces cerevisiae (strain ATCC 204508 / S288c) OX=559292 GN=GUA1 PE=1 SV=4	3	3	4	3	1	525	58.4	6.49
Q00764	Alpha,alpha-trehalose-phosphate synthase [UDP-forming] 56 kDa subunit OS=Saccharomyces cerevisiae (strain ATCC 204508 / S288c) OX=559292 GN=TPS1 PE=1 SV=2	5	2	2	2	1	495	56.1	6.09
Q00955	Acetyl-CoA carboxylase OS=Saccharomyces cerevisiae (strain ATCC 204508 / S288c) OX=559292 GN=ACC1 PE=1 SV=2	2	2	2	2	1	2233	250.2	6.28
P32911	Eukaryotic translation initiation factor eIF-1 OS=Saccharomyces cerevisiae (strain ATCC 204508 / S288c) OX=559292 GN=SUI1 PE=1 SV=1	32	2	2	2	1	108	12.3	7.97
Q12460	Nucleolar protein 56 OS=Saccharomyces cerevisiae (strain ATCC 204508 / S288c) OX=559292 GN=NOP56 PE=1 SV=1	8	2	2	2	1	504	56.8	8.9
O14467	Multiprotein-bridging factor 1 OS=Saccharomyces cerevisiae (strain ATCC 204508 / S288c) OX=559292 GN=MBF1 PE=1 SV=2	14	2	2	2	1	151	16.4	10.61
P32469	Diphthine methyl ester synthase OS=Saccharomyces cerevisiae (strain ATCC 204508 / S288c) OX=559292 GN=DPH5 PE=1 SV=1	11	2	2	2	1	300	33.8	4.92
P32263	Pyrroline-5-carboxylate reductase OS=Saccharomyces cerevisiae (strain ATCC 204508 / S288c) OX=559292 GN=PRO3 PE=1 SV=1	8	2	3	2	1	286	30.1	5.48
P17255	V-type proton ATPase catalytic subunit A OS=Saccharomyces cerevisiae (strain ATCC 204508 / S288c) OX=559292 GN=VMA1 PE=1 SV=3	3	2	2	2	1	1071	118.6	6.16
Q758F0	Serine hydroxymethyltransferase, mitochondrial OS=Ashbya gossypii (strain ATCC 10895 / CBS 109.51 / FGSC 9923 / NRRL Y-1056) OX=284811 GN=SHM1 PE=3 SV=1	5	2	2	1	1	497	54.7	8.88
A6ZRK1	Autophagy-related protein 2 OS=Saccharomyces cerevisiae (strain YJM789) OX=307796 GN=ATG2 PE=3 SV=1	1	2	3	2	1	1592	178.3	5.94
P32614	Fumarate reductase 1 OS=Saccharomyces cerevisiae (strain ATCC 204508 / S288c) OX=559292 GN=FRD1 PE=1 SV=1	9	2	2	2	1	470	50.8	6.33
Q02891	Medium-chain fatty acid ethyl ester synthase/esterase 1 OS=Saccharomyces cerevisiae (strain ATCC 204508 / S288c) OX=559292 GN=EEB1 PE=1 SV=1	12	2	2	2	1	456	51.7	7.61
P46969	Ribulose-phosphate 3-epimerase OS=Saccharomyces cerevisiae (strain ATCC 204508 / S288c) OX=559292 GN=RPE1 PE=1 SV=1	13	2	2	2	1	238	26	6.28
P27476	Nuclear localization sequence-binding protein OS=Saccharomyces cerevisiae (strain ATCC 204508 / S288c) OX=559292 GN=NSR1 PE=1 SV=1	7	2	2	2	1	414	44.5	4.93
C8Z5R8	Spindle pole body component 110 OS=Saccharomyces cerevisiae (strain Lalvin EC1118 / Prise de mousse) OX=643680 GN=SPC110 PE=3 SV=1	2	2	3	1	1	944	111.7	7.08
P52286	Suppressor of kinetochore protein 1 OS=Saccharomyces cerevisiae (strain ATCC 204508 / S288c) OX=559292 GN=SKP1 PE=1 SV=2	17	2	2	2	1	194	22.3	4.51
Q04409	Putative glucokinase-2 OS=Saccharomyces cerevisiae (strain ATCC 204508 / S288c) OX=559292 GN=EMI2 PE=1 SV=1	4	3	3	1	1	500	55.9	6.27
Q08204	Structural maintenance of chromosomes protein 5 OS=Saccharomyces cerevisiae (strain ATCC 204508 / S288c) OX=559292 GN=SMC5 PE=1 SV=1	4	2	2	1	1	1093	126	8.25
Q04178	Hypoxanthine-guanine phosphoribosyltransferase OS=Saccharomyces cerevisiae (strain ATCC 204508 / S288c) OX=559292 GN=HPT1 PE=1 SV=1	12	2	2	2	1	221	25.2	5.69
P35180	Mitochondrial import receptor subunit TOM20 OS=Saccharomyces cerevisiae (strain ATCC 204508 / S288c) OX=559292 GN=TOM20 PE=1 SV=1	17	2	2	2	1	183	20.3	5.71
P25694	Cell division control protein 48 OS=Saccharomyces cerevisiae (strain ATCC 204508 / S288c) OX=559292 GN=CDC48 PE=1 SV=3	1	1	2	1	1	835	91.9	4.94
Q12680	Glutamate synthase [NADH] OS=Saccharomyces cerevisiae (strain ATCC 204508 / S288c) OX=559292 GN=GLT1 PE=1 SV=2	1	3	3	3	1	2145	238	6.58
P36421	Tyrosine--tRNA ligase, cytoplasmic OS=Saccharomyces cerevisiae (strain ATCC 204508 / S288c) OX=559292 GN=TYS1 PE=1 SV=3	11	2	2	2	1	394	44	8.44
P40215	External NADH-ubiquinone oxidoreductase 1, mitochondrial OS=Saccharomyces cerevisiae (strain ATCC 204508 / S288c) OX=559292 GN=NDE1 PE=1 SV=1	2	1	3	1	1	560	62.7	9.28
P00812	Arginase OS=Saccharomyces cerevisiae (strain ATCC 204508 / S288c) OX=559292 GN=CAR1 PE=1 SV=1	10	2	2	2	1	333	35.6	5.64
P32327	Pyruvate carboxylase 2 OS=Saccharomyces cerevisiae (strain ATCC 204508 / S288c) OX=559292 GN=PYC2 PE=1 SV=2	2	2	2	2	1	1180	130.1	6.51
P17505	Malate dehydrogenase, mitochondrial OS=Saccharomyces cerevisiae (strain ATCC 204508 / S288c) OX=559292 GN=MDH1 PE=1 SV=2	12	2	2	2	1	334	35.6	8.47
Q06146	Uncharacterized protein YLR257W OS=Saccharomyces cerevisiae (strain ATCC 204508 / S288c) OX=559292 GN=YLR257W PE=1 SV=1	5	2	2	2	1	321	36	4.91
P38707	Asparagine--tRNA ligase, cytoplasmic OS=Saccharomyces cerevisiae (strain ATCC 204508 / S288c) OX=559292 GN=DED81 PE=1 SV=1	6	2	2	2	1	554	62.2	5.85
Q9HF75	GTPase-activating protein BEM2 OS=Ashbya gossypii (strain ATCC 10895 / CBS 109.51 / FGSC 9923 / NRRL Y-1056) OX=284811 GN=BEM2 PE=4 SV=1	1	2	3	2	1	2071	232	7.09
P25043	Proteasome subunit beta type-2 OS=Saccharomyces cerevisiae (strain ATCC 204508 / S288c) OX=559292 GN=PUP1 PE=1 SV=1	5	2	2	2	1	261	28.3	6.61
A6ZZH2	NADH-cytochrome b5 reductase 2 OS=Saccharomyces cerevisiae (strain YJM789) OX=307796 GN=MCR1 PE=3 SV=1	12	2	2	2	1	302	34.1	8.65
P0C0X0	40S ribosomal protein S28-B OS=Saccharomyces cerevisiae (strain ATCC 204508 / S288c) OX=559292 GN=RPS28B PE=1 SV=1	22	1	2	1	1	67	7.6	10.78
Q757T2	13 kDa ribonucleoprotein-associated protein OS=Ashbya gossypii (strain ATCC 10895 / CBS 109.51 / FGSC 9923 / NRRL Y-1056) OX=284811 GN=SNU13 PE=3 SV=1	22	2	2	2	1	127	13.7	7.85
P34216	EH domain-containing and endocytosis protein 1 OS=Saccharomyces cerevisiae (strain ATCC 204508 / S288c) OX=559292 GN=EDE1 PE=1 SV=2	3	2	2	2	1	1381	150.7	4.72
P15646	rRNA 2'-O-methyltransferase fibrillarin OS=Saccharomyces cerevisiae (strain ATCC 204508 / S288c) OX=559292 GN=NOP1 PE=1 SV=1	7	2	2	2	1	327	34.4	10.24
P53950	Vacuolar segregation protein 7 OS=Saccharomyces cerevisiae (strain ATCC 204508 / S288c) OX=559292 GN=VAC7 PE=1 SV=1	1	2	3	1	1	1165	128.1	5.97
P23542	Aspartate aminotransferase, cytoplasmic OS=Saccharomyces cerevisiae (strain ATCC 204508 / S288c) OX=559292 GN=AAT2 PE=1 SV=3	7	2	2	2	1	418	46	8.32
P39955	Protein SAP1 OS=Saccharomyces cerevisiae (strain ATCC 204508 / S288c) OX=559292 GN=SAP1 PE=1 SV=1	4	2	2	2	1	897	100.3	8.97
Q74ZD5	Protein SEY1 OS=Ashbya gossypii (strain ATCC 10895 / CBS 109.51 / FGSC 9923 / NRRL Y-1056) OX=284811 GN=SEY1 PE=3 SV=1	4	2	2	2	1	791	90	5.35
Q05911	Adenylosuccinate lyase OS=Saccharomyces cerevisiae (strain ATCC 204508 / S288c) OX=559292 GN=ADE13 PE=1 SV=1	6	2	2	2	1	482	54.5	6.43
Q01560	Nucleolar protein 3 OS=Saccharomyces cerevisiae (strain ATCC 204508 / S288c) OX=559292 GN=NPL3 PE=1 SV=1	7	2	2	2	1	414	45.4	5.54
P38879	Nascent polypeptide-associated complex subunit alpha OS=Saccharomyces cerevisiae (strain ATCC 204508 / S288c) OX=559292 GN=EGD2 PE=1 SV=3	17	2	2	2	1	174	18.7	4.94
A6ZZ25	Eukaryotic translation initiation factor 3 subunit G OS=Saccharomyces cerevisiae (strain YJM789) OX=307796 GN=TIF35 PE=3 SV=1	9	2	2	2	1	274	30.5	6.81
P06778	DNA repair and recombination protein RAD52 OS=Saccharomyces cerevisiae (strain ATCC 204508 / S288c) OX=559292 GN=RAD52 PE=1 SV=2	6	2	2	2	1	471	52.4	8.22
P06105	Protein SCP160 OS=Saccharomyces cerevisiae (strain ATCC 204508 / S288c) OX=559292 GN=SCP160 PE=1 SV=3	2	1	1	1	1	1222	134.7	5.85
P0CX34	40S ribosomal protein S30-B OS=Saccharomyces cerevisiae (strain ATCC 204508 / S288c) OX=559292 GN=RPS30B PE=1 SV=1	32	2	2	2	1	63	7.1	11.68
P32288	Glutamine synthetase OS=Saccharomyces cerevisiae (strain ATCC 204508 / S288c) OX=559292 GN=GLN1 PE=1 SV=4	6	2	2	2	1	370	41.7	6.34
Q06142	Importin subunit beta-1 OS=Saccharomyces cerevisiae (strain ATCC 204508 / S288c) OX=559292 GN=KAP95 PE=1 SV=1	3	2	2	2	1	861	94.7	4.64
P10551	Acetyl-CoA acetyltransferase OS=Saccharomyces pastorianus (strain ATCC 76670 / Carlsberg bottom yeast no.2 / CBS 1503 / CLIB 180 / NBRC 10610 / NRRL Y-1525) OX=1429090 GN=ERG10 PE=3 SV=1	5	2	2	2	1	398	41.6	6.79
P17423	Homoserine kinase OS=Saccharomyces cerevisiae (strain ATCC 204508 / S288c) OX=559292 GN=THR1 PE=1 SV=4	8	2	2	2	1	357	38.7	5.41
P49956	Chromosome transmission fidelity protein 18 OS=Saccharomyces cerevisiae (strain ATCC 204508 / S288c) OX=559292 GN=CTF18 PE=1 SV=1	3	2	2	1	1	741	84.3	8.34
P47169	Sulfite reductase [NADPH] subunit beta OS=Saccharomyces cerevisiae (strain ATCC 204508 / S288c) OX=559292 GN=MET5 PE=1 SV=1	2	2	2	2	1	1442	161.1	5.49
P40054	D-3-phosphoglycerate dehydrogenase 1 OS=Saccharomyces cerevisiae (strain ATCC 204508 / S288c) OX=559292 GN=SER3 PE=1 SV=1	4	2	2	2	1	469	51.2	5.57
P39567	Putative inosine-5'-monophosphate dehydrogenase 1 OS=Saccharomyces cerevisiae (strain ATCC 204508 / S288c) OX=559292 GN=IMD1 PE=5 SV=1	6	2	2	1	1	403	44.4	8.16
P32528	Urea amidolyase OS=Saccharomyces cerevisiae (strain ATCC 204508 / S288c) OX=559292 GN=DUR1,2 PE=1 SV=2	1	2	2	2	1	1835	201.7	5.62
P08468	Protein PET111, mitochondrial OS=Saccharomyces cerevisiae (strain ATCC 204508 / S288c) OX=559292 GN=PET111 PE=1 SV=2	2	2	2	1	1	800	94.5	8.78
P09734	Tubulin alpha-3 chain OS=Saccharomyces cerevisiae (strain ATCC 204508 / S288c) OX=559292 GN=TUB3 PE=1 SV=1	5	2	2	1	1	445	49.7	5.16
P36013	NAD-dependent malic enzyme, mitochondrial OS=Saccharomyces cerevisiae (strain ATCC 204508 / S288c) OX=559292 GN=MAE1 PE=1 SV=1	3	2	2	2	1	669	74.3	8.18
P47120	Deoxyhypusine hydroxylase OS=Saccharomyces cerevisiae (strain ATCC 204508 / S288c) OX=559292 GN=LIA1 PE=1 SV=1	7	1	1	1	1	325	36.1	4.87
A6ZZS6	Membrane protein PTM1 OS=Saccharomyces cerevisiae (strain YJM789) OX=307796 GN=PTM1 PE=3 SV=1	2	2	2	1	1	523	60	5.17
P38329	Vacuolar cation-chloride cotransporter 1 OS=Saccharomyces cerevisiae (strain ATCC 204508 / S288c) OX=559292 GN=VHC1 PE=1 SV=1	1	1	2	1	1	1120	123.9	8.54
P0CX27	60S ribosomal protein L42-A OS=Saccharomyces cerevisiae (strain ATCC 204508 / S288c) OX=559292 GN=RPL42A PE=1 SV=1	22	1	1	1	1	106	12.2	10.59
P38250	Increased sodium tolerance protein 2 OS=Saccharomyces cerevisiae (strain ATCC 204508 / S288c) OX=559292 GN=IST2 PE=1 SV=2	3	1	1	1	1	946	105.8	8.98
Q08299	Siderophore iron transporter ENB1 OS=Saccharomyces cerevisiae (strain ATCC 204508 / S288c) OX=559292 GN=ENB1 PE=1 SV=1	6	1	1	1	1	606	66.9	9.44
P17558	37S ribosomal protein PET123, mitochondrial OS=Saccharomyces cerevisiae (strain ATCC 204508 / S288c) OX=559292 GN=PET123 PE=1 SV=1	6	1	1	1	1	318	36	9.8
P34736	Transketolase OS=Scheffersomyces stipitis (strain ATCC 58785 / CBS 6054 / NBRC 10063 / NRRL Y-11545) OX=322104 GN=TKT PE=1 SV=2	3	2	2	1	1	677	72.8	6.18
P40046	Vacuolar transporter chaperone 1 OS=Saccharomyces cerevisiae (strain ATCC 204508 / S288c) OX=559292 GN=VTC1 PE=1 SV=3	28	1	1	1	1	129	14.4	10.52
Q05016	NADP-dependent 3-hydroxy acid dehydrogenase OS=Saccharomyces cerevisiae (strain ATCC 204508 / S288c) OX=559292 GN=YMR226C PE=1 SV=1	6	1	1	1	1	267	29.1	6.81
P34237	Protein CASP OS=Saccharomyces cerevisiae (strain ATCC 204508 / S288c) OX=559292 GN=COY1 PE=1 SV=2	5	1	1	1	1	679	77.5	6.06
P53981	Uncharacterized phosphatase YNL010W OS=Saccharomyces cerevisiae (strain ATCC 204508 / S288c) OX=559292 GN=YNL010W PE=1 SV=1	7	1	1	1	1	241	27.5	5.45
P47119	Inosine triphosphate pyrophosphatase OS=Saccharomyces cerevisiae (strain ATCC 204508 / S288c) OX=559292 GN=HAM1 PE=1 SV=1	10	1	1	1	1	197	22.1	5.64
A6ZYV1	Protein SBE2 OS=Saccharomyces cerevisiae (strain YJM789) OX=307796 GN=SBE2 PE=3 SV=1	2	2	2	2	1	864	98.9	8.31
P04802	Aspartate--tRNA ligase, cytoplasmic OS=Saccharomyces cerevisiae (strain ATCC 204508 / S288c) OX=559292 GN=DPS1 PE=1 SV=3	3	1	1	1	1	557	63.5	6.58
C7GRP9	Respiratory growth induced protein 1 OS=Saccharomyces cerevisiae (strain JAY291) OX=574961 GN=RGI1 PE=3 SV=1	14	1	1	1	1	161	19	6.18
P10566	Mitochondrial RNA-splicing protein MRS3 OS=Saccharomyces cerevisiae (strain ATCC 204508 / S288c) OX=559292 GN=MRS3 PE=1 SV=4	8	1	1	1	1	314	34.5	8.32
P53723	UPF0674 endoplasmic reticulum membrane protein YNR021W OS=Saccharomyces cerevisiae (strain ATCC 204508 / S288c) OX=559292 GN=YNR021W PE=1 SV=3	1	1	2	1	1	404	47.1	9.39
P39522	Dihydroxy-acid dehydratase, mitochondrial OS=Saccharomyces cerevisiae (strain ATCC 204508 / S288c) OX=559292 GN=ILV3 PE=1 SV=2	4	1	1	1	1	585	62.8	7.83
P20081	FK506-binding protein 1 OS=Saccharomyces cerevisiae (strain ATCC 204508 / S288c) OX=559292 GN=FPR1 PE=1 SV=2	25	1	1	1	1	114	12.2	6.04
Q04869	Uncharacterized protein YMR315W OS=Saccharomyces cerevisiae (strain ATCC 204508 / S288c) OX=559292 GN=YMR315W PE=1 SV=1	6	2	2	2	1	349	38.2	6.62
Q5AHB1	Actin cytoskeleton-regulatory complex protein PAN1 OS=Candida albicans (strain SC5314 / ATCC MYA-2876) OX=237561 GN=PAN1 PE=3 SV=2	1	1	2	1	1	1396	152.3	6.23
Q03195	Translation initiation factor RLI1 OS=Saccharomyces cerevisiae (strain ATCC 204508 / S288c) OX=559292 GN=RLI1 PE=1 SV=1	1	1	2	1	1	608	68.3	8.66
P47176	Branched-chain-amino-acid aminotransferase, cytosolic OS=Saccharomyces cerevisiae (strain ATCC 204508 / S288c) OX=559292 GN=BAT2 PE=1 SV=1	5	1	1	1	1	376	41.6	7.3
P40971	Lysine biosynthesis regulatory protein LYS14 OS=Saccharomyces cerevisiae (strain ATCC 204508 / S288c) OX=559292 GN=LYS14 PE=1 SV=2	2	2	2	1	1	790	89.3	6.95
Q59TP1	Cell wall protein RTB1 OS=Candida albicans (strain SC5314 / ATCC MYA-2876) OX=237561 GN=RBT1 PE=1 SV=2	1	1	2	1	1	721	73.6	4.34
P15454	Guanylate kinase OS=Saccharomyces cerevisiae (strain ATCC 204508 / S288c) OX=559292 GN=GUK1 PE=1 SV=2	13	1	1	1	1	187	20.6	7.18
P38934	Nuclear segregation protein BFR1 OS=Saccharomyces cerevisiae (strain ATCC 204508 / S288c) OX=559292 GN=BFR1 PE=1 SV=1	5	1	1	1	1	470	54.6	9.19
P29952	Mannose-6-phosphate isomerase OS=Saccharomyces cerevisiae (strain ATCC 204508 / S288c) OX=559292 GN=PMI40 PE=1 SV=4	4	1	1	1	1	429	48.2	5.99
Q12159	RNA annealing protein YRA1 OS=Saccharomyces cerevisiae (strain ATCC 204508 / S288c) OX=559292 GN=YRA1 PE=1 SV=2	6	1	1	1	1	226	24.9	11.33
Q75AW7	Palmitoyltransferase PFA3 OS=Ashbya gossypii (strain ATCC 10895 / CBS 109.51 / FGSC 9923 / NRRL Y-1056) OX=284811 GN=PFA3 PE=3 SV=2	2	1	2	1	1	325	37.2	8.12
Q12200	NPC intracellular cholesterol transporter 1-related protein 1 OS=Saccharomyces cerevisiae (strain ATCC 204508 / S288c) OX=559292 GN=NCR1 PE=1 SV=1	1	2	2	2	1	1170	132.6	5.2
P40475	Quinidine resistance protein 1 OS=Saccharomyces cerevisiae (strain ATCC 204508 / S288c) OX=559292 GN=QDR1 PE=1 SV=1	3	2	2	2	1	563	61.7	9.19
P53753	Endo-1,3(4)-beta-glucanase 1 OS=Saccharomyces cerevisiae (strain ATCC 204508 / S288c) OX=559292 GN=DSE4 PE=1 SV=1	2	1	1	1	1	1117	121	4.53
P06101	Hsp90 co-chaperone Cdc37 OS=Saccharomyces cerevisiae (strain ATCC 204508 / S288c) OX=559292 GN=CDC37 PE=1 SV=2	4	1	1	1	1	506	58.3	5.06
A5DYV8	DNA mismatch repair protein MSH3 OS=Lodderomyces elongisporus (strain ATCC 11503 / CBS 2605 / JCM 1781 / NBRC 1676 / NRRL YB-4239) OX=379508 GN=MSH3 PE=3 SV=1	2	2	2	2	1	993	112	6.76
P38989	Structural maintenance of chromosomes protein 2 OS=Saccharomyces cerevisiae (strain ATCC 204508 / S288c) OX=559292 GN=SMC2 PE=1 SV=1	1	2	2	2	1	1170	133.8	7.23
P14843	Phospho-2-dehydro-3-deoxyheptonate aldolase, phenylalanine-inhibited OS=Saccharomyces cerevisiae (strain ATCC 204508 / S288c) OX=559292 GN=ARO3 PE=1 SV=1	4	1	1	1	1	370	41	7.39
P38205	Multisite-specific tRNA:(cytosine-C(5))-methyltransferase OS=Saccharomyces cerevisiae (strain ATCC 204508 / S288c) OX=559292 GN=NCL1 PE=1 SV=1	2	1	1	1	1	684	77.8	7.36
P38785	GTPase-interacting component 1 OS=Saccharomyces cerevisiae (strain ATCC 204508 / S288c) OX=559292 GN=GIC1 PE=1 SV=1	11	1	1	1	1	314	35.2	6.54
P32463	Acyl carrier protein, mitochondrial OS=Saccharomyces cerevisiae (strain ATCC 204508 / S288c) OX=559292 GN=ACP1 PE=1 SV=1	12	1	1	1	1	125	13.9	4.97
Q02685	RecQ-mediated genome instability protein 1 OS=Saccharomyces cerevisiae (strain ATCC 204508 / S288c) OX=559292 GN=RMI1 PE=1 SV=1	4	2	2	2	1	241	26.8	9.04
Q07878	Vacuolar protein sorting-associated protein 13 OS=Saccharomyces cerevisiae (strain ATCC 204508 / S288c) OX=559292 GN=VPS13 PE=1 SV=1	0	2	2	2	1	3144	357.6	5.6
P00431	Cytochrome c peroxidase, mitochondrial OS=Saccharomyces cerevisiae (strain ATCC 204508 / S288c) OX=559292 GN=CCP1 PE=1 SV=2	4	2	2	2	1	361	40.3	6.38
Q03016	GLC7-interacting protein 3 OS=Saccharomyces cerevisiae (strain ATCC 204508 / S288c) OX=559292 GN=GIP3 PE=1 SV=1	1	1	2	1	1	1276	140.8	7.42
P80667	Peroxisomal membrane protein PAS20 OS=Saccharomyces cerevisiae (strain ATCC 204508 / S288c) OX=559292 GN=PEX13 PE=1 SV=1	2	2	2	2	1	386	42.7	8.98
P18480	SWI/SNF chromatin-remodeling complex subunit SNF5 OS=Saccharomyces cerevisiae (strain ATCC 204508 / S288c) OX=559292 GN=SNF5 PE=1 SV=3	1	2	2	2	1	905	102.5	8.28
Q05933	Actin-related protein 2/3 complex subunit 3 OS=Saccharomyces cerevisiae (strain ATCC 204508 / S288c) OX=559292 GN=ARC18 PE=1 SV=1	11	1	1	1	1	178	20.6	7.97
P50126	NADPH--cytochrome P450 reductase OS=Candida maltosa OX=5479 GN=NCP1 PE=2 SV=1	2	2	2	2	1	680	77.1	5.24
Q07651	SUR7 family protein FMP45 OS=Saccharomyces cerevisiae (strain ATCC 204508 / S288c) OX=559292 GN=FMP45 PE=1 SV=1	2	1	2	1	1	309	34.1	9.41
P28777	Chorismate synthase OS=Saccharomyces cerevisiae (strain ATCC 204508 / S288c) OX=559292 GN=ARO2 PE=1 SV=1	4	1	1	1	1	376	40.8	7.8
P40309	K(+)/H(+) antiporter 1 OS=Saccharomyces cerevisiae (strain ATCC 204508 / S288c) OX=559292 GN=KHA1 PE=1 SV=1	3	1	1	1	1	873	97	6.09
Q08234	Uncharacterized ABC transporter ATP-binding protein/permease YOL075C OS=Saccharomyces cerevisiae (strain ATCC 204508 / S288c) OX=559292 GN=YOL075C PE=1 SV=3	1	2	2	1	1	1294	145	6.99
P32588	Nuclear and cytoplasmic polyadenylated RNA-binding protein PUB1 OS=Saccharomyces cerevisiae (strain ATCC 204508 / S288c) OX=559292 GN=PUB1 PE=1 SV=4	3	1	1	1	1	453	50.7	5.11
A5H0J2	Urea amidolyase OS=Lachancea kluyveri OX=4934 GN=DUR1,2 PE=3 SV=1	1	2	2	2	1	1830	201	5.72
P06777	DNA repair protein RAD1 OS=Saccharomyces cerevisiae (strain ATCC 204508 / S288c) OX=559292 GN=RAD1 PE=1 SV=1	2	1	1	1	1	1100	126.3	5.45
Q68KI4	Sodium/hydrogen exchanger 1 OS=Arabidopsis thaliana OX=3702 GN=NHX1 PE=1 SV=2	3	2	2	2	1	538	59.5	7.21
P38280	Spore-specific protein YSW1 OS=Saccharomyces cerevisiae (strain ATCC 204508 / S288c) OX=559292 GN=YSW1 PE=1 SV=1	2	2	2	2	1	609	70.1	7.12
P10862	Postreplication repair E3 ubiquitin-protein ligase RAD18 OS=Saccharomyces cerevisiae (strain ATCC 204508 / S288c) OX=559292 GN=RAD18 PE=1 SV=1	2	1	2	1	1	487	55.2	7.61
P36165	Lipase 4 OS=Saccharomyces cerevisiae (strain ATCC 204508 / S288c) OX=559292 GN=TGL4 PE=1 SV=1	2	2	2	2	1	910	102.7	8.03
P36018	GTP-binding protein YPT52 OS=Saccharomyces cerevisiae (strain ATCC 204508 / S288c) OX=559292 GN=YPT52 PE=1 SV=1	10	1	1	1	1	234	26.1	4.82
P31688	Trehalose-phosphatase OS=Saccharomyces cerevisiae (strain ATCC 204508 / S288c) OX=559292 GN=TPS2 PE=1 SV=3	1	1	1	1	1	896	102.9	8.15
A6ZZY8	ATP-dependent RNA helicase DBP7 OS=Saccharomyces cerevisiae (strain YJM789) OX=307796 GN=DBP7 PE=3 SV=1	4	1	1	1	1	742	83.3	9.28
P10507	Mitochondrial-processing peptidase subunit beta OS=Saccharomyces cerevisiae (strain ATCC 204508 / S288c) OX=559292 GN=MAS1 PE=1 SV=1	4	1	1	1	1	462	51.1	7.03
P32522	Pentatricopeptide repeat-containing protein PET309, mitochondrial OS=Saccharomyces cerevisiae (strain ATCC 204508 / S288c) OX=559292 GN=PET309 PE=1 SV=1	2	1	1	1	1	965	112.6	9.29
Q74Z73	ATP-dependent RNA helicase HAS1 OS=Ashbya gossypii (strain ATCC 10895 / CBS 109.51 / FGSC 9923 / NRRL Y-1056) OX=284811 GN=HAS1 PE=3 SV=2	5	1	1	1	1	504	56.1	9.42
P41910	Repressor of RNA polymerase III transcription MAF1 OS=Saccharomyces cerevisiae (strain ATCC 204508 / S288c) OX=559292 GN=MAF1 PE=1 SV=1	5	1	1	1	1	395	44.7	5.27
P33894	Dipeptidyl aminopeptidase A OS=Saccharomyces cerevisiae (strain ATCC 204508 / S288c) OX=559292 GN=STE13 PE=1 SV=1	1	1	2	1	1	931	107.1	5.96
A6ZPJ1	Eukaryotic translation initiation factor 3 subunit B OS=Saccharomyces cerevisiae (strain YJM789) OX=307796 GN=PRT1 PE=3 SV=1	2	1	1	1	1	765	88.3	6.09
Q10065	Potassium transport protein 2 OS=Schizosaccharomyces pombe (strain 972 / ATCC 24843) OX=284812 GN=trk2 PE=2 SV=1	1	1	2	1	1	880	99.8	9.09
Q8NKG8	Delta 8-(E)-sphingolipid desaturase OS=Kluyveromyces lactis OX=28985 GN=SLD PE=1 SV=1	1	1	2	1	1	573	67	8.03
P87024	Beta-glucan synthesis-associated protein SKN1 OS=Candida albicans OX=5476 GN=SKN1 PE=2 SV=1	2	2	2	2	1	737	83.7	5.15
Q59RG0	Major facilitator superfamily multidrug transporter NAG4 OS=Candida albicans (strain SC5314 / ATCC MYA-2876) OX=237561 GN=NAG4 PE=2 SV=1	1	1	2	1	1	581	64.6	7.58
P14284	DNA polymerase zeta catalytic subunit OS=Saccharomyces cerevisiae (strain ATCC 204508 / S288c) OX=559292 GN=REV3 PE=1 SV=1	1	2	2	2	1	1504	172.8	8.65
P32385	Ribonucleoprotein 1 OS=Saccharomyces cerevisiae (strain ATCC 204508 / S288c) OX=559292 GN=RNP1 PE=4 SV=2	3	1	2	1	1	249	28.8	9.91
P39692	Sulfite reductase [NADPH] flavoprotein component OS=Saccharomyces cerevisiae (strain ATCC 204508 / S288c) OX=559292 GN=MET10 PE=1 SV=2	1	1	1	1	1	1035	114.8	5.27
P13419	Formate--tetrahydrofolate ligase OS=Clostridium acidurici OX=1556 GN=fhs PE=3 SV=1	4	1	1	1	1	556	59.6	5.8
P05748	60S ribosomal protein L15-A OS=Saccharomyces cerevisiae (strain ATCC 204508 / S288c) OX=559292 GN=RPL15A PE=1 SV=3	6	1	1	1	1	204	24.4	11.39
P38431	Eukaryotic translation initiation factor 5 OS=Saccharomyces cerevisiae (strain ATCC 204508 / S288c) OX=559292 GN=TIF5 PE=1 SV=1	4	1	1	1	1	405	45.2	5.06
P17695	Glutaredoxin-2, mitochondrial OS=Saccharomyces cerevisiae (strain ATCC 204508 / S288c) OX=559292 GN=GRX2 PE=1 SV=3	8	1	1	1	1	143	15.9	7.28
P47170	Vacuolar membrane-associated protein IML1 OS=Saccharomyces cerevisiae (strain ATCC 204508 / S288c) OX=559292 GN=IML1 PE=1 SV=1	1	1	1	1	1	1584	181.8	8.76
Q05497	Uncharacterized transporter YDR338C OS=Saccharomyces cerevisiae (strain ATCC 204508 / S288c) OX=559292 GN=YDR338C PE=1 SV=1	2	2	2	2	1	695	77.8	5.33
P37302	Aminopeptidase Y OS=Saccharomyces cerevisiae (strain ATCC 204508 / S288c) OX=559292 GN=APE3 PE=1 SV=1	2	1	1	1	1	537	60.1	5.31
A5DV09	Golgi to ER traffic protein 1 OS=Lodderomyces elongisporus (strain ATCC 11503 / CBS 2605 / JCM 1781 / NBRC 1676 / NRRL YB-4239) OX=379508 GN=GET1 PE=3 SV=1	4	1	2	1	1	204	23.9	9.7
P40008	Protein FMP52, mitochondrial OS=Saccharomyces cerevisiae (strain ATCC 204508 / S288c) OX=559292 GN=FMP52 PE=1 SV=1	6	1	1	1	1	231	25.1	9.25
P32836	GTP-binding nuclear protein GSP2/CNR2 OS=Saccharomyces cerevisiae (strain ATCC 204508 / S288c) OX=559292 GN=GSP2 PE=1 SV=1	6	1	1	1	1	220	25	6.68
Q05584	Hydroxyacylglutathione hydrolase, cytoplasmic isozyme OS=Saccharomyces cerevisiae (strain ATCC 204508 / S288c) OX=559292 GN=GLO2 PE=1 SV=1	7	1	1	1	1	274	31.3	6.19
P07283	Phosphomannomutase OS=Saccharomyces cerevisiae (strain ATCC 204508 / S288c) OX=559292 GN=SEC53 PE=1 SV=1	5	1	1	1	1	254	29	5.24
Q06490	Thiamine biosynthesis protein THI22 OS=Saccharomyces cerevisiae (strain ATCC 204508 / S288c) OX=559292 GN=THI22 PE=2 SV=2	1	1	2	1	1	572	63.3	5.88
P69898	Major capsid protein L1 OS=Human papillomavirus type 6a OX=37122 GN=L1 PE=3 SV=1	4	1	1	1	1	500	55.6	8.51
P0C0W9	60S ribosomal protein L11-A OS=Saccharomyces cerevisiae (strain ATCC 204508 / S288c) OX=559292 GN=RPL11A PE=1 SV=2	7	1	1	1	1	174	19.7	9.92
Q758N2	Autophagy-related protein 13 OS=Ashbya gossypii (strain ATCC 10895 / CBS 109.51 / FGSC 9923 / NRRL Y-1056) OX=284811 GN=ATG13 PE=3 SV=1	3	1	1	1	1	659	71.5	6.99
P43567	Alanine--glyoxylate aminotransferase 1 OS=Saccharomyces cerevisiae (strain ATCC 204508 / S288c) OX=559292 GN=AGX1 PE=1 SV=1	5	1	1	1	1	385	41.9	8
P51534	SWI5-dependent HO expression protein 4 OS=Saccharomyces cerevisiae (strain ATCC 204508 / S288c) OX=559292 GN=SHE4 PE=1 SV=2	3	1	1	1	1	789	89.5	5.59
P34221	Protein phosphatase 2C homolog 3 OS=Saccharomyces cerevisiae (strain ATCC 204508 / S288c) OX=559292 GN=PTC3 PE=1 SV=4	6	1	1	1	1	468	51.3	4.63
Q750X2	Branchpoint-bridging protein OS=Ashbya gossypii (strain ATCC 10895 / CBS 109.51 / FGSC 9923 / NRRL Y-1056) OX=284811 GN=BBP PE=3 SV=2	4	1	1	1	1	507	54.4	8.75
P32565	26S proteasome regulatory subunit RPN2 OS=Saccharomyces cerevisiae (strain ATCC 204508 / S288c) OX=559292 GN=RPN2 PE=1 SV=4	1	1	1	1	1	945	104.2	6.18
P04821	Cell division control protein 25 OS=Saccharomyces cerevisiae (strain ATCC 204508 / S288c) OX=559292 GN=CDC25 PE=1 SV=1	1	1	1	1	1	1589	179	7.11
Q9ZZX0	Intron-encoded DNA endonuclease aI5 beta OS=Saccharomyces cerevisiae (strain ATCC 204508 / S288c) OX=559292 GN=AI5_BETA PE=3 SV=1	6	1	1	1	1	354	42.3	9.42
P37370	Verprolin OS=Saccharomyces cerevisiae (strain ATCC 204508 / S288c) OX=559292 GN=VRP1 PE=1 SV=2	3	1	1	1	1	817	82.5	9.89
P38804	Restriction of telomere capping protein 3 OS=Saccharomyces cerevisiae (strain ATCC 204508 / S288c) OX=559292 GN=RTC3 PE=1 SV=1	11	1	1	1	1	111	12	5.07
P49723	Ribonucleoside-diphosphate reductase small chain 2 OS=Saccharomyces cerevisiae (strain ATCC 204508 / S288c) OX=559292 GN=RNR4 PE=1 SV=1	4	1	1	1	1	345	40	5.21
P25451	Proteasome subunit beta type-3 OS=Saccharomyces cerevisiae (strain ATCC 204508 / S288c) OX=559292 GN=PUP3 PE=1 SV=1	9	1	1	1	1	205	22.6	5.15
P07260	Eukaryotic translation initiation factor 4E OS=Saccharomyces cerevisiae (strain ATCC 204508 / S288c) OX=559292 GN=CDC33 PE=1 SV=1	9	1	1	1	1	213	24.2	5.49
Q12156	Protein AIM7 OS=Saccharomyces cerevisiae (strain ATCC 204508 / S288c) OX=559292 GN=AIM7 PE=1 SV=1	9	1	1	1	1	149	17.1	4.55
P22203	V-type proton ATPase subunit E OS=Saccharomyces cerevisiae (strain ATCC 204508 / S288c) OX=559292 GN=VMA4 PE=1 SV=4	6	1	1	1	1	233	26.5	5.36
Q01919	Serine/threonine-protein kinase KIN4 OS=Saccharomyces cerevisiae (strain ATCC 204508 / S288c) OX=559292 GN=KIN4 PE=1 SV=1	2	1	1	1	1	800	90	9.48
P04046	Amidophosphoribosyltransferase OS=Saccharomyces cerevisiae (strain ATCC 204508 / S288c) OX=559292 GN=ADE4 PE=1 SV=2	3	1	1	1	1	510	56.7	6.28
P39111	V-type proton ATPase subunit F OS=Saccharomyces cerevisiae (strain ATCC 204508 / S288c) OX=559292 GN=VMA7 PE=1 SV=1	14	1	1	1	1	118	13.5	5.05
A6ZRK4	Cysteine proteinase 1, mitochondrial OS=Saccharomyces cerevisiae (strain YJM789) OX=307796 GN=LAP3 PE=3 SV=2	4	1	1	1	1	483	55.5	8.75
P15625	Phenylalanine--tRNA ligase alpha subunit OS=Saccharomyces cerevisiae (strain ATCC 204508 / S288c) OX=559292 GN=FRS2 PE=1 SV=3	2	1	1	1	1	503	57.5	5.78
P38075	Pyridoxamine 5'-phosphate oxidase OS=Saccharomyces cerevisiae (strain ATCC 204508 / S288c) OX=559292 GN=PDX3 PE=1 SV=1	6	1	1	1	1	228	26.9	7.49
P33399	La protein homolog OS=Saccharomyces cerevisiae (strain ATCC 204508 / S288c) OX=559292 GN=LHP1 PE=1 SV=2	4	1	1	1	1	275	32.1	8.54
P07806	Valine--tRNA ligase, mitochondrial OS=Saccharomyces cerevisiae (strain ATCC 204508 / S288c) OX=559292 GN=VAS1 PE=1 SV=2	1	1	1	1	1	1104	125.7	6.96
P38708	Putative proline--tRNA ligase YHR020W OS=Saccharomyces cerevisiae (strain ATCC 204508 / S288c) OX=559292 GN=YHR020W PE=1 SV=1	2	1	1	1	1	688	77.3	6.4
P38115	D-arabinose dehydrogenase [NAD(P)+] heavy chain OS=Saccharomyces cerevisiae (strain ATCC 204508 / S288c) OX=559292 GN=ARA1 PE=1 SV=1	4	1	1	1	1	344	38.9	5.96
A0A023PZH9	Putative uncharacterized protein YHL034W-A OS=Saccharomyces cerevisiae (strain ATCC 204508 / S288c) OX=559292 GN=YHL034W-A PE=5 SV=1	6	1	1	1	1	153	16.3	8.75
P38249	Eukaryotic translation initiation factor 3 subunit A OS=Saccharomyces cerevisiae (strain ATCC 204508 / S288c) OX=559292 GN=RPG1 PE=1 SV=1	2	1	1	1	1	964	110.3	6.3
P40037	Protein HMF1 OS=Saccharomyces cerevisiae (strain ATCC 204508 / S288c) OX=559292 GN=HMF1 PE=1 SV=1	7	1	1	1	1	129	13.9	5.41
A6ZXG9	ATP-dependent RNA helicase DHH1 OS=Saccharomyces cerevisiae (strain YJM789) OX=307796 GN=DHH1 PE=3 SV=1	3	1	1	1	1	506	57.5	7.97
P38986	L-asparaginase 1 OS=Saccharomyces cerevisiae (strain ATCC 204508 / S288c) OX=559292 GN=ASP1 PE=1 SV=1	3	1	1	1	1	381	41.4	5.44
Q12522	Eukaryotic translation initiation factor 6 OS=Saccharomyces cerevisiae (strain ATCC 204508 / S288c) OX=559292 GN=TIF6 PE=1 SV=1	9	1	1	1	1	245	26.4	4.64
P14020	Dolichol-phosphate mannosyltransferase OS=Saccharomyces cerevisiae (strain ATCC 204508 / S288c) OX=559292 GN=DPM1 PE=1 SV=3	6	1	1	1	1	267	30.3	7.88
P13188	Glutamine--tRNA ligase OS=Saccharomyces cerevisiae (strain ATCC 204508 / S288c) OX=559292 GN=GLN4 PE=1 SV=2	1	1	1	1	1	809	93.1	8.41
P38886	26S proteasome regulatory subunit RPN10 OS=Saccharomyces cerevisiae (strain ATCC 204508 / S288c) OX=559292 GN=RPN10 PE=1 SV=3	5	1	1	1	1	268	29.7	4.82
Q05506	Arginine--tRNA ligase, cytoplasmic OS=Saccharomyces cerevisiae (strain ATCC 204508 / S288c) OX=559292 GN=YDR341C PE=1 SV=1	1	1	1	1	1	607	69.5	6.79
P48015	Aminomethyltransferase, mitochondrial OS=Saccharomyces cerevisiae (strain ATCC 204508 / S288c) OX=559292 GN=GCV1 PE=1 SV=2	2	1	1	1	1	400	44.4	8.84
O95352	Ubiquitin-like modifier-activating enzyme ATG7 OS=Homo sapiens OX=9606 GN=ATG7 PE=1 SV=1	1	1	1	1	1	703	77.9	6.24
P23638	Proteasome subunit alpha type-3 OS=Saccharomyces cerevisiae (strain ATCC 204508 / S288c) OX=559292 GN=PRE9 PE=1 SV=1	5	1	1	1	1	258	28.7	5.22
P46669	DNA-directed RNA polymerase I subunit RPA43 OS=Saccharomyces cerevisiae (strain ATCC 204508 / S288c) OX=559292 GN=RPA43 PE=1 SV=2	2	1	1	1	1	326	36.2	4.92
P05453	Eukaryotic peptide chain release factor GTP-binding subunit OS=Saccharomyces cerevisiae (strain ATCC 204508 / S288c) OX=559292 GN=SUP35 PE=1 SV=1	2	1	1	1	1	685	76.5	7.01
P21242	Probable proteasome subunit alpha type-7 OS=Saccharomyces cerevisiae (strain ATCC 204508 / S288c) OX=559292 GN=PRE10 PE=1 SV=2	3	1	1	1	1	288	31.5	5.19
Q12119	Purine-cytosine permease FCY22 OS=Saccharomyces cerevisiae (strain ATCC 204508 / S288c) OX=559292 GN=FCY22 PE=3 SV=1	3	1	1	1	1	530	57.3	5.21
P08153	Transcriptional factor SWI5 OS=Saccharomyces cerevisiae (strain ATCC 204508 / S288c) OX=559292 GN=SWI5 PE=1 SV=1	1	1	1	1	1	709	79.7	8.7
P40075	Vesicle-associated membrane protein-associated protein SCS2 OS=Saccharomyces cerevisiae (strain ATCC 204508 / S288c) OX=559292 GN=SCS2 PE=1 SV=3	6	1	1	1	1	244	26.9	4.89
P29547	Elongation factor 1-gamma 1 OS=Saccharomyces cerevisiae (strain ATCC 204508 / S288c) OX=559292 GN=CAM1 PE=1 SV=2	2	1	1	1	1	415	47.1	8.38
P07264	3-isopropylmalate dehydratase OS=Saccharomyces cerevisiae (strain ATCC 204508 / S288c) OX=559292 GN=LEU1 PE=1 SV=3	1	1	1	1	1	779	85.7	5.9
Q04305	U3 small nucleolar RNA-associated protein 15 OS=Saccharomyces cerevisiae (strain ATCC 204508 / S288c) OX=559292 GN=UTP15 PE=1 SV=1	1	1	1	1	1	513	57.7	9.31
P07866	Guanine nucleotide exchange factor LTE1 OS=Saccharomyces cerevisiae (strain ATCC 204508 / S288c) OX=559292 GN=LTE1 PE=1 SV=2	1	1	1	1	1	1435	163.1	6.47
P00958	Methionine--tRNA ligase, cytoplasmic OS=Saccharomyces cerevisiae (strain ATCC 204508 / S288c) OX=559292 GN=MES1 PE=1 SV=4	2	1	1	1	1	751	85.6	6.61
P34220	Deoxyribonuclease Tat-D OS=Saccharomyces cerevisiae (strain ATCC 204508 / S288c) OX=559292 GN=YBL055C PE=1 SV=1	3	1	1	1	1	418	47.4	6.74
P18562	Uracil phosphoribosyltransferase OS=Saccharomyces cerevisiae (strain ATCC 204508 / S288c) OX=559292 GN=FUR1 PE=1 SV=2	5	1	1	1	1	216	24.6	5.74
P08536	Sulfate adenylyltransferase OS=Saccharomyces cerevisiae (strain ATCC 204508 / S288c) OX=559292 GN=MET3 PE=1 SV=2	2	1	1	1	1	511	57.7	5.82
P34756	1-phosphatidylinositol 3-phosphate 5-kinase FAB1 OS=Saccharomyces cerevisiae (strain ATCC 204508 / S288c) OX=559292 GN=FAB1 PE=1 SV=3	0	1	1	1	1	2278	257.3	8.38
P39714	(R,R)-butanediol dehydrogenase OS=Saccharomyces cerevisiae (strain ATCC 204508 / S288c) OX=559292 GN=BDH1 PE=1 SV=2	3	1	1	1	1	382	41.6	6.57
Q12300	High-affinity glucose transporter RGT2 OS=Saccharomyces cerevisiae (strain ATCC 204508 / S288c) OX=559292 GN=RGT2 PE=1 SV=1	1	1	1	1	1	763	83.1	6.04
Q04489	Asparagine synthetase domain-containing protein YML096W OS=Saccharomyces cerevisiae (strain ATCC 204508 / S288c) OX=559292 GN=YML096W PE=1 SV=1	1	1	1	1	1	525	59.4	6.48
P32500	Nucleoporin NDC1 OS=Saccharomyces cerevisiae (strain ATCC 204508 / S288c) OX=559292 GN=NDC1 PE=1 SV=1	1	1	1	1	1	655	74.1	8.34
O14455	60S ribosomal protein L36-B OS=Saccharomyces cerevisiae (strain ATCC 204508 / S288c) OX=559292 GN=RPL36B PE=1 SV=3	8	1	1	1	1	100	11.1	11.59
P53036	SIT4-associating protein SAP4 OS=Saccharomyces cerevisiae (strain ATCC 204508 / S288c) OX=559292 GN=SAP4 PE=1 SV=1	1	1	1	1	1	818	94.7	4.79
O35286	Pre-mRNA-splicing factor ATP-dependent RNA helicase DHX15 OS=Mus musculus OX=10090 GN=Dhx15 PE=1 SV=2	1	1	1	1	1	795	90.9	7.46
Q99161	Translocation protein SEC62 OS=Yarrowia lipolytica (strain CLIB 122 / E 150) OX=284591 GN=SEC62 PE=3 SV=2	2	1	1	1	1	396	44.9	9.41
P53848	Folic acid synthesis protein FOL1 OS=Saccharomyces cerevisiae (strain ATCC 204508 / S288c) OX=559292 GN=FOL1 PE=1 SV=2	1	1	1	1	1	824	93.1	6.44
P32800	Peroxisomal biogenesis factor 2 OS=Saccharomyces cerevisiae (strain ATCC 204508 / S288c) OX=559292 GN=PEX2 PE=1 SV=1	2	1	1	1	1	271	30.7	8.88
Q04383	Protein PLM2 OS=Saccharomyces cerevisiae (strain ATCC 204508 / S288c) OX=559292 GN=PLM2 PE=1 SV=1	1	1	1	1	1	521	58.2	9.25
O43137	Uncharacterized protein YBR085C-A OS=Saccharomyces cerevisiae (strain ATCC 204508 / S288c) OX=559292 GN=YBR085C-A PE=1 SV=1	9	1	1	1	1	85	9.4	5.35
Q01163	37S ribosomal protein S23, mitochondrial OS=Saccharomyces cerevisiae (strain ATCC 204508 / S288c) OX=559292 GN=RSM23 PE=1 SV=3	2	1	1	1	1	450	50.8	9.73
P04051	DNA-directed RNA polymerase III subunit RPC1 OS=Saccharomyces cerevisiae (strain ATCC 204508 / S288c) OX=559292 GN=RPO31 PE=1 SV=1	1	1	1	1	1	1460	162.2	8.24
O48916	Dihydroceramide fatty acyl 2-hydroxylase FAH1 OS=Arabidopsis thaliana OX=3702 GN=FAH1 PE=1 SV=1	3	1	1	1	1	237	27.4	8.85
P53084	Putative uncharacterized protein YGL218W OS=Saccharomyces cerevisiae (strain ATCC 204508 / S288c) OX=559292 GN=YGL218W PE=5 SV=1	5	1	1	1	1	216	24.1	9.1
P38791	Deoxyhypusine synthase OS=Saccharomyces cerevisiae (strain ATCC 204508 / S288c) OX=559292 GN=DYS1 PE=1 SV=1	2	1	1	1	1	387	42.9	5.77
Q74ZV8	Actin-like protein ARP6 OS=Ashbya gossypii (strain ATCC 10895 / CBS 109.51 / FGSC 9923 / NRRL Y-1056) OX=284811 GN=ARP6 PE=3 SV=1	2	1	1	1	1	410	47.6	5.77
A5E7U6	Pre-rRNA-processing protein RIX1 OS=Lodderomyces elongisporus (strain ATCC 11503 / CBS 2605 / JCM 1781 / NBRC 1676 / NRRL YB-4239) OX=379508 GN=RIX1 PE=3 SV=1	6	2	2	2	1	793	88.9	5.19
Q75AI1	Protein DSE1 OS=Ashbya gossypii (strain ATCC 10895 / CBS 109.51 / FGSC 9923 / NRRL Y-1056) OX=284811 GN=DSE1 PE=3 SV=2	2	1	1	1	1	585	65.3	7.53
Q752T7	Mediator of RNA polymerase II transcription subunit 3 OS=Ashbya gossypii (strain ATCC 10895 / CBS 109.51 / FGSC 9923 / NRRL Y-1056) OX=284811 GN=PGD1 PE=3 SV=2	2	1	1	1	1	332	35.7	9.48
Q75EW5	Inositol-pentakisphosphate 2-kinase OS=Ashbya gossypii (strain ATCC 10895 / CBS 109.51 / FGSC 9923 / NRRL Y-1056) OX=284811 GN=IPK1 PE=3 SV=1	3	1	1	1	1	278	31	7.39
Q12493	Inner kinetochore subunit NKP1 OS=Saccharomyces cerevisiae (strain ATCC 204508 / S288c) OX=559292 GN=NKP1 PE=1 SV=2	3	1	1	1	1	238	27	4.6
P40016	26S proteasome regulatory subunit RPN3 OS=Saccharomyces cerevisiae (strain ATCC 204508 / S288c) OX=559292 GN=RPN3 PE=1 SV=5	1	1	1	1	1	523	60.4	5.6
P14772	Bile pigment transporter 1 OS=Saccharomyces cerevisiae (strain ATCC 204508 / S288c) OX=559292 GN=BPT1 PE=1 SV=2	1	1	1	1	1	1559	176.8	7.65
O13572	Putative uncharacterized protein YPR150W OS=Saccharomyces cerevisiae (strain ATCC 204508 / S288c) OX=559292 GN=YPR150W PE=5 SV=1	5	1	1	1	1	173	19.3	8.75
P33317	Deoxyuridine 5'-triphosphate nucleotidohydrolase OS=Saccharomyces cerevisiae (strain ATCC 204508 / S288c) OX=559292 GN=DUT1 PE=1 SV=2	5	1	1	1	1	147	15.3	7.25
Q05930	Mitochondrial distribution and morphology protein 30 OS=Saccharomyces cerevisiae (strain ATCC 204508 / S288c) OX=559292 GN=MDM30 PE=1 SV=1	1	1	1	1	1	598	70.5	6.35
P53729	Uncharacterized protein YNR029C OS=Saccharomyces cerevisiae (strain ATCC 204508 / S288c) OX=559292 GN=YNR029C PE=1 SV=1	2	1	1	1	1	429	48.1	5.11
Q759Y5	Arginine biosynthesis bifunctional protein ArgJ, mitochondrial OS=Ashbya gossypii (strain ATCC 10895 / CBS 109.51 / FGSC 9923 / NRRL Y-1056) OX=284811 GN=ADR138C PE=3 SV=2	2	1	1	1	1	443	46.7	5.36
P0A6T3	Galactokinase OS=Escherichia coli (strain K12) OX=83333 GN=galK PE=1 SV=2	2	1	1	1	1	382	41.4	5.45
Q758W7	DNA damage checkpoint control protein RAD17 OS=Ashbya gossypii (strain ATCC 10895 / CBS 109.51 / FGSC 9923 / NRRL Y-1056) OX=284811 GN=RAD17 PE=3 SV=1	2	1	1	1	1	389	43.1	5.01
P53316	Uncharacterized RNA-binding protein YGR250C OS=Saccharomyces cerevisiae (strain ATCC 204508 / S288c) OX=559292 GN=YGR250C PE=1 SV=1	1	1	1	1	1	781	89.5	5.35
P25328	RNA-directed RNA polymerase OS=Saccharomyces 20S RNA narnavirus OX=186772 PE=1 SV=1	1	1	1	1	1	829	91.8	9.91
Q9M2U2	Very-long-chain enoyl-CoA reductase OS=Arabidopsis thaliana OX=3702 GN=ECR PE=1 SV=1	2	1	1	1	1	310	35.7	9.44
Q06493	LETM1 domain-containing protein YLH47, mitochondrial OS=Saccharomyces cerevisiae (strain ATCC 204508 / S288c) OX=559292 GN=YLH47 PE=1 SV=1	2	1	1	1	1	454	52.1	9.33
P38616	Protein YGP1 OS=Saccharomyces cerevisiae (strain ATCC 204508 / S288c) OX=559292 GN=YGP1 PE=1 SV=2	3	1	1	1	1	354	37.3	5.44
P18858	DNA ligase 1 OS=Homo sapiens OX=9606 GN=LIG1 PE=1 SV=1	1	1	1	1	1	919	101.7	5.62
P33330	Phosphoserine aminotransferase OS=Saccharomyces cerevisiae (strain ATCC 204508 / S288c) OX=559292 GN=SER1 PE=1 SV=1	2	1	1	1	1	395	43.4	6.54
P54790	Origin recognition complex subunit 3 OS=Saccharomyces cerevisiae (strain ATCC 204508 / S288c) OX=559292 GN=ORC3 PE=1 SV=1	1	1	1	1	1	616	72	5.47
P43555	Protein EMP47 OS=Saccharomyces cerevisiae (strain ATCC 204508 / S288c) OX=559292 GN=EMP47 PE=1 SV=1	3	1	1	1	1	445	50.3	5.97
P48561	Poly(A) RNA polymerase protein 1 OS=Saccharomyces cerevisiae (strain ATCC 204508 / S288c) OX=559292 GN=TRF5 PE=1 SV=2	1	1	1	1	1	642	74.1	7.03
P38888	ER degradation-enhancing alpha-mannosidase-like protein 1 OS=Saccharomyces cerevisiae (strain ATCC 204508 / S288c) OX=559292 GN=MNL1 PE=1 SV=1	1	1	1	1	1	796	91.2	5.11
Q08474	Vacuolar morphogenesis protein 10 OS=Saccharomyces cerevisiae (strain ATCC 204508 / S288c) OX=559292 GN=VAM10 PE=4 SV=1	7	1	1	1	1	114	11.8	5.96
Q03081	Transcriptional regulator MET31 OS=Saccharomyces cerevisiae (strain ATCC 204508 / S288c) OX=559292 GN=MET31 PE=1 SV=1	4	1	1	1	1	177	19.5	9.31
Q09897	Chitin synthase regulatory factor 3 OS=Schizosaccharomyces pombe (strain 972 / ATCC 24843) OX=284812 GN=chr3 PE=1 SV=1	1	1	1	1	1	932	103.1	9.11
P27514	Low-affinity phosphate transporter PHO91 OS=Saccharomyces cerevisiae (strain ATCC 204508 / S288c) OX=559292 GN=PHO91 PE=1 SV=2	1	1	1	1	1	894	99.4	8.02
P32801	Serine/threonine-protein kinase ELM1 OS=Saccharomyces cerevisiae (strain ATCC 204508 / S288c) OX=559292 GN=ELM1 PE=1 SV=2	1	1	1	1	1	640	72.1	8.09
P47083	U3 small nucleolar RNA-associated protein MPP10 OS=Saccharomyces cerevisiae (strain ATCC 204508 / S288c) OX=559292 GN=MPP10 PE=1 SV=1	1	1	1	1	1	593	66.9	4.65
Q6YFE5	Putative GTP cyclohydrolase URC1 OS=Lachancea kluyveri OX=4934 GN=URC1 PE=3 SV=1	2	1	1	1	1	444	49.3	5.34
O94084	Putative uncharacterized protein OPI9 OS=Saccharomyces cerevisiae (strain ATCC 204508 / S288c) OX=559292 GN=OPI9 PE=5 SV=1	3	1	1	1	1	285	27.8	4.25
P48231	Tricalbin-2 OS=Saccharomyces cerevisiae (strain ATCC 204508 / S288c) OX=559292 GN=TCB2 PE=1 SV=1	1	1	1	1	1	1178	132.4	8.54
Q750F8	ATP-dependent rRNA helicase SPB4 OS=Ashbya gossypii (strain ATCC 10895 / CBS 109.51 / FGSC 9923 / NRRL Y-1056) OX=284811 GN=SPB4 PE=3 SV=2	1	1	1	1	1	599	67.8	9.13
P41907	UPF0744 protein YSD83 OS=Saccharomyces paradoxus OX=27291 GN=YSD83 PE=3 SV=1	3	1	1	1	1	385	44.4	8.75
P36162	DASH complex subunit DAD2 OS=Saccharomyces cerevisiae (strain ATCC 204508 / S288c) OX=559292 GN=DAD2 PE=1 SV=1	7	1	1	1	1	133	15.1	4.27
P32895	Ribose-phosphate pyrophosphokinase 1 OS=Saccharomyces cerevisiae (strain ATCC 204508 / S288c) OX=559292 GN=PRS1 PE=1 SV=1	2	1	1	1	1	427	47	5.73
P47144	Protein ECM27 OS=Saccharomyces cerevisiae (strain ATCC 204508 / S288c) OX=559292 GN=ECM27 PE=1 SV=2	1	1	1	1	1	725	80.6	6.9
Q07830	GPI ethanolamine phosphate transferase 3 OS=Saccharomyces cerevisiae (strain ATCC 204508 / S288c) OX=559292 GN=GPI13 PE=1 SV=1	1	1	1	1	1	1017	115.6	6.64
Q08964	Putative ISWI chromatin-remodeling complex subunit YPL216W OS=Saccharomyces cerevisiae (strain ATCC 204508 / S288c) OX=559292 GN=YPL216W PE=1 SV=1	1	1	1	1	1	1102	128.1	7.31
P40074	Vacuolar amino acid transporter 6 OS=Saccharomyces cerevisiae (strain ATCC 204508 / S288c) OX=559292 GN=AVT6 PE=1 SV=1	1	1	1	1	1	448	48.8	8.78
P41407	FMN-dependent NADH-azoreductase OS=Escherichia coli (strain K12) OX=83333 GN=azoR PE=1 SV=3	4	1	1	1	1	201	21.6	5.22
Q758R9	tRNA N6-adenosine threonylcarbamoyltransferase OS=Ashbya gossypii (strain ATCC 10895 / CBS 109.51 / FGSC 9923 / NRRL Y-1056) OX=284811 GN=KAE1 PE=3 SV=1	2	1	1	1	1	385	43	7.52
P33322	H/ACA ribonucleoprotein complex subunit CBF5 OS=Saccharomyces cerevisiae (strain ATCC 204508 / S288c) OX=559292 GN=CBF5 PE=1 SV=1	1	1	1	1	1	483	54.7	8.9
P49687	Nucleoporin NUP145 OS=Saccharomyces cerevisiae (strain ATCC 204508 / S288c) OX=559292 GN=NUP145 PE=1 SV=1	1	1	1	1	1	1317	145.6	5.74
P53206	Putative cysteine synthase OS=Saccharomyces cerevisiae (strain ATCC 204508 / S288c) OX=559292 GN=YGR012W PE=1 SV=1	2	1	1	1	1	393	42.8	8.24
P00724	Invertase 2 OS=Saccharomyces cerevisiae (strain ATCC 204508 / S288c) OX=559292 GN=SUC2 PE=1 SV=1	1	1	1	1	1	532	60.6	4.75
P38359	Sulfate permease 1 OS=Saccharomyces cerevisiae (strain ATCC 204508 / S288c) OX=559292 GN=SUL1 PE=1 SV=2	1	1	1	1	1	859	95.9	6.8
Q8WYP3	Ras and Rab interactor 2 OS=Homo sapiens OX=9606 GN=RIN2 PE=1 SV=1	1	1	1	1	1	895	100.1	6.58
Q03554	Protein transport protein GOT1 OS=Saccharomyces cerevisiae (strain ATCC 204508 / S288c) OX=559292 GN=GOT1 PE=1 SV=1	4	1	1	1	1	138	15.4	10.59
Q04705	Pheromone-regulated membrane protein 6 OS=Saccharomyces cerevisiae (strain ATCC 204508 / S288c) OX=559292 GN=PRM6 PE=2 SV=1	2	1	1	1	1	352	41.3	8.59
Q03690	Clustered mitochondria protein 1 OS=Saccharomyces cerevisiae (strain ATCC 204508 / S288c) OX=559292 GN=CLU1 PE=1 SV=1	1	1	1	1	1	1277	145.1	6.39
P37297	Phosphatidylinositol 4-kinase STT4 OS=Saccharomyces cerevisiae (strain ATCC 204508 / S288c) OX=559292 GN=STT4 PE=1 SV=1	0	1	1	1	1	1900	214.5	7.49
Q757W2	Chromatin modification-related protein YNG2 OS=Ashbya gossypii (strain ATCC 10895 / CBS 109.51 / FGSC 9923 / NRRL Y-1056) OX=284811 GN=YNG2 PE=3 SV=1	2	1	1	1	1	285	32.6	5.41
P52918	Protein MSN5 OS=Saccharomyces cerevisiae (strain ATCC 204508 / S288c) OX=559292 GN=MSN5 PE=1 SV=1	1	1	1	1	1	1224	142	5.35
P40550	ATP-dependent permease PDR11 OS=Saccharomyces cerevisiae (strain ATCC 204508 / S288c) OX=559292 GN=PDR11 PE=1 SV=3	0	1	1	1	1	1411	160.4	6.87
Q07834	KH domain-containing protein YLL032C OS=Saccharomyces cerevisiae (strain ATCC 204508 / S288c) OX=559292 GN=YLL032C PE=1 SV=1	1	1	1	1	1	825	94.5	7.21
A5DYN3	Transcription initiation factor TFIID subunit 4 OS=Lodderomyces elongisporus (strain ATCC 11503 / CBS 2605 / JCM 1781 / NBRC 1676 / NRRL YB-4239) OX=379508 GN=TAF4 PE=3 SV=1	1	1	1	1	1	550	57.6	6.58
P53099	Vitamin B6 transporter TPN1 OS=Saccharomyces cerevisiae (strain ATCC 204508 / S288c) OX=559292 GN=TPN1 PE=1 SV=1	1	1	1	1	1	579	64.5	8.68
P32790	Actin cytoskeleton-regulatory complex protein SLA1 OS=Saccharomyces cerevisiae (strain ATCC 204508 / S288c) OX=559292 GN=SLA1 PE=1 SV=1	1	1	1	1	1	1244	135.8	5.88
P38346	Probable target of rapamycin complex 2 subunit BIT2 OS=Saccharomyces cerevisiae (strain ATCC 204508 / S288c) OX=559292 GN=BIT2 PE=1 SV=2	1	1	1	1	1	545	61.2	8.68
Q75EN0	Postreplication repair E3 ubiquitin-protein ligase RAD18 OS=Ashbya gossypii (strain ATCC 10895 / CBS 109.51 / FGSC 9923 / NRRL Y-1056) OX=284811 GN=RAD18 PE=3 SV=1	2	1	1	1	1	443	49.7	6.47
P39078	T-complex protein 1 subunit delta OS=Saccharomyces cerevisiae (strain ATCC 204508 / S288c) OX=559292 GN=CCT4 PE=1 SV=2	2	1	1	1	1	528	57.6	7.93
P53962	Uncharacterized WD repeat-containing protein YNL035C OS=Saccharomyces cerevisiae (strain ATCC 204508 / S288c) OX=559292 GN=YNL035C PE=1 SV=1	2	1	1	1	1	389	43.8	5.43
Q06163	Telomerase reverse transcriptase OS=Saccharomyces cerevisiae (strain ATCC 204508 / S288c) OX=559292 GN=EST2 PE=1 SV=2	1	1	1	1	1	884	102.6	9.23
Q74ZJ8	COPII coat assembly protein SEC16 OS=Ashbya gossypii (strain ATCC 10895 / CBS 109.51 / FGSC 9923 / NRRL Y-1056) OX=284811 GN=SEC16 PE=3 SV=1	0	1	1	1	1	2272	244.4	5.15
Q08908	Ferric reductase transmembrane component 5 OS=Saccharomyces cerevisiae (strain ATCC 204508 / S288c) OX=559292 GN=FRE5 PE=2 SV=1	1	1	1	1	1	694	80.2	8.63
Q74ZC9	Mediator of RNA polymerase II transcription subunit 4 OS=Ashbya gossypii (strain ATCC 10895 / CBS 109.51 / FGSC 9923 / NRRL Y-1056) OX=284811 GN=MED4 PE=3 SV=1	2	1	1	1	1	294	32.1	4.77
P39014	F-box protein MET30 OS=Saccharomyces cerevisiae (strain ATCC 204508 / S288c) OX=559292 GN=MET30 PE=1 SV=1	1	1	1	1	1	640	72.8	7.65
P38753	Class E vacuolar protein-sorting machinery protein HSE1 OS=Saccharomyces cerevisiae (strain ATCC 204508 / S288c) OX=559292 GN=HSE1 PE=1 SV=1	2	1	1	1	1	452	51.1	6.42
Q07993	D-xylulose reductase OS=Saccharomyces cerevisiae (strain ATCC 204508 / S288c) OX=559292 GN=XYL2 PE=1 SV=1	3	1	1	1	1	356	38.6	6.14
P39712	Flocculation protein FLO9 OS=Saccharomyces cerevisiae (strain ATCC 204508 / S288c) OX=559292 GN=FLO9 PE=3 SV=2	1	1	1	1	1	1322	138	4.28
Q753A0	Exportin-T OS=Ashbya gossypii (strain ATCC 10895 / CBS 109.51 / FGSC 9923 / NRRL Y-1056) OX=284811 GN=LOS1 PE=3 SV=2	1	1	1	1	1	1051	117	5.59
Q756J6	Restriction of telomere capping protein 5 OS=Ashbya gossypii (strain ATCC 10895 / CBS 109.51 / FGSC 9923 / NRRL Y-1056) OX=284811 GN=RTC5 PE=3 SV=2	1	1	1	1	1	557	62.8	7.28
Q9FMU6	Mitochondrial phosphate carrier protein 3, mitochondrial OS=Arabidopsis thaliana OX=3702 GN=MPT3 PE=1 SV=1	2	1	1	1	1	375	40.1	9.2
Q06674	Protein HIM1 OS=Saccharomyces cerevisiae (strain ATCC 204508 / S288c) OX=559292 GN=HIM1 PE=4 SV=1	1	1	1	1	1	414	47.3	9.04
Q74ZX0	Protein CSF1 OS=Ashbya gossypii (strain ATCC 10895 / CBS 109.51 / FGSC 9923 / NRRL Y-1056) OX=284811 GN=CSF1 PE=3 SV=1	0	1	1	1	1	2887	327	5.62
Q08925	RNA-binding protein MRN1 OS=Saccharomyces cerevisiae (strain ATCC 204508 / S288c) OX=559292 GN=MRN1 PE=1 SV=1	1	1	1	1	1	612	68.6	5.9
Q752A3	Topoisomerase 1-associated factor 1 OS=Ashbya gossypii (strain ATCC 10895 / CBS 109.51 / FGSC 9923 / NRRL Y-1056) OX=284811 GN=TOF1 PE=3 SV=2	1	1	1	1	1	1265	144.1	6.52
P53125	Imitation switch two complex protein 1 OS=Saccharomyces cerevisiae (strain ATCC 204508 / S288c) OX=559292 GN=ITC1 PE=1 SV=1	0	1	1	1	1	1264	145.6	5.68
P35817	Bromodomain-containing factor 1 OS=Saccharomyces cerevisiae (strain ATCC 204508 / S288c) OX=559292 GN=BDF1 PE=1 SV=3	1	1	1	1	1	686	76.9	6.02
P60520	Gamma-aminobutyric acid receptor-associated protein-like 2 OS=Homo sapiens OX=9606 GN=GABARAPL2 PE=1 SV=1	7	1	1	1	1	117	13.7	8.1
Q754Z2	Probable endonuclease LCL3 OS=Ashbya gossypii (strain ATCC 10895 / CBS 109.51 / FGSC 9923 / NRRL Y-1056) OX=284811 GN=LCL3 PE=3 SV=1	2	1	1	1	1	276	31.3	10.32
P53754	Uncharacterized protein YNR068C OS=Saccharomyces cerevisiae (strain ATCC 204508 / S288c) OX=559292 GN=YNR068C PE=4 SV=1	3	1	1	1	1	272	31.2	9.25
Q750J3	UDP-N-acetylglucosamine transferase subunit ALG13 OS=Ashbya gossypii (strain ATCC 10895 / CBS 109.51 / FGSC 9923 / NRRL Y-1056) OX=284811 GN=ALG13 PE=3 SV=1	4	1	1	1	1	203	21.8	6.52
Q02875	SMY2 homolog 2 OS=Saccharomyces cerevisiae (strain ATCC 204508 / S288c) OX=559292 GN=SYH1 PE=1 SV=1	1	1	1	1	1	849	94.3	7.78
P23644	Mitochondrial import receptor subunit TOM40 OS=Saccharomyces cerevisiae (strain ATCC 204508 / S288c) OX=559292 GN=TOM40 PE=1 SV=1	2	1	1	1	1	387	42	5.54
P50623	SUMO-conjugating enzyme UBC9 OS=Saccharomyces cerevisiae (strain ATCC 204508 / S288c) OX=559292 GN=UBC9 PE=1 SV=1	5	1	1	1	1	157	17.9	9.2
A5E4V9	Nucleolar protein 58 OS=Lodderomyces elongisporus (strain ATCC 11503 / CBS 2605 / JCM 1781 / NBRC 1676 / NRRL YB-4239) OX=379508 GN=NOP58 PE=3 SV=1	1	1	1	1	1	518	57.6	7.87
P12547	Alkaline protease 1 OS=Aspergillus oryzae (strain ATCC 42149 / RIB 40) OX=510516 GN=alp1 PE=1 SV=2	2	1	1	1	1	403	42.5	6.38
Q07376	Probable transporter MCH1 OS=Saccharomyces cerevisiae (strain ATCC 204508 / S288c) OX=559292 GN=MCH1 PE=1 SV=1	2	1	1	1	1	486	53.5	9.01
Q08886	Guanine nucleotide-binding protein subunit beta 1 OS=Saccharomyces cerevisiae (strain ATCC 204508 / S288c) OX=559292 GN=GPB1 PE=1 SV=1	1	1	1	1	1	897	100.9	6.67
Q756Z2	Damage-regulated import facilitator 1 OS=Ashbya gossypii (strain ATCC 10895 / CBS 109.51 / FGSC 9923 / NRRL Y-1056) OX=284811 GN=DIF1 PE=3 SV=1	4	1	1	1	1	194	21.8	9.67
P38261	Exocyst complex component EXO84 OS=Saccharomyces cerevisiae (strain ATCC 204508 / S288c) OX=559292 GN=EXO84 PE=1 SV=1	1	1	1	1	1	753	85.5	7.94
Q05166	Nucleoporin ASM4 OS=Saccharomyces cerevisiae (strain ATCC 204508 / S288c) OX=559292 GN=ASM4 PE=1 SV=1	2	1	1	1	1	528	58.8	7.94
P18537	Frizzled OS=Drosophila melanogaster OX=7227 GN=fz PE=1 SV=1	1	1	1	1	1	581	64.8	8.18
Q751C1	Altered inheritance of mitochondria protein 39, mitochondrial OS=Ashbya gossypii (strain ATCC 10895 / CBS 109.51 / FGSC 9923 / NRRL Y-1056) OX=284811 GN=AIM39 PE=3 SV=1	2	1	1	1	1	333	38.1	9.7
Q12226	Trichothecene 3-O-acetyltransferase OS=Saccharomyces cerevisiae (strain ATCC 204508 / S288c) OX=559292 GN=AYT1 PE=3 SV=1	2	1	1	1	1	474	52.8	7.37
Q2V2Q2	Uncharacterized protein YCL048W-A OS=Saccharomyces cerevisiae (strain ATCC 204508 / S288c) OX=559292 GN=YCL048W-A PE=3 SV=1	10	1	1	1	1	79	7.8	4.5
P14907	Nucleoporin NSP1 OS=Saccharomyces cerevisiae (strain ATCC 204508 / S288c) OX=559292 GN=NSP1 PE=1 SV=1	1	1	1	1	1	823	86.5	6.3
P47053	Uncharacterized protein YJL043W OS=Saccharomyces cerevisiae (strain ATCC 204508 / S288c) OX=559292 GN=YJL043W PE=4 SV=1	2	1	1	1	1	257	29.2	5.34
P33892	eIF-2-alpha kinase activator GCN1 OS=Saccharomyces cerevisiae (strain ATCC 204508 / S288c) OX=559292 GN=GCN1 PE=1 SV=1	0	1	1	1	1	2672	296.5	5.27
P43636	Alpha-1,3/1,6-mannosyltransferase ALG2 OS=Saccharomyces cerevisiae (strain ATCC 204508 / S288c) OX=559292 GN=ALG2 PE=1 SV=2	2	1	1	1	1	503	58	6.28
O02195	Eukaryotic translation initiation factor 3 subunit I OS=Drosophila melanogaster OX=7227 GN=eIF3i PE=1 SV=1	3	1	1	1	1	326	36.1	5.34
P32329	Aspartic proteinase 3 OS=Saccharomyces cerevisiae (strain ATCC 204508 / S288c) OX=559292 GN=YPS1 PE=1 SV=2	1	1	1	1	1	569	60	4.89
Q03790	Nucleoporin NUP53 OS=Saccharomyces cerevisiae (strain ATCC 204508 / S288c) OX=559292 GN=NUP53 PE=1 SV=1	1	1	1	1	1	475	52.6	9.52
P20134	Flocculation suppression protein OS=Saccharomyces cerevisiae (strain ATCC 204508 / S288c) OX=559292 GN=SFL1 PE=1 SV=3	1	1	1	1	1	766	83.3	8.72
P38356	Metal homeostatis protein BSD2 OS=Saccharomyces cerevisiae (strain ATCC 204508 / S288c) OX=559292 GN=BSD2 PE=1 SV=1	2	1	1	1	1	321	35.7	4.82
Q19272	MutS protein homolog 5 OS=Caenorhabditis elegans OX=6239 GN=msh-5 PE=2 SV=2	0	1	1	1	1	1369	153	5.59
P41809	Signaling mucin HKR1 OS=Saccharomyces cerevisiae (strain ATCC 204508 / S288c) OX=559292 GN=HKR1 PE=1 SV=2	0	1	1	1	1	1802	188.8	4.82
Q12212	Protein SIA1 OS=Saccharomyces cerevisiae (strain ATCC 204508 / S288c) OX=559292 GN=SIA1 PE=2 SV=1	1	1	1	1	1	622	71.8	7.74
Q12089	ATPase expression protein 3 OS=Saccharomyces cerevisiae (strain ATCC 204508 / S288c) OX=559292 GN=AEP3 PE=1 SV=1	1	1	1	1	1	606	70.3	9.73
P28006	Serine/threonine-protein phosphatase 1 regulatory subunit GAC1 OS=Saccharomyces cerevisiae (strain ATCC 204508 / S288c) OX=559292 GN=GAC1 PE=1 SV=2	1	1	1	1	1	793	88.5	5.71
P34219	Transcriptional regulatory protein TOD6 OS=Saccharomyces cerevisiae (strain ATCC 204508 / S288c) OX=559292 GN=TOD6 PE=1 SV=1	1	1	1	1	1	525	59.2	9.35
P24482	DNA polymerase epsilon subunit B OS=Saccharomyces cerevisiae (strain ATCC 204508 / S288c) OX=559292 GN=DPB2 PE=1 SV=3	1	1	1	1	1	689	78.3	6.19
Q12417	Pre-mRNA-splicing factor PRP46 OS=Saccharomyces cerevisiae (strain ATCC 204508 / S288c) OX=559292 GN=PRP46 PE=1 SV=1	2	1	1	1	1	451	50.7	7.25
Q74ZA4	Enhancer of translation termination 1 OS=Ashbya gossypii (strain ATCC 10895 / CBS 109.51 / FGSC 9923 / NRRL Y-1056) OX=284811 GN=ETT1 PE=3 SV=1	2	1	1	1	1	411	46.4	4.61
Q75AF5	Golgin IMH1 OS=Ashbya gossypii (strain ATCC 10895 / CBS 109.51 / FGSC 9923 / NRRL Y-1056) OX=284811 GN=IMH1 PE=3 SV=2	1	1	1	1	1	887	101	5.59
Q75BU9	PAN2-PAN3 deadenylation complex subunit PAN3 OS=Ashbya gossypii (strain ATCC 10895 / CBS 109.51 / FGSC 9923 / NRRL Y-1056) OX=284811 GN=PAN3 PE=3 SV=1	2	1	1	1	1	612	67.3	6.65
P53736	Uncharacterized protein YNR040W OS=Saccharomyces cerevisiae (strain ATCC 204508 / S288c) OX=559292 GN=YNR040W PE=1 SV=1	2	1	1	1	1	256	28.6	10.11
Q04952	1,3-beta-glucan synthase component FKS3 OS=Saccharomyces cerevisiae (strain ATCC 204508 / S288c) OX=559292 GN=FKS3 PE=1 SV=1	0	1	1	1	1	1785	207.3	8.09
Q06817	Glycine--tRNA ligase 2 OS=Saccharomyces cerevisiae (strain ATCC 204508 / S288c) OX=559292 GN=GRS2 PE=1 SV=1	1	1	1	1	1	618	71	7.52
P40318	ERAD-associated E3 ubiquitin-protein ligase DOA10 OS=Saccharomyces cerevisiae (strain ATCC 204508 / S288c) OX=559292 GN=SSM4 PE=1 SV=1	0	1	1	1	1	1319	151.4	6.28
Q12038	Lethal(2) giant larvae protein homolog SRO7 OS=Saccharomyces cerevisiae (strain ATCC 204508 / S288c) OX=559292 GN=SRO7 PE=1 SV=1	1	1	1	1	1	1033	114.4	8.43
P13099	DNA topoisomerase 3 OS=Saccharomyces cerevisiae (strain ATCC 204508 / S288c) OX=559292 GN=TOP3 PE=1 SV=1	1	1	1	1	1	656	74.3	8.48
P39728	Uncharacterized protein YAL037W OS=Saccharomyces cerevisiae (strain ATCC 204508 / S288c) OX=559292 GN=YAL037W PE=4 SV=2	3	1	1	1	1	267	30.4	8.03
P40489	Transcriptional repressor XBP1 OS=Saccharomyces cerevisiae (strain ATCC 204508 / S288c) OX=559292 GN=XBP1 PE=1 SV=1	1	1	1	1	1	647	72.6	9.33
Q753M9	Autophagy-related protein 32 OS=Ashbya gossypii (strain ATCC 10895 / CBS 109.51 / FGSC 9923 / NRRL Y-1056) OX=284811 GN=ATG32 PE=3 SV=1	2	1	1	1	1	452	50.4	8.46
Q03795	Uncharacterized membrane protein YMR155W OS=Saccharomyces cerevisiae (strain ATCC 204508 / S288c) OX=559292 GN=YMR155W PE=1 SV=1	1	1	1	1	1	547	60	8.13
P46367	Potassium-activated aldehyde dehydrogenase, mitochondrial OS=Saccharomyces cerevisiae (strain ATCC 204508 / S288c) OX=559292 GN=ALD4 PE=1 SV=2	2	1	1	1	1	519	56.7	6.74
P0CL31	Putative uncharacterized protein YPL283W-A OS=Saccharomyces cerevisiae (strain ATCC 204508 / S288c) OX=559292 GN=YPL283W-A PE=5 SV=1	9	1	1	1	1	191	17.4	4.89
Q03212	Protein EAR1 OS=Saccharomyces cerevisiae (strain ATCC 204508 / S288c) OX=559292 GN=EAR1 PE=1 SV=1	1	1	1	1	1	550	62.5	4.81
P07284	Serine--tRNA ligase, cytoplasmic OS=Saccharomyces cerevisiae (strain ATCC 204508 / S288c) OX=559292 GN=SES1 PE=1 SV=2	2	1	1	1	1	462	53.3	6.09
P12868	E3 ubiquitin-protein ligase PEP5 OS=Saccharomyces cerevisiae (strain ATCC 204508 / S288c) OX=559292 GN=PEP5 PE=1 SV=2	1	1	1	1	1	1029	117.4	5.83
P53905	U6 snRNA-associated Sm-like protein LSm7 OS=Saccharomyces cerevisiae (strain ATCC 204508 / S288c) OX=559292 GN=LSM7 PE=1 SV=2	6	1	1	1	1	115	13	9.31
P47179	Cell wall protein DAN4 OS=Saccharomyces cerevisiae (strain ATCC 204508 / S288c) OX=559292 GN=DAN4 PE=2 SV=1	2	1	1	1	1	1161	118.3	4.42
Q74ZU6	Probable metalloprotease ARX1 OS=Ashbya gossypii (strain ATCC 10895 / CBS 109.51 / FGSC 9923 / NRRL Y-1056) OX=284811 GN=ARX1 PE=3 SV=1	1	1	1	1	1	591	64.1	7.24
P53954	GDP-Man:Man(3)GlcNAc(2)-PP-Dol alpha-1,2-mannosyltransferase OS=Saccharomyces cerevisiae (strain ATCC 204508 / S288c) OX=559292 GN=ALG11 PE=1 SV=1	1	1	1	1	1	548	63.1	8.98
Q06099	S-(hydroxymethyl)glutathione dehydrogenase OS=Candida maltosa OX=5479 GN=FDH1 PE=3 SV=1	2	1	1	1	1	381	40	6.7
A5DXS8	Histone H2A.2 OS=Lodderomyces elongisporus (strain ATCC 11503 / CBS 2605 / JCM 1781 / NBRC 1676 / NRRL YB-4239) OX=379508 GN=HTA2 PE=3 SV=1	6	1	1	1	1	129	13.7	10.48
P53241	Vitamin H transporter OS=Saccharomyces cerevisiae (strain ATCC 204508 / S288c) OX=559292 GN=VHT1 PE=1 SV=1	1	1	1	1	1	593	69	8.85
P13587	Sodium transport ATPase 1 OS=Saccharomyces cerevisiae (strain ATCC 204508 / S288c) OX=559292 GN=ENA1 PE=1 SV=1	1	2	2	2	1	1091	120.3	5.57
Q3E830	Uncharacterized protein YCR075W-A OS=Saccharomyces cerevisiae (strain ATCC 204508 / S288c) OX=559292 GN=YCR075W-A PE=1 SV=1	12	1	1	1	1	75	8.1	4.7
A7A084	Exportin-T OS=Saccharomyces cerevisiae (strain YJM789) OX=307796 GN=LOS1 PE=3 SV=1	1	1	1	1	1	1100	126.7	5.15
P47112	Cell division cycle protein CDT1 OS=Saccharomyces cerevisiae (strain ATCC 204508 / S288c) OX=559292 GN=TAH11 PE=1 SV=1	1	1	1	1	1	604	68.4	8.51
P50079	SVP1-like protein 2 OS=Saccharomyces cerevisiae (strain ATCC 204508 / S288c) OX=559292 GN=HSV2 PE=1 SV=1	3	1	1	1	1	448	51.2	9.1
O13523	Putative uncharacterized protein YDR401W OS=Saccharomyces cerevisiae (strain ATCC 204508 / S288c) OX=559292 GN=YDR401W PE=5 SV=1	4	1	1	1	1	187	20.8	10.45
Q62762	Casein kinase I isoform gamma-2 OS=Rattus norvegicus OX=10116 GN=Csnk1g2 PE=2 SV=2	2	1	1	1	1	415	47.6	9.06
Q753Y3	Polynucleotide 5'-hydroxyl-kinase GRC3 OS=Ashbya gossypii (strain ATCC 10895 / CBS 109.51 / FGSC 9923 / NRRL Y-1056) OX=284811 GN=GRC3 PE=3 SV=1	1	1	1	1	1	633	71.1	6.7
Q09140	UDP-glucose:glycoprotein glucosyltransferase OS=Schizosaccharomyces pombe (strain 972 / ATCC 24843) OX=284812 GN=gpt1 PE=1 SV=2	0	1	1	1	1	1448	165.4	5.38
P39831	NADP-dependent 3-hydroxy acid dehydrogenase YdfG OS=Escherichia coli (strain K12) OX=83333 GN=ydfG PE=1 SV=2	2	1	1	1	1	248	27.2	6
P25611	Regulator of drug sensitivity 1 OS=Saccharomyces cerevisiae (strain ATCC 204508 / S288c) OX=559292 GN=RDS1 PE=1 SV=1	1	1	1	1	1	832	95.6	5.94
A5E3Q3	Cytoplasmic tRNA 2-thiolation protein 1 OS=Lodderomyces elongisporus (strain ATCC 11503 / CBS 2605 / JCM 1781 / NBRC 1676 / NRRL YB-4239) OX=379508 GN=NCS6 PE=3 SV=1	2	1	1	1	1	379	42.5	8.48
A6ZRQ4	Pre-rRNA-processing protein IPI3 OS=Saccharomyces cerevisiae (strain YJM789) OX=307796 GN=IPI3 PE=3 SV=1	1	1	1	1	1	555	61.7	5.85
Q94526	Open rectifier potassium channel protein 1 OS=Drosophila melanogaster OX=7227 GN=Ork1 PE=1 SV=2	5	1	1	1	1	1001	109.2	9.6
P34250	Eisosome protein SEG2 OS=Saccharomyces cerevisiae (strain ATCC 204508 / S288c) OX=559292 GN=SEG2 PE=1 SV=1	3	1	1	1	1	1132	125.5	5.77
P38713	Oxysterol-binding protein homolog 3 OS=Saccharomyces cerevisiae (strain ATCC 204508 / S288c) OX=559292 GN=OSH3 PE=1 SV=1	3	1	1	1	1	996	113.7	8.57
Q9UUL2	DNA repair protein rhp57 OS=Schizosaccharomyces pombe (strain 972 / ATCC 24843) OX=284812 GN=rhp57 PE=1 SV=1	2	1	1	1	1	354	39.7	6.55
P32378	4-hydroxybenzoate polyprenyltransferase, mitochondrial OS=Saccharomyces cerevisiae (strain ATCC 204508 / S288c) OX=559292 GN=COQ2 PE=1 SV=1	9	1	1	1	1	372	41	9.98
P47117	Actin-related protein 3 OS=Saccharomyces cerevisiae (strain ATCC 204508 / S288c) OX=559292 GN=ARP3 PE=1 SV=1	2	1	1	1	1	449	49.5	5.8
Q5AFK0	Metal-binding activator 1 OS=Candida albicans (strain SC5314 / ATCC MYA-2876) OX=237561 GN=MAC1 PE=2 SV=1	8	1	1	1	1	431	47.7	7.36
P12685	High-affinity potassium transport protein OS=Saccharomyces cerevisiae (strain ATCC 204508 / S288c) OX=559292 GN=TRK1 PE=1 SV=1	4	1	2	1	1	1235	141	8.51
P38167	Protein ECM21 OS=Saccharomyces cerevisiae (strain ATCC 204508 / S288c) OX=559292 GN=ECM21 PE=1 SV=2	1	1	1	1	1	1117	123.5	6.89
Q04562	Transmembrane 9 superfamily member 2 OS=Saccharomyces cerevisiae (strain ATCC 204508 / S288c) OX=559292 GN=TMN2 PE=1 SV=1	7	1	2	1	1	672	76.3	7.49
P32494	Chromatin-remodeling complexes subunit NGG1 OS=Saccharomyces cerevisiae (strain ATCC 204508 / S288c) OX=559292 GN=NGG1 PE=1 SV=1	1	1	1	1	1	702	79.2	5.14
P05747	60S ribosomal protein L29 OS=Saccharomyces cerevisiae (strain ATCC 204508 / S288c) OX=559292 GN=RPL29 PE=1 SV=3	46	1	1	1	1	59	6.7	11.31
P36126	Phospholipase D1 OS=Saccharomyces cerevisiae (strain ATCC 204508 / S288c) OX=559292 GN=SPO14 PE=1 SV=3	0	1	1	1	1	1683	195.1	7.59
A5DSN1	Protein FMP52, mitochondrial OS=Lodderomyces elongisporus (strain ATCC 11503 / CBS 2605 / JCM 1781 / NBRC 1676 / NRRL YB-4239) OX=379508 GN=FMP52 PE=3 SV=1	15	1	1	1	1	238	25.8	7.87
P25846	DNA mismatch repair protein MSH1, mitochondrial OS=Saccharomyces cerevisiae (strain ATCC 204508 / S288c) OX=559292 GN=MSH1 PE=1 SV=2	3	1	1	1	1	959	109.3	8.73
O94691	Lid2 complex component jmj3 OS=Schizosaccharomyces pombe (strain 972 / ATCC 24843) OX=284812 GN=jmj3 PE=4 SV=1	5	1	1	1	1	752	84.9	5.26
A6ZZG1	Cell wall mannoprotein PIR3 OS=Saccharomyces cerevisiae (strain YJM789) OX=307796 GN=PIR3 PE=3 SV=1	9	1	1	1	1	415	41.5	5.74
Q07508	Protein LUC7 OS=Saccharomyces cerevisiae (strain ATCC 204508 / S288c) OX=559292 GN=LUC7 PE=1 SV=1	15	1	2	1	1	261	30.2	9.2
P46964	Dolichyl-diphosphooligosaccharide--protein glycosyltransferase subunit OST2 OS=Saccharomyces cerevisiae (strain ATCC 204508 / S288c) OX=559292 GN=OST2 PE=1 SV=3	28	1	1	1	1	130	14.7	9.28
Q755S6	Mitochondrial distribution and morphology protein 34 OS=Ashbya gossypii (strain ATCC 10895 / CBS 109.51 / FGSC 9923 / NRRL Y-1056) OX=284811 GN=MDM34 PE=3 SV=1	5	1	1	1	1	590	65.7	8.43
Q6B0Z2	Putative uncharacterized protein YML101C-A OS=Saccharomyces cerevisiae (strain ATCC 204508 / S288c) OX=559292 GN=YML101C-A PE=5 SV=2	34	1	1	1	1	105	11.3	7.24
P09798	Anaphase-promoting complex subunit CDC16 OS=Saccharomyces cerevisiae (strain ATCC 204508 / S288c) OX=559292 GN=CDC16 PE=1 SV=1	5	1	1	1	1	840	94.9	6.77
P41819	Dimethyladenosine transferase OS=Saccharomyces cerevisiae (strain ATCC 204508 / S288c) OX=559292 GN=DIM1 PE=3 SV=1	10	1	1	1	1	318	35.9	9.55
P40579	Uncharacterized oxidoreductase YIR035C OS=Saccharomyces cerevisiae (strain ATCC 204508 / S288c) OX=559292 GN=YIR035C PE=1 SV=1	14	1	1	1	1	254	27.5	6.35
P53057	Yapsin-5 OS=Saccharomyces cerevisiae (strain ATCC 204508 / S288c) OX=559292 GN=YPS5 PE=5 SV=1	27	1	1	1	1	165	17.9	4.93
Peptide ID's
Sequence	# PSMs	# Proteins	# Protein Groups	Protein Accessions	Modifications	MH+ [Da]	Confidence	Xcorr	# Missed Cleavages
RIEEELGDKAVY	2	1	1	P00925		1421.73	High	3.09	0
RIEEELGDKAVYAGENFHHGDKL	3	1	1	P00925		2627.28	High	4.91	0
RDEDKSKWMGKGVMNAVNNVNNVIAAA	2	1	1	P00925		2931.46	High	3.39	0
RDEDKSKWMGKGVM	1	1	1	P00925		1666.8	High	2.6	0
RDEDKSKWMGKGVMNA	1	1	1	P00925		1851.88	High	2.89	0
NVLNGGSHAGGAL	1	3	2	P00924; P00925		1166.59	High	3.16	0
NVLNGGSHAGGALALQE	7	3	2	P00924; P00925		1607.81	High	2.69	0
NVLNGGSHAGGALALQEF	3	3	2	P00924; P00925		1754.88	High	3.04	0
RSIVPSGASTGVHE	4	3	2	P00924; P00925		1396.72	High	3.95	0
RSIVPSGASTGVHEAL	11	3	2	P00924; P00925		1580.84	High	4.53	0
RSIVPSGASTGVHEALE	8	3	2	P00924; P00925		1709.88	High	4.14	0
RSIVPSGASTGVHEALEM	5	2	2	P00924; P00925		1840.92	High	3.61	0
RSIVPSGASTGVHEALEM	4	2	2	P00924; P00925	1xOxidation [M18]	1856.92	High	3.34	0
SKSKTSPYVLPVPF	1	2	2	P00924; P00925		1549.86	High	2.87	0
SKSKTSPYVLPVPFL	11	2	2	P00924; P00925		1662.95	High	4.06	0
SKSKTSPYVLPVPFLNV	1	2	2	P00924; P00925		1876.06	High	2.48	0
LTTEKGVF	1	2	2	P00924; P00925		894.493	High	2.01	0
LTVTNPARIAT	1	1	1	P00925		1156.67	High	2.12	0
LTVTNPARIATA	4	1	1	P00925		1227.71	High	2.95	0
LTVTNPARIATAIEKKAADAL	1	1	1	P00925		2167.24	High	2.48	0
LTVTNPARIATAIEKKAADALL	3	1	1	P00925		2280.33	High	2.94	0
IVADDLTVTNPARIATA	3	1	1	P00925		1740.95	High	3.53	0
IVDAIKAAGHDGKVKIGL	2	1	1	P00925		1805.06	High	3.44	0
IVDAIKAAGHDGKVKIGLD	2	1	1	P00925		1920.09	High	3.49	0
IVDAIKAAGHDGKVKIGLDC	1	1	1	P00925		2023.1	High	2.54	0
IVDAIKAAGHDGKVKIGLDCASSE	1	1	1	P00925		2397.24	High	2.58	0
IVDAIKAAGHDGKVKIGLDCASSEF	1	1	1	P00925		2544.31	High	2.8	0
LSLDGTANKSKLGAN	10	2	2	P00924; P00925		1488.8	High	3.85	0
LSLDGTANKSKLGA	4	2	2	P00924; P00925		1374.76	High	2.45	0
LRIEEELGDKA	2	1	1	P00925		1272.68	High	2.51	0
LRIEEELGDKAVY	3	1	1	P00925		1534.81	High	2.97	0
LRIEEELGDKAVYAGE	1	1	1	P00925		1791.91	High	2.31	0
LRIEEELGDKAVYAGEN	2	1	1	P00925		1905.96	High	3.54	0
LRIEEELGDKAVYAGENFHHGDKL	11	1	1	P00925		2740.37	High	5.3	0
LRTGQIKTGAPARSERLAKL	1	3	2	P00924; P00925		2166.28	High	2.71	0
LSKSKTSPYVLPVPFL	3	2	2	P00924; P00925		1776.03	High	3.09	0
LRTGQIKTGAPARSERL	1	3	2	P00924; P00925		1854.07	High	2.69	0
LRTGQIKTGAPARSERLAKLNQL	1	3	2	P00924; P00925		2521.47	High	3.25	0
NAVNNVNNVIA	2	1	1	P00925		1141.6	High	2.41	0
NAVNNVNNVIAA	1	1	1	P00925		1212.63	High	2.07	0
NAVNNVNNVIAAA	4	1	1	P00925		1283.67	High	3.07	0
MRIGSEVYHNLKSLTKKRYGASAGNVGDEGGVAPNIQTAE	3	1	1	P00925		4218.14	High	4.02	0
MRDEDKSKWMGKGVM	4	1	1	P00925		1797.84	High	3.31	0
MRDEDKSKWMGKGVM	2	1	1	P00925	1xOxidation [M15]	1813.84	High	3.42	0
MRDEDKSKWMGKGVMNA	2	1	1	P00925		1982.92	High	2.62	0
MRDEDKSKWMGKGVMNAVNNVNNVIA	2	1	1	P00925		2920.42	High	4.79	0
MRDEDKSKWMGKGVMNAVNNVNNVIAAA	5	1	1	P00925		3062.5	High	5.55	0
MRDEDKSKWMGKGVMNAVNNVNNVIAAA	3	1	1	P00925	1xOxidation [M]	3078.49	High	3.76	0
MRIGSEVYHNLKS	2	1	1	P00925		1533.78	High	3.27	0
MRIGSEVYHNLKS	1	1	1	P00925	1xOxidation [M1]	1549.78	High	2.43	0
MRIGSEVYHNLKSLTKKRYGASAGNVGDEGGVAPNIQT	1	1	1	P00925		4018.06	High	2.87	0
MRIGSEVYHNLKSLTKKRYGASAGNVGDEGGVAPNIQTAEE	2	1	1	P00925		4347.18	High	3.91	0
LVVGLRTGQIKTGAPARS	2	3	2	P00924; P00925		1824.08	High	3.15	0
LVVGLRTGQIKTGAPARSERLAKL	1	3	2	P00924; P00925		2534.53	High	2.85	0
LVVGLRTGQIKTGAPARSERLAKLNQL	1	3	2	P00924; P00925		2889.71	High	3.07	0
MAAARAAAAEKNVPLYQHL	2	1	1	P00925		2025.07	High	3.3	0
MAAARAAAAEKNVPLYQHLAD	2	1	1	P00925		2211.13	High	4.43	0
MAAARAAAAEKNVPLYQHLADL	5	1	1	P00925		2324.22	High	4.14	0
MAAARAAAAEKNVPLYQHLADL	2	1	1	P00925	1xOxidation [M1]	2340.21	High	3.58	0
VVGLRTGQIKTGAPARSERL	3	3	2	P00924; P00925		2109.23	High	3.48	0
VVGLRTGQIKTGAPARSERLAKL	1	3	2	P00924; P00925		2421.44	High	3.27	0
VVGLRTGQIKTGAPARSERLAKLNQL	1	3	2	P00924; P00925		2776.63	High	4.21	0
WEAWSHF	1	3	2	P00924; P00925		962.416	High	2.4	0
YARSVYDSRGNPTVE	4	3	2	P00924; P00925		1713.82	High	3.16	0
YHSLMKRYPIVS	1	2	2	P00924; P00925		1493.79	High	1.93	0
TVTNPARIATA	1	1	1	P00925		1114.62	High	2.43	0
TVTNPARIATAIE	3	1	1	P00925		1356.75	High	2.97	0
TVTNPARIATAIEKKAAD	1	1	1	P00925		1870.04	High	2.47	0
TVTNPARIATAIEKKAADALL	5	1	1	P00925		2167.24	High	3.86	0
TVTNPARIATAIEKKAADALLL	3	1	1	P00925		2280.33	High	2.68	0
VNNVNNVIAAA	1	1	1	P00925		1098.59	High	2.4	0
VKANIDVKDQKAVDDFL	6	2	2	P00924; P00925		1918.03	High	3.7	0
DVKDQKAVDDFL	3	2	2	P00924; P00925		1392.7	High	3.29	0
EMRDEDKSKWMGKGVM	5	1	1	P00925		1926.89	High	3.37	0
EMRDEDKSKWMGKGVM	4	1	1	P00925	1xOxidation [M]	1942.88	High	3.28	0
EMRDEDKSKWMGKGVMNA	1	1	1	P00925		2111.97	High	2.8	0
EMRDEDKSKWMGKGVMNAVNNVNNVIA	1	1	1	P00925		3049.47	High	4.4	0
ELGDKAVYAGENFHHGDKL	1	1	1	P00925		2100.01	High	3.13	0
FVKANLDVKDQKAVDD	2	2	2	P00924; P00925		1804.94	High	2.72	0
FVKANIDVKDQKAVDDFL	4	2	2	P00924; P00925		2065.1	High	2.54	0
FKTAGIQIVADD	2	2	2	P00924; P00925		1277.67	High	2.79	0
FKTAGIQIVADDL	3	2	2	P00924; P00925		1390.76	High	2.92	0
FKDGKYDLDFKNPESDKSKWLTG	3	1	1	P00925		2718.34	High	4.07	0
FKDGKYDLDFKNPESDKSKWLTGVE	2	1	1	P00925		2946.45	High	3.56	0
FMIAPTGAKTFAEA	4	2	2	P00924; P00925	1xOxidation [M2]	1470.73	High	2.26	0
FLLSLDGTANKSKLGAN	2	2	2	P00924; P00925		1748.95	High	2.42	0
FMIAPTGAKT	1	2	2	P00924; P00925		1036.55	High	2.18	0
FMIAPTGAKTFA	2	2	2	P00924; P00925		1254.66	High	2.21	0
FMIAPTGAKTFAEA	1	2	2	P00924; P00925		1454.73	High	2.29	0
AIKAAGHDGKVKIGLDCASSEF	1	1	1	P00925		2217.13	High	2.63	0
AILGVSM	2	2	1	P00925		690.385	High	1.98	0
AILGVSM	1	2	1	P00925	1xOxidation [M7]	706.38	High	1.85	0
ARAAAAEKNVPLYQHLADL	1	1	1	P00925		2051.1	High	2.68	0
AANWGVM	1	1	1	P00925		748.345	High	1.34	0
AANWGVM	3	1	1	P00925	1xOxidation [M7]	764.34	High	2.19	0
AARAAAAEKNVPLYQHLADL	3	1	1	P00925		2122.14	High	3.85	0
AAARAAAAEKNVPLYQHL	6	1	1	P00925		1894.03	High	5.24	0
AAARAAAAEKNVPLYQHLAD	6	1	1	P00925		2080.09	High	3.79	0
AAARAAAAEKNVPLYQHLADL	12	1	1	P00925		2193.18	High	4.34	0
AAARAAAAEKNVPLYQHLADLSKSKTSPYVLPVPFL	1	1	1	P00925		3837.11	High	4.55	0
AEEALDL	1	3	2	P00924; P00925		760.372	High	1.35	0
ADLSKSKTSPYVLPVPFL	4	2	2	P00924; P00925		1962.09	High	3.05	0
ADMYHSL	1	1	1	P00925		836.361	High	1.75	0
AVSKVYARSVY	1	2	2	P00924; P00925		1242.68	High	2.01	0
AVSKVYARSVYDSRGNPTVE	2	2	2	P00924; P00925		2198.12	High	2.82	0
AVSKVYARSVYDSRGNPTVEVE	5	2	2	P00924; P00925		2426.23	High	3.62	0
LGDKAVYAGENFHHGDKL	3	1	1	P00925		1970.97	High	3	0
IEDPFAEDDWEA	1	3	2	P00924; P00925		1436.59	High	1.34	0
IEDPFAED	4	3	2	P00924; P00925		935.399	High	1.89	0
LNGGSHAGGALALQE	2	3	2	P00924; P00925		1394.7	High	2.54	0
LIVDAIKAAGHDGKVKIGLD	2	1	1	P00925		2033.18	High	3.21	0
LLSLDGTANKSKLGAN	2	2	2	P00924; P00925		1601.89	High	4.11	0
LIVDAIKAAGHDGKVKIGL	1	1	1	P00925		1918.15	High	2.64	0
IQIVADDL	1	2	2	P00924; P00925		886.488	High	1.52	0
IQIVADDLTVTNPARIAT	1	1	1	P00925		1911.05	High	2.01	0
IQIVADDLTVTNPARIATA	1	1	1	P00925		1982.09	High	3.73	0
LKVNQIGTLSESIKAAQDSF	15	2	2	P00924; P00925		2149.15	High	4.03	0
LKVNQIGTLSESIKAAQDS	2	2	2	P00924; P00925		2002.08	High	3.31	0
LKVNQIGTL	2	2	2	P00924; P00925		985.604	High	2.07	0
LKVNQIGTLSE	1	2	2	P00924; P00925		1201.68	High	1.98	0
LLKVNQIGTLSE	1	2	2	P00924; P00925		1314.76	High	1.99	0
LLKVNQIGTLSESIKAAQDSF	3	2	2	P00924; P00925		2262.23	High	3.67	0
GDKAVYAGENFHHGDKL	2	1	1	P00925		1857.89	High	3.19	0
GVSMAAARAAAAEKNVPLYQ	2	1	1	P00925		2018.05	High	3.29	0
GVSMAAARAAAAEKNVPLYQHL	1	1	1	P00925		2268.19	High	4.12	0
GVSMAAARAAAAEKNVPLYQHLAD	4	1	1	P00925		2454.26	High	3.98	0
GVSMAAARAAAAEKNVPLYQHLAD	3	1	1	P00925	1xOxidation [M4]	2470.25	High	3.47	0
GVSMAAARAAAAEKNVPLYQHLADL	7	1	1	P00925		2567.34	High	4.04	0
GVSMAAARAAAAEKNVPLYQHLADL	5	1	1	P00925	1xOxidation [M4]	2583.33	High	3.57	0
HLADLSKSKTSPYVLPVPFL	1	2	2	P00924; P00925		2212.24	High	2.51	0
LADMYHSLMKRYPIVS	1	1	1	P00925		1923.98	High	2.96	0
KVNQIGTLSESIKAAQDSF	7	2	2	P00924; P00925		2036.07	High	2.96	0
IALQEF	2	4	3	Q08204; P00924; P00925		720.393	High	1.57	0
PTFGAKDYETHRVATTGE	4	1	1	P06169		1979.95	High	3.57	0
PVFDAPQNL	3	2	2	P06169; P16467		1000.51	High	1.95	0
PVFDAPQNLVE	2	1	1	P06169		1228.62	High	2.3	0
PAFVTPMGKGSIDEQHPRYGGV	2	1	1	P06169		2343.16	High	3.93	0
PAFVTPMGKGSIDEQHPRYGGVY	2	1	1	P06169		2506.22	High	4.02	0
PASTPLKQEWMWNQLGNFLQ	1	1	1	P06169		2388.18	High	2.03	0
PMGKGSIDEQHPRYGGVYVGTLS	1	1	1	P06169		2448.2	High	3.08	0
SRHDVKAETKKLIDL	2	1	1	P06169		1753	High	3.45	0
SRHDVKAETKKLIDLTQF	1	1	1	P06169		2129.17	High	2.48	0
SLKPNDAESEKEVID	1	1	1	P06169		1673.82	High	2.34	0
SLLPTFGAKD	2	1	1	P06169		1048.57	High	2.05	0
SLLPTFGAKDYETHRVATTGE	4	1	1	P06169		2293.15	High	3.63	0
SRHDVKAETKKLIDLTQFPAF	2	1	1	P06169		2444.33	High	3.93	0
SVGALLSDF	1	2	1	P06169		908.472	High	1.32	0
SDFNTGSF	2	3	2	P06169; P16467		874.358	High	2.01	0
RWAGNANELNAA	3	3	2	P06169; P16467		1286.62	High	3.01	0
SALNGIAGSY	1	3	2	P06169; P16467		952.473	High	2.01	0
SALNGIAGSYAEHVGVL	3	3	2	P06169; P16467		1657.85	High	2.39	0
ITDIATAPAEIDRC	3	1	1	P06169		1488.74	High	3.12	0
LTQFPAF	1	2	1	P06169		823.435	High	1.67	0
ITDIATAPAEIDR	1	1	1	P06169		1385.73	High	2.56	0
LTTIADAAKGYKPVAVPARTPAN	2	1	1	P06169		2325.29	High	3.38	0
IVEFHSDHMKIRNATF	1	1	1	P06169		1944.97	High	2.64	0
IVEFHSDHMKIRNATFPGVQ	1	1	1	P06169		2326.18	High	3.12	0
LVDLNVPAKL	1	2	2	P06169; P16467		1081.66	High	2.08	0
LSDFNTGSF	1	3	2	P06169; P16467		987.442	High	2.35	0
IRTTYVTQRPVY	8	1	1	P06169		1496.82	High	3.43	0
IRTTYVTQRPVYLGLPANL	1	1	1	P06169		2175.23	High	2.66	0
LSDFNTGSFSYSYKTKN	1	3	2	P06169; P16467		1958.91	High	3.57	0
MRWAGNANEL	2	2	2	P06169; P16467		1161.55	High	2.33	0
MRWAGNANELNA	1	2	2	P06169; P16467		1346.63	High	2.45	0
MRWAGNANELNAA	2	2	2	P06169; P16467		1417.66	High	2.99	0
MSLKPNDAESEKEVIDTIL	2	1	1	P06169	1xOxidation [M1]	2148.07	High	2.65	0
NAAYAADGYARIKGMSC	1	2	2	P06169; P16467		1761.8	High	2.62	0
MITDIATAPAEIDRC	1	1	1	P06169		1619.78	High	3.18	0
NQLGNF	1	1	1	P06169		692.336	High	1.68	0
NEIQGWDHL	1	2	2	P06169; P16467		1111.52	High	2	0
NGIAGSY	1	3	2	P06169; P16467		681.32	High	1.75	0
NGIAGSYAEHVGVLHVVGVPSISAQAKQLLLHHTLGNGDF	2	2	1	P06169		4106.16	High	2.69	0
WNQLGNF	2	1	1	P06169		878.416	High	1.73	0
WDHLSLL	1	1	1	P06169		883.467	High	1.94	0
WDHLSLLPTFGAKD	1	1	1	P06169		1599.82	High	2.6	0
WDKLTQDKSFNDNSK	2	1	1	P06169		1825.87	High	2.9	0
WDKLTQDKSFNDNSKIR	1	1	1	P06169		2095.06	High	2.8	0
WDKLTQDKSFNDNSKIRM	7	1	1	P06169		2226.1	High	4.88	0
WDKLTQDKSFNDNSKIRM	1	1	1	P06169	1xOxidation [M18]	2242.09	High	2.61	0
WDKLTQDKSFNDNSKIRMIE	6	1	1	P06169		2468.22	High	3.85	0
WDKLTQDKSFNDNSKIRMIE	1	1	1	P06169	1xOxidation [M18]	2484.22	High	3.22	0
VTPMGKGSIDEQHPRYGGV	3	1	1	P06169		2028	High	3.49	0
VTPMGKGSIDEQHPRYGGV	2	1	1	P06169	1xOxidation [M4]	2043.99	High	3.78	0
VTPMGKGSIDEQHPRYGGVY	4	1	1	P06169		2191.06	High	3.06	0
VTPMGKGSIDEQHPRYGGVY	1	1	1	P06169	1xOxidation [M4]	2207.05	High	3.1	0
VTPMGKGSIDEQHPRYGGVYVGTLSKPEVKE	2	1	1	P06169		3358.71	High	2.68	0
YVGTLSKPEVKEAVESAD	1	1	1	P06169		1921.98	High	2.14	0
YTIEKLIHGPKAQY	1	1	1	P06169		1660.91	High	3.44	0
YTIEKLIHGPKAQYNEIQGWDHL	3	1	1	P06169		2753.4	High	3.29	0
YAADGYARIKGMSC	2	2	2	P06169; P16467		1505.69	High	2.4	0
YETHRVATTGEW	2	2	2	P06169; P16467		1449.68	High	2.66	0
TYVTQRPVY	1	1	1	P06169		1126.59	High	2.02	0
VDLNVPAKL	4	2	2	P06169; P16467		968.578	High	2.51	0
TTGATLGAAF	1	2	1	P06169		909.468	High	2.07	0
TTYVTQRPVY	1	1	1	P06169		1227.64	High	2.18	0
TVFHRMSANISE	2	3	2	P06169; P16467		1391.67	High	2.76	0
TVFHRMSANISETTA	1	2	2	P06169; P16467	1xOxidation [M6]	1680.8	High	2.46	0
TVFHRMSANISETTAM	4	2	2	P06169; P16467		1795.85	High	3.63	0
TVFHRMSANISETTAM	4	2	2	P06169; P16467	1xOxidation [M]	1811.84	High	3.44	0
TVFHRMSANISETTAM	1	2	2	P06169; P16467	2xOxidation [M6; M16]	1827.84	High	3.42	0
TQFPAF	5	2	1	P06169		710.351	High	1.72	0
VLQKLLTTIADAAKGYKPVAVPARTPAN	2	1	1	P06169		2906.68	High	4.69	0
VLDTLL	2	3	1	P06169		673.413	High	1.32	0
VFGLPGDF	2	2	2	P06169; P16467		851.43	High	1.58	0
VEGMRWAGNANEL	1	1	1	P06169		1446.68	High	2.81	0
VEGMRWAGNANELNAA	2	1	1	P06169		1702.8	High	3.07	0
VGTLSKPEVKEAVESAD	1	1	1	P06169		1758.91	High	2.31	0
FAAEEIDPKKRVIL	2	1	1	P06169		1628.94	High	2.68	0
FERLKQVNVN	1	2	1	P06169		1246.69	High	2.34	0
FERLKQVNVNTVFGLPGDF	1	1	1	P06169		2180.15	High	3.03	0
ERLKQVNVNTVFGLPGDF	1	1	1	P06169		2033.08	High	2.86	0
FVLNNDGYTIEKLIHGPKAQYNE	1	1	1	P06169		2663.35	High	2.98	0
FIGDGSLQL	1	3	2	P06169; P16467		949.499	High	1.61	0
ALLSDF	2	3	2	P06169; P16467		665.35	High	1.71	0
ALVKDAKNPVIL	2	1	1	P06169		1280.79	High	2.42	0
AAEELDPKKRVIL	6	2	2	P06169; P16467		1481.87	High	2.9	0
AAEELDPKKRVILF	4	2	2	P06169; P16467		1628.94	High	2.73	0
AEHVGVLHVVGVPSISAQAKQ	1	2	1	P06169		2126.17	High	4.77	0
AEHVGVLHVVGVPSISAQAKQL	1	2	1	P06169		2239.26	High	3.62	0
AEHVGVLHVVGVPSISAQAKQLLLHHTLGNGDF	5	2	1	P06169		3443.85	High	5.14	0
DKLTQDKSFNDNSKIR	1	1	1	P06169		1908.98	High	3.14	0
DKLTQDKSFNDNSKIRM	4	1	1	P06169		2040.02	High	4.36	0
DKLTQDKSFNDNSKIRMIE	2	1	1	P06169		2282.14	High	3.49	0
FVLNNDGYTIEKLIHGPKAQYNEIQGWDHL	1	1	1	P06169		3512.76	High	3.32	0
AYAADGYARIKGMSC	2	2	2	P06169; P16467		1576.72	High	2.82	0
AYAADGYARIKGMS	1	2	2	P06169; P16467		1473.72	High	2.73	0
IGDGSLQL	2	3	2	P06169; P16467		802.431	High	1.97	0
LGLPANL	1	3	2	P06169; P16467		697.424	High	1.85	0
LDKIYEVEGM	1	1	1	P06169		1196.59	High	2.14	0
LDKIYEVEGM	2	1	1	P06169	1xOxidation [M10]	1212.58	High	1.99	0
IATAPAEIDRC	4	1	1	P06169		1159.58	High	2.94	0
IEKLIHGPKAQYNEIQGWDHL	1	1	1	P06169		2489.29	High	2.61	0
IDLTQF	1	3	1	P06169		736.388	High	1.55	0
IDLTQFPAF	2	2	1	P06169		1051.55	High	2.22	0
IDRCIRTTYVTQRPVY	3	1	1	P06169		1984.04	High	3.16	0
IMLPVFDAPQNL	1	1	1	P06169	1xOxidation [M2]	1373.71	High	2.04	0
IMLPVFDAPQNLVE	2	1	1	P06169	1xOxidation [M2]	1601.82	High	2.28	0
ILSVGAL	2	2	1	P06169		672.429	High	1.86	0
ILSVGALL	1	2	1	P06169		785.513	High	1.45	0
LQTPIDM	3	1	1	P06169	1xOxidation [M7]	833.407	High	2.27	0
LPTFGAKDYETHRVATTGE	1	1	1	P06169		2093.03	High	2.63	0
LPVFDAPQNLVE	1	1	1	P06169		1341.7	High	2.35	0
LQEGDVVIA	2	1	1	P06169		943.509	High	1.8	0
LILSVGAL	2	2	1	P06169		785.513	High	1.72	0
HVVGVPSISAQAKQLLLHHTLGNGDF	6	2	1	P06169		2738.47	High	3.65	0
HRMSANISETTAM	2	2	2	P06169; P16467		1448.66	High	2.24	0
HRMSANISETTAM	3	2	2	P06169; P16467	1xOxidation [M13]	1464.66	High	3.32	0
HSDHMKIRNATFPGVQ	2	1	1	P06169		1837.91	High	2.32	0
HSDHMKIRNATFPGVQM	1	1	1	P06169		1968.95	High	2.4	0
HSDHMKIRNATFPGVQMK	1	1	1	P06169		2097.05	High	3.31	0
HVVGVPSISA	2	2	1	P06169		965.541	High	2.11	0
HVVGVPSISAQAK	1	2	1	P06169		1292.73	High	2.91	0
HVVGVPSISAQAKQ	10	2	1	P06169		1420.79	High	3.24	0
HVVGVPSISAQAKQL	2	2	1	P06169		1533.87	High	3.63	0
HVVGVPSISAQAKQLL	1	2	1	P06169		1646.96	High	2.62	0
HVVGVPSISAQAKQLLL	3	2	1	P06169		1760.04	High	3.07	0
HVVGVPSISAQAKQLLLHHTLGNGD	2	2	1	P06169		2591.41	High	3.23	0
KFVLQKL	1	1	1	P06169		875.571	High	2.22	0
KFVLQKLLTT	1	1	1	P06169		1190.75	High	2.38	0
IADAAKGYKPVAVPARTPAN	3	1	1	P06169		2010.11	High	3.45	0
IADAAKGYKPVAVPARTPANAAVPASTPLKQEWM	1	1	1	P06169		3519.88	High	2.96	0
IADAAKGYKPVAVPARTPANAAVPASTPLKQEWMW	1	1	1	P06169	1xOxidation [M34]	3721.95	High	3.16	0
IADAAKGYKPVAVPARTPANAAVPASTPLKQEWMWNQLGNF	1	1	1	P06169		4379.28	High	2.64	0
KLIHGPKAQYNEIQGWDHL	3	1	1	P06169		2247.17	High	3.39	0
KLIHGPKAQYNEIQGWDHLSLL	1	1	1	P06169		2560.37	High	2.7	0
KQVNVNTVFGLPGDF	1	1	1	P06169		1634.85	High	2.04	0
PTIKYVLEHHPRY	8	1	1	P00560		1652.89	High	3.26	0
NVPLDGKKITSNQRIVAAL	1	1	1	P00560		2037.18	High	2.52	0
SVQDLDL	1	1	1	P00560		789.399	High	1.35	0
SVQDLDLKDKRVF	3	1	1	P00560		1562.85	High	2.78	0
SSKLSVQDLDLKDKRVF	1	1	1	P00560		1978.1	High	3.14	0
RIVAALPTIKY	1	2	1	P00560		1244.77	High	2.38	0
SADANTKTVTDKEGIPAGWQGLDNGPESRKL	1	1	1	P00560		3255.62	High	6.58	0
SADANTKTVTDKEGIPAGWQGLDNGPESRKLF	1	1	1	P00560		3402.69	High	6.67	0
SADANTKTVTDKEGIPAGWQGLDNGPESRKLFA	3	1	1	P00560		3473.73	High	5.52	0
SADANTKTVTDKEGIPAGWQGLDNGPESRKLFAAT	6	1	1	P00560		3645.81	High	5.42	0
IRVDFNVPLDGKKITSNQ	5	1	1	P00560		2044.12	High	4.57	0
IRVDFNVPLDGKKITSNQRIVA	1	1	1	P00560		2483.41	High	3.47	0
IRVDFNVPLDGKKITSNQRIVAAL	5	1	1	P00560		2667.53	High	3.66	0
IVPKLMEKAKAKGVE	2	1	1	P00560		1640.98	High	3.18	0
VVKSSAAGNTVIIGGGDTAT	1	1	1	P00560		1817.96	High	1.92	0
VVKSSAAGNTVIIGGGDTATVAKKYGVTDKISHVSTGGGASL	1	1	1	P00560		3974.12	High	4.75	0
VVLPVDF	1	1	1	P00560		788.455	High	1.42	0
VYINDAFGTAHRAHSSM	5	1	1	P00560		1876.88	High	4.76	0
VYINDAFGTAHRAHSSM	2	1	1	P00560	1xOxidation [M17]	1892.87	High	3.17	0
VYINDAFGTAHRAHSSMVG	1	1	1	P00560		2032.97	High	2.28	0
VTFLND	1	1	1	P00560		708.356	High	1.39	0
YINDAFGTAHRAHSSM	4	1	1	P00560		1777.81	High	3.65	0
YINDAFGTAHRAHSSM	1	1	1	P00560	1xOxidation [M16]	1793.8	High	2.68	0
VAKAKTIVWNGPPGVF	5	1	1	P00560		1683.96	High	3.03	0
VAKAKTIVWNGPPGVFE	6	1	1	P00560		1813	High	2.93	0
VAKKYGVTDKISHVSTGGGASL	1	1	1	P00560		2175.18	High	2.99	0
TFKKVLENTEIGDSIF	1	1	1	P00560		1840.97	High	2.54	0
VLEHHPRYVVL	2	1	1	P00560		1361.77	High	2.53	0
VGFDLPQRAAG	1	1	1	P00560		1130.6	High	2.13	0
VGFDLPQRAAGF	5	1	1	P00560		1277.66	High	2.88	0
VGFDLPQRAAGFL	1	1	1	P00560		1390.75	High	2.56	0
FGKALENPTRPFL	1	1	1	P00560		1489.82	High	3.04	0
FEKFAAGTKALLDE	2	1	1	P00560		1539.81	High	2.58	0
FEKFAAGTKALL	2	1	1	P00560		1295.74	High	2.72	0
FDLPQRAAGF	1	1	1	P00560		1121.57	High	2	0
FEKFAAGTKALLD	2	1	1	P00560		1410.76	High	2.56	0
EKELKYFGKALENPTRPFL	1	1	1	P00560		2280.24	High	3.21	0
ELLEGKELPGVAFL	2	1	1	P00560		1514.85	High	2.93	0
FSADANTKTVTDKEGIPAGWQGLDNGPESRKLF	1	1	1	P00560		3549.76	High	3.67	0
FSADANTKTVTDKEGIPAGWQGLDNGPESRKLFAAT	3	1	1	P00560		3792.88	High	4.5	0
FTFKKVLENTEIGDSIF	3	1	1	P00560		1988.04	High	3.15	0
FKKVLENTEIGDSIF	1	1	1	P00560		1739.92	High	2.34	0
FIIADA	2	2	2	P10622; P00560		649.356	High	1.77	0
AAVKASAPGSVIL	3	1	1	P00560		1183.7	High	2.6	0
ADVYINDAFGTAHRAHSSM	5	1	1	P00560		2062.94	High	5.48	0
ADVYINDAFGTAHRAHSSM	4	1	1	P00560	1xOxidation [M19]	2078.93	High	4.26	0
ADVYINDAFGTAHRAHSSMVG	1	1	1	P00560		2219.03	High	2.94	0
DKAGAEIVPKL	3	2	1	P00560		1140.66	High	2.51	0
DKAGAEIVPKLME	2	1	1	P00560		1400.75	High	2.92	0
DKAGAEIVPKLMEKAKAKGVE	6	1	1	P00560		2212.24	High	4.67	0
DKVDSIIIGGGMA	1	1	1	P00560		1275.66	High	2.53	0
DKVDSIIIGGGMAFT	1	1	1	P00560	1xOxidation [M12]	1539.77	High	2	0
DFNVPLDGKKITSNQRIVAAL	1	1	1	P00560		2299.28	High	2.33	0
DEVVKSSAAGNTVIIGGGDTATVAKKYGVTDKISHVSTGGGASL	2	1	1	P00560		4218.19	High	3.84	0
DEVVKSSAAGNTVIIGGGDTAT	2	1	1	P00560		2062.03	High	3.41	0
DEVVKSSAAGNTVIIGGGDTATVAKKYGVTDKISHVSTGGGAS	1	1	1	P00560		4105.1	High	4.98	0
ATVAKAKTIVWNGPPGVFE	3	1	1	P00560		1985.09	High	3.8	0
ASHLGRPNGERNEKYSLAPVAKELQSL	2	1	1	P00560		2964.56	High	3.68	0
ASHLGRPNGERNEKYSLAPVAKELQSLL	1	1	1	P00560		3077.65	High	3.66	0
ASHLGRPNGERNEKYSLAPVAKELQSLLGKD	2	1	1	P00560		3377.79	High	4	0
ASHLGRPNGERNEKYSLAPVAKELQSLLGKDVTF	4	1	1	P00560		3724.98	High	3.54	0
DAFSADANTKTVTDKEGIPAGWQGLDNGPESRKLFA	1	1	1	P00560		3806.86	High	4.09	0
DAFSADANTKTVTDKEGIPAGWQGLDNGPESRKLFAAT	1	1	1	P00560		3978.95	High	3.49	0
AVKASAPGSVIL	1	1	1	P00560		1112.67	High	2.44	0
LENLRYHIEEEGSRKVDGQKVKASKEDVQKFRHELSSL	1	1	1	P00560		4482.35	High	3.39	0
LENPTRPFL	1	2	1	P00560		1086.59	High	1.94	0
IGDSIF	1	1	1	P00560		651.335	High	1.22	0
LELLEGKELPGVAFL	1	1	1	P00560		1627.93	High	2.64	0
LELLEGKELPGVAF	2	1	1	P00560		1514.85	High	2.18	0
LDKVDSIIIGGGMA	3	1	1	P00560		1388.75	High	2.65	0
LDKVDSIIIGGGMA	2	1	1	P00560	1xOxidation [M13]	1404.74	High	2.89	0
LEGKELPGVAF	4	1	1	P00560		1159.64	High	2.53	0
LEKELKYFGKALENPTRPFL	5	1	1	P00560		2393.32	High	4.4	0
IDNLLDKVDSIIIGGGMA	2	1	1	P00560	1xOxidation [M17]	1859.98	High	3.93	0
LNDCVGPEVE	1	1	1	P00560		1074.48	High	2.01	0
IIADAF	1	1	1	P00560		649.356	High	1.3	0
IIADAFSADANTKTVTDKEGIPAGWQGLDNGPESRKLFA	1	1	1	P00560		4104.07	High	3.02	0
LLEGKELPGVAF	2	1	1	P00560		1272.72	High	2.6	0
LLEGKELPGVAFL	3	1	1	P00560		1385.8	High	2.41	0
LLEKELKYFGKALENPTRPFL	10	1	1	P00560		2506.41	High	5.75	0
LILENI	8	15	2	P09734; P00560		714.44	High	1.55	0
IIIGGGMA	1	1	1	P00560		731.412	High	1.45	0
IIIGGGMA	1	1	1	P00560	1xOxidation [M7]	747.407	High	1.67	0
IIIGGGMAFT	1	1	1	P00560		979.528	High	1.66	0
IIIGGGMAFT	1	1	1	P00560	1xOxidation [M7]	995.523	High	1.35	0
KTVTDKEGIPAGWQGLDNGPESRKLFAAT	1	1	1	P00560		3086.59	High	3.47	0
QILKRKTGVIVGEDVHNLFT	1	1	1	P14540		2267.29	High	2.66	0
PAYGIPVVL	2	1	1	P14540		928.55	High	2.36	0
SIAAAFGNCHGLYAGD	1	1	1	P14540		1566.7	High	2.74	0
SIAAAFGNCHGL	1	1	1	P14540		1160.55	High	2.08	0
LVFHGGSGSTVQE	2	1	1	P14540		1317.64	High	2.03	0
LVFHGGSGSTVQEF	1	1	1	P14540		1464.71	High	2.14	0
LVFHGGSGSTVQEFHTGIDNG	2	1	1	P14540		2159.02	High	2.91	0
LVFHGGSGSTVQEFHTGIDNGVVKVNL	7	1	1	P14540		2811.44	High	3.42	0
IRSIAPAYGIPVVL	4	1	1	P14540		1468.89	High	2.41	0
MEIGITGGEEDGVNNENADKEDL	4	1	1	P14540		2449.07	High	3.39	0
MEIGITGGEEDGVNNENADKEDL	2	1	1	P14540	1xOxidation [M1]	2465.06	High	2.3	0
VYKALHPISPNF	1	1	1	P14540		1385.76	High	2.33	0
VREGEKTMGAKITKSLET	1	1	1	P14540		1978.06	High	3.29	0
VREGEKTMGAKITKSLET	1	1	1	P14540	1xOxidation [M8]	1994.06	High	2.83	0
YNVYKALHPISPNF	1	1	1	P14540		1662.86	High	2.44	0
YVLNKKDYIMSPVGNPEGPEKPNKKFFDPRV	1	1	1	P14540		3606.88	High	2.64	0
YTKPEQVYNVY	1	1	1	P14540		1403.68	High	2.21	0
YTKPEQVYNVYKALHPISPNF	6	1	1	P14540		2508.29	High	3.7	0
YAYLTGIRD	3	1	1	P14540		1071.55	High	2.35	0
WVREGEKTMGAKITKSLET	7	1	1	P14540		2164.14	High	3.28	0
WVREGEKTMGAKITKSLETF	1	1	1	P14540		2311.21	High	2.97	0
YAGDIALRPEIL	1	1	1	P14540		1330.74	High	1.95	0
YAKEHKFAIPAIN	5	1	1	P14540		1501.82	High	3.1	0
YAKEHKFAIPAINV	3	1	1	P14540		1600.88	High	3.39	0
YAKEHKFAIPAINVTSSSTA	1	1	1	P14540		2135.11	High	2.35	0
YAKEHKFAIPAINVTSSSTAV	1	1	1	P14540		2234.18	High	3.14	0
YAKEHKFAIPAINVTSSSTAVA	3	1	1	P14540		2305.22	High	4.49	0
YAKEHKFAIPAINVTSSSTAVAA	1	1	1	P14540		2376.26	High	3.47	0
YAKEHKFAIPAINVTSSSTAVAAL	8	1	1	P14540		2489.34	High	4.03	0
YKALHPISPNF	3	1	1	P14540		1286.69	High	2.75	0
YFAGKGISNEGQNASIKGAIA	1	1	1	P14540		2096.08	High	3.17	0
YFAGKGISNEGQNASIKGAIAAA	2	1	1	P14540		2238.15	High	3.13	0
YFAGKGISNEGQNASIKGAIAAAH	1	1	1	P14540		2375.21	High	3.12	0
YFAGKGISNEGQNASIKGAIAAAHY	3	1	1	P14540		2538.27	High	4.91	0
YFKEHGEPLFSSHM	2	1	1	P14540		1708.78	High	2.75	0
YFKEHGEPLFSSHM	1	1	1	P14540	1xOxidation [M14]	1724.77	High	2.53	0
YFKEHGEPLFSSHMLD	2	1	1	P14540		1936.89	High	3.2	0
VFHGGSGSTVQEFHTGIDNGVVKVNL	3	1	1	P14540		2698.36	High	4.25	0
FAGKGISNEGQNASIKGAIAAA	2	1	1	P14540		2075.09	High	3.08	0
FAGKGISNEGQNASIKGAIAAAH	2	1	1	P14540		2212.15	High	3.79	0
FAGKGISNEGQNASIKGAIAAAHY	4	1	1	P14540		2375.21	High	4.26	0
FAGKGISNEGQNASIKGAIAAAHYIR	1	1	1	P14540		2644.4	High	5.74	0
FAGKGISNEGQNASIKGAIAAAHYIRS	2	1	1	P14540		2731.43	High	6.67	0
FAGKGISNEGQNASIKGAIA	1	1	1	P14540		1933.01	High	2.49	0
EAARDSKSPIILQTSNGGAAY	3	1	1	P14540		2149.09	High	3.5	0
EADEAYFKEHGEPLFSSHM	1	1	1	P14540		2223.97	High	2.84	0
EAARDSKSPIILQTSNGGAA	3	1	1	P14540		1986.03	High	3.99	0
EAARDSKSPIIL	1	1	1	P14540		1299.73	High	1.97	0
DYIMSPVGNPEGPEKPNK	1	1	1	P14540		1971.95	High	2.48	0
EMEIGITGGEEDGVNNENADKEDL	1	1	1	P14540		2578.11	High	2.01	0
EIGITGGEEDGVNNENADKEDL	3	1	1	P14540		2318.03	High	3.79	0
FKRMAAMDQW	1	1	1	P14540		1283.6	High	2.24	0
FHTGIDNGVVKVNL	3	1	1	P14540		1512.82	High	3.75	0
FKEHGEPLF	1	1	1	P14540		1103.55	High	1.93	0
FKEHGEPLFSSHM	5	1	1	P14540		1545.72	High	3.21	0
FKEHGEPLFSSHM	3	1	1	P14540	1xOxidation [M13]	1561.71	High	2.58	0
FKEHGEPLFSSHMLD	3	1	1	P14540		1773.83	High	3.03	0
FKEHGEPLFSSHMLDL	1	1	1	P14540		1886.91	High	2.32	0
ALEAARDSKSPIIL	1	1	1	P14540		1483.85	High	2.27	0
ALEAARDSKSPIILQTSNGGAAY	2	1	1	P14540		2333.21	High	3.45	0
AHYIRSIAPAYGIPVVL	1	1	1	P14540		1840.05	High	3.62	0
AARDSKSPIILQTSNGGAAY	1	1	1	P14540		2020.05	High	2.39	0
AAFGNCHGLYAGD	1	1	1	P14540		1295.55	High	2.12	0
AAHYIRSIAPAYGIPVVL	4	1	1	P14540		1911.09	High	3.33	0
AGKGISNEGQNASIKGAIA	1	1	1	P14540		1785.95	High	2.73	0
DEAYFKEHGEPLF	1	1	1	P14540		1581.72	High	2.52	0
DEAYFKEHGEPLFSSHM	1	1	1	P14540		2023.89	High	2.36	0
AYLTGIRD	1	1	1	P14540		908.484	High	2.51	0
IGITGGEEDGVNNENADKEDL	3	1	1	P14540		2188.98	High	3.82	0
LEAARDSKSPIIL	1	1	1	P14540		1412.81	High	2.63	0
KALHPISPNF	3	1	1	P14540		1123.63	High	2.56	0
HYIRSIAPAYGIPVVL	5	1	1	P14540		1769.01	High	4.34	0
HSDHCAKKLLPWFDGML	4	1	1	P14540		1997.97	High	3.06	0
KEHGEPLFSSHM	2	1	1	P14540		1398.65	High	3.52	0
GVEQIL	2	2	1	P14540		658.377	High	1.25	0
GVEQILKRKTGVIVGEDVHNL	1	1	1	P14540		2304.3	High	2.46	0
GVEQILKRKTGVIVGEDVHNLFT	11	1	1	P14540		2552.42	High	4.78	0
IALRPEIL	3	1	1	P14540		924.588	High	2.28	0
KRKTGVIVGEDVHNLFT	5	1	1	P14540		1913.06	High	3.51	0
RIEEELGDNAVF	1	1	1	P00924		1391.68	High	2.38	0
NVLNGGSHAGGAL	1	3	2	P00924; P00925		1166.59	High	3.16	0
NVLNGGSHAGGALALQE	7	3	2	P00924; P00925		1607.81	High	2.69	0
NVLNGGSHAGGALALQEF	3	3	2	P00924; P00925		1754.88	High	3.04	0
RSIVPSGASTGVHE	4	3	2	P00924; P00925		1396.72	High	3.95	0
RSIVPSGASTGVHEAL	11	3	2	P00924; P00925		1580.84	High	4.53	0
RSIVPSGASTGVHEALE	8	3	2	P00924; P00925		1709.88	High	4.14	0
RSIVPSGASTGVHEALEM	5	2	2	P00924; P00925		1840.92	High	3.61	0
RSIVPSGASTGVHEALEM	4	2	2	P00924; P00925	1xOxidation [M18]	1856.92	High	3.34	0
SKSKTSPYVLPVPF	1	2	2	P00924; P00925		1549.86	High	2.87	0
SKSKTSPYVLPVPFL	11	2	2	P00924; P00925		1662.95	High	4.06	0
SKSKTSPYVLPVPFLNV	1	2	2	P00924; P00925		1876.06	High	2.48	0
LTTEKGVF	1	2	2	P00924; P00925		894.493	High	2.01	0
LSLDGTANKSKLGAN	10	2	2	P00924; P00925		1488.8	High	3.85	0
LSLDGTANKSKLGA	4	2	2	P00924; P00925		1374.76	High	2.45	0
LRIEEELGDN	2	1	1	P00924		1187.59	High	3.23	0
LRIEEELGDNAVF	2	1	1	P00924		1504.76	High	3.33	0
LRTGQIKTGAPARSERLAKL	1	3	2	P00924; P00925		2166.28	High	2.71	0
LSKSKTSPYVLPVPFL	3	2	2	P00924; P00925		1776.03	High	3.09	0
LRTGQIKTGAPARSERL	1	3	2	P00924; P00925		1854.07	High	2.69	0
LRTGQIKTGAPARSERLAKLNQL	1	3	2	P00924; P00925		2521.47	High	3.25	0
LVVGLRTGQIKTGAPARS	2	3	2	P00924; P00925		1824.08	High	3.15	0
LVVGLRTGQIKTGAPARSERLAKL	1	3	2	P00924; P00925		2534.53	High	2.85	0
LVVGLRTGQIKTGAPARSERLAKLNQL	1	3	2	P00924; P00925		2889.71	High	3.07	0
VVGLRTGQIKTGAPARSERL	3	3	2	P00924; P00925		2109.23	High	3.48	0
VVGLRTGQIKTGAPARSERLAKL	1	3	2	P00924; P00925		2421.44	High	3.27	0
VVGLRTGQIKTGAPARSERLAKLNQL	1	3	2	P00924; P00925		2776.63	High	4.21	0
WEAWSHF	1	3	2	P00924; P00925		962.416	High	2.4	0
VSLAASRAAAAEKNVPLYKHLADL	2	1	1	P00924		2508.39	High	2.99	0
YARSVYDSRGNPTVE	4	3	2	P00924; P00925		1713.82	High	3.16	0
YHSLMKRYPIVS	1	2	2	P00924; P00925		1493.79	High	1.93	0
VIAPAF	1	1	1	P00924		617.366	High	1.43	0
VKANIDVKDQKAVDDFL	6	2	2	P00924; P00925		1918.03	High	3.7	0
DVKDQKAVDDFL	3	2	2	P00924; P00925		1392.7	High	3.29	0
EMRDGDKSKWMGKGVLHAVKNVNDVIA	1	1	1	P00924		2997.54	High	4.14	0
FVKANLDVKDQKAVDD	2	2	2	P00924; P00925		1804.94	High	2.72	0
FVKANIDVKDQKAVDDFL	4	2	2	P00924; P00925		2065.1	High	2.54	0
FKTAGIQIVADD	2	2	2	P00924; P00925		1277.67	High	2.79	0
FKTAGIQIVADDL	3	2	2	P00924; P00925		1390.76	High	2.92	0
FMIAPTGAKTFAEA	4	2	2	P00924; P00925	1xOxidation [M2]	1470.73	High	2.26	0
FLLSLDGTANKSKLGAN	2	2	2	P00924; P00925		1748.95	High	2.42	0
FMIAPTGAKT	1	2	2	P00924; P00925		1036.55	High	2.18	0
FMIAPTGAKTFA	2	2	2	P00924; P00925		1254.66	High	2.21	0
FMIAPTGAKTFAEA	1	2	2	P00924; P00925		1454.73	High	2.29	0
AILGVSL	1	3	1	P00924		672.429	High	1.5	0
AASRAAAAEKNVPLYKHLADL	4	1	1	P00924		2209.21	High	4.51	0
AASRAAAAEKNVPLYKHLADLSKSKTSPYVLPVPFL	1	1	1	P00924		3853.14	High	2.61	0
AAGWGVM	1	1	1	P00924		691.323	High	1.48	0
AEEALDL	1	3	2	P00924; P00925		760.372	High	1.35	0
ADLSKSKTSPYVLPVPFL	4	2	2	P00924; P00925		1962.09	High	3.05	0
AVSKVYARSVY	1	2	2	P00924; P00925		1242.68	High	2.01	0
AVSKVYARSVYDSRGNPTVE	2	2	2	P00924; P00925		2198.12	High	2.82	0
AVSKVYARSVYDSRGNPTVEVE	5	2	2	P00924; P00925		2426.23	High	3.62	0
IEDPFAEDDWEA	1	3	2	P00924; P00925		1436.59	High	1.34	0
IEDPFAED	4	3	2	P00924; P00925		935.399	High	1.89	0
LNGGSHAGGALALQE	2	3	2	P00924; P00925		1394.7	High	2.54	0
LLSLDGTANKSKLGAN	2	2	2	P00924; P00925		1601.89	High	4.11	0
IQIVADDL	1	2	2	P00924; P00925		886.488	High	1.52	0
LKVNQIGTLSESIKAAQDSF	15	2	2	P00924; P00925		2149.15	High	4.03	0
LKVNQIGTLSESIKAAQDS	2	2	2	P00924; P00925		2002.08	High	3.31	0
LKVNQIGTL	2	2	2	P00924; P00925		985.604	High	2.07	0
LKVNQIGTLSE	1	2	2	P00924; P00925		1201.68	High	1.98	0
LLKVNQIGTLSE	1	2	2	P00924; P00925		1314.76	High	1.99	0
LLKVNQIGTLSESIKAAQDSF	3	2	2	P00924; P00925		2262.23	High	3.67	0
GVSLAASRAAAAEKNVPLYKHLADL	5	1	1	P00924		2565.41	High	4.43	0
HAVKNVNDVIAPAF	1	1	1	P00924		1494.81	High	3.55	0
HLADLSKSKTSPYVLPVPFL	1	2	2	P00924; P00925		2212.24	High	2.51	0
KVNQIGTLSESIKAAQDSF	7	2	2	P00924; P00925		2036.07	High	2.96	0
IALQEF	2	4	3	Q08204; P00924; P00925		720.393	High	1.57	0
QEIVKETSNF	1	2	1	P02994		1194.6	High	1.95	0
SVEMHHEQLEQGVPGDNVGF	1	1	1	P02994		2209	High	3.64	0
SVEMHHEQLEQGVPGDNVGF	1	1	1	P02994	1xOxidation [M4]	2224.99	High	2.64	0
RVETGVIKPGM	1	4	1	P02994		1186.66	High	2.29	0
SEYPPLGRF	2	1	1	P02994		1065.54	High	2.11	0
IVAVNKMDSVKWDESRF	1	1	1	P02994		2024.03	High	2.83	0
IRRGNVCGDAKNDPPKGCASF	3	1	1	P02994		2205.07	High	3.43	0
NATVIVLNHPGQISAGYSPVL	2	2	1	P02994		2150.16	High	2.83	0
NHPGQISAGYSPVL	2	4	1	P02994		1439.73	High	3.28	0
IVLNHPGQISAG	1	2	1	P02994		1205.66	High	2.15	0
IVLNHPGQISAGYSPVL	3	2	1	P02994		1764.96	High	2.65	0
IVLNHPGQISAGYSPVLD	2	2	1	P02994		1879.99	High	3.04	0
IVLNHPGQISAGYSPVLDC	3	2	1	P02994		1983	High	3.06	0
VVTFAPAGVT	1	1	1	P02994		961.535	High	1.56	0
VVTFAPAGVTTEVK	2	1	1	P02994		1418.79	High	2.95	0
VVTFAPAGVTTEVKS	2	1	1	P02994		1505.82	High	2.06	0
VVTFAPAGVTTEVKSV	1	1	1	P02994		1604.89	High	2.03	0
VVTFAPAGVTTEVKSVEMHHEQL	5	1	1	P02994		2509.28	High	3.62	0
VVTFAPAGVTTEVKSVEMHHE	1	1	1	P02994		2268.13	High	3.2	0
VVIGHVDSGKSTTTGHL	4	4	1	P02994		1707.9	High	2.9	0
VYKIGGIGTVPVGRVET	1	5	1	P02994		1745	High	2.5	0
VYKIGGIGTVPVGRVETGVIKPGM	6	4	1	P02994		2427.38	High	3.47	0
VYKIGGIGTVPVGRVETGVIKPGM	2	4	1	P02994	1xOxidation [M24]	2443.37	High	3.09	0
YKIGGIGTVPVGRVETG	1	5	1	P02994		1702.95	High	2.13	0
YKIGGIGTVPVGRVETGVIKPGM	3	4	1	P02994		2328.31	High	2.7	0
YKIGGIGTVPVGRVETGVIKPGM	4	4	1	P02994	1xOxidation [M23]	2344.31	High	4.1	0
YKIGGIGTVPVGRVETGVIKPGMVVT	1	2	1	P02994		2627.5	High	3.23	0
TVIVLNHPGQISAGYSPVL	3	2	1	P02994		1965.08	High	3.47	0
TLLEAID	1	5	1	P02994		774.424	High	1.26	0
VIVLNHPGQISAG	1	2	1	P02994		1304.73	High	2.31	0
VIVLNHPGQISAGYSPVL	3	2	1	P02994		1864.03	High	2.52	0
VIVLNHPGQISAGYSPVLD	1	2	1	P02994		1979.06	High	2.26	0
VIVLNHPGQISAGYSPVLDC	2	2	1	P02994		2082.07	High	3.59	0
VNKMDSVKWDESRF	3	1	1	P02994		1740.84	High	3.2	0
VNKMDSVKWDESRF	1	1	1	P02994	1xOxidation [M4]	1756.83	High	2.32	0
VNKMDSVKWDESRFQE	1	1	1	P02994	1xOxidation [M4]	2013.93	High	2.37	0
VEMHHEQLEQGVPGDNVGF	4	1	1	P02994		2121.97	High	4.22	0
VEMHHEQLEQGVPGDNVGF	1	1	1	P02994	1xOxidation [M3]	2137.96	High	3.55	0
VEAFSEYPPLGRF	2	1	1	P02994		1511.75	High	2.16	0
VKSVEMHHEQLEQGVPGDNVGF	3	1	1	P02994		2436.16	High	3.56	0
VGVIKSVDKTEKAAKVTKAAQ	1	1	1	P02994		2171.28	High	2.78	0
VGVIKSVDKTEKAAKVTKAAQKAA	1	1	1	P02994		2441.44	High	3.41	0
EVKSVEMHHEQLEQGVPGDNVGF	1	1	1	P02994		2565.2	High	3.71	0
FEAGISKDGQTREHALL	1	5	1	P02994		1871.96	High	2.3	0
FEAGISKDGQTREHALLA	3	5	1	P02994		1943	High	3.52	0
EAFSEYPPLGRF	2	1	1	P02994		1412.68	High	2.06	0
EAIDAIEQPSRPTDKPLRLPLQD	3	1	1	P02994		2602.38	High	3.57	0
EAIDAIEQPSRPTDKPLRLPLQDV	7	1	1	P02994		2701.45	High	3.36	0
EMHHEQLEQGVPGDNVGF	3	1	1	P02994		2022.9	High	3.37	0
FSEYPPLGRF	1	1	1	P02994		1212.6	High	2.02	0
FTLGVRQL	1	1	1	P02994		933.552	High	2.18	0
FTLGVRQLIVA	3	1	1	P02994		1216.74	High	2.16	0
FIKKVGYNPKTVPFVPISGWNGDN	3	2	1	P02994		2677.41	High	3.18	0
AIDAIEQPSRPTDKPLRLPLQDV	1	1	1	P02994		2572.41	High	2.46	0
AIEQPSRPTDKPLRLPLQD	2	1	1	P02994		2174.19	High	2.59	0
AIEQPSRPTDKPLRLPLQDV	4	1	1	P02994		2273.26	High	3.97	0
AFSEYPPLGRF	4	1	1	P02994		1283.64	High	2.42	0
AFTLGVRQ	1	1	1	P02994		891.505	High	1.94	0
AFTLGVRQLIVA	1	1	1	P02994		1287.78	High	1.9	0
DCHTAHIACRF	5	1	1	P02994		1273.56	High	3.03	0
DMRQTVAVGVIK	1	5	1	P02994		1316.74	High	3.15	0
ATTNAPWYKGWEKETKAGVVKGKTLL	4	1	1	P02994		2876.57	High	3.61	0
ATTNAPWYKGWEKETKAGVVKGKTLLE	1	1	1	P02994		3005.61	High	2.64	0
AVNKMDSVKWDESRF	1	1	1	P02994		1811.87	High	2.54	0
AVRDMRQTVAVGVIKSVDKTEKAAKVT	1	1	1	P02994		2900.63	High	2.91	0
AVRDMRQTVAVGVIKSVDKTEKAAKVTKAAQKAAK	2	1	1	P02994		3697.13	High	3.06	0
IEQPSRPTDKPLRLPLQDV	4	1	1	P02994		2202.22	High	3.03	0
IGTVPVGRVETGVIKPGM	1	4	1	P02994		1810.03	High	2.34	0
IDAIEQPSRPTDKPLRLPLQD	2	1	1	P02994		2402.3	High	3.66	0
IDAIEQPSRPTDKPLRLPLQDV	2	1	1	P02994		2501.37	High	2.49	0
LEKNDRRSGKKLEDHPKFLKSGDAAL	1	1	1	P02994		2952.6	High	3.78	0
IEATTNAPWYKGWEKETKAGVVKGKTLL	2	1	1	P02994		3118.69	High	3.59	0
LIVAVNKMDSVKWDESRF	3	1	1	P02994		2137.11	High	3.63	0
IIAGGVGEFEAGISKDGQTREHALL	2	3	1	P02994		2568.34	High	3.86	0
IKKVGYNPKTVPFVPISGWNGDN	6	2	1	P02994		2530.35	High	3.21	0
IKKVGYNPKTVPFVPISGWNGDNM	1	2	1	P02994		2661.39	High	2.64	0
IKKVGYNPKTVPFVPISGWNGDNM	2	2	1	P02994	1xOxidation [M24]	2677.38	High	4.37	0
IKKVGYNPKTVPFVPISGWNGDNMIE	1	2	1	P02994		2903.51	High	2.75	0
LIIAGGVGEF	3	3	1	P02994		975.551	High	2.45	0
LIIAGGVGE	1	3	1	P02994		828.483	High	2.39	0
GIGTVPVGRVETGVIKPGM	2	4	1	P02994		1867.05	High	2.65	0
KYAWVLDKLKAERERGITID	2	5	1	P02994		2404.33	High	3.26	0
KIGGIGTVPVGRVETGVIKPGM	2	4	1	P02994	1xOxidation [M22]	2181.24	High	4.05	0
KIGGIGTVPVGRVETGVIKPGM	2	4	1	P02994		2165.25	High	4.12	0
QERDPANLPWGSSNVD	2	1	1	P00359		1784.82	High	2.48	0
RIALSRPNVE	4	1	1	P00359		1154.66	High	2.82	0
RIALSRPNVEV	4	1	1	P00359		1253.73	High	2.38	0
RIALSRPNVEVVA	1	1	1	P00359		1423.84	High	2.53	0
PANLPWGSSNVD	1	1	1	P00359		1256.59	High	2.29	0
PFITND	1	1	1	P00359		706.341	High	2.09	0
NIIPSSTGAAKAVGKVLPELQGKLTGMA	1	3	3	P00360; P00359; P00358		2751.54	High	2.87	0
VRVAINGF	2	2	2	P00359; P00358		875.51	High	2.17	0
VRVAINGFGRIGRL	1	2	2	P00359; P00358		1527.92	High	2.75	0
VRVAINGFGRIGRLVM	6	2	2	P00359; P00358		1758.03	High	3.83	0
VRVAINGFGRIGRLVM	5	2	2	P00359; P00358	1xOxidation [M16]	1774.03	High	3.11	0
VSHDDKHIIVDGKKIAT	1	1	1	P00359		1876.03	High	2.37	0
VVAIND	2	4	2	P00359; P00358		630.346	High	1.37	0
VVALNDPFITND	2	1	1	P00359		1317.67	High	2.03	0
VSVVDL	4	5	3	P00360; P00359; P00358		631.366	High	1.79	0
VSWYDNEYGYSTRV	1	3	2	P00359; P00358		1738.77	High	2.69	0
VSWYDNEYGYSTRVVD	2	3	2	P00359; P00358		1952.87	High	3.06	0
VSWYDNEYGYSTRVVDL	1	3	2	P00359; P00358		2065.95	High	2.75	0
YQERDPANLPWGSSNVD	5	1	1	P00359		1947.88	High	2.63	0
YQERDPANLPWGSSNVDIA	1	1	1	P00359		2132	High	1.9	0
YQERDPANLPWGSS	2	1	1	P00359		1619.74	High	2.16	0
YSTRVVDL	2	3	2	P00359; P00358		952.51	High	2.17	0
YDNEYGY	1	4	3	P00360; P00359; P00358		923.342	High	1.41	0
YDNEYGYSTRV	2	3	2	P00359; P00358		1366.59	High	2.77	0
YDNEYGYSTRVVD	4	3	2	P00359; P00358		1580.69	High	3.06	0
YDNEYGYSTRVVDL	3	3	2	P00359; P00358		1693.77	High	3.21	0
YGYSTRVVDL	1	3	2	P00359; P00358		1172.59	High	2.42	0
YGYSTRVVD	1	3	2	P00359; P00358		1059.51	High	1.9	0
TVKLNKETTYDEIKKVVKAAAEGKLKGVLGYTED	1	2	2	P00359; P00358		3739.05	High	3.42	0
VDLTVKL	1	4	3	P00360; P00359; P00358		787.492	High	2.33	0
VALNDPFITND	1	1	1	P00359		1218.6	High	2.14	0
TEDAVVSSDFLGDSHSSIF	1	1	1	P00359		2012.91	High	3.25	0
VMGVNE	1	3	2	P00359; P00358		648.302	High	1.9	0
VMRIALSRPNVE	5	1	1	P00359		1384.77	High	4.26	0
VMRIALSRPNVE	2	1	1	P00359	1xOxidation [M2]	1400.77	High	2.99	0
VMRIALSRPNVEV	4	1	1	P00359		1483.84	High	3.01	0
VKLVSW	2	3	2	P00359; P00358		731.445	High	2.32	0
FDASAGIQLSPKF	3	2	2	P00360; P00359		1380.72	High	2.5	0
FGIEEGL	1	4	3	P00360; P00359; P00358		764.383	High	1.62	0
FGIEEGLM	2	4	3	P00360; P00359; P00358		895.423	High	1.56	0
FRVPTVDVS	3	4	3	P00360; P00359; P00358		1019.55	High	2.04	0
FRVPTVDVSV	2	4	3	P00360; P00359; P00358		1118.62	High	2.16	0
FRVPTVDVSVVD	1	4	3	P00360; P00359; P00358		1332.72	High	2.38	0
FRVPTVDV	4	4	3	P00360; P00359; P00358		932.52	High	2.08	0
FKYDSTHGRYAGE	3	2	2	P00359; P00358		1530.7	High	2.49	0
FKYDSTHGRYAGEVSHDDKHIIVDGKKIAT	3	1	1	P00359		3387.71	High	2.65	0
FKELDTAQKHIDAGAKKVVITAPSSTAPMF	5	2	2	P00359; P00358		3201.7	High	3.1	0
APLAKVINDAF	1	3	3	P00360; P00359; P00358		1158.65	High	1.96	0
AQKHIDAGAKKVVITAPSSTAPMF	1	3	2	P00359; P00358		2468.33	High	3.28	0
DASAGIQLSPKF	4	2	2	P00360; P00359		1233.65	High	2.21	0
DEIKKVVKAAAEGKLKGVLGYTED	1	2	2	P00359; P00358		2561.42	High	4.34	0
DTAQKHIDAGAKKVVITAPSSTAPMF	1	2	2	P00359; P00358		2684.41	High	2.99	0
AVVSSDFLGDSHSSI	2	1	1	P00359		1520.72	High	2.85	0
AVVSSDFLGDSHSSIF	1	1	1	P00359		1667.79	High	2.16	0
LGDSHSSIFDASAG	2	1	1	P00359		1363.61	High	2.33	0
LGDSHSSIFDASAGIQLSPKF	4	1	1	P00359		2177.09	High	4.46	0
IDSTGVF	1	3	2	P00359; P00358		738.367	High	1.21	0
IDSTGVFKELDTAQKHIDAGAKKVVITAPSSTAPMF	1	2	2	P00359; P00358		3773.98	High	3.49	0
LNDPFITND	1	1	1	P00359		1048.49	High	1.68	0
IQLSPKF	3	3	3	P00360; P00359; P00358		832.493	High	1.88	0
KELDTAQKHIDAGAKKVVITAPSSTAPMF	9	2	2	P00359; P00358		3054.63	High	4.99	0
KELDTAQKHIDAGAKKVVITAPSSTAPMF	4	2	2	P00359; P00358	1xOxidation [M28]	3070.62	High	3.6	0
GIEEGLM	2	4	3	P00360; P00359; P00358		748.355	High	2.02	0
GIEEGLM	1	4	3	P00360; P00359; P00358	1xOxidation [M7]	764.349	High	2.21	0
IAIDSTGVFKELDTAQKHIDAGAKKVVITAPSSTAPMF	6	2	2	P00359; P00358		3958.1	High	4.82	0
IAIDSTGVFKELDTAQKHIDAGAKKVVITAPSSTAPMF	2	2	2	P00359; P00358	1xOxidation [M37]	3974.09	High	2.95	0
IALSRPNVE	3	1	1	P00359		998.563	High	2.09	0
IALSRPNVEV	1	1	1	P00359		1097.63	High	2.5	0
IALSRPNVEVVA	1	1	1	P00359		1267.74	High	2.08	0
KVLPELQGKLTGMA	1	3	3	P00360; P00359; P00358		1484.85	High	1.9	0
KIVSNASCTTNCL	1	3	3	P00360; P00359; P00358		1353.65	High	2.7	0
KIVSNASCTTNCLAPLAKVINDA	2	3	3	P00360; P00359; P00358		2346.22	High	3.87	0
KIVSNASCTTNCLAPLAKVINDAF	3	3	3	P00360; P00359; P00358		2493.28	High	3.24	0
NVLRIINEPTA	1	7	5	P10591; P40150; P09435; P10592; P11484		1239.71	High	2.32	0
NVLRIINEPTAAA	2	7	5	P10591; P40150; P09435; P10592; P11484		1381.78	High	2.39	0
SIEDGIF	1	2	2	P10591; P10592		780.377	High	1.2	0
RSTLDPVEKVLRDAKL	1	2	2	P10591; P10592		1840.07	High	2.86	0
RVDIIANDQGNRTTPSF	4	2	2	P10591; P10592		1903.96	High	4.51	0
SKLYQAGGAPEGAAPGGFPGGAPPAPEAEGPTVE	1	1	1	P10592		3134.51	High	2.99	0
LRIINEPTA	2	7	5	P10591; P40150; P09435; P10592; P11484		1026.59	High	2.3	0
LRIINEPTAA	1	7	5	P10591; P40150; P09435; P10592; P11484		1097.63	High	1.9	0
LRIINEPTAAA	3	7	5	P10591; P40150; P09435; P10592; P11484		1168.67	High	2.4	0
NDSQRQATKDAGTIAGL	3	3	2	P10591; P10592		1745.88	High	3.05	0
NDSQRQATKDAGTIAGLNV	1	3	2	P10591; P10592		1958.99	High	2.15	0
SYLGAKVNDAVVTVPAY	2	2	2	P10591; P10592		1766.93	High	2.45	0
VTDYFNGKEPNRSINPDEA	1	2	2	P10591; P10592		2166.01	High	2.32	0
YQAGGAPEGAAPGGFPGGAPPAPEAEGPTVE	2	1	1	P10592		2806.3	High	2.89	0
YADNQPGVL	2	4	3	P10591; P09435; P10592		976.473	High	1.58	0
VAHFSNDRVDIIANDQGNRTTPSF	3	1	1	P10592		2674.3	High	4.23	0
VAEAEKFKEEDEKESQRIASKNQL	1	2	2	P10591; P10592		2806.42	High	4.1	0
TKLIPRNSTIPTKKSEV	2	2	1	P10592		1912.12	High	2.72	0
TKLIPRNSTIPTKKSEVFSTYADNQPGVL	1	2	1	P10592		3204.73	High	3.14	0
VGFTDTERL	2	1	1	P10592		1037.53	High	2.61	0
VGFTDTERLIGDAAKNQAAMNPANTVF	1	1	1	P10592		2851.4	High	2.94	0
VGFTDTERLIGDAAKNQAAMNPANTVF	2	1	1	P10592	1xOxidation [M20]	2867.4	High	2.58	0
VGGSTRIPKVQKLVTDYFNGKEPNRSINPDEA	2	2	2	P10591; P10592		3529.84	High	3.47	0
ERLIGDAAKNQAAMNPANTVF	1	1	1	P10592	1xOxidation [M14]	2247.12	High	3.64	0
EVKATAGDTHLGGEDFDNRLVNHF	1	2	2	P10591; P10592		2642.26	High	3.15	0
ERLIGDAAKNQAAMNPANTVF	3	1	1	P10592		2231.12	High	3.64	0
FDLGGGTF	1	10	6	P10591; P40150; P09435; P0CS91; P10592; P11484		813.378	High	1.78	0
FEGIDF	2	3	2	P10591; P10592		727.33	High	1.47	0
ERLIGDAAKNQAAM	1	3	2	P10591; P10592		1487.76	High	2.13	0
EAEKFKEEDEKESQRIASKNQL	2	2	2	P10591; P10592		2636.32	High	2.86	0
DVAPLSL	3	7	5	P10591; P40150; P09435; P10592; P11484		714.403	High	1.81	0
DVAPLSLG	1	7	5	P10591; P40150; P09435; P10592; P11484		771.425	High	1.62	0
DYFNGKEPNRSINPDE	1	2	2	P10591; P10592		1894.86	High	1.98	0
DYFNGKEPNRSINPDEA	1	2	2	P10591; P10592		1965.89	High	2.18	0
DYFNGKEPNRSINPDEAVAYGAAVQ	1	2	2	P10591; P10592		2725.29	High	2.68	0
ELSGIPPAPRGVPQIE	10	3	2	P10591; P10592		1659.91	High	2.63	0
ELSGIPPAPRGVPQIEVT	1	3	2	P10591; P10592		1860.02	High	1.92	0
FRSTLDPVE	2	2	2	P10591; P10592		1063.54	High	2.5	0
FRSTLDPVEKVLRD	2	2	2	P10591; P10592		1674.92	High	3.56	0
FRSTLDPVEKVLRDAKL	5	2	2	P10591; P10592		1987.13	High	4.42	0
FRSTLDPVEKVLRDAKLDKSQVDE	3	2	2	P10591; P10592		2788.48	High	4.61	0
FNDSQRQATKDAGTIAGL	4	3	2	P10591; P10592		1892.95	High	3.17	0
FNDSQRQATKDAGTIAGLNV	2	3	2	P10591; P10592		2106.06	High	2.44	0
FNDPEVQGDMKHFPFKL	3	1	1	P10592		2048.99	High	3.14	0
AHFSNDRVDIIANDQGNRTTPSF	3	1	1	P10592		2575.23	High	3.75	0
AAILTGDESSKTQDL	1	2	2	P10591; P10592		1548.78	High	2.66	0
AAILTGDESSKTQDLLL	2	2	2	P10591; P10592		1774.94	High	2.08	0
DSNTTATKEEFDDQLKE	2	1	1	P10592		1970.88	High	3.7	0
DLGGGTF	1	13	7	P10591; P40150; P16474; P09435; P0CS91; P10592; P11484		666.309	High	1.71	0
DAKRLIGRNFNDPEVQGDMKHFPFKL	1	1	1	P10592		3072.58	High	3.35	0
AVVTVPAY	2	9	5	P10591; P16474; P09435; P0CS91; P10592		819.461	High	1.58	0
AVVTVPAYF	1	9	5	P10591; P16474; P09435; P0CS91; P10592		966.529	High	1.58	0
IGDAAKNQAAMNPANTVF	2	1	1	P10592		1832.9	High	2.61	0
IGDAAKNQAAMNPANTVF	3	1	1	P10592	1xOxidation [M11]	1848.89	High	2.61	0
LGKFELSGIPPAPRGVPQIE	4	3	2	P10591; P10592		2105.18	High	3.68	0
LDVAPLSL	2	7	5	P10591; P40150; P09435; P10592; P11484		827.487	High	1.83	0
LDVAPLSLG	2	7	5	P10591; P40150; P09435; P10592; P11484		884.509	High	1.81	0
IDVDGKPQIQVE	3	2	2	P10591; P10592		1340.71	High	3.73	0
IQVFEGERAKTKDNNL	1	2	2	P10591; P10592		1861.98	High	2.44	0
IQVFEGERAKTKDNNLLGKF	2	2	2	P10591; P10592		2307.25	High	3.55	0
IQVFEGERAKTKDNNLLGKFELSGIPPAPRGVPQIE	2	2	2	P10591; P10592		3948.13	High	3.29	0
LQEVANPIM	3	1	1	P10592		1014.53	High	2.03	0
KELQEVANPIM	1	1	1	P10592		1271.67	High	2.53	0
GKMKETAESYLGA	1	2	2	P10591; P10592		1384.68	High	2.02	0
GKMKETAESYLGAKVND	1	2	2	P10591; P10592	1xOxidation [M3]	1856.91	High	2.45	0
GIETAGGVM	1	2	2	P10591; P10592		834.403	High	2.2	0
GIETAGGVM	1	2	2	P10591; P10592	1xOxidation [M9]	850.397	High	2.47	0
GAKVNDAVVTVPAY	2	2	2	P10591; P10592		1403.75	High	2.14	0
GAKVNDAVVTVPAYF	2	2	2	P10591; P10592		1550.82	High	3.1	0
KVNDAVVTVPAY	1	2	2	P10591; P10592		1275.69	High	2.66	0
PALSEKDKEDLRF	1	1	1	P00549		1547.81	High	2.96	0
NVVAGSDL	1	1	1	P00549		774.399	High	2.33	0
NVVAGSDLRRTSIIGTIGPKTNNPETL	4	1	1	P00549		2823.53	High	4.56	0
NVVAGSDLRRTSIIGTIGPKTNNPETLVA	1	1	1	P00549		2993.64	High	4.02	0
STSGTTPRLVSKYRPNC	1	1	1	P00549		1866.95	High	3.15	0
RINFGIEKAKE	2	1	1	P00549		1304.73	High	2.86	0
RINFGIEKAKEFGILKKGDTY	1	1	1	P00549		2427.34	High	3.88	0
RRTSIIGTIGPKTNNPETL	1	3	1	P00549		2068.15	High	3.72	0
LRRTSIIGTIGPKTNNPETL	2	3	1	P00549		2181.23	High	3.21	0
LRRTSIIGTIGPKTNNPETLVA	2	2	1	P00549		2351.34	High	4.35	0
IREVLGEQGKDVKI	1	1	1	P00549		1583.91	High	3.03	0
IREVLGEQGKDVKIIVKIENQQGVNNF	4	1	1	P00549		3067.69	High	4.86	0
LSGETAKGNYPINA	1	3	1	P00549		1434.72	High	2.58	0
LSGETAKGNYPINAVTT	1	2	1	P00549		1735.89	High	1.91	0
LSGETAKGNYPINAVTTM	3	2	1	P00549		1866.93	High	2.48	0
MTYNPRPTRAEVSDVGNAILDGAD	1	2	1	P00549		2562.23	High	4.2	0
NFSHGSYEYHKSVIDNARKSEELYPGRPLA	4	1	1	P00549		3464.7	High	5.77	0
IVRMNFSHGSYEYHKSVIDNARKSEELYPGRPLA	1	1	1	P00549		3963.99	High	6.41	0
IVRMNFSHGSYE	2	4	1	P00549		1439.67	High	2.51	0
IVLSTSGTTPRL	1	2	1	P00549		1244.72	High	2.69	0
VSKYRPNCPIIL	1	1	1	P00549		1402.79	High	2.44	0
VSIQGFKAGAGHSNTL	2	1	1	P00549		1586.83	High	2.7	0
VSIQGFKAGAGHSNTLQVSTV	1	1	1	P00549		2101.1	High	2.24	0
YRGVFPFV	1	2	1	P00549		984.53	High	2.35	0
YRGVFPFVF	3	1	1	P00549		1131.6	High	2.25	0
YVDYKNITKVISAGRIIY	1	1	1	P00549		2116.18	High	3.39	0
YHKSVIDNARKSEELYPGRPLA	1	1	1	P00549		2543.34	High	3.07	0
VDLPAL	3	4	1	P00549		627.371	High	1.43	0
VDLPALSEKDKEDLRF	9	1	1	P00549		1874.99	High	3.84	0
VDLPALSEKDKEDLRFGVK	1	1	1	P00549		2159.17	High	2.82	0
VARGDLGIEIPAPEV	1	2	1	P00549		1535.84	High	2.19	0
VARGDLGIEIPAPEVL	8	2	1	P00549		1648.93	High	3.34	0
TTDDKYAKACDDKIMY	1	1	1	P00549		1880.84	High	2.01	0
TIREVLGEQGKDVKI	1	1	1	P00549		1684.96	High	3.46	0
TIREVLGEQGKDVKIIVKIENQQGVNNF	2	1	1	P00549		3168.74	High	5.69	0
VMLSGETAKGNYPIN	1	3	1	P00549		1593.79	High	2.12	0
VDYKNITKVISAGRIIY	6	1	1	P00549		1953.12	High	3.46	0
VDYKNITKVISAGRIIYVDD	1	1	1	P00549		2282.24	High	3.78	0
EVSDVGNAILDGAD	1	2	1	P00549		1374.64	High	2.08	0
EYHKSVIDNARKSEELYPGRPLA	2	1	1	P00549		2672.38	High	3.18	0
ESMTYNPRPTRAEVSDVGNAILDGAD	1	2	1	P00549		2778.3	High	2.63	0
EKEPVSDWTDDVE	1	1	1	P00549		1548.67	High	1.9	0
FGILKKGDTY	1	1	1	P00549		1141.63	High	2	0
DTKGPEIRTGTTTNDVDYPIPPNHEMIF	1	1	1	P00549	1xOxidation [M26]	3174.5	High	3.21	0
DTKGPEIRTGTTTNDVDYPIPPNHEMIF	3	1	1	P00549		3158.51	High	2.99	0
DTKGPEIRTGTTTNDVDYPIPPNHE	1	1	1	P00549		2767.32	High	3.1	0
ARINFGIE	1	1	1	P00549		919.5	High	1.95	0
ARINFGIEKAKE	2	1	1	P00549		1375.77	High	2.67	0
ARINFGIEKAKEFGIL	4	1	1	P00549		1806.03	High	3.59	0
ARINFGIEKAKEFGILKKGDTY	2	1	1	P00549		2498.38	High	4.35	0
AVQKKLIAKSNLAGKPVIC	2	2	1	P00549		1981.2	High	2.59	0
IEIPAPEVL	2	2	1	P00549		980.566	High	1.68	0
LESMTYNPRPTRAEVSDVGNAILDGAD	2	2	1	P00549		2891.38	High	2.77	0
IAYLPNY	1	1	1	P00549		853.445	High	1.64	0
IAYLPNYDD	1	1	1	P00549		1083.5	High	1.39	0
IIVLSTSGTTPRL	3	2	1	P00549		1357.8	High	3.23	0
GIEKAKEFGIL	1	1	1	P00549		1204.69	High	2.06	0
GIEIPAPEVL	1	2	1	P00549		1037.59	High	1.47	0
GRIIYVDDGVLSF	1	1	1	P00549		1453.77	High	2.8	0
KKGDTYVSIQGFKAGAGHSNTLQ	1	1	1	P00549		2407.24	High	2.79	0
KKGDTYVSIQGFKAGAGHSNTLQVSTV	3	1	1	P00549		2793.45	High	4.67	0
QERDPANLPWASL	2	1	1	P00358		1496.75	High	2.35	0
RIALQRKNVEVVA	1	1	1	P00358		1495.91	High	2.92	0
PANLPWASL	2	1	1	P00358		968.52	High	2.63	0
PLAKVINDAFGIEEGLMTTVHSMTA	2	2	2	P00360; P00358	1xOxidation [M]	2661.33	High	2.31	0
NVEVVALNDPFISND	1	1	1	P00358		1645.81	High	2.27	0
NIIPSSTGAAKAVGKVLPELQGKLTGMA	1	3	3	P00360; P00359; P00358		2751.54	High	2.87	0
VRVAINGF	2	2	2	P00359; P00358		875.51	High	2.17	0
VRVAINGFGRIGRL	1	2	2	P00359; P00358		1527.92	High	2.75	0
VRVAINGFGRIGRLVM	6	2	2	P00359; P00358		1758.03	High	3.83	0
VRVAINGFGRIGRLVM	5	2	2	P00359; P00358	1xOxidation [M16]	1774.03	High	3.11	0
VVAIND	2	4	2	P00359; P00358		630.346	High	1.37	0
VSVVDL	4	5	3	P00360; P00359; P00358		631.366	High	1.79	0
VSWYDNEYGYSTRV	1	3	2	P00359; P00358		1738.77	High	2.69	0
VSWYDNEYGYSTRVVD	2	3	2	P00359; P00358		1952.87	High	3.06	0
VSWYDNEYGYSTRVVDL	1	3	2	P00359; P00358		2065.95	High	2.75	0
YSTRVVDL	2	3	2	P00359; P00358		952.51	High	2.17	0
YDNEYGY	1	4	3	P00360; P00359; P00358		923.342	High	1.41	0
YDNEYGYSTRV	2	3	2	P00359; P00358		1366.59	High	2.77	0
YDNEYGYSTRVVD	4	3	2	P00359; P00358		1580.69	High	3.06	0
YDNEYGYSTRVVDL	3	3	2	P00359; P00358		1693.77	High	3.21	0
YGYSTRVVDL	1	3	2	P00359; P00358		1172.59	High	2.42	0
YGYSTRVVD	1	3	2	P00359; P00358		1059.51	High	1.9	0
TVKLNKETTYDEIKKVVKAAAEGKLKGVLGYTED	1	2	2	P00359; P00358		3739.05	High	3.42	0
VALNDPFISND	1	1	1	P00358		1204.58	High	1.23	0
VDLTVKL	1	4	3	P00360; P00359; P00358		787.492	High	2.33	0
VMGVNE	1	3	2	P00359; P00358		648.302	High	1.9	0
VMRIALQRKNVEV	1	1	1	P00358		1555.91	High	2.64	0
VKLVSW	2	3	2	P00359; P00358		731.445	High	2.32	0
FGIEEGL	1	4	3	P00360; P00359; P00358		764.383	High	1.62	0
ERDPANLPWASL	1	1	1	P00358		1368.69	High	2.42	0
FGIEEGLM	2	4	3	P00360; P00359; P00358		895.423	High	1.56	0
FRVPTVDVS	3	4	3	P00360; P00359; P00358		1019.55	High	2.04	0
FRVPTVDVSV	2	4	3	P00360; P00359; P00358		1118.62	High	2.16	0
FRVPTVDVSVVD	1	4	3	P00360; P00359; P00358		1332.72	High	2.38	0
FRVPTVDV	4	4	3	P00360; P00359; P00358		932.52	High	2.08	0
FKYDSTHGRYAGE	3	2	2	P00359; P00358		1530.7	High	2.49	0
FKYDSTHGRYAGEVSHDDKHIIVDGHKIAT	1	1	1	P00358		3396.67	High	3.22	0
FKYDSTHGRYAGEVSHDDKHIIVDGHKIATF	1	1	1	P00358		3543.74	High	3.28	0
FKELDTAQKHIDAGAKKVVITAPSSTAPMF	5	2	2	P00359; P00358		3201.7	High	3.1	0
FQERDPANLPWASL	3	1	1	P00358		1643.82	High	2.33	0
FQERDPANLPWASLN	1	1	1	P00358		1757.86	High	2.27	0
APLAKVINDAF	1	3	3	P00360; P00359; P00358		1158.65	High	1.96	0
AQKHIDAGAKKVVITAPSSTAPMF	1	3	2	P00359; P00358		2468.33	High	3.28	0
DEIKKVVKAAAEGKLKGVLGYTED	1	2	2	P00359; P00358		2561.42	High	4.34	0
DTAQKHIDAGAKKVVITAPSSTAPMF	1	2	2	P00359; P00358		2684.41	High	2.99	0
DAAAGIQLSPKF	2	1	1	P00358		1217.65	High	2.5	0
LGDSNSSIF	2	1	1	P00358		939.442	High	2.13	0
IDSTGVF	1	3	2	P00359; P00358		738.367	High	1.21	0
IDSTGVFKELDTAQKHIDAGAKKVVITAPSSTAPMF	1	2	2	P00359; P00358		3773.98	High	3.49	0
IQLSPKF	3	3	3	P00360; P00359; P00358		832.493	High	1.88	0
KELDTAQKHIDAGAKKVVITAPSSTAPMF	9	2	2	P00359; P00358		3054.63	High	4.99	0
KELDTAQKHIDAGAKKVVITAPSSTAPMF	4	2	2	P00359; P00358	1xOxidation [M28]	3070.62	High	3.6	0
GIEEGLM	2	4	3	P00360; P00359; P00358		748.355	High	2.02	0
GIEEGLM	1	4	3	P00360; P00359; P00358	1xOxidation [M7]	764.349	High	2.21	0
IAIDSTGVFKELDTAQKHIDAGAKKVVITAPSSTAPMF	6	2	2	P00359; P00358		3958.1	High	4.82	0
IAIDSTGVFKELDTAQKHIDAGAKKVVITAPSSTAPMF	2	2	2	P00359; P00358	1xOxidation [M37]	3974.09	High	2.95	0
KVLPELQGKLTGMA	1	3	3	P00360; P00359; P00358		1484.85	High	1.9	0
KIVSNASCTTNCL	1	3	3	P00360; P00359; P00358		1353.65	High	2.7	0
KIVSNASCTTNCLAPLAKVINDA	2	3	3	P00360; P00359; P00358		2346.22	High	3.87	0
KIVSNASCTTNCLAPLAKVINDAF	3	3	3	P00360; P00359; P00358		2493.28	High	3.24	0
NVLRIINEPTA	1	7	5	P10591; P40150; P09435; P10592; P11484		1239.71	High	2.32	0
NVLRIINEPTAAA	2	7	5	P10591; P40150; P09435; P10592; P11484		1381.78	High	2.39	0
SIEDGIF	1	2	2	P10591; P10592		780.377	High	1.2	0
RSTLDPVEKVLRDAKL	1	2	2	P10591; P10592		1840.07	High	2.86	0
RVDIIANDQGNRTTPSF	4	2	2	P10591; P10592		1903.96	High	4.51	0
LRIINEPTA	2	7	5	P10591; P40150; P09435; P10592; P11484		1026.59	High	2.3	0
LRIINEPTAA	1	7	5	P10591; P40150; P09435; P10592; P11484		1097.63	High	1.9	0
LRIINEPTAAA	3	7	5	P10591; P40150; P09435; P10592; P11484		1168.67	High	2.4	0
NDSQRQATKDAGTIAGL	3	3	2	P10591; P10592		1745.88	High	3.05	0
NDSQRQATKDAGTIAGLNV	1	3	2	P10591; P10592		1958.99	High	2.15	0
SYLGAKVNDAVVTVPAY	2	2	2	P10591; P10592		1766.93	High	2.45	0
VTDYFNGKEPNRSINPDEA	1	2	2	P10591; P10592		2166.01	High	2.32	0
YQAGGAPGGAAGGAPGGFPGGAPPAPEAEGPTVE	3	1	1	P10591		2919.35	High	2.6	0
YSLKNTISEAGDKLEQADKDTVTKKAEETISWL	1	1	1	P10591		3711.9	High	3.14	0
YADNQPGVL	2	4	3	P10591; P09435; P10592		976.473	High	1.58	0
VAFTDTERLIGDAAKNQAAMNPSNTVF	1	1	1	P10591		2881.41	High	2.33	0
VAFTDTERLIGDAAKNQAAMNPSNTVF	1	1	1	P10591	1xOxidation [M20]	2897.41	High	2.61	0
VAHFANDRVDIIANDQGNRTTPSF	2	1	1	P10591		2658.3	High	4.15	0
VAFTDTERL	2	3	2	P10591; P09435		1051.54	High	2.22	0
VAEAEKFKEEDEKESQRIASKNQL	1	2	2	P10591; P10592		2806.42	High	4.1	0
VGGSTRIPKVQKLVTDYFNGKEPNRSINPDEA	2	2	2	P10591; P10592		3529.84	High	3.47	0
ERLIGDAAKNQAAMNPSNTVF	4	1	1	P10591		2247.12	High	3.94	0
ERLIGDAAKNQAAMNPSNTVF	1	1	1	P10591	1xOxidation [M14]	2263.11	High	4.36	0
EVKATAGDTHLGGEDFDNRLVNHF	1	2	2	P10591; P10592		2642.26	High	3.15	0
FDLGGGTF	1	10	6	P10591; P40150; P09435; P0CS91; P10592; P11484		813.378	High	1.78	0
FEGIDF	2	3	2	P10591; P10592		727.33	High	1.47	0
ERLIGDAAKNQAAM	1	3	2	P10591; P10592		1487.76	High	2.13	0
EAEKFKEEDEKESQRIASKNQL	2	2	2	P10591; P10592		2636.32	High	2.86	0
DVAPLSL	3	7	5	P10591; P40150; P09435; P10592; P11484		714.403	High	1.81	0
DVAPLSLG	1	7	5	P10591; P40150; P09435; P10592; P11484		771.425	High	1.62	0
DYFNGKEPNRSINPDE	1	2	2	P10591; P10592		1894.86	High	1.98	0
DYFNGKEPNRSINPDEA	1	2	2	P10591; P10592		1965.89	High	2.18	0
DYFNGKEPNRSINPDEAVAYGAAVQ	1	2	2	P10591; P10592		2725.29	High	2.68	0
ELSGIPPAPRGVPQIE	10	3	2	P10591; P10592		1659.91	High	2.63	0
ELSGIPPAPRGVPQIEVT	1	3	2	P10591; P10592		1860.02	High	1.92	0
FRSTLDPVE	2	2	2	P10591; P10592		1063.54	High	2.5	0
FRSTLDPVEKVLRD	2	2	2	P10591; P10592		1674.92	High	3.56	0
FRSTLDPVEKVLRDAKL	5	2	2	P10591; P10592		1987.13	High	4.42	0
FRSTLDPVEKVLRDAKLDKSQVDE	3	2	2	P10591; P10592		2788.48	High	4.61	0
FNDSQRQATKDAGTIAGL	4	3	2	P10591; P10592		1892.95	High	3.17	0
FNDSQRQATKDAGTIAGLNV	2	3	2	P10591; P10592		2106.06	High	2.44	0
AAILTGDESSKTQDL	1	2	2	P10591; P10592		1548.78	High	2.66	0
AAILTGDESSKTQDLLL	2	2	2	P10591; P10592		1774.94	High	2.08	0
DSNTTASKEEFDDKLKE	1	1	1	P10591		1956.9	High	2.73	0
DSNTTASKEEFDDKLKELQD	1	1	1	P10591		2313.07	High	2.59	0
DLGGGTF	1	13	7	P10591; P40150; P16474; P09435; P0CS91; P10592; P11484		666.309	High	1.71	0
AVVTVPAY	2	9	5	P10591; P16474; P09435; P0CS91; P10592		819.461	High	1.58	0
AVVTVPAYF	1	9	5	P10591; P16474; P09435; P0CS91; P10592		966.529	High	1.58	0
IGDAAKNQAAMNPSNTVF	3	1	1	P10591		1848.89	High	2.46	0
IGDAAKNQAAMNPSNTVF	1	1	1	P10591	1xOxidation [M11]	1864.89	High	2.27	0
LGKFELSGIPPAPRGVPQIE	4	3	2	P10591; P10592		2105.18	High	3.68	0
LDVAPLSL	2	7	5	P10591; P40150; P09435; P10592; P11484		827.487	High	1.83	0
LDVAPLSLG	2	7	5	P10591; P40150; P09435; P10592; P11484		884.509	High	1.81	0
IDVDGKPQIQVE	3	2	2	P10591; P10592		1340.71	High	3.73	0
IQVFEGERAKTKDNNL	1	2	2	P10591; P10592		1861.98	High	2.44	0
IQVFEGERAKTKDNNLLGKF	2	2	2	P10591; P10592		2307.25	High	3.55	0
IQVFEGERAKTKDNNLLGKFELSGIPPAPRGVPQIE	2	2	2	P10591; P10592		3948.13	High	3.29	0
LQDIANPIM	1	1	1	P10591		1014.53	High	1.93	0
LANPIM	2	4	3	P10591; P09435; A6ZZS6		658.359	High	1.5	0
GKMKETAESYLGA	1	2	2	P10591; P10592		1384.68	High	2.02	0
GKMKETAESYLGAKVND	1	2	2	P10591; P10592	1xOxidation [M3]	1856.91	High	2.45	0
GIETAGGVM	1	2	2	P10591; P10592		834.403	High	2.2	0
GIETAGGVM	1	2	2	P10591; P10592	1xOxidation [M9]	850.397	High	2.47	0
GAKVNDAVVTVPAY	2	2	2	P10591; P10592		1403.75	High	2.14	0
GAKVNDAVVTVPAYF	2	2	2	P10591; P10592		1550.82	High	3.1	0
KVNDAVVTVPAY	1	2	2	P10591; P10592		1275.69	High	2.66	0
PEAAAAGAAAVANQGKK	1	1	1	P00950		1524.81	High	4.09	0
PETESLAL	1	1	1	P00950		859.441	High	2.04	0
PKLVLVRHGQSEWNEKNLFTG	2	1	1	P00950		2452.31	High	2.61	0
RYKYVDPNVL	3	1	1	P00950		1266.68	High	2.73	0
NERHYGDLQGKDKAETLKKFGEEKFNT	1	1	1	P00950		3182.59	High	3.76	0
NLKPSKPSYYLDPEAAAAGAAAVANQGKK	1	1	1	P00950		2930.54	High	4.76	0
WRLNERHYGDL	1	1	1	P00950		1458.72	High	2.51	0
WVDVKLSAKGQQEAARAGEL	9	1	1	P00950		2156.15	High	4.91	0
WVDVKLSAKGQQEAARAGELL	2	1	1	P00950		2269.23	High	4.3	0
VRHGQSEWNEKNL	1	1	1	P00950		1596.79	High	3.16	0
VRHGQSEWNEKNLFTG	5	1	1	P00950		1901.93	High	5.09	0
VRHGQSEWNEKNLFTGW	1	1	1	P00950		2088	High	2.95	0
VRHGQSEWNEKNLFTGWVD	2	1	1	P00950		2302.1	High	3.23	0
YLDPEAAAAGAA	1	1	1	P00950		1119.53	High	1.94	0
YLDPEAAAAGAAAVANQGK	4	1	1	P00950		1787.89	High	3.98	0
YLDPEAAAAGAAAVANQGKK	5	1	1	P00950		1915.99	High	4.25	0
YTSKLSRAIQTAN	5	1	1	P00950		1452.78	High	4.57	0
YRRSFDVPPPPID	2	1	1	P00950		1558.8	High	2.12	0
YRRSFDVPPPPIDASSPFSQKGDERYKYVDPNVL	1	1	1	P00950		3939.97	High	3.26	0
TGWVDVKLSAKGQQEAARAGEL	1	1	1	P00950		2314.21	High	3.81	0
VLVRHGQSEWNEKNLF	1	1	1	P00950		1956.01	High	2.42	0
VLVRHGQSEWNEKNLFTG	4	1	1	P00950		2114.08	High	4.49	0
VIDRLLPYWQDVIAKD	3	1	1	P00950		1944.06	High	3.37	0
VIDRLLPYWQDVIAKDLLSGKTVM	2	1	1	P00950	1xOxidation [M24]	2789.53	High	3.02	0
VDVKLSAKGQQEAARAGEL	2	1	1	P00950		1970.07	High	4.35	0
VKLSAKGQQEAARAGEL	3	1	1	P00950		1755.97	High	3.28	0
VKLSAKGQQEAARAGELL	1	1	1	P00950		1869.06	High	3	0
ELDENLKPSKPSY	3	1	1	P00950		1519.76	High	2.64	0
ADIAKLNIPTGIPLVFE	1	1	1	P00950		1811.03	High	1.9	0
DIAKLNIPTGIPLVFE	1	1	1	P00950		1739.99	High	2.51	0
DENLKPSKPSY	4	1	1	P00950		1277.64	High	2.49	0
DENLKPSKPSYYLDPEAAAAGAAAVANQGKK	2	1	1	P00950		3174.61	High	4.62	0
DADIAKLNIPTGIPLVFE	1	1	1	P00950		1926.06	High	2.37	0
LDENLKPSKPSY	2	1	1	P00950		1390.72	High	2.4	0
LDENLKPSKPSYYLDPEAAAAGAAAVANQGKK	2	1	1	P00950		3287.69	High	6.21	0
LKEKKVYPDVL	1	1	1	P00950		1331.79	High	1.9	0
KDLLSGKTVM	2	1	1	P00950	1xOxidation [M10]	1107.61	High	2.62	0
IALEKADRLWIPVNRS	3	1	1	P00950		1881.07	High	4.3	0
IAKLNIPTGIPLVF	6	1	1	P00950		1495.92	High	3.09	0
IAKLNIPTGIPLVFE	3	1	1	P00950		1624.97	High	2.95	0
QIEDPSADELRKA	1	2	2	P40150; P11484		1471.74	High	2.64	0
QIEDPSADELRKAEVGL	2	2	2	P40150; P11484		1869.96	High	2.84	0
QIEDPSADELRKAEVGLK	2	2	2	P40150; P11484		1998.05	High	3.34	0
QVLKDAKISKSQIDE	1	2	2	P40150; P11484		1701.94	High	2.37	0
PDEAVAYGAAVQGAILTGQSTSDETKDLLLLDVAPLSLGVGMQGDM	1	1	1	P11484		4617.3	High	4.29	0
NVLRIINEPTA	1	7	5	P10591; P40150; P09435; P10592; P11484		1239.71	High	2.32	0
NVLRIINEPTAAA	2	7	5	P10591; P40150; P09435; P10592; P11484		1381.78	High	2.39	0
SVQKDMKTWPFKVIDVDGNPVIE	2	2	2	P40150; P11484		2645.36	High	2.61	0
SSKLKRGSKSKIEAALSDAL	2	2	2	P40150; P11484		2089.2	High	3.72	0
ITISNAVGRLSSEE	1	2	2	P40150; P11484		1475.77	High	2.93	0
LRIINEPTA	2	7	5	P10591; P40150; P09435; P10592; P11484		1026.59	High	2.3	0
LRIINEPTAA	1	7	5	P10591; P40150; P09435; P10592; P11484		1097.63	High	1.9	0
LRIINEPTAAA	3	7	5	P10591; P40150; P09435; P10592; P11484		1168.67	High	2.4	0
NDAQRQATKDAGAISGLNV	1	2	2	P40150; P11484		1928.98	High	2.04	0
NDAQRQATKDAGAISGL	3	2	2	P40150; P11484		1715.87	High	3.17	0
VAFTPEERL	4	2	1	P11484		1061.56	High	2.22	0
VAFTPEERLIGDAAKNQAALNPRNTVF	4	2	1	P11484		2942.55	High	3.82	0
VAYGAAVQGAIL	1	2	2	P40150; P11484		1132.64	High	1.74	0
TGQSTSDETKDLLLL	1	2	2	P40150; P11484		1620.83	High	2.43	0
VDSLFDGED	1	2	2	P40150; P11484		996.416	High	1.24	0
VITVPAYF	1	4	2	P40150; P11484		909.508	High	1.25	0
VEIIANEQGNRVTPSF	2	3	2	P40150; P11484		1773.91	High	3.83	0
VEKSTGKSSNITISNAVGRLSSEE	1	2	2	P40150; P11484		2493.28	High	5.17	0
VEIIANEQGNRVTPS	2	3	2	P40150; P11484		1626.84	High	3.42	0
VGGSTRIPKVQKLLSDF	2	3	2	P40150; P11484		1845.06	High	2.66	0
EVDANGIL	2	3	2	P40150; P11484		830.425	High	1.24	0
FDGKQLEKSINPDE	1	2	2	P40150; P11484		1619.79	High	2.82	0
FDLGGGTF	1	10	6	P10591; P40150; P09435; P0CS91; P10592; P11484		813.378	High	1.78	0
DVAPLSL	3	7	5	P10591; P40150; P09435; P10592; P11484		714.403	High	1.81	0
DVAPLSLG	1	7	5	P10591; P40150; P09435; P10592; P11484		771.425	High	1.62	0
DVSLLHIAGGVY	1	2	2	P40150; P11484		1243.67	High	2.5	0
FVAFTPEERL	2	2	1	P11484		1208.63	High	2.16	0
FKSTLEPVEQVLKDAKISKSQIDE	3	2	2	P40150; P11484		2732.47	High	5.93	0
FKAADEAF	1	3	2	P40150; P11484		898.431	High	1.87	0
FNDAQRQATKDAGAISGLNV	2	2	2	P40150; P11484		2076.05	High	3.37	0
FNDAQRQATKDAGAISGL	3	2	2	P40150; P11484		1862.94	High	2.84	0
AALQIEDPSADELRKAEVGL	1	2	2	P40150; P11484		2125.11	High	3.64	0
AAIAYGLGAGKSEKERHVLIF	1	3	2	P40150; P11484		2230.23	High	2.62	0
DLGGGTF	1	13	7	P10591; P40150; P16474; P09435; P0CS91; P10592; P11484		666.309	High	1.71	0
DLKNIPMMPAGEPVL	2	2	2	P40150; P11484		1624.84	High	2.28	0
DLKNIPMMPAGEPVLE	1	2	2	P40150; P11484		1753.89	High	2.16	0
AVITVPAY	1	4	2	P40150; P11484		833.477	High	1.35	0
IGDAAKNQAALNPRNTVF	6	3	2	P40150; P11484		1900	High	5.11	0
LHIAGGVY	1	2	2	P40150; P11484		829.457	High	2.22	0
IEDPSADELRKAEVGLK	1	2	2	P40150; P11484		1869.99	High	3.24	0
LEETKTFSPQEISA	2	2	2	P40150; P11484		1579.78	High	2.32	0
LEHFKAEFKKKTGLDISDDARA	1	2	2	P40150; P11484		2519.33	High	3.63	0
IEDPSADELRKA	1	2	2	P40150; P11484		1343.68	High	2.34	0
LDVAPLSL	2	7	5	P10591; P40150; P09435; P10592; P11484		827.487	High	1.83	0
LDVAPLSLG	2	7	5	P10591; P40150; P09435; P10592; P11484		884.509	High	1.81	0
LQIEDPSADELRKAEVGL	1	2	2	P40150; P11484		1983.04	High	3.07	0
IIANEQGNRVTPSF	2	3	2	P40150; P11484		1545.8	High	2.61	0
GEFDLKNIPMMPAGEPVL	4	2	2	P40150; P11484	1xOxidation [M]	1973.97	High	2.53	0
GEFDLKNIPMMPAGEPVL	2	2	2	P40150; P11484		1957.98	High	2.5	0
KVTAVEKSTGKSSNITISNAVGRLSSEE	6	2	2	P40150; P11484		2892.53	High	4.48	0
KSTLEPVEQVLKDAKISKSQIDE	1	2	2	P40150; P11484		2585.4	High	5.03	0
PEIYEKMEKGQIVGRY	3	1	1	P00330		1939.99	High	3.84	0
PEIYEKMEKGQIVGRYVVDTSK	2	1	1	P00330		2569.33	High	4.96	0
PLVGGHEGAGVVVG	1	2	2	P00331; P00330		1247.67	High	2.21	0
PEIYEKMEKGQIVGRY	2	1	1	P00330	1xOxidation [M7]	1955.99	High	2.78	0
PETQKGVIF	1	1	1	P00330		1018.56	High	1.21	0
STLPEIYE	1	2	1	P00330		951.467	High	1.77	0
STRYVRANGTTVL	1	1	1	P00330		1437.78	High	2.34	0
RVLGIDGGEGKEEL	3	2	1	P00330		1471.78	High	3.86	0
ISIVGSYVGNRADTRE	1	2	2	P00331; P00330		1736.89	High	2.48	0
LSTLPEI	1	2	1	P00330		772.445	High	1.3	0
ISGAAGGLGSL	2	4	2	P00331; P00330		902.494	High	2.84	0
NQVVKSISIVGSYVGNRADTRE	2	1	1	P00330		2392.26	High	2.74	0
NQVVKSISIVGSYVGNRADTREALDF	1	1	1	P00330		2838.47	High	2.77	0
MAGHWVAISGAAGGLGSL	6	1	1	P00330		1654.84	High	3.03	0
MAGHWVAISGAAGGLGSL	4	1	1	P00330	1xOxidation [M1]	1670.83	High	3.05	0
MAGHWVAISGAAGGLGSLA	1	1	1	P00330		1725.87	High	2.71	0
VVKSISIVGSYVGNRADT	1	2	2	P00331; P00330		1865.01	High	2.64	0
VVKSISIVGSYVGNRADTRE	4	2	2	P00331; P00330		2150.16	High	3.17	0
VVKSISIVGSYVGNRADTREALD	1	2	2	P00331; P00330		2449.3	High	2.48	0
VVKSISIVGSYVGNRADTREALDF	2	2	2	P00331; P00330		2596.37	High	2.64	0
YRVLGIDGGEGKEEL	6	1	1	P00330		1634.84	High	3.77	0
YCELGNESNCPHADLSGYTHDGSF	2	2	2	P00331; P00330		2616.04	High	3.49	0
YESHGKLEYKDIPVPKPKANE	1	1	1	P00330		2442.27	High	3.59	0
YESHGKLEYKDIPVPKPKANEL	8	1	1	P00330		2555.35	High	4.26	0
YESHGKLEYKDIPVPKPKANELL	2	1	1	P00330		2668.43	High	3.94	0
VAISGAAGGLGSL	1	3	1	P00330		1072.6	High	1.97	0
VGMPAGAKCCSDVFNQ	1	1	1	P00330	1xOxidation [M3]	1642.7	High	1.98	0
VGNRADTREALDF	1	5	2	P00331; P00330		1463.72	High	2.32	0
FRSIGGEVF	5	1	1	P00330		1011.53	High	2.42	0
AIEASTRYVRANGTTVL	1	1	1	P00330		1821.98	High	2.51	0
AGITVYKALKSANL	1	2	2	P00331; P00330		1448.85	High	2.53	0
AAIEASTRYVRANGTTVL	3	1	1	P00330		1893.02	High	2.67	0
AAHIPQGTDL	3	2	2	P00331; P00330		1022.53	High	1.94	0
DAVQAAHIPQGTDL	1	2	2	P00331; P00330		1435.72	High	3.12	0
ASTRYVRANGTTVL	2	1	1	P00330		1508.82	High	2.86	0
CAGITVYKALKSANL	1	2	2	P00331; P00330		1551.86	High	2.44	0
AVLKATDGGAHGVINVSVSE	1	1	1	P00330		1924.01	High	2.8	0
AVLKATDGGAHGVINVSVSEA	1	1	1	P00330		1995.05	High	3.37	0
AVQAAHIPQGTDL	2	2	2	P00331; P00330		1320.69	High	2.81	0
LINVKYSGVCHTDL	3	4	2	P00331; P00330		1561.8	High	2.81	0
KATDGGAHGVINVSVSE	5	1	1	P00330		1640.82	High	4.77	0
KATDGGAHGVINVSVSEA	1	1	1	P00330		1711.86	High	3.5	0
GNESNCPHADLSGYTHDGSF	2	2	2	P00331; P00330		2107.84	High	4.94	0
KMEKGQIVGRY	1	1	1	P00330		1308.71	High	2.54	0
KMEKGQIVGRYVVDTSK	1	1	1	P00330		1938.05	High	2.89	0
QIEDPSADELRKA	1	2	2	P40150; P11484		1471.74	High	2.64	0
QIEDPSADELRKAEVGL	2	2	2	P40150; P11484		1869.96	High	2.84	0
QIEDPSADELRKAEVGLK	2	2	2	P40150; P11484		1998.05	High	3.34	0
QVLKDAKISKSQIDE	1	2	2	P40150; P11484		1701.94	High	2.37	0
NVLRIINEPTA	1	7	5	P10591; P40150; P09435; P10592; P11484		1239.71	High	2.32	0
NVLRIINEPTAAA	2	7	5	P10591; P40150; P09435; P10592; P11484		1381.78	High	2.39	0
SVQKDMKTWPFKVIDVDGNPVIE	2	2	2	P40150; P11484		2645.36	High	2.61	0
SSKLKRGSKSKIEAALSDAL	2	2	2	P40150; P11484		2089.2	High	3.72	0
ITISNAVGRLSSEE	1	2	2	P40150; P11484		1475.77	High	2.93	0
LRIINEPTA	2	7	5	P10591; P40150; P09435; P10592; P11484		1026.59	High	2.3	0
LRIINEPTAA	1	7	5	P10591; P40150; P09435; P10592; P11484		1097.63	High	1.9	0
LRIINEPTAAA	3	7	5	P10591; P40150; P09435; P10592; P11484		1168.67	High	2.4	0
NDAQRQATKDAGAISGLNV	1	2	2	P40150; P11484		1928.98	High	2.04	0
NDAQRQATKDAGAISGL	3	2	2	P40150; P11484		1715.87	High	3.17	0
VAYGAAVQGAIL	1	2	2	P40150; P11484		1132.64	High	1.74	0
TGQSTSDETKDLLLL	1	2	2	P40150; P11484		1620.83	High	2.43	0
VDSLFDGED	1	2	2	P40150; P11484		996.416	High	1.24	0
VITVPAYF	1	4	2	P40150; P11484		909.508	High	1.25	0
VEIIANEQGNRVTPSF	2	3	2	P40150; P11484		1773.91	High	3.83	0
VEKSTGKSSNITISNAVGRLSSEE	1	2	2	P40150; P11484		2493.28	High	5.17	0
VEIIANEQGNRVTPS	2	3	2	P40150; P11484		1626.84	High	3.42	0
VGGSTRIPKVQKLLSDF	2	3	2	P40150; P11484		1845.06	High	2.66	0
EVDANGIL	2	3	2	P40150; P11484		830.425	High	1.24	0
FDGKQLEKSINPDE	1	2	2	P40150; P11484		1619.79	High	2.82	0
FDLGGGTF	1	10	6	P10591; P40150; P09435; P0CS91; P10592; P11484		813.378	High	1.78	0
DVAPLSL	3	7	5	P10591; P40150; P09435; P10592; P11484		714.403	High	1.81	0
DVAPLSLG	1	7	5	P10591; P40150; P09435; P10592; P11484		771.425	High	1.62	0
DVSLLHIAGGVY	1	2	2	P40150; P11484		1243.67	High	2.5	0
FKSTLEPVEQVLKDAKISKSQIDE	3	2	2	P40150; P11484		2732.47	High	5.93	0
FKAADEAF	1	3	2	P40150; P11484		898.431	High	1.87	0
FNDAQRQATKDAGAISGLNV	2	2	2	P40150; P11484		2076.05	High	3.37	0
FNDAQRQATKDAGAISGL	3	2	2	P40150; P11484		1862.94	High	2.84	0
AALQIEDPSADELRKAEVGL	1	2	2	P40150; P11484		2125.11	High	3.64	0
AAIAYGLGAGKSEKERHVLIF	1	3	2	P40150; P11484		2230.23	High	2.62	0
DLGGGTF	1	13	7	P10591; P40150; P16474; P09435; P0CS91; P10592; P11484		666.309	High	1.71	0
DLKNIPMMPAGEPVL	2	2	2	P40150; P11484		1624.84	High	2.28	0
DLKNIPMMPAGEPVLE	1	2	2	P40150; P11484		1753.89	High	2.16	0
AVITVPAY	1	4	2	P40150; P11484		833.477	High	1.35	0
IGDAAKNQAALNPRNTVF	6	3	2	P40150; P11484		1900	High	5.11	0
LHIAGGVY	1	2	2	P40150; P11484		829.457	High	2.22	0
IEDPSADELRKAEVGLK	1	2	2	P40150; P11484		1869.99	High	3.24	0
LEETKTFSPQEISA	2	2	2	P40150; P11484		1579.78	High	2.32	0
LEHFKAEFKKKTGLDISDDARA	1	2	2	P40150; P11484		2519.33	High	3.63	0
IEDPSADELRKA	1	2	2	P40150; P11484		1343.68	High	2.34	0
LDVAPLSL	2	7	5	P10591; P40150; P09435; P10592; P11484		827.487	High	1.83	0
LDVAPLSLG	2	7	5	P10591; P40150; P09435; P10592; P11484		884.509	High	1.81	0
LQIEDPSADELRKAEVGL	1	2	2	P40150; P11484		1983.04	High	3.07	0
IIANEQGNRVTPSF	2	3	2	P40150; P11484		1545.8	High	2.61	0
GEFDLKNIPMMPAGEPVL	4	2	2	P40150; P11484	1xOxidation [M]	1973.97	High	2.53	0
GEFDLKNIPMMPAGEPVL	2	2	2	P40150; P11484		1957.98	High	2.5	0
GIVVPRNTTVPTIKRRTFTTVSDNQTTVQF	1	1	1	P40150		3376.83	High	2.61	0
GVGMQGDIF	1	1	1	P40150		923.429	High	1.72	0
KVTAVEKSTGKSSNITISNAVGRLSSEE	6	2	2	P40150; P11484		2892.53	High	4.48	0
KSTLEPVEQVLKDAKISKSQIDE	1	2	2	P40150; P11484		2585.4	High	5.03	0
PVWAIGTGL	2	2	1	P00942		913.514	High	2.47	0
RILYGGSANGSN	1	1	1	P00942		1208.6	High	1.9	0
RILYGGSANGSNAVTF	1	1	1	P00942		1626.82	High	3.43	0
SIRKFLASKLGDKAASEL	1	1	1	P00942		1934.11	High	3.29	0
SIRKFLASKLGDKAASE	1	1	1	P00942		1821.02	High	3.4	0
SVDQIKDVGAKW	3	2	1	P00942		1345.71	High	2.72	0
RILYGGSANGSNAVTFKDKADVDG	4	1	1	P00942		2455.22	High	5.1	0
RILYGGSANGSNAVTFKDKADVDGF	1	1	1	P00942		2602.29	High	3.75	0
RILYGGSANGSNAVTFKDKADVDGFL	1	1	1	P00942		2715.37	High	4.35	0
RLNTASIPENVE	2	1	1	P00942		1342.7	High	2.52	0
RILYGGSANGSNAVT	1	1	1	P00942		1479.76	High	2.6	0
IVERLNTASIPENVE	2	1	1	P00942		1683.89	High	2.18	0
IVERLNTASIPENVEV	2	1	1	P00942		1782.96	High	2.39	0
LRILYGGSANGSNAVTFKDKADVDG	2	1	1	P00942		2568.31	High	5.2	0
LRILYGGSANGSNAVTF	1	1	1	P00942		1739.91	High	2.97	0
LRILYGGSANGSNAVT	4	1	1	P00942		1592.84	High	3.78	0
LRILYGGSANGSN	2	1	1	P00942		1321.69	High	3.42	0
LRILYGGSANGSNA	2	1	1	P00942		1392.72	High	2.61	0
VVVAYEPVW	1	1	1	P00942		1061.57	High	1.86	0
VVICPPAT	1	2	1	P00942		799.438	High	1.69	0
VVICPPATY	2	2	1	P00942		962.502	High	2.2	0
WTNVVV	1	1	1	P00942		717.393	High	1.58	0
VVAYEPVW	1	1	1	P00942		962.498	High	1.97	0
VVAYEPVWAIGTGL	1	1	1	P00942		1474.79	High	2.02	0
YLKASGAFTGENSVDQIKDVGAKW	3	1	1	P00942		2584.3	High	3.95	0
VAYEPVW	1	1	1	P00942		863.43	High	1.76	0
VERQLNAVL	1	1	1	P00942		1041.61	High	2.57	0
VKKPQVTVGAQNAYL	2	1	1	P00942		1615.92	High	2.89	0
VGGASLKPEF	1	3	1	P00942		1004.54	High	2.43	0
FFVGGN	1	3	1	P00942		640.309	High	1.89	0
FFVGGNF	1	3	1	P00942		787.377	High	1.23	0
EEKKAGKTLDVVERQLNAVL	1	1	1	P00942		2240.26	High	2.59	0
EEVKDWTNVVV	1	1	1	P00942		1317.67	High	2.29	0
EEVKDWTNVVVA	1	1	1	P00942		1388.71	High	2.16	0
FKLNGSKQSIKEIVERLNT	1	2	1	P00942		2204.24	High	2.72	0
FLVGGASL	1	3	1	P00942		763.435	High	1.53	0
ALGQGVGVIL	1	1	1	P00942		926.567	High	1.57	0
AIGTGLAATPEDAQDIHA	2	1	1	P00942		1750.86	High	2.84	0
AATPEDAQDIHASIRKFLASKLGDKAASE	3	1	1	P00942		3040.57	High	3.03	0
AATPEDAQDIHASIRKFLASKLGDKAASEL	1	1	1	P00942		3153.65	High	4.99	0
ARTFFVGGN	3	2	1	P00942		968.495	High	2.72	0
ARTFFVGGNF	2	2	1	P00942		1115.56	High	2.37	0
AYEPVW	1	3	1	P00942		764.361	High	1.53	0
LKASGAFTGENSVDQIKDVGAKW	1	1	1	P00942		2421.24	High	3.47	0
IGETLEEKKAGKTLD	2	1	1	P00942		1631.89	High	3.11	0
LDYSVSL	2	1	1	P00942		796.409	High	1.72	0
KASGAFTGENSVDQIKDVGAKW	6	1	1	P00942		2308.16	High	4.62	0
IADKTKFALGQGVGVI	1	1	1	P00942		1616.94	High	2.78	0
IADKTKFALGQGVGVIL	4	1	1	P00942		1730.02	High	2.85	0
RETVESESSQTALSKSPNKHNRIYL	1	1	1	P32324		2874.47	High	3.7	0
SVLNKKRGQVVSEEQRPGTPLF	1	2	1	P32324		2469.36	High	2.44	0
RSLMDKVTNVRNMSV	1	2	1	P32324		1749.91	High	2.69	0
RQALGERIKPVVVINKVDRAL	1	2	1	P32324		2374.44	High	2.94	0
RQATGGQAFPQM	1	4	1	P32324		1291.62	High	1.91	0
LVEIQCPEQAVGGIY	1	3	1	P32324		1618.81	High	2.16	0
LRQATGGQAFPQM	2	4	1	P32324		1404.71	High	2.6	0
LRQATGGQAFPQM	1	4	1	P32324	1xOxidation [M13]	1420.7	High	1.97	0
MLYVSKMVPTSDKGRF	2	4	1	P32324		1858.96	High	3.59	0
MMGRFVEPIDDCPAGNIIGL	2	2	1	P32324		2148.03	High	2.64	0
MMGRFVEPIDDCPAGNIIGL	2	2	1	P32324	1xOxidation [M]	2164.02	High	1.91	0
NKKRGQVVSEEQRPGTPLF	1	2	1	P32324		2170.17	High	3.7	0
IVLHLPSPVTAQA	1	1	1	P32324		1345.78	High	2.21	0
MGRFVEPIDDCPAGNIIGL	1	2	1	P32324		2016.99	High	2.17	0
LYVSKMVPTSDKGRF	2	4	1	P32324		1727.91	High	3.46	0
LYVSKMVPTSDKGRF	2	4	1	P32324	1xOxidation [M6]	1743.91	High	2.81	0
YRETVESESSQTAL	2	1	1	P32324		1599.75	High	3.17	0
YRETVESESSQTALSKSPNKHNRIYL	3	1	1	P32324		3037.53	High	4.98	0
YVSKMVPTSDKGRF	4	4	1	P32324		1614.83	High	3.43	0
YVSKMVPTSDKGRF	3	4	1	P32324	1xOxidation [M5]	1630.83	High	2.92	0
VAFTVDQM	2	2	1	P32324		910.434	High	1.86	0
VAFTVDQMRSLM	2	2	1	P32324		1397.69	High	3.05	0
VAFTVDQMRSLMD	1	2	1	P32324		1512.72	High	2.67	0
VAVEVKNANDLPKL	1	4	1	P32324		1509.86	High	2.75	0
TVKAYLPVNESFG	1	4	1	P32324		1424.74	High	2.04	0
TVKAYLPVNESF	1	4	1	P32324		1367.72	High	2.17	0
TVDQMRSLM	1	2	1	P32324		1080.52	High	1.99	0
TVDQMRSLMDKVTNVRNMSV	1	1	1	P32324		2324.15	High	3.28	0
VIDQTKAVQYLHE	2	1	1	P32324		1543.81	High	2.71	0
VQRAGIISAAKAGEARF	3	3	1	P32324		1744.98	High	4.31	0
VQRAGIISAAKAGEARFTDTRKDEQERGITIKSTA	1	3	1	P32324		3775.02	High	3.19	0
VFDHWSTLGSDPLDPTSKAGE	5	1	1	P32324		2259.06	High	3.77	0
VGIDQF	1	3	1	P32324		678.346	High	1.68	0
EQRPGTPLF	1	4	1	P32324		1044.55	High	2.42	0
FQWATKEGPIFGEEM	1	1	1	P32324		1769.82	High	1.9	0
FQWATKEGPIFGEE	2	1	1	P32324		1638.78	High	2.69	0
FQWATKEGPIF	1	3	1	P32324		1323.67	High	2.12	0
FIKAIQRVVL	1	1	1	P32324		1186.77	High	2.17	0
FLLKTGTLTTSETAHNMKVMKF	2	1	1	P32324		2498.31	High	3.93	0
FLLKTGTLTTSETAHNMKVMKF	2	1	1	P32324	1xOxidation [M]	2514.31	High	3.52	0
AIENGIINPRDDF	1	1	1	P32324		1473.73	High	2.59	0
AALRVTDGAL	1	4	1	P32324		986.563	High	1.9	0
AARKRHGMKEEVPGWQEY	1	2	1	P32324		2172.08	High	2.84	0
AAFQWATKEGPIFGEE	1	1	1	P32324		1780.85	High	1.98	0
ARKIWCFGPDGNGPNL	2	4	1	P32324		1744.86	High	3.2	0
DLEHDHAGVPLKISPPVVA	1	1	1	P32324		1994.07	High	2.62	0
INLIDSPGHVDF	1	4	1	P32324		1326.67	High	1.91	0
LQDLEHDHAGVPLKISPPVVA	2	1	1	P32324		2235.21	High	3.94	0
LKTGTLTTSETAHNMKVMKF	1	1	1	P32324		2238.16	High	3.64	0
LLKTGTLTTSETAHNMKVMKF	1	1	1	P32324		2351.25	High	2.9	0
GFTGELRQATGGQAFPQM	2	4	1	P32324		1895.91	High	2.39	0
GRFVEPIDDCPAGNIIGL	1	2	1	P32324		1885.95	High	2.02	0
LADPKIQEPVF	2	1	1	P32324		1256.69	High	2.07	0
LAIENGIINPRDDF	1	1	1	P32324		1586.82	High	2.5	0
IAIKNCDPKADLML	1	3	1	P32324		1544.82	High	1.98	0
IAHVDHGKSTLTDSL	3	4	1	P32324		1593.82	High	2.72	0
RIAYIKQHAFAHIESHL	1	2	1	P16521		2034.1	High	3.12	0
PFLGKLLPGL	1	2	1	P16521		1054.67	High	2.05	0
PFLGKLLPGLKSNF	5	1	1	P16521		1530.9	High	3.1	0
SLAYGAKILLNKTQL	4	3	1	P16521		1632.97	High	3.22	0
SIMVPLLSRGLNE	2	1	1	P16521		1428.79	High	2.31	0
SVDNAWLPRGEL	4	3	1	P16521		1356.69	High	2.52	0
SSRIAVIGPNGAGKSTL	3	4	1	P16521		1627.91	High	4.07	0
SFLNGNIIEHDVPEHF	1	1	1	P16521		1867.9	High	2.71	0
ISIVNAVNPVAIKALLPHLTNA	9	1	1	P16521		2268.34	High	3.27	0
LRMPELIPVL	3	4	1	P16521		1180.71	High	2.02	0
MRAIANGQVDGFPTQEE	3	1	1	P16521		1862.87	High	2.4	0
NAWLPRGEL	2	3	1	P16521		1055.56	High	1.96	0
IVNAVNPVAIKALLPHLTNA	2	1	1	P16521		2068.23	High	2.69	0
VYVEHDIDGTHSDTSVLDF	2	1	1	P16521		2148.97	High	3.03	0
YIAAIGADL	1	1	1	P16521		906.493	High	1.5	0
WVSGQGAGPRIEKKEDEEDKF	1	1	1	P16521		2405.17	High	2.91	0
VAHIANQSNLSPSVEPYIVQ	2	1	1	P16521		2166.12	High	3.3	0
VAHIANQSNLSPSVEPYIVQL	2	1	1	P16521		2279.2	High	3.16	0
VAHIANQSNLSPSVE	1	1	1	P16521		1565.79	High	2.87	0
VAEVTPATL	2	3	1	P16521		900.504	High	2.24	0
VASFLNG	1	1	1	P16521		707.372	High	1.54	0
VASFLNGNIIEHDVPEHF	1	1	1	P16521		2038	High	2.48	0
TKATETVDNKDIERFIPSL	2	1	1	P16521		2177.14	High	3.38	0
TNAGNKDKEIQSVASETL	3	1	1	P16521		1904.96	High	2.98	0
VLAAGTWQRPHL	1	1	1	P16521		1348.75	High	2.82	0
VEDPQVIAPFL	2	1	1	P16521		1227.66	High	2.21	0
VEDPQVIAPFLGKLLPGL	1	1	1	P16521		1906.1	High	2.28	0
VEDPQVIAPFLGKLLPGLKSNF	3	1	1	P16521		2382.34	High	3.51	0
FRKRAVDNIPVGPNF	1	3	1	P16521		1729.95	High	3.14	0
FRKRAVDNIPVGPNFDDEEDEGED	1	2	1	P16521		2763.25	High	2.57	0
FTHITPYMTIF	1	1	1	P16521		1370.68	High	2.14	0
FQKLSVATADNRHEIASE	2	1	1	P16521		2016.01	High	2.75	0
AAMTKATETVDNKDIERFIPSL	2	1	1	P16521		2450.26	High	3.59	0
ATIADPEAREVTL	1	3	1	P16521		1385.73	High	2.27	0
AVAHIANQSNLSPSVE	1	1	1	P16521		1636.83	High	2.59	0
AVAHIANQSNLSPSVEPYIVQ	2	1	1	P16521		2237.16	High	2.9	0
IDERIIDQQAW	1	2	1	P16521		1386.7	High	2.2	0
LDRDSLGALSKA	1	4	1	P16521		1245.68	High	2.3	0
LNGNIIEHDVPEHF	1	1	1	P16521		1633.8	High	3.13	0
INVLTGEL	1	4	1	P16521		858.493	High	2	0
INVLTGELLPTSGE	2	2	1	P16521		1442.77	High	2.62	0
INVLTGELLPTSGEVYTHE	2	2	1	P16521		2072.05	High	3.86	0
INVLTGELLPTSGEVYTHENC	1	2	1	P16521		2289.11	High	2.59	0
LLKDETVAPRF	1	1	1	P16521		1288.73	High	2.45	0
RALCTGEKGF	2	2	1	P14832		1081.55	High	2.48	0
RALCTGEKGFGY	1	2	1	P14832		1301.63	High	1.98	0
RALCTGEKGFGYAGSPFHRVIPDF	3	1	1	P14832		2625.3	High	5.13	0
SMANAGPNTNGSQF	1	3	2	P25719; P14832		1395.6	High	2.79	0
IVKKVESLGSPSGATKARIVVA	5	1	1	P14832		2210.32	High	3.21	0
IVKKVESLGSPSGATKARIVVAKSGEL	7	1	1	P14832		2724.6	High	4.16	0
MLQGGDF	2	3	1	P14832		767.339	High	1.33	0
YNDIVPKTAENF	1	2	2	P53691; P14832		1410.69	High	1.97	0
YDIVKKVESLGSPSGATKARIVVA	1	1	1	P14832		2488.41	High	3.18	0
YDIVKKVESLGSPSGATKARIVVAKSGEL	4	1	1	P14832		3002.69	High	3.94	0
DVEADGQPIGRVVF	3	1	1	P14832		1501.76	High	3.14	0
DVEADGQPIGRVVFKL	3	1	1	P14832		1742.94	High	3.59	0
FRALCTGEKGF	4	2	1	P14832		1228.61	High	2.95	0
FRALCTGEKGFGY	2	2	1	P14832		1448.7	High	3.7	0
FRALCTGEKGFGYAGSPFHRVIPDF	3	1	1	P14832		2772.37	High	5.38	0
FTAGNGTGGKSIYGGKFPDENFKKHHDRPGL	4	1	1	P14832		3332.66	High	3.3	0
FTAGNGTGGKSIYGGKFPDENFKKHHDRPGLL	1	1	1	P14832		3445.74	High	3.46	0
FITTVPCPWLDGK	3	4	2	P25719; P14832		1476.76	High	2.6	0
FITTVPCPWLDGKHVVF	1	4	2	P25719; P14832		1959.02	High	2.37	0
FITTVPCPWLDGKHVVFGE	2	4	2	P25719; P14832		2145.08	High	3.06	0
GYAGSPFHRVIPDF	5	1	1	P14832		1562.78	High	3.46	0
KLYNDIVPKTAEN	4	1	1	P14832		1504.8	High	2.74	0
RGTLEGHNGWVTSL	2	2	1	P38011		1526.77	High	4.07	0
SLAFSPNRYWLAA	2	1	1	P38011		1495.77	High	3.08	0
SLAFSPNRYWLAAA	1	1	1	P38011		1566.81	High	2.67	0
SLAFSPNRY	1	1	1	P38011		1054.53	High	1.97	0
LVDDLRPEFAG	1	1	1	P38011		1231.63	High	2.4	0
IRVWQVM	2	2	1	P38011		931.518	High	2.07	0
IRVWQVMTAN	1	1	1	P38011		1217.65	High	2.71	0
WDVATGETYQRFVGHKSDVM	1	1	1	P38011	1xOxidation [M20]	2342.09	High	3.28	0
WLAAATATGIKV	2	1	1	P38011		1201.69	High	2.4	0
WQVMTAN	1	1	1	P38011		849.392	High	2.42	0
WDVATGETYQRFVGHKSDVM	2	1	1	P38011		2326.09	High	3.9	0
WDVATGETYQRF	1	1	1	P38011		1472.68	High	2.57	0
VRVVPNEKADDDSVT	3	1	1	P38011		1643.82	High	3.56	0
YSKAAEPHAVSL	2	1	1	P38011		1272.66	High	2.77	0
YALSASWDKTLRL	2	1	1	P38011		1523.82	High	3.01	0
TADGAYALSASWDKTLRL	6	1	1	P38011		1938.99	High	3.64	0
VLRGTLEGHNGWVTSL	3	2	1	P38011		1738.92	High	4.03	0
VIRVWQVM	2	2	1	P38011		1030.59	High	2.04	0
VIRVWQVMTAN	2	1	1	P38011		1316.71	High	2.24	0
FAGYTDNV	1	2	1	P38011		886.394	High	1.69	0
FAGYTDNVIRV	1	2	1	P38011		1254.65	High	2.56	0
FSLAFSPNRY	1	1	1	P38011		1201.6	High	1.92	0
FSLDPQY	2	1	1	P38011		869.404	High	1.83	0
FSLDPQYL	1	1	1	P38011		982.488	High	1.71	0
FIGHNSNINTLTASPDGTL	2	1	1	P38011		1971.98	High	2.64	0
AGYSKAAEPHAVSL	1	1	1	P38011		1400.72	High	2.85	0
AGYTDNVIRV	1	2	1	P38011		1107.58	High	2.45	0
AAKKAMYTLSAQDEVF	2	1	1	P38011		1772.89	High	2.71	0
AFSPNRYWLAA	1	2	1	P38011		1295.65	High	2.06	0
ADFIGHNSNINTLTASPDGTL	2	1	1	P38011		2158.04	High	3.08	0
DFIGHNSNINTLTASPDGTL	1	1	1	P38011		2087	High	2.72	0
DLRPEFAG	1	1	1	P38011		904.452	High	1.94	0
DLRPEFAGYSKAAEPHAVS	1	1	1	P38011		2045.01	High	3.1	0
ATATGIKVFSLDPQY	1	1	1	P38011		1610.84	High	2.18	0
ATATGIKVFSLDPQYLVD	1	1	1	P38011		1938.02	High	1.98	0
ATSAGQPNLL	2	1	1	P38011		971.516	High	1.62	0
IGHNSNINTLTASPDGTL	1	1	1	P38011		1824.91	High	2.26	0
IISAGNDKMVKAWNLNQ	1	1	1	P38011		1901.99	High	2.24	0
IISGSRDKTIKVWTIKGQCL	2	1	1	P38011		2246.27	High	3.11	0
KDGEIMLWNLAAKKAMYT	1	1	1	P38011	2xOxidation [M6; M16]	2115.06	High	2.31	0
PVFDAPQNL	3	2	2	P06169; P16467		1000.51	High	1.95	0
SIGALL	6	10	2	P33307; P16467		573.361	High	1.62	0
SDFNTGSF	2	3	2	P06169; P16467		874.358	High	2.01	0
RWAGNANELNAA	3	3	2	P06169; P16467		1286.62	High	3.01	0
SALNGIAGSY	1	3	2	P06169; P16467		952.473	High	2.01	0
SALNGIAGSYAEHVGVL	3	3	2	P06169; P16467		1657.85	High	2.39	0
LSLGAII	2	3	1	P16467		686.445	High	1.82	0
LVDLNVPAKL	1	2	2	P06169; P16467		1081.66	High	2.08	0
LSDFNTGSF	1	3	2	P06169; P16467		987.442	High	2.35	0
LSDFNTGSFSYSYKTKN	1	3	2	P06169; P16467		1958.91	High	3.57	0
MRWAGNANEL	2	2	2	P06169; P16467		1161.55	High	2.33	0
MRWAGNANELNA	1	2	2	P06169; P16467		1346.63	High	2.45	0
MRWAGNANELNAA	2	2	2	P06169; P16467		1417.66	High	2.99	0
NAAYAADGYARIKGMSC	1	2	2	P06169; P16467		1761.8	High	2.62	0
NEIQGWDHL	1	2	2	P06169; P16467		1111.52	High	2	0
NGIAGSY	1	3	2	P06169; P16467		681.32	High	1.75	0
VTPMGKGAIDEQHPRYGGV	1	1	1	P16467	1xOxidation [M4]	2028	High	2.98	0
YAADGYARIKGMSC	2	2	2	P06169; P16467		1505.69	High	2.4	0
YETHRVATTGEW	2	2	2	P06169; P16467		1449.68	High	2.66	0
VDLNVPAKL	4	2	2	P06169; P16467		968.578	High	2.51	0
TVFHRMSANISE	2	3	2	P06169; P16467		1391.67	High	2.76	0
TVFHRMSANISETTA	1	2	2	P06169; P16467	1xOxidation [M6]	1680.8	High	2.46	0
TVFHRMSANISETTAM	4	2	2	P06169; P16467		1795.85	High	3.63	0
TVFHRMSANISETTAM	4	2	2	P06169; P16467	1xOxidation [M]	1811.84	High	3.44	0
TVFHRMSANISETTAM	1	2	2	P06169; P16467	2xOxidation [M6; M16]	1827.84	High	3.42	0
TVGALL	1	2	1	P16467		573.361	High	1.66	0
VFGLPGDF	2	2	2	P06169; P16467		851.43	High	1.58	0
FIGDGSLQL	1	3	2	P06169; P16467		949.499	High	1.61	0
ALLSDF	2	3	2	P06169; P16467		665.35	High	1.71	0
AAEELDPKKRVIL	6	2	2	P06169; P16467		1481.87	High	2.9	0
AAEELDPKKRVILF	4	2	2	P06169; P16467		1628.94	High	2.73	0
AYAADGYARIKGMSC	2	2	2	P06169; P16467		1576.72	High	2.82	0
AYAADGYARIKGMS	1	2	2	P06169; P16467		1473.72	High	2.73	0
IGDGSLQL	2	3	2	P06169; P16467		802.431	High	1.97	0
LGLPANL	1	3	2	P06169; P16467		697.424	High	1.85	0
ILSLGAI	4	2	1	P16467		686.445	High	1.91	0
ILSIGALL	1	1	1	P16467		799.529	High	1.69	0
LILSIGAL	3	1	1	P16467		799.529	High	1.75	0
HRMSANISETTAM	2	2	2	P06169; P16467		1448.66	High	2.24	0
HRMSANISETTAM	3	2	2	P06169; P16467	1xOxidation [M13]	1464.66	High	3.32	0
SRPQVTVHSLTGEATANALPLPAVF	1	2	1	P10664		2576.38	High	3.59	0
SSKVGYTLPSHIISTSDV	1	2	1	P10664		1890.98	High	2.4	0
SAPIRPDIVHTVF	1	2	1	P10664		1451.8	High	1.91	0
LRLNPYAKVF	1	2	1	P10664		1220.71	High	2.61	0
LRNVPGVETANVASLNL	2	2	1	P10664		1766.98	High	3.71	0
LVLARGHRVEKIPEIPLVVSTDL	2	2	1	P10664		2554.51	High	3.83	0
NLLQLAPGAHLGRF	2	2	1	P10664		1506.85	High	3.66	0
[truncated: 2,021 more rows]

## Sheet: Supernatant
Table S4: List of protein and peptide ID’s for pepsin digestion of yeast sample, ppt at optimized conditions (100 mM ZnSO4, 97% acetone, room temprature and 5 min incubation), supernatant
Protein ID's
Accession	Description	Coverage [%]	# Peptides	# PSMs	# Unique Peptides	# Protein Groups	# AAs	MW [kDa]	calc. pI
P06169	Pyruvate decarboxylase isozyme 1 OS=Saccharomyces cerevisiae (strain ATCC 204508 / S288c) OX=559292 GN=PDC1 PE=1 SV=7	21	25	37	18	1	563	61.5	6.19
P00359	Glyceraldehyde-3-phosphate dehydrogenase 3 OS=Saccharomyces cerevisiae (strain ATCC 204508 / S288c) OX=559292 GN=TDH3 PE=1 SV=3	19	15	26	15	1	332	35.7	6.96
P00560	Phosphoglycerate kinase OS=Saccharomyces cerevisiae (strain ATCC 204508 / S288c) OX=559292 GN=PGK1 PE=1 SV=2	11	9	13	9	1	416	44.7	7.61
P16467	Pyruvate decarboxylase isozyme 2 OS=Saccharomyces cerevisiae (strain ATCC 204508 / S288c) OX=559292 GN=PDC5 PE=1 SV=4	12	10	14	3	1	563	61.9	6.43
P00549	Pyruvate kinase 1 OS=Saccharomyces cerevisiae (strain ATCC 204508 / S288c) OX=559292 GN=CDC19 PE=1 SV=2	8	4	11	4	1	500	54.5	7.68
P10592	Heat shock protein SSA2 OS=Saccharomyces cerevisiae (strain ATCC 204508 / S288c) OX=559292 GN=SSA2 PE=1 SV=3	10	7	8	6	1	639	69.4	5.06
P00925	Enolase 2 OS=Saccharomyces cerevisiae (strain ATCC 204508 / S288c) OX=559292 GN=ENO2 PE=1 SV=2	12	7	7	7	1	437	46.9	6
P14540	Fructose-bisphosphate aldolase OS=Saccharomyces cerevisiae (strain ATCC 204508 / S288c) OX=559292 GN=FBA1 PE=1 SV=3	11	6	7	6	1	359	39.6	5.78
P32449	Phospho-2-dehydro-3-deoxyheptonate aldolase, tyrosine-inhibited OS=Saccharomyces cerevisiae (strain ATCC 204508 / S288c) OX=559292 GN=ARO4 PE=1 SV=2	8	5	5	5	1	370	39.7	6.95
P04456	60S ribosomal protein L25 OS=Saccharomyces cerevisiae (strain ATCC 204508 / S288c) OX=559292 GN=RPL25 PE=1 SV=4	11	4	4	4	1	142	15.7	10.11
P25443	40S ribosomal protein S2 OS=Saccharomyces cerevisiae (strain ATCC 204508 / S288c) OX=559292 GN=RPS2 PE=1 SV=3	12	4	4	4	1	254	27.4	10.43
P11484	Ribosome-associated molecular chaperone SSB1 OS=Saccharomyces cerevisiae (strain ATCC 204508 / S288c) OX=559292 GN=SSB1 PE=1 SV=3	6	3	4	2	1	613	66.6	5.44
P46784	40S ribosomal protein S10-B OS=Saccharomyces cerevisiae (strain ATCC 204508 / S288c) OX=559292 GN=RPS10B PE=1 SV=1	22	2	3	2	1	105	12.7	9.07
P0CX52	40S ribosomal protein S16-B OS=Saccharomyces cerevisiae (strain ATCC 204508 / S288c) OX=559292 GN=RPS16B PE=1 SV=1	13	2	3	2	1	143	15.8	10.26
A6ZUM5	40S ribosomal protein S0-A OS=Saccharomyces cerevisiae (strain YJM789) OX=307796 GN=RPS0A PE=3 SV=1	7	3	4	3	1	252	28	4.72
P36105	60S ribosomal protein L14-A OS=Saccharomyces cerevisiae (strain ATCC 204508 / S288c) OX=559292 GN=RPL14A PE=1 SV=1	5	1	3	1	1	138	15.2	10.93
P38013	Peroxiredoxin AHP1 OS=Saccharomyces cerevisiae (strain ATCC 204508 / S288c) OX=559292 GN=AHP1 PE=1 SV=4	10	2	3	2	1	176	19.1	5.16
P02994	Elongation factor 1-alpha OS=Saccharomyces cerevisiae (strain ATCC 204508 / S288c) OX=559292 GN=TEF1 PE=1 SV=1	4	1	2	1	1	458	50	9.04
P17076	60S ribosomal protein L8-A OS=Saccharomyces cerevisiae (strain ATCC 204508 / S288c) OX=559292 GN=RPL8A PE=1 SV=4	7	2	3	2	1	256	28.1	10.04
P38972	Phosphoribosylformylglycinamidine synthase OS=Saccharomyces cerevisiae (strain ATCC 204508 / S288c) OX=559292 GN=ADE6 PE=1 SV=2	2	2	2	2	1	1358	148.8	5.27
Q01560	Nucleolar protein 3 OS=Saccharomyces cerevisiae (strain ATCC 204508 / S288c) OX=559292 GN=NPL3 PE=1 SV=1	3	1	2	1	1	414	45.4	5.54
Q757X5	GPI ethanolamine phosphate transferase 1 OS=Ashbya gossypii (strain ATCC 10895 / CBS 109.51 / FGSC 9923 / NRRL Y-1056) OX=284811 GN=MCD4 PE=3 SV=2	1	1	3	1	1	925	105.6	6.98
P00330	Alcohol dehydrogenase 1 OS=Saccharomyces cerevisiae (strain ATCC 204508 / S288c) OX=559292 GN=ADH1 PE=1 SV=5	9	2	2	2	1	348	36.8	6.68
P16120	Threonine synthase OS=Saccharomyces cerevisiae (strain ATCC 204508 / S288c) OX=559292 GN=THR4 PE=1 SV=1	3	2	2	2	1	514	57.4	5.64
Q13671	Ras and Rab interactor 1 OS=Homo sapiens OX=9606 GN=RIN1 PE=1 SV=4	3	2	3	2	1	783	84	8.02
P00942	Triosephosphate isomerase OS=Saccharomyces cerevisiae (strain ATCC 204508 / S288c) OX=559292 GN=TPI1 PE=1 SV=2	8	3	3	3	1	248	26.8	6.01
P50095	Inosine-5'-monophosphate dehydrogenase 3 OS=Saccharomyces cerevisiae (strain ATCC 204508 / S288c) OX=559292 GN=IMD3 PE=1 SV=1	2	1	2	1	1	523	56.5	7.4
P05744	60S ribosomal protein L33-A OS=Saccharomyces cerevisiae (strain ATCC 204508 / S288c) OX=559292 GN=RPL33A PE=1 SV=3	9	2	2	2	1	107	12.1	11.08
P00931	Tryptophan synthase OS=Saccharomyces cerevisiae (strain ATCC 204508 / S288c) OX=559292 GN=TRP5 PE=1 SV=1	4	2	2	2	1	707	76.6	6.51
P13663	Aspartate-semialdehyde dehydrogenase OS=Saccharomyces cerevisiae (strain ATCC 204508 / S288c) OX=559292 GN=HOM2 PE=1 SV=1	3	2	3	2	1	365	39.5	6.73
P04147	Polyadenylate-binding protein, cytoplasmic and nuclear OS=Saccharomyces cerevisiae (strain ATCC 204508 / S288c) OX=559292 GN=PAB1 PE=1 SV=4	4	2	2	2	1	577	64.3	5.97
P08153	Transcriptional factor SWI5 OS=Saccharomyces cerevisiae (strain ATCC 204508 / S288c) OX=559292 GN=SWI5 PE=1 SV=1	1	1	2	1	1	709	79.7	8.7
P38011	Guanine nucleotide-binding protein subunit beta-like protein OS=Saccharomyces cerevisiae (strain ATCC 204508 / S288c) OX=559292 GN=ASC1 PE=1 SV=4	4	1	2	1	1	319	34.8	6.24
P04801	Threonine--tRNA ligase, cytoplasmic OS=Saccharomyces cerevisiae (strain ATCC 204508 / S288c) OX=559292 GN=THS1 PE=1 SV=2	1	1	2	1	1	734	84.5	7.03
P17709	Glucokinase-1 OS=Saccharomyces cerevisiae (strain ATCC 204508 / S288c) OX=559292 GN=GLK1 PE=1 SV=1	3	2	2	2	1	500	55.3	6.19
P47054	Nucleoporin NUP192 OS=Saccharomyces cerevisiae (strain ATCC 204508 / S288c) OX=559292 GN=NUP192 PE=1 SV=1	1	2	2	2	1	1683	191.4	5.35
P53319	6-phosphogluconate dehydrogenase, decarboxylating 2 OS=Saccharomyces cerevisiae (strain ATCC 204508 / S288c) OX=559292 GN=GND2 PE=1 SV=1	3	2	2	2	1	492	53.9	7.3
Q01117	Alpha-amylase 1 OS=Lipomyces kononenkoae OX=34357 GN=LKA1 PE=1 SV=2	1	1	2	1	1	624	68.8	4.42
Q09897	Chitin synthase regulatory factor 3 OS=Schizosaccharomyces pombe (strain 972 / ATCC 24843) OX=284812 GN=chr3 PE=1 SV=1	1	1	2	1	1	932	103.1	9.11
Q04693	Pre-mRNA-splicing factor RSE1 OS=Saccharomyces cerevisiae (strain ATCC 204508 / S288c) OX=559292 GN=RSE1 PE=1 SV=1	1	1	2	1	1	1361	153.7	5.83
P10664	60S ribosomal protein L4-A OS=Saccharomyces cerevisiae (strain ATCC 204508 / S288c) OX=559292 GN=RPL4A PE=1 SV=4	2	1	2	1	1	362	39.1	10.64
P14832	Peptidyl-prolyl cis-trans isomerase OS=Saccharomyces cerevisiae (strain ATCC 204508 / S288c) OX=559292 GN=CPR1 PE=1 SV=3	9	1	1	1	1	162	17.4	7.44
P04161	Phosphoribosylglycinamide formyltransferase OS=Saccharomyces cerevisiae (strain ATCC 204508 / S288c) OX=559292 GN=ADE8 PE=1 SV=1	3	1	2	1	1	214	23.5	6.42
Q06409	DOCK-like protein YLR422W OS=Saccharomyces cerevisiae (strain ATCC 204508 / S288c) OX=559292 GN=YLR422W PE=1 SV=1	1	2	2	2	1	1932	221.4	7.77
P16862	ATP-dependent 6-phosphofructokinase subunit beta OS=Saccharomyces cerevisiae (strain ATCC 204508 / S288c) OX=559292 GN=PFK2 PE=1 SV=4	1	1	2	1	1	959	104.6	6.67
Q12465	Bud site selection protein RAX2 OS=Saccharomyces cerevisiae (strain ATCC 204508 / S288c) OX=559292 GN=RAX2 PE=1 SV=1	2	2	2	2	1	1220	133.9	4.59
P16521	Elongation factor 3A OS=Saccharomyces cerevisiae (strain ATCC 204508 / S288c) OX=559292 GN=YEF3 PE=1 SV=4	1	1	1	1	1	1044	115.9	6.05
P39676	Flavohemoprotein OS=Saccharomyces cerevisiae (strain ATCC 204508 / S288c) OX=559292 GN=YHB1 PE=1 SV=2	3	1	1	1	1	399	44.6	6.28
P46669	DNA-directed RNA polymerase I subunit RPA43 OS=Saccharomyces cerevisiae (strain ATCC 204508 / S288c) OX=559292 GN=RPA43 PE=1 SV=2	2	1	1	1	1	326	36.2	4.92
Q12300	High-affinity glucose transporter RGT2 OS=Saccharomyces cerevisiae (strain ATCC 204508 / S288c) OX=559292 GN=RGT2 PE=1 SV=1	1	1	1	1	1	763	83.1	6.04
P26321	60S ribosomal protein L5 OS=Saccharomyces cerevisiae (strain ATCC 204508 / S288c) OX=559292 GN=RPL5 PE=1 SV=4	4	1	1	1	1	297	33.7	6.83
P0CS91	Heat shock protein SSC1, mitochondrial OS=Saccharomyces cerevisiae OX=4932 GN=SSC1 PE=1 SV=1	1	1	1	1	1	655	70.8	5.53
P07262	NADP-specific glutamate dehydrogenase 1 OS=Saccharomyces cerevisiae (strain ATCC 204508 / S288c) OX=559292 GN=GDH1 PE=1 SV=2	4	1	1	1	1	454	49.5	5.69
P06106	Homocysteine/cysteine synthase OS=Saccharomyces cerevisiae (strain ATCC 204508 / S288c) OX=559292 GN=MET17 PE=1 SV=3	3	1	1	1	1	444	48.6	6.43
Q92698	DNA repair and recombination protein RAD54-like OS=Homo sapiens OX=9606 GN=RAD54L PE=1 SV=2	1	1	1	1	1	747	84.3	8.56
P14120	60S ribosomal protein L30 OS=Saccharomyces cerevisiae (strain ATCC 204508 / S288c) OX=559292 GN=RPL30 PE=1 SV=3	16	1	1	1	1	105	11.4	9.8
Q06252	Uncharacterized protein YLR179C OS=Saccharomyces cerevisiae (strain ATCC 204508 / S288c) OX=559292 GN=YLR179C PE=1 SV=1	7	1	1	1	1	201	22.1	4.94
Q765N2	Fatty acid synthase subunit alpha OS=Lachancea kluyveri OX=4934 GN=FAS2 PE=3 SV=1	0	1	1	1	1	1888	206.1	5.55
P25373	Glutaredoxin-1 OS=Saccharomyces cerevisiae (strain ATCC 204508 / S288c) OX=559292 GN=GRX1 PE=1 SV=1	7	1	1	1	1	110	12.4	5.06
Q875V8	Protein transport protein SEC24-1 OS=Naumovozyma castellii (strain ATCC 76901 / CBS 4309 / NBRC 1992 / NRRL Y-12630) OX=1064592 GN=SEC241 PE=3 SV=1	1	1	1	1	1	911	102.3	5.94
Q12460	Nucleolar protein 56 OS=Saccharomyces cerevisiae (strain ATCC 204508 / S288c) OX=559292 GN=NOP56 PE=1 SV=1	1	1	1	1	1	504	56.8	8.9
P32179	3'(2'),5'-bisphosphate nucleotidase OS=Saccharomyces cerevisiae (strain ATCC 204508 / S288c) OX=559292 GN=MET22 PE=1 SV=1	3	1	1	1	1	357	39.1	6.2
A7A1R7	Arrestin-related trafficking adapter 10 OS=Saccharomyces cerevisiae (strain YJM789) OX=307796 GN=ART10 PE=3 SV=1	2	1	1	1	1	518	59.7	8.81
P00950	Phosphoglycerate mutase 1 OS=Saccharomyces cerevisiae (strain ATCC 204508 / S288c) OX=559292 GN=GPM1 PE=1 SV=3	3	1	1	1	1	247	27.6	8.84
Q05911	Adenylosuccinate lyase OS=Saccharomyces cerevisiae (strain ATCC 204508 / S288c) OX=559292 GN=ADE13 PE=1 SV=1	1	1	1	1	1	482	54.5	6.43
P05694	5-methyltetrahydropteroyltriglutamate--homocysteine methyltransferase OS=Saccharomyces cerevisiae (strain ATCC 204508 / S288c) OX=559292 GN=MET6 PE=1 SV=4	1	1	1	1	1	767	85.8	6.47
O13516	40S ribosomal protein S9-A OS=Saccharomyces cerevisiae (strain ATCC 204508 / S288c) OX=559292 GN=RPS9A PE=1 SV=3	4	1	1	1	1	197	22.4	9.98
Q753C1	GPI mannosyltransferase 4 OS=Ashbya gossypii (strain ATCC 10895 / CBS 109.51 / FGSC 9923 / NRRL Y-1056) OX=284811 GN=SMP3 PE=3 SV=3	1	1	1	1	1	498	55.7	8.7
P38993	Iron transport multicopper oxidase FET3 OS=Saccharomyces cerevisiae (strain ATCC 204508 / S288c) OX=559292 GN=FET3 PE=1 SV=2	1	1	1	1	1	636	72.3	4.78
Q08964	Putative ISWI chromatin-remodeling complex subunit YPL216W OS=Saccharomyces cerevisiae (strain ATCC 204508 / S288c) OX=559292 GN=YPL216W PE=1 SV=1	1	1	1	1	1	1102	128.1	7.31
P15019	Transaldolase OS=Saccharomyces cerevisiae (strain ATCC 204508 / S288c) OX=559292 GN=TAL1 PE=1 SV=4	2	1	1	1	1	335	37	6.43
Q9M2U2	Very-long-chain enoyl-CoA reductase OS=Arabidopsis thaliana OX=3702 GN=ECR PE=1 SV=1	2	1	1	1	1	310	35.7	9.44
P0CX43	60S ribosomal protein L1-A OS=Saccharomyces cerevisiae (strain ATCC 204508 / S288c) OX=559292 GN=RPL1A PE=1 SV=1	3	1	1	1	1	217	24.5	9.72
P42941	Phosphoserine phosphatase OS=Saccharomyces cerevisiae (strain ATCC 204508 / S288c) OX=559292 GN=SER2 PE=1 SV=1	2	1	1	1	1	309	34.2	5.21
P53184	Nicotinamidase OS=Saccharomyces cerevisiae (strain ATCC 204508 / S288c) OX=559292 GN=PNC1 PE=1 SV=1	3	1	1	1	1	216	25	6.27
P47102	ARF guanine-nucleotide exchange factor 1 OS=Saccharomyces cerevisiae (strain ATCC 204508 / S288c) OX=559292 GN=GEA1 PE=1 SV=1	0	1	1	1	1	1408	159.3	5
Q12317	GTPase-activating protein MSB4 OS=Saccharomyces cerevisiae (strain ATCC 204508 / S288c) OX=559292 GN=MSB4 PE=1 SV=1	2	1	1	1	1	492	57.1	5.52
P38009	Bifunctional purine biosynthesis protein ADE17 OS=Saccharomyces cerevisiae (strain ATCC 204508 / S288c) OX=559292 GN=ADE17 PE=1 SV=2	1	1	1	1	1	592	65.2	6.55
P36601	DNA repair protein rhp51 OS=Schizosaccharomyces pombe (strain 972 / ATCC 24843) OX=284812 GN=rhp51 PE=1 SV=1	2	1	1	1	1	365	39.8	5
P38112	ATP-dependent RNA helicase MAK5 OS=Saccharomyces cerevisiae (strain ATCC 204508 / S288c) OX=559292 GN=MAK5 PE=1 SV=1	1	1	1	1	1	773	87	8.4
P41940	Mannose-1-phosphate guanyltransferase OS=Saccharomyces cerevisiae (strain ATCC 204508 / S288c) OX=559292 GN=PSA1 PE=1 SV=2	2	1	1	1	1	361	39.5	6.34
P00498	ATP phosphoribosyltransferase OS=Saccharomyces cerevisiae (strain ATCC 204508 / S288c) OX=559292 GN=HIS1 PE=1 SV=1	3	1	1	1	1	297	32.2	6.15
Q05471	Helicase SWR1 OS=Saccharomyces cerevisiae (strain ATCC 204508 / S288c) OX=559292 GN=SWR1 PE=1 SV=1	0	1	1	1	1	1514	174.4	6.24
P29952	Mannose-6-phosphate isomerase OS=Saccharomyces cerevisiae (strain ATCC 204508 / S288c) OX=559292 GN=PMI40 PE=1 SV=4	1	1	1	1	1	429	48.2	5.99
P25655	General negative regulator of transcription subunit 1 OS=Saccharomyces cerevisiae (strain ATCC 204508 / S288c) OX=559292 GN=CDC39 PE=1 SV=3	0	1	1	1	1	2108	240.1	6.44
Q03016	GLC7-interacting protein 3 OS=Saccharomyces cerevisiae (strain ATCC 204508 / S288c) OX=559292 GN=GIP3 PE=1 SV=1	1	1	1	1	1	1276	140.8	7.42
Q12109	Tryptophan--tRNA ligase, cytoplasmic OS=Saccharomyces cerevisiae (strain ATCC 204508 / S288c) OX=559292 GN=WRS1 PE=1 SV=1	1	1	1	1	1	432	49.3	6.81
P47170	Vacuolar membrane-associated protein IML1 OS=Saccharomyces cerevisiae (strain ATCC 204508 / S288c) OX=559292 GN=IML1 PE=1 SV=1	1	1	1	1	1	1584	181.8	8.76
P23466	Adenylate cyclase OS=Lachancea kluyveri OX=4934 GN=CYR1 PE=3 SV=1	0	1	1	1	1	1839	206.8	6.83
P40159	Uncharacterized protein YNL208W OS=Saccharomyces cerevisiae (strain ATCC 204508 / S288c) OX=559292 GN=YNL208W PE=1 SV=2	5	1	1	1	1	199	20.1	7.64
P28777	Chorismate synthase OS=Saccharomyces cerevisiae (strain ATCC 204508 / S288c) OX=559292 GN=ARO2 PE=1 SV=1	2	1	1	1	1	376	40.8	7.8
P38329	Vacuolar cation-chloride cotransporter 1 OS=Saccharomyces cerevisiae (strain ATCC 204508 / S288c) OX=559292 GN=VHC1 PE=1 SV=1	1	1	1	1	1	1120	123.9	8.54
Q03048	Cofilin OS=Saccharomyces cerevisiae (strain ATCC 204508 / S288c) OX=559292 GN=COF1 PE=1 SV=1	4	1	1	1	1	143	15.9	5.2
P19735	Pre-mRNA-splicing factor 6 OS=Saccharomyces cerevisiae (strain ATCC 204508 / S288c) OX=559292 GN=PRP6 PE=1 SV=1	1	1	1	1	1	899	104.2	8.02
P43329	ATP-dependent RNA helicase HrpA OS=Escherichia coli (strain K12) OX=83333 GN=hrpA PE=3 SV=3	0	1	1	1	1	1300	148.9	7.9
Q12748	Inner kinetochore subunit CTF3 OS=Saccharomyces cerevisiae (strain ATCC 204508 / S288c) OX=559292 GN=CTF3 PE=1 SV=1	1	1	1	1	1	733	84.2	8.72
Q756G5	ATP-dependent RNA helicase DBP8 OS=Ashbya gossypii (strain ATCC 10895 / CBS 109.51 / FGSC 9923 / NRRL Y-1056) OX=284811 GN=DBP8 PE=3 SV=1	2	1	1	1	1	435	47.8	9.35
P12866	Alpha-factor-transporting ATPase OS=Saccharomyces cerevisiae (strain ATCC 204508 / S288c) OX=559292 GN=STE6 PE=1 SV=1	0	1	1	1	1	1290	144.7	7.99
P39932	Sugar transporter STL1 OS=Saccharomyces cerevisiae (strain ATCC 204508 / S288c) OX=559292 GN=STL1 PE=1 SV=2	1	1	1	1	1	569	63.5	6.55
Q10321	Set1 complex component shg1 OS=Schizosaccharomyces pombe (strain 972 / ATCC 24843) OX=284812 GN=shg1 PE=3 SV=3	6	1	1	1	1	132	15.4	5.2
Q12387	N-terminal acetyltransferase B complex subunit MDM20 OS=Saccharomyces cerevisiae (strain ATCC 204508 / S288c) OX=559292 GN=MDM20 PE=1 SV=1	1	1	1	1	1	796	92.8	7.72
P87288	Putative uncharacterized protein YDR327W OS=Saccharomyces cerevisiae (strain ATCC 204508 / S288c) OX=559292 GN=YDR327W PE=5 SV=1	6	1	1	1	1	108	12.3	9.29
Peptide ID's
Sequence	# PSMs	# Proteins	# Protein Groups	Protein Accessions	Modifications	MH+ [Da]	Confidence	Xcorr	# Missed Cleavages
PVFDAPQNLVE	3	1	1	P06169		1228.62	High	2.22	0
PVFDAPQNLVEQA	1	1	1	P06169		1427.72	High	2	0
SVGAIL	2	3	1	P06169		559.345	High	1.23	0
LQEGDVVI	3	1	1	P06169		872.472	High	1.92	0
LTQFPAF	1	2	1	P06169		823.435	High	1.31	0
IMLPVFDAPQNLVE	1	1	1	P06169	1xOxidation [M2]	1601.82	High	2	0
TQFPAF	1	2	1	P06169		710.351	High	1.25	0
TVFGLPGDF	1	2	2	P06169; P16467		952.477	High	1.64	0
TYVTQRPVY	1	1	1	P06169		1126.59	High	2.04	0
VDLNVPAKL	2	2	2	P06169; P16467		968.578	High	2.34	0
VDLNVPAKLLQTPID	1	1	1	P06169		1635.93	High	2.11	0
VDLNVPAKLLQTPIDM	1	1	1	P06169	1xOxidation [M16]	1782.97	High	2	0
VFGLPGDF	1	2	2	P06169; P16467		851.43	High	1.23	0
IMLPVFDAPQNL	2	1	1	P06169	1xOxidation [M2]	1373.71	High	1.82	0
FGVGEL	1	4	2	P06169; P16467		621.324	High	1.27	0
AVESADLIL	1	3	2	P06169; P16467		930.514	High	1.67	0
LGLPANL	2	3	2	P06169; P16467		697.424	High	1.58	0
LILSVGAL	1	2	1	P06169		785.513	High	1.55	0
ILSVGAL	2	2	1	P06169		672.429	High	1.67	0
ILSVGALL	1	2	1	P06169		785.513	High	1.59	0
ILSVGALLSDF	2	2	1	P06169		1134.64	High	1.38	0
IITTFGVGELSALNGIAGSYAEHVGVL	2	2	2	P06169; P16467		2688.42	High	2.77	0
LILSVG	8	6	1	P06169		601.392	High	1.45	0
IEIMLPVF	1	1	1	P06169	1xOxidation [M4]	977.538	High	1.57	0
IEIMLPVFDAPQNL	2	1	1	P06169	1xOxidation [M4]	1615.84	High	2.37	0
PFITNDYAAYM	1	1	1	P00359	1xOxidation [M11]	1321.58	High	2.24	0
LNDPFITND	1	1	1	P00359		1048.49	High	1.92	0
VVALNDPFITND	4	1	1	P00359		1317.67	High	3.01	0
VVALNDPFITNDYAAYM	1	1	1	P00359	1xOxidation [M17]	1932.9	High	1.96	0
YAAYMF	1	2	1	P00359	1xOxidation [M5]	781.323	High	1.33	0
YGYSTRVVDL	1	3	1	P00359		1172.59	High	2.44	0
VMGVNEEKYTSDL	1	2	1	P00359	1xOxidation [M2]	1500.69	High	2.01	0
VALNDPFITND	6	1	1	P00359		1218.6	High	2.33	0
FRVPTVDV	2	4	1	P00359		932.52	High	2.07	0
FRVPTVDVSV	2	4	1	P00359		1118.62	High	2.13	0
FRVPTVDVSVVD	1	4	1	P00359		1332.72	High	2.19	0
FRVPTVDVSVVDL	2	4	1	P00359		1445.8	High	2.57	0
IALSRPNVE	1	1	1	P00359		998.563	High	2.42	0
IALSRPNVEV	1	1	1	P00359		1097.63	High	2.11	0
IALSRPNVEVVALNDPFITND	1	1	1	P00359		2297.21	High	1.94	0
VGFDLPQRAAGF	2	1	1	P00560		1277.66	High	2.2	0
VGFDLPQRAAGFL	1	1	1	P00560		1390.75	High	2.73	0
ELLEGKELPGVAFL	1	1	1	P00560		1514.85	High	2.58	0
ELLEGKELPGVAF	1	1	1	P00560		1401.76	High	2.04	0
LLEGKELPGVAF	1	1	1	P00560		1272.72	High	2.03	0
LDKVDSIIIGGGMA	1	1	1	P00560	1xOxidation [M13]	1404.74	High	2.58	0
IDNLLDKVDSIIIGGGMA	2	1	1	P00560	1xOxidation [M17]	1859.98	High	2.91	0
IDNLLDKVDSIIIGGGMAFT	1	1	1	P00560	1xOxidation [M17]	2108.09	High	2.45	0
LEGKELPGVAF	3	1	1	P00560		1159.64	High	2.49	0
SIGALLSDF	1	1	1	P16467		922.488	High	1.31	0
TVFGLPGDF	1	2	2	P06169; P16467		952.477	High	1.64	0
VDLNVPAKL	2	2	2	P06169; P16467		968.578	High	2.34	0
VFGLPGDF	1	2	2	P06169; P16467		851.43	High	1.23	0
FGVGEL	1	4	2	P06169; P16467		621.324	High	1.27	0
AVESADLIL	1	3	2	P06169; P16467		930.514	High	1.67	0
LGLPANL	2	3	2	P06169; P16467		697.424	High	1.58	0
LLLSLG	8	16	1	P16467		615.408	High	1.28	0
ILSIGAL	4	2	1	P16467		686.445	High	2.09	0
IITTFGVGELSALNGIAGSYAEHVGVL	2	2	2	P06169; P16467		2688.42	High	2.77	0
YRGVFPFV	2	2	1	P00549		984.53	High	2.34	0
VARGDLGIEIPAPEVL	5	2	1	P00549		1648.93	High	2.94	0
VDDGVLSF	2	4	1	P00549		851.415	High	1.68	0
VDLPAL	2	4	1	P00549		627.371	High	1.72	0
LQEVANPIM	1	1	1	P10592	1xOxidation [M9]	1030.52	High	2.04	0
LRIINEPTAAA	2	7	2	P10592; P11484		1168.67	High	2.26	0
VGFTDTERL	1	1	1	P10592		1037.53	High	2.23	0
FEGIDF	1	3	1	P10592		727.33	High	1.49	0
FRSTLDPVE	1	2	1	P10592		1063.54	High	2.08	0
DVAPLSLGIETAGGVM	1	2	1	P10592	1xOxidation [M16]	1545.78	High	2.09	0
LDVAPLSLGIETAGGVM	1	2	1	P10592	1xOxidation [M17]	1658.87	High	2.47	0
NVLNGGSHAGGALALQEF	1	3	1	P00925		1754.88	High	3.04	0
NVLNGGSHAGGALALQE	1	3	1	P00925		1607.81	High	3.1	0
NAVNNVNNVIAAA	1	1	1	P00925		1283.67	High	2.53	0
FMIAPTGAKTFA	1	2	1	P00925	1xOxidation [M2]	1270.65	High	1.91	0
FMIAPTGAKTFAE	1	2	1	P00925	1xOxidation [M2]	1399.69	High	2.12	0
FMIAPTGAKTFAEA	1	2	1	P00925	1xOxidation [M2]	1470.73	High	2.24	0
IADLVVG	1	5	1	P00925		686.408	High	1.24	0
PAYGIPVVL	1	1	1	P14540		928.55	High	1.24	0
SIAAAF	1	1	1	P14540		579.314	High	1.36	0
YAYLTGIRD	1	1	1	P14540		1071.55	High	1.94	0
GVEQLI	2	2	1	P14540		658.377	High	1.38	0
AYLTGIRDYVL	1	1	1	P14540		1283.7	High	2.72	0
IALRPEIL	2	1	1	P14540		924.588	High	2.24	0
TNIGLPIGSEM	1	1	1	P32449	1xOxidation [M11]	1147.57	High	2.49	0
TNIGLPIGSEML	1	1	1	P32449	1xOxidation [M11]	1260.65	High	2.1	0
VNLTNIGLPIGSEML	1	1	1	P32449	1xOxidation [M14]	1586.85	High	2.03	0
VRILGYDPLASPAL	1	1	1	P32449		1484.85	High	2.01	0
VRILGYDPLASPALL	1	1	1	P32449		1597.93	High	2.48	0
TADYDALDIANRIGYI	1	1	1	P04456		1783.89	High	3.36	0
YDALDIANRIGYI	1	1	1	P04456		1496.77	High	2.41	0
DIANRIGYI	1	1	1	P04456		1034.56	High	2.11	0
IANRIGYI	1	1	1	P04456		919.536	High	1.92	0
WAEQPLPVSPLD	1	1	1	P25443		1351.69	High	1.94	0
WAEQPLPVSPLDI	1	1	1	P25443		1464.77	High	2.03	0
WAEQPLPVSPLDIYSDE	1	1	1	P25443		1958.94	High	2.33	0
VAIGNTYGFLTPNL	1	1	1	P25443		1479.78	High	1.98	0
LRIINEPTAAA	2	7	2	P10592; P11484		1168.67	High	2.26	0
VAFTPEERL	1	2	1	P11484		1061.56	High	1.96	0
LDVAPLSLGVGMQGDM	1	1	1	P11484	2xOxidation [M12; M16]	1634.78	High	2.09	0
TEEGVEYLRE	1	2	1	P46784		1224.57	High	2.15	0
YLNLPEHIVPGTY	2	2	1	P46784		1515.78	High	2.28	0
LVEPEILRF	2	1	1	P0CX52		1115.65	High	2.24	0
VGLDKFSNID	1	1	1	P0CX52		1107.57	High	1.91	0
LTDLDSPSEF	1	2	1	A6ZUM5		1123.52	High	1.39	0
VNIPVIA	2	4	1	A6ZUM5		725.456	High	1.84	0
YVNIPVIA	1	4	1	A6ZUM5		888.519	High	1.29	0
VVLTPLT	3	2	1	P36105		742.471	High	1.96	0
VVENGIVTY	1	1	1	P38013		993.525	High	1.26	0
FTKSIGFE	2	1	1	P38013		928.477	High	2.05	0
IVLNHPGQISAGYSPVL	2	2	1	P02994		1764.96	High	2.5	0
VVFLPAL	2	2	1	P17076		758.481	High	1.37	0
VLIANDVDPIEL	1	2	1	P17076		1310.72	High	1.97	0
IVEDPLLKTTPIDLEM	1	1	1	P38972	1xOxidation [M16]	1842.98	High	2.08	0
IAGGFGTVRPQF	1	1	1	P38972		1249.67	High	2.46	0
FVRPFPLDVQESEL	2	1	1	Q01560		1675.87	High	2.29	0
FPMGAL	3	1	1	Q757X5	1xOxidation [M3]	651.317	High	1.5	0
YRVLGIDGGEGKEEL	1	1	1	P00330		1634.84	High	2.35	0
VAISGAAGGLGSLAVQ	1	3	1	P00330		1370.76	High	1.92	0
FILYPTGRISPIQE	1	1	1	P16120		1633.89	High	2.08	0
ILYPTGRISPIQE	1	1	1	P16120		1486.83	High	2.07	0
ASIATLNQLCATKF	1	1	1	Q13671		1480.78	High	1.3	0
LIEPSL	8	9	1	Q13671		671.397	High	1.47	0
PVWAIGTGL	1	2	1	P00942		913.514	High	1.3	0
VVAYEPVW	1	1	1	P00942		962.498	High	1.29	0
DYSVSL	1	2	1	P00942		683.325	High	1.44	0
LVLPGLVDFPSSE	2	1	1	P50095		1372.74	High	2.04	0
VRIFLYPSNI	1	2	1	P05744		1221.7	High	2.56	0
FLYPSNI	1	2	1	P05744		853.445	High	1.45	0
VALQNGVTLPQTLEM	1	1	1	P00931	1xOxidation [M15]	1629.85	High	2.07	0
YVVGSAIGPHPYPTL	1	1	1	P00931		1570.83	High	1.94	0
IVFSGL	2	1	1	P13663		635.376	High	1.33	0
LAELIL	4	5	1	P13663		671.434	High	1.35	0
PLLESDEL	1	1	1	P04147		915.467	High	1.42	0
YVGDLEPSVSEAHL	1	1	1	P04147		1515.73	High	2.52	0
LGIELLGK	2	1	1	P08153		842.535	High	1.97	0
IASAGKDGEIML	2	1	1	P38011	1xOxidation [M11]	1220.62	High	1.94	0
ETFGLK	2	1	1	P04801		694.377	High	1.83	0
LNSGTLI	1	1	1	P17709		717.414	High	1.27	0
LGEVLRNIL	1	1	1	P17709		1026.63	High	2.04	0
ALELIL	4	5	1	P47054		671.434	High	1.35	0
LISQLL	8	15	1	P47054		686.445	High	1.87	0
IGEAVF	1	2	1	P53319		635.34	High	1.44	0
LDLGMPVTL	1	2	1	P53319	1xOxidation [M5]	974.523	High	1.64	0
IAAGAVEI	2	1	1	Q01117		743.43	High	1.74	0
TNPTVNNLPSY	2	1	1	Q09897		1219.6	High	1.56	0
GRVSNFPTLDN	2	1	1	Q04693		1219.61	High	1.62	0
TANVASLNL	2	2	1	P10664		902.494	High	1.77	0
DVEADGQPIGRVVF	1	1	1	P14832		1501.76	High	2.88	0
LILGSTF	2	1	1	P04161		750.44	High	1.49	0
GLAAGVI	1	1	1	Q06409		600.372	High	1.26	0
ELAIII	2	4	1	Q06409		671.434	High	1.33	0
ILVGGF	4	2	1	P16862		605.366	High	1.31	0
MIPLLSGSEGKLN	1	1	1	Q12465	1xOxidation [M1]	1374.73	High	1.26	0
ILISGI	2	4	1	Q12465		615.408	High	1.28	0
ATIADPEAREVTL	1	3	1	P16521		1385.73	High	2.35	0
LSSGVGVTPLLAM	1	1	1	P39676	1xOxidation [M13]	1260.69	High	2.26	0
IVRVPIAL	1	1	1	P46669		880.598	High	2.22	0
VASGGLVLLI	1	1	1	Q12300		941.603	High	2.17	0
LADDDEERFSEL	1	1	1	P26321		1438.63	High	2.17	0
LLDVTPLSL	1	3	1	P0CS91		970.582	High	2.07	0
IAEGSNMGSTPEAIAV	1	1	1	P07262	1xOxidation [M7]	1562.74	High	2	0
LRDLGPLMNPFASF	1	1	1	P06106	1xOxidation [M8]	1593.81	High	1.97	0
ERLRELTSI	1	1	1	Q92698		1116.64	High	1.96	0
YYFQGGNNELGTAVGKL	1	2	1	P14120		1830.9	High	1.92	0
IITDIPVEYGPGGD	1	1	1	Q06252		1445.72	High	1.9	0
IGPSPTL	1	2	1	Q765N2		684.393	High	1.88	0
LLEPILAN	1	1	1	P25373		882.529	High	1.8	0
PISDLSL	1	2	1	Q875V8		744.414	High	1.76	0
APIEYLL	1	1	1	Q12460		818.466	High	1.71	0
ALGLADVYL	1	1	1	P32179		934.524	High	1.7	0
ALDGSSKPF	1	4	1	A7A1R7		921.468	High	1.66	0
PETESLAL	1	1	1	P00950		859.441	High	1.63	0
DVIAPL	2	3	1	Q05911		627.371	High	1.57	0
VQSAVLGF	1	1	1	P05694		820.456	High	1.54	0
IVNIPSF	1	2	1	O13516		789.451	High	1.53	0
RSLAAL	1	1	1	Q753C1		630.393	High	1.49	0
PEVLLNEV	1	1	1	P38993		912.504	High	1.49	0
LPFTGPSIPFEN	1	1	1	Q08964		1318.67	High	1.48	0
LTISPAL	1	1	1	P15019		714.44	High	1.46	0
SFGAYI	1	1	1	Q9M2U2		657.324	High	1.43	0
IFGDAF	1	2	1	P0CX43		669.324	High	1.41	0
AVLSGGF	1	1	1	P42941		650.351	High	1.38	0
INPISDL	1	1	1	P53184		771.425	High	1.36	0
EIIAAL	4	5	1	P47102		629.387	High	1.36	0
NGSTDQISGPAS	1	1	1	Q12317		1133.51	High	1.36	0
YDAAISDF	1	2	1	P38009		901.394	High	1.33	0
ADEFGIAV	1	1	1	P36601		821.404	High	1.32	0
LESSKL	2	6	1	P38112		676.388	High	1.32	0
DIATPNL	1	2	1	P41940		743.393	High	1.32	0
STSLPVAL	1	1	1	P00498		787.456	High	1.31	0
EVDADV	1	1	1	Q05471		647.288	High	1.3	0
LAVTDF	2	2	1	P29952		665.35	High	1.3	0
LLGSTIF	2	2	1	P25655		750.44	High	1.28	0
ELLFNGI	1	1	1	Q03016		805.445	High	1.28	0
QIATAF	1	1	1	Q12109		650.351	High	1.28	0
NQNTSLAL	1	1	1	P47170		860.447	High	1.26	0
NVSSNLL	1	1	1	P23466		746.404	High	1.26	0
LGAIGGAFLA	1	1	1	P40159		889.514	High	1.25	0
LVLADAL	1	1	1	P28777		714.44	High	1.25	0
VEDLDI	1	2	1	P38329		703.351	High	1.24	0
YAIYDF	1	1	1	Q03048		791.361	High	1.24	0
TLVATAI	1	1	1	P19735		688.424	High	1.23	0
FTDPEI	2	2	1	P43329		721.34	High	1.23	0
GLLPLW	2	2	1	Q12748		698.424	High	1.22	0
LDIPAVQ	1	1	1	Q756G5		755.43	High	1.22	0
AIATGF	2	2	1	P12866		579.314	High	1.21	0
SMIIGGVF	1	1	1	P39932	1xOxidation [M2]	839.433	High	1.2	0
GPLLDRLK	1	1	1	Q10321		911.567	High	1.2	0
NLIKEID	2	2	1	Q12387		844.477	High	1.2	0
LGYGGL	1	1	1	P87288		579.314	High	1.2	0
