# Supplementary material for: Salt-Mediated Organic Solvent Precipitation for Enhanced Recovery of Peptides Generated by Pepsin Digestion
Source: Proteomes. 2021 Nov 3;9(4):44. doi: 10.3390/proteomes9040044 (PMC8628918; doi:10.3390/proteomes9040044)
Supplement: Supplementary file 1 [file proteomes-09-00044-s001.zip › Table S5-S6.xlsx]

## Sheet: Pellet
Table S5: List of protein and peptide ID’s for pepsin digestion of bovine plasma sample, ppt at optimized conditions (100 mM ZnSO4, 97% acetone, room temprature and 5 min incubation), pellet
Protein ID's
Accession	Description	Coverage [%]	# Peptides	# PSMs	# Unique Peptides	# Protein Groups	# AAs	MW [kDa]	calc. pI
Q2UVX4	Complement C3 OS=Bos taurus OX=9913 GN=C3 PE=1 SV=2	48	119	242	119	1	1661	187.1	6.84
P02769	Albumin OS=Bos taurus OX=9913 GN=ALB PE=1 SV=4	39	68	172	68	1	607	69.2	6.18
Q29443	Serotransferrin OS=Bos taurus OX=9913 GN=TF PE=2 SV=1	37	48	126	48	1	704	77.7	7.08
P15497	Apolipoprotein A-I OS=Bos taurus OX=9913 GN=APOA1 PE=1 SV=3	76	50	101	50	1	265	30.3	5.97
Q3T052	Inter-alpha-trypsin inhibitor heavy chain H4 OS=Bos taurus OX=9913 GN=ITIH4 PE=1 SV=1	38	37	57	37	1	916	101.4	6.68
P34955	Alpha-1-antiproteinase OS=Bos taurus OX=9913 GN=SERPINA1 PE=1 SV=1	48	19	26	19	1	416	46.1	6.52
P12763	Alpha-2-HS-glycoprotein OS=Bos taurus OX=9913 GN=AHSG PE=1 SV=2	17	16	24	16	1	359	38.4	5.5
P41361	Antithrombin-III OS=Bos taurus OX=9913 GN=SERPINC1 PE=1 SV=2	24	14	17	14	1	465	52.3	7.33
P01966	Hemoglobin subunit alpha OS=Bos taurus OX=9913 GN=HBA PE=1 SV=2	85	11	16	11	1	142	15.2	8.44
Q3SX14	Gelsolin OS=Bos taurus OX=9913 GN=GSN PE=2 SV=1	21	10	15	10	1	731	80.7	5.78
P81644	Apolipoprotein A-II OS=Bos taurus OX=9913 GN=APOA2 PE=1 SV=2	54	5	6	5	1	100	11.2	8.1
Q3MHN5	Vitamin D-binding protein OS=Bos taurus OX=9913 GN=GC PE=2 SV=1	8	6	8	6	1	474	53.3	5.52
P02081	Hemoglobin fetal subunit beta OS=Bos taurus OX=9913 PE=1 SV=1	7	1	2	1	1	145	15.8	7.03
Q9N2I2	Plasma serine protease inhibitor OS=Bos taurus OX=9913 GN=SERPINA5 PE=1 SV=1	6	3	3	3	1	404	45.3	9.36
Q95121	Pigment epithelium-derived factor OS=Bos taurus OX=9913 GN=SERPINF1 PE=1 SV=1	3	2	2	2	1	416	46.2	7.05
P17690	Beta-2-glycoprotein 1 OS=Bos taurus OX=9913 GN=APOH PE=1 SV=4	3	1	1	1	1	345	38.2	8.15
Q3SZ57	Alpha-fetoprotein OS=Bos taurus OX=9913 GN=AFP PE=2 SV=1	1	1	1	1	1	610	68.5	6.29
Q58D62	Fetuin-B OS=Bos taurus OX=9913 GN=FETUB PE=1 SV=1	2	1	1	1	1	387	42.6	5.77
Peptide ID's
Sequence	# PSMs	# Proteins	# Protein Groups	Protein Accessions	Modifications	MH+ [Da]	Confidence	Xcorr	# Missed Cleavages
SIRPAPETVKKPQDAKGSM	1	1	1	Q2UVX4		2040.09	High	2.68	0
SLQSGYLFI	2	1	1	Q2UVX4		1027.55	High	1.22	0
SINTQNKRDPLTIT	1	1	1	Q2UVX4		1600.87	High	2.31	0
RVFTVDHKLLPVGQTVF	1	1	1	Q2UVX4		1956.11	High	2.35	0
VEAERTGIPIVTSPYQIHF	2	1	1	Q2UVX4		2157.13	High	3.01	0
VAVDKGVF	1	1	1	Q2UVX4		834.472	High	2.45	0
TRVPINDGNGEAIL	2	1	1	Q2UVX4		1468.78	High	3.38	0
TLSWNIPEL	1	1	1	Q2UVX4		1072.57	High	1.23	0
TKILLQGTPVAQM	1	1	1	Q2UVX4	1xOxidation [M13]	1415.79	High	2.06	0
THSLTRVPINDGNGEAIL	1	1	1	Q2UVX4		1907	High	2.72	0
SVPRVELKPGETL	1	1	1	Q2UVX4		1424.81	High	2.2	0
MVYVTNPDGSPARHIPVVTQGSNVQSLTQDDGVAKL	3	1	1	Q2UVX4		3793.92	High	4.15	0
MVFQALAQ	1	1	1	Q2UVX4		907.471	High	1.44	0
MVFQAL	2	1	1	Q2UVX4	1xOxidation [M1]	724.37	High	1.39	0
MVEAERTGIPIVTSPYQIHF	1	1	1	Q2UVX4	1xOxidation [M1]	2304.17	High	2.94	0
MVEAERTGIPIVTSPYQIHF	1	1	1	Q2UVX4		2288.17	High	3.38	0
MTGFSPDVED	1	1	1	Q2UVX4	1xOxidation [M1]	1113.44	High	1.53	0
MVYVTNPDGSPARHIPVVTQGSNVQSLTQDDGVAKL	1	1	1	Q2UVX4	1xOxidation [M1]	3809.91	High	3.63	0
MITPNILRL	1	1	1	Q2UVX4		1070.64	High	2.14	0
IYTPGSTVL	1	1	1	Q2UVX4		950.519	High	1.62	0
LVWGVS	1	1	1	Q2UVX4		660.372	High	1.33	0
LVVLPLTIT	4	1	1	Q2UVX4		968.639	High	2.28	0
MIMNKGKLLKVGRQ	1	1	1	Q2UVX4		1615.95	High	3.1	0
NPMYSMITPNIL	2	1	1	Q2UVX4	1xOxidation [M]	1409.68	High	2.6	0
NPMYSMITPNIL	1	1	1	Q2UVX4	2xOxidation [M3; M6]	1425.68	High	2.19	0
NPMYSMITPNILRL	3	1	1	Q2UVX4		1662.87	High	2.93	0
RFLYGEQVDGTAF	1	1	1	Q2UVX4		1502.73	High	3.33	0
RFLYGEQVDGTA	1	1	1	Q2UVX4		1355.66	High	2.34	0
QYRPPSTWLTA	1	1	1	Q2UVX4		1319.67	High	2	0
QSLTQDDGVAKL	1	1	1	Q2UVX4		1274.66	High	2	0
QRYYGGGYGSTQATF	3	1	1	Q2UVX4		1655.74	High	2.94	0
QEDGPVIHQEM	3	1	1	Q2UVX4	1xOxidation [M11]	1298.57	High	2.53	0
PYVIVPLKIGL	2	1	1	Q2UVX4		1211.78	High	2.24	0
PRVELKPGETL	2	1	1	Q2UVX4		1238.71	High	2.38	0
PARSSVAVPYVIVPLKIGL	1	1	1	Q2UVX4		1979.21	High	2.62	0
NSAVRHRILWESA	1	1	1	Q2UVX4		1538.82	High	2.67	0
NPMYSMITPNILRL	2	1	1	Q2UVX4	2xOxidation [M3; M6]	1694.86	High	2.39	0
NPMYSMITPNILRL	4	1	1	Q2UVX4	1xOxidation [M]	1678.87	High	3.3	0
YGEQVDGTAF	1	1	1	Q2UVX4		1086.47	High	1.82	0
WGEKPKISYIIGKDTW	2	1	1	Q2UVX4		1921.02	High	3.32	0
WEKFGLEKRQESLEL	2	1	1	Q2UVX4		1891.99	High	3.43	0
WEKFGLEKRQESLE	2	1	1	Q2UVX4		1778.91	High	3.41	0
WTVIEDLKQADKNGISTKL	2	1	1	Q2UVX4		2159.17	High	3.2	0
YVTNPDGSPARHIPVVTQGSNVQSLTQDDGVAKL	5	1	1	Q2UVX4		3563.81	High	3.86	0
YVTNPDGSPARHIPVVTQGSN	1	1	1	Q2UVX4		2209.1	High	2.5	0
YVIVPLKIGL	1	1	1	Q2UVX4		1114.72	High	1.92	0
YVLPSFE	1	1	1	Q2UVX4		854.429	High	1.76	0
YVLPSF	2	1	1	Q2UVX4		725.387	High	1.75	0
YTLINAKGQREVVADSV	1	1	1	Q2UVX4		1863	High	2.92	0
YTLINAKGQREVVAD	1	1	1	Q2UVX4		1676.9	High	2.48	0
YSYYNL	1	1	1	Q2UVX4		822.367	High	1.2	0
YRVFTVDHKLLPVGQTVF	4	1	1	Q2UVX4		2119.17	High	3.68	0
YREPGQDL	1	1	1	Q2UVX4		977.469	High	2.03	0
YQKDVPDHKELNL	1	1	1	Q2UVX4		1598.82	High	2.06	0
YNYREAENL	1	1	1	Q2UVX4		1171.54	High	1.93	0
VYVTNPDGSPARHIPVVTQGSNVQSLTQDDGVAKL	2	1	1	Q2UVX4		3662.88	High	4.43	0
VNMGVW	1	1	1	Q2UVX4	1xOxidation [M3]	721.334	High	1.57	0
VNMGVW	2	1	1	Q2UVX4		705.339	High	1.32	0
VLNKKNKLTQRKIWDVVE	1	1	1	Q2UVX4		2211.3	High	2.58	0
VPYVIVPLKIGL	2	1	1	Q2UVX4		1310.84	High	2.26	0
VRTLNPEHLGQGGVQ	5	1	1	Q2UVX4		1604.85	High	2.74	0
VVLPLTITSD	1	1	1	Q2UVX4		1057.61	High	1.35	0
VVLPLTITS	1	1	1	Q2UVX4		942.587	High	1.55	0
VVLPLT	1	1	1	Q2UVX4		641.423	High	1.34	0
VVKVFALAANL	1	1	1	Q2UVX4		1144.71	High	2.06	0
VVKVFAL	1	1	1	Q2UVX4		775.508	High	2.02	0
VTIKIPASKELKSDKGHKFVTVV	1	1	1	Q2UVX4		2524.49	High	2.49	0
VSVTVHDFPAKKQVLSNE	1	1	1	Q2UVX4		1998.07	High	2.87	0
VRTLNPEHLGQGGVQREEVPAADL	9	1	1	Q2UVX4		2585.34	High	4.22	0
VRTLNPEHLGQGGVQR	9	1	1	Q2UVX4		1760.95	High	4.89	0
VQSLTQDDGVAKL	1	1	1	Q2UVX4		1373.73	High	2.2	0
FIQTDKTIYTPGSTVL	1	1	1	Q2UVX4		1783.95	High	2.57	0
FIDLRLPYSVVRNEQVE	1	1	1	Q2UVX4		2077.11	High	2.95	0
FGNVQVEKVVL	1	1	1	Q2UVX4		1231.7	High	2.02	0
EYITQL	2	1	1	Q2UVX4		766.398	High	1.71	0
EVQLEPEEKF	1	1	1	Q2UVX4		1247.62	High	2.15	0
ERTGIPIVTSPYQIHF	5	1	1	Q2UVX4		1857.99	High	3.43	0
EEVPAADL	4	1	1	Q2UVX4		843.409	High	1.92	0
FALAANL	1	1	1	Q2UVX4		719.409	High	1.92	0
GVQDGDRRISLTHSLTRVPINDGNGEAIL	4	1	1	Q2UVX4		3103.62	High	6.22	0
FTDAGLTL	2	1	1	Q2UVX4		837.435	High	1.94	0
HLRTDPGEQAKIRY	6	1	1	Q2UVX4		1683.89	High	3.82	0
DALVGKSIYVSAT	1	1	1	Q2UVX4		1323.72	High	1.99	0
ATFGNVQVE	1	1	1	Q2UVX4		964.473	High	1.92	0
ARKDYDTTPPVVRWLNE	1	1	1	Q2UVX4		2060.06	High	2.81	0
ARKDYDTTPPVVRW	1	1	1	Q2UVX4		1703.89	High	3.28	0
AQYQKDVPDHKELNL	2	1	1	Q2UVX4		1797.91	High	2.96	0
AERTGIPIVTSPYQIHF	6	1	1	Q2UVX4		1929.02	High	3.71	0
EAHGGQGTIQVSV	1	1	1	Q2UVX4		1282.64	High	1.97	0
DVSIQLPSR	3	1	1	Q2UVX4		1014.56	High	2.13	0
DVSIQLPS	2	1	1	Q2UVX4		858.457	High	1.57	0
DIISRSQFPESWL	3	1	1	Q2UVX4		1577.8	High	2.59	0
DKTIYTPGSTVL	1	1	1	Q2UVX4		1294.69	High	2.33	0
HLRTDPGEQAKIRYYT	1	1	1	Q2UVX4		1948	High	3.78	0
IQTDKTIYTPGSTVL	1	1	1	Q2UVX4		1636.88	High	2.21	0
LRLPYSVVRNEQ	1	1	1	Q2UVX4		1473.82	High	3.25	0
LPVGQTVFITIETPDGIPV	1	1	1	Q2UVX4		1996.1	High	2.41	0
IPARSSVAVPYVIVPLKIGL	2	1	1	Q2UVX4		2092.29	High	2.74	0
LNGVQPSRADAL	1	1	1	Q2UVX4		1240.66	High	2.08	0
IISRSQFPESWL	8	1	1	Q2UVX4		1462.77	High	2.71	0
LIQPGAVKVYSY	1	1	1	Q2UVX4		1337.75	High	2	0
LIQPGAVKV	1	1	1	Q2UVX4		924.588	High	1.94	0
LRLPYSVVRNEQVE	4	1	1	Q2UVX4		1701.93	High	3.4	0
ITPNIL	2	1	1	Q2UVX4		670.413	High	1.67	0
ISLQSGYLF	1	1	1	Q2UVX4		1027.55	High	1.22	0
ISLQSGYL	1	1	1	Q2UVX4		880.477	High	1.35	0
LALLGKLEGDRLTKF	1	1	1	Q2UVX4		1673.99	High	2.76	0
KVNIIARFL	2	1	1	Q2UVX4		1073.68	High	2.59	0
KRQVLLNGVQPSRADALVGKS	1	1	1	Q2UVX4		2236.29	High	2.7	0
KRQVLLNGVQPSRADAL	4	1	1	Q2UVX4		1865.07	High	3.93	0
KRQVLLNGVQPSRA	2	1	1	Q2UVX4		1565.92	High	4.21	0
KIEADQGARVGLVA	2	1	1	Q2UVX4		1426.8	High	3.26	0
KIEADQGARVGL	5	1	1	Q2UVX4		1256.7	High	3.21	0
IARFLYGEQVDGTAF	1	1	1	Q2UVX4		1686.85	High	1.93	0
LKDSITTWEIL	1	1	1	Q2UVX4		1318.73	High	1.96	0
IGMTPTVIA	1	1	1	Q2UVX4		902.502	High	1.5	0
IGMTPTVI	1	1	1	Q2UVX4		831.464	High	1.88	0
IGMTPTV	1	1	1	Q2UVX4		718.38	High	1.64	0
LGKLEGDRLTKF	1	1	1	Q2UVX4		1376.79	High	2.28	0
IGGFRDTREKDVSLTA	1	1	1	Q2UVX4		1764.92	High	2.61	0
IDLRLPYSVVRNEQVE	3	1	1	Q2UVX4		1930.04	High	3.04	0
IDLRLPYSVVRNEQ	1	1	1	Q2UVX4		1701.93	High	3.89	0
LARKDYDTTPPVVRWLNE	8	1	1	Q2UVX4		2173.14	High	4.1	0
LARKDYDTTPPVVRW	2	1	1	Q2UVX4		1816.97	High	3.27	0
YYIDDPDGL	1	1	1	Q2UVX4		1070.47	High	1.33	0
SQYLQQCPFDEHVKL	1	1	1	P02769		1834.88	High	2.63	0
SQKFPKAEF	1	1	1	P02769		1081.57	High	1.92	0
SQKFPKAE	1	1	1	P02769		934.499	High	1.95	0
VELLKHKPKATEEQL	4	1	1	P02769		1763.01	High	2.66	0
VEKDAIPENLPPLTADF	1	1	1	P02769		1868.96	High	2.78	0
TYVPKAFDEKL	1	1	1	P02769		1310.7	High	2.19	0
TYVPKAF	2	1	1	P02769		825.451	High	1.87	0
TRKVPQVSTPTL	2	1	1	P02769		1326.77	High	3.86	0
TPDETYVPKAFD	3	1	1	P02769		1382.65	High	2.45	0
TPDETYVPKAF	2	1	1	P02769		1267.62	High	2.33	0
VELLKHKPKATEEQLKT	1	1	1	P02769		1992.15	High	1.91	0
RLSQKFPKAEF	1	1	1	P02769		1350.75	High	2.82	0
LYEYSRRHPEYAVSVL	2	1	1	P02769		1982.01	High	2.82	0
QLKTVMENF	1	1	1	P02769		1109.57	High	2.36	0
PDETYVPKAF	2	1	1	P02769		1166.57	High	1.99	0
VELLKHKPKATEEQLKTVM	1	1	1	P02769		2222.26	High	2.41	0
VELLKHKPKATEEQLKTVM	2	1	1	P02769	1xOxidation [M19]	2238.25	High	2.39	0
VELLKHKPKATEEQLKTVMEN	1	1	1	P02769		2465.34	High	2.88	0
YGFQNAL	5	1	1	P02769		812.394	High	1.99	0
YGFQNA	3	1	1	P02769		699.31	High	1.79	0
YEYSRRHPEYAVSVL	2	1	1	P02769		1868.93	High	3.08	0
YANKYNGVF	1	1	1	P02769		1075.52	High	2.21	0
WSVARLSQKFPKAEF	5	1	1	P02769		1793.97	High	3.65	0
WSVARLSQKFPKAE	2	1	1	P02769		1646.9	High	2.51	0
WSVARL	4	1	1	P02769		731.42	High	1.71	0
YVPKAF	1	1	1	P02769		724.403	High	1.21	0
YSRRHPEYAVSVL	2	1	1	P02769		1576.82	High	3.18	0
YLQQCPFDEHVKL	1	1	1	P02769		1619.79	High	2.44	0
VNELTEF	1	1	1	P02769		851.415	High	1.41	0
VNELTE	3	1	1	P02769		704.346	High	1.68	0
VLLRLAKEYE	1	1	1	P02769		1233.72	High	2.23	0
VLLRLAKE	3	1	1	P02769		941.614	High	2.16	0
VEVTKL	3	1	1	P02769		688.424	High	2.1	0
VELLKHKPKATEEQLKTVMENF	1	1	1	P02769	1xOxidation [M19]	2628.41	High	2.44	0
VRYTRKVPQVSTPTL	1	1	1	P02769		1745.01	High	3.13	0
YYANKYNGV	1	1	1	P02769		1091.52	High	1.82	0
IVRYTRKVPQVSTPTLVE	3	1	1	P02769		2086.2	High	3.34	0
FDKLKHLVDEPQNLI	1	1	1	P02769		1808.99	High	2.72	0
FDKLKHLVDEPQNL	11	1	1	P02769		1695.91	High	3.78	0
EKLGEYGFQNA	1	1	1	P02769		1255.6	High	2	0
EKLGEYGFQ	2	1	1	P02769		1070.52	High	2.74	0
HFKGLVL	1	1	1	P02769		813.498	High	1.82	0
GEYGFQNAL	4	1	1	P02769		998.458	High	2.26	0
GEYGFQNA	1	1	1	P02769		885.374	High	1.63	0
GEYGFQ	2	1	1	P02769		700.294	High	2	0
FYAPEL	1	1	1	P02769		739.366	High	1.29	0
FVEVTKL	2	1	1	P02769		835.492	High	2.6	0
ARLSQKFPKAEF	2	1	1	P02769		1421.79	High	2.62	0
DTHKSEIAHRFKDLGEEHFKGLVL	6	1	1	P02769		2806.46	High	4.04	0
DTHKSEIAHRFKDLGEEHFKG	11	1	1	P02769		2481.23	High	3.62	0
DTHKSEIAHRFKDLGEEHF	1	1	1	P02769		2296.11	High	2.86	0
DTHKSEIAHRFKDLGEE	2	1	1	P02769		2011.98	High	3.06	0
DKLKHLVDEPQNL	12	1	1	P02769		1548.84	High	3.4	0
HVKLVNELTE	3	1	1	P02769		1181.65	High	1.97	0
LRLAKEYEATL	2	1	1	P02769		1306.74	High	2.4	0
LRLAKEYEAT	1	1	1	P02769		1193.65	High	1.91	0
LQQCPFDEHVKLVNE	1	1	1	P02769		1798.88	High	2.31	0
LQQCPFDEHVKL	2	1	1	P02769		1456.73	High	2.45	0
LIVRYTRKVPQVSTPTL	4	1	1	P02769		1971.17	High	3.28	0
IAFSQY	2	1	1	P02769		728.361	High	1.96	0
KTVMENF	2	1	1	P02769	1xOxidation [M4]	884.418	High	1.81	0
KTVMENF	2	1	1	P02769		868.423	High	2.42	0
KLKHLVDEPQNL	1	1	1	P02769		1433.81	High	2.87	0
KADEKKFWGKYLYE	1	1	1	P02769		1804.93	High	2.82	0
KADEKKFWGKYL	1	1	1	P02769		1512.82	High	3.24	0
KADEKKFWGKY	5	1	1	P02769		1399.74	High	2.87	0
IVRYTRKVPQVSTPTL	7	1	1	P02769		1858.09	High	3.64	0
IARRHPYFYAPELL	1	1	1	P02769		1745.95	High	2.78	0
IARRHPYFYAPEL	4	1	1	P02769		1632.86	High	3.02	0
IARRHPYFYA	1	1	1	P02769		1293.69	High	2.84	0
SIQRAAANF	2	1	1	Q29443		977.516	High	2.51	0
SLDGGYL	1	1	1	Q29443		724.351	High	1.59	0
RYYGYTGA	3	1	1	Q29443		950.437	High	2.29	0
RTVGGKEDVIWE	4	1	1	Q29443		1388.72	High	2.7	0
RTAGWNIPMGLL	1	1	1	Q29443		1328.71	High	2.18	0
MSLDGGYL	2	1	1	Q29443	1xOxidation [M1]	871.387	High	1.57	0
MSLDGGYL	1	1	1	Q29443		855.392	High	1.26	0
MSLDGGY	1	1	1	Q29443	1xOxidation [M1]	758.303	High	1.9	0
MSLDGGY	4	1	1	Q29443		742.308	High	1.84	0
LYLGYE	2	1	1	Q29443		757.377	High	1.84	0
QLFQSPHGKDLL	1	1	1	Q29443		1382.74	High	1.92	0
PQESIQRAAANF	1	1	1	Q29443		1331.67	High	2.46	0
YKELPDPQESIQ	2	1	1	Q29443		1446.71	High	2.09	0
YKELPDPQE	1	1	1	Q29443		1118.54	High	2.05	0
YKELPDPQESIQRA	4	1	1	Q29443		1673.85	High	3.47	0
WNIPMGLL	1	1	1	Q29443	1xOxidation [M5]	959.502	High	1.57	0
YKELPDPQESIQRAAAN	4	1	1	Q29443		1929.97	High	3.52	0
YKELPDPQESIQRAAANF	13	1	1	Q29443		2077.03	High	4.01	0
YIAGKCGLV	1	1	1	Q29443		923.502	High	1.2	0
YVTALQNL	2	1	1	Q29443		921.504	High	2.37	0
YVRAMTNL	2	1	1	Q29443	1xOxidation [M5]	983.498	High	2.22	0
YVRAMTNL	3	1	1	Q29443		967.503	High	1.94	0
WAKNLKKENF	2	1	1	Q29443		1277.7	High	2.01	0
VYEAGLKPNNLKPVVAEFHGTKDNPQTHY	4	1	1	Q29443		3266.66	High	4.7	0
VKHSTVFDNLPNPEDRKNYELL	3	1	1	Q29443		2628.34	High	4.42	0
VKHSTVFDNLPNPEDRKNYEL	3	1	1	Q29443		2515.26	High	4.03	0
VKHSTVFDNLPNPEDRKNYE	9	1	1	Q29443		2402.17	High	4.68	0
VKHSTVFDNLPNPEDRKNY	3	1	1	Q29443		2273.13	High	3.74	0
VKDQTVIQNTDGNNNEAWAKNLKKENF	5	1	1	Q29443		3118.56	High	4.81	0
VYEAGLKPNNLKPVVAEF	2	1	1	Q29443		1988.09	High	2.51	0
VYEAGLKPNNLKPVVA	1	1	1	Q29443		1711.97	High	2.06	0
VVARTVGGKEDVIWEL	1	1	1	Q29443		1770.97	High	2.34	0
VVARTVGGKEDVIWE	2	1	1	Q29443		1657.89	High	3.16	0
VTLDGGL	1	1	1	Q29443		674.372	High	2.47	0
FKDSADGF	1	1	1	Q29443		886.394	High	2.36	0
FQSPHGKDLL	1	1	1	Q29443		1141.6	High	2.56	0
HGTKDNPQTHY	1	1	1	Q29443		1297.59	High	2.4	0
DAMSLDGGYL	1	1	1	Q29443		1041.46	High	1.92	0
AVVKTSDANINWNNL	1	1	1	Q29443		1658.85	High	2.46	0
AVTLDGGL	1	1	1	Q29443		745.409	High	2.18	0
ARTVGGKEDVIWE	4	1	1	Q29443		1459.75	High	3.65	0
AEFHGTKDNPQTHY	2	1	1	Q29443		1644.74	High	3.2	0
ARTVGGKEDVIWEL	3	1	1	Q29443		1572.84	High	3.52	0
DVIWELLNHAQEHFGKDKPDNFQL	1	1	1	Q29443		2893.43	High	2.85	0
DVIWELLNHAQE	2	1	1	Q29443		1466.73	High	2.94	0
DNLPNPEDRKNYEL	1	1	1	Q29443		1716.82	High	2.54	0
DNLPNPEDRKNYE	1	1	1	Q29443		1603.73	High	2	0
LLNHAQEHFGKDKPDNFQL	2	1	1	Q29443		2251.13	High	3.49	0
LKIPSKM	1	1	1	Q29443		816.501	High	1.9	0
LAMVPSHAVVARTVGGKE	5	1	1	Q29443		1822	High	3.52	0
IAKKTYDSYLGDD	1	1	1	Q29443		1488.72	High	2.1	0
LAMVPSHAVVARTVGGKE	5	1	1	Q29443	1xOxidation [M3]	1838	High	3.41	0
SKVREQLGPVTQEF	9	1	1	P15497		1617.86	High	3.05	0
SKVREQLGPVTQE	2	1	1	P15497		1470.79	High	2.51	0
RQQLAPYSDDLRQRLTARL	2	1	1	P15497		2300.26	High	2.76	0
RQQLAPYSDDLRQRL	3	1	1	P15497		1858.99	High	4.22	0
STLSKVREQLGPVTQEF	1	1	1	P15497		1919.02	High	2.48	0
RQQLAPYSDDL	2	1	1	P15497		1305.64	High	2.4	0
RQEMHKDLEEVKQKVQPYLDE	3	1	1	P15497	1xOxidation [M4]	2658.32	High	3.45	0
IYRQKVAPLGEEF	1	1	1	P15497		1549.84	High	2.45	0
IYRQKVAPLGEE	4	1	1	P15497		1402.77	High	2.55	0
IYRQKVAPLGE	1	1	1	P15497		1273.73	High	2.37	0
RHFWQQDDPQSSWDRVKD	1	1	1	P15497		2330.07	High	3.34	0
RHFWQQDDPQSSW	2	1	1	P15497		1716.75	High	2.86	0
QDKLSPLAQELRDRARAHVETL	1	1	1	P15497		2546.38	High	2.61	0
PVLESL	2	1	1	P15497		657.382	High	1.92	0
RQEMHKDLEEVKQKVQPYLDE	3	1	1	P15497		2642.32	High	4.2	0
YRQKVAPLGEE	1	1	1	P15497		1289.68	High	2.41	0
WDNLEKETASL	1	1	1	P15497		1305.63	High	1.97	0
FEASALGKQLNLKL	3	1	1	P15497		1531.88	High	3.87	0
FEASALGKQLNL	1	1	1	P15497		1290.71	High	1.98	0
FREGARQKVQELQD	1	1	1	P15497		1703.88	High	3.73	0
FREGARQKVQELQDKLSPLAQ	1	1	1	P15497		2441.33	High	2.73	0
FREGARQKVQELQDKLSPLAQE	3	1	1	P15497		2570.37	High	3.29	0
FREGARQKVQELQDKLSPLAQELRDRARAHVETL	3	1	1	P15497		3988.16	High	7.44	0
FREGARQKVQELQDKLSPLAQELRD	1	1	1	P15497		2954.58	High	3.04	0
FREGARQKVQELQDKLSPLAQEL	1	1	1	P15497		2683.45	High	5.46	0
EDLRQGLLPVL	1	1	1	P15497		1252.73	High	2.32	0
EALKEGGGSLAEYHAKASEQLKALGEKAKPVL	1	1	1	P15497		3322.8	High	2.88	0
ASTLSKVREQLGPVTQEF	5	1	1	P15497		1990.06	High	4.66	0
ASTLSKVREQLGPVTQE	2	1	1	P15497		1842.99	High	3.95	0
DDPQSSW	1	1	1	P15497		834.326	High	1.64	0
AEYHAKASEQLKALGEKAKPVL	2	1	1	P15497		2381.32	High	4.18	0
DDPQSSWDRVKD	2	1	1	P15497		1447.64	High	2.63	0
DDPQSSWDRVKDF	2	1	1	P15497		1594.71	High	2.58	0
DTLASTLSKVREQLGPVTQEF	1	1	1	P15497		2319.22	High	2.59	0
DLRQGLLPVL	2	1	1	P15497		1123.68	High	2.06	0
DLRQGLL	1	1	1	P15497		814.478	High	1.71	0
DKLSPLAQELRDRARAHVETL	1	1	1	P15497		2418.32	High	3.59	0
EASALGKQLNLKL	4	1	1	P15497		1384.82	High	2.81	0
HVETLRQQLAPYSDDL	2	1	1	P15497		1884.95	High	2.75	0
LQDKLSPLAQELRDRARAHVETL	3	1	1	P15497		2659.46	High	3.94	0
LQDKLSPLAQELRD	1	1	1	P15497		1625.89	High	2.85	0
LQDKLSPLAQE	1	1	1	P15497		1241.67	High	2.36	0
LRQQLAPYSDD	1	1	1	P15497		1305.64	High	2.11	0
LRQQLAPYSDDL	4	1	1	P15497		1418.73	High	3.26	0
LSKVREQLGPVTQEF	1	1	1	P15497		1730.94	High	1.96	0
LRQQLAPYSDDLRQRL	1	1	1	P15497		1972.07	High	3.06	0
LKEGGGSLAEYHAKASEQLKALGEKAKPVL	1	1	1	P15497		3122.72	High	3.64	0
KLSPLAQELRD	2	1	1	P15497		1269.72	High	2.87	0
KLLDNWDTL	1	1	1	P15497		1117.59	High	2.37	0
LDNWDTLA	1	1	1	P15497		947.447	High	1.42	0
LDNWDTL	4	1	1	P15497		876.41	High	1.54	0
SQQQKYPEKQDTVIDGSFIVRYDV	1	1	1	Q3T052		2843.42	High	2.44	0
SRVVNKADAVREATF	2	1	1	Q3T052		1662.89	High	3.59	0
RVVNKADAVREATF	1	1	1	Q3T052		1575.86	High	3.15	0
SRVVNKADAVREATFQ	2	1	1	Q3T052		1790.95	High	2.7	0
SSEATTWKPLLVPASTENVNEAKS	1	1	1	Q3T052		2559.29	High	2.54	0
YFVHYFAPDSL	1	1	1	Q3T052		1358.64	High	2.2	0
YSVMPGL	1	1	1	Q3T052		766.38	High	1.4	0
YQDVLWGPLDTADDSKRTLKVQGRD	1	1	1	Q3T052		2876.45	High	3.6	0
LVVAGKLREQSPDVL	1	1	1	Q3T052		1623.94	High	2.81	0
VVAGKLREQSPDVL	1	1	1	Q3T052		1510.86	High	2.93	0
VTGHFETAKARF	1	1	1	Q3T052		1363.71	High	2.37	0
IVRYDVDRPLSGGSIQ	2	1	1	Q3T052		1774.94	High	2.83	0
FWDGPGKGLRL	3	1	1	Q3T052		1245.67	High	2.48	0
FVTPLTS	1	1	1	Q3T052		764.419	High	1.57	0
FRVFFKGSE	1	1	1	Q3T052		1116.58	High	2.5	0
FRSPKYIFHSF	2	1	1	Q3T052		1428.74	High	2.65	0
ATTWKPLLVPASTENVNEAKS	1	1	1	Q3T052		2256.19	High	2.61	0
ATFQMELPKKAFITNFSMVIDGVTYPGNIKE	1	1	1	Q3T052	1xOxidation [M5]	3505.77	High	3.45	0
DKEGLLL	1	1	1	Q3T052		787.456	High	1.9	0
DIHIFEPQGISFL	1	1	1	Q3T052		1515.78	High	2.23	0
DIHIFEPQGISF	7	1	1	Q3T052		1402.7	High	3.05	0
LLQNTDRF	1	1	1	Q3T052		1006.53	High	2.18	0
IVRYDVDRPLSGGS	3	1	1	Q3T052		1533.8	High	2.69	0
LTIQQL	1	1	1	Q3T052		715.435	High	1.32	0
LSRPDRVTIGLL	4	1	1	Q3T052		1339.81	High	2.84	0
LSRPDRVTIGL	1	1	1	Q3T052		1226.72	High	3.11	0
LSDPDQGVEVTGHFETAKARFSW	1	1	1	Q3T052		2577.24	High	3.78	0
LSDPDQGVEVTGHFETAKARF	2	1	1	Q3T052		2304.13	High	4.12	0
LSDPDQGVEVTGHF	2	1	1	Q3T052		1500.7	High	2.41	0
IKILDDLSPHDQF	2	1	1	Q3T052		1540.8	High	2.89	0
KVRPQQLVKHLQM	1	1	1	Q3T052	1xOxidation [M13]	1620.94	High	3.32	0
LFWDGPGKGLRL	1	1	1	Q3T052		1358.76	High	1.95	0
IEVTFENPQVQIHASPEHVVM	1	1	1	Q3T052		2404.2	High	3.1	0
LEQMVSAL	1	1	1	Q3T052		890.465	High	1.44	0
LEKANQEELLPEGSITL	1	1	1	Q3T052		1884	High	2.49	0
LEKANQEELLPEGSIT	1	1	1	Q3T052		1770.91	High	2.12	0
LAQIRGQL	1	1	1	Q3T052		898.547	High	2.18	0
AEAEIHKGFQHLLHTLNQPNHQLQL	3	1	1	P34955		2916.52	High	3.26	0
SDRADLSGITKEQPLKVSKALHKAAL	1	1	1	P34955		2776.57	High	3.75	0
TIDEKGTEAVGSTFL	1	1	1	P34955		1567.78	High	2.05	0
RDAEEAKKKIND	1	1	1	P34955		1416.74	High	2.92	0
YDLKSVL	1	1	1	P34955		837.472	High	2.36	0
VFSDRADLSGITKEQPLKVSKALHKAAL	1	1	1	P34955		3022.7	High	4.93	0
FILPDLGKLQQL	1	1	1	P34955		1384.82	High	2.01	0
FLEDVKNLYHSEA	1	1	1	P34955		1564.76	High	2.14	0
GVLQGHAVQETDDTSHQEAACHKIAPNL	2	1	1	P34955		2969.42	High	2.95	0
FSPVSIASA	2	1	1	P34955		878.462	High	1.53	0
FSINFRDAEE	1	1	1	P34955		1227.56	High	1.94	0
FSDRADLSGITKEQPLKVSKALHKAAL	1	1	1	P34955		2923.64	High	4.48	0
AVGSTFL	1	1	1	P34955		694.377	High	1.27	0
AEIHKGFQHLLHTLNQPNHQLQL	1	1	1	P34955		2716.44	High	2.97	0
AEAEIHKGFQHLLHTLNQPNHQLQLTTGNGL	1	1	1	P34955		3459.79	High	3.8	0
LVKVLDPNTVF	3	1	1	P34955		1244.72	High	2.49	0
KSVLGDVGITEV	1	1	1	P34955		1216.68	High	2.81	0
LEKKYASSANLHLPKLSISET	2	1	1	P34955		2329.28	High	2.95	0
IDEKGTEAVGSTFL	1	1	1	P34955		1466.74	High	2.26	0
VALATF	1	1	1	P12763		621.361	High	1.29	0
SVVVGPSVVAVPLPLHRAHYDLRHTFSG	1	1	1	P12763		3010.64	High	2.79	0
VPLPVSVS	1	1	1	P12763		797.477	High	2.09	0
VPLPVSV	1	1	1	P12763		710.445	High	2.08	0
VEISRAQFVPLPVSVSVE	2	1	1	P12763		1956.08	High	2.32	0
VEISRAQFVPLPVSVS	2	1	1	P12763		1727.97	High	2.16	0
VEISRAQFVPLPVSV	3	1	1	P12763		1640.94	High	3.22	0
VEISRAQFVPLPVS	2	1	1	P12763		1541.87	High	2.26	0
VPLPVSVSVE	1	1	1	P12763		1025.59	High	2.12	0
VVVGPSVVAVPLPLHRAHYDLRHTFSG	2	1	1	P12763		2923.61	High	3.18	0
VVVGPSVVA	1	1	1	P12763		826.503	High	2.16	0
VVVGPSV	1	1	1	P12763		656.398	High	1.59	0
IPLDPVAG	2	1	1	P12763		781.445	High	2.21	0
ISRAQFVPLPVSVSVE	1	1	1	P12763		1727.97	High	2.37	0
ISRAQFVPLPVSV	2	1	1	P12763		1412.83	High	2.44	0
ISRAQFVPLPVS	1	1	1	P12763		1313.76	High	2.24	0
SVKEQLQDMGL	1	1	1	P41361		1247.63	High	1.97	0
PGIVAEGRSDL	1	1	1	P41361		1113.59	High	2.65	0
WKSKFSPENTRKELF	2	1	1	P41361		1897	High	2.77	0
YVSDAF	1	1	1	P41361		701.314	High	1.55	0
VVYGAKLQPLDFKGNAEQSRL	1	1	1	P41361		2333.26	High	2.68	0
VVYGAKLQPLDF	1	1	1	P41361		1349.75	High	1.91	0
FKFDTISEKTSDQIHFF	1	1	1	P41361		2090.02	High	2.39	0
FSPEKSRLPGIVAEGRSDL	3	1	1	P41361		2058.1	High	2.75	0
DTISEKTSDQIHFF	1	1	1	P41361		1667.79	High	2.39	0
LQDMGL	1	1	1	P41361	1xOxidation [M4]	692.328	High	1.34	0
LSPLSISTA	1	1	1	P41361		888.504	High	1.82	0
ISIAGRSLNSDRVTF	1	1	1	P41361		1635.88	High	3.26	0
IAGRSLNSDRVTF	1	1	1	P41361		1435.77	High	2.71	0
KFDTISEKTSDQIHFF	1	1	1	P41361		1942.95	High	2.66	0
SDLHAHKLRVDPVNF	1	1	1	P01966		1747.92	High	2	0
SELSDLHAHKLRVDPVNF	1	1	1	P01966		2077.08	High	2.5	0
VEHLDDLPGAL	1	1	1	P01966		1178.61	High	2.27	0
YGAEAL	1	1	1	P01966		623.304	High	1.7	0
VLSAADKGNVKAAWGKVGGHAAE	3	1	1	P01966		2236.18	High	3.38	0
VTLASHLPSDFTPAVHASL	2	1	1	P01966		1963.03	High	2.49	0
HLDDLPGAL	1	1	1	P01966		950.494	High	2.44	0
ASHLPSDFTPAVHASL	2	1	1	P01966		1649.83	High	2.59	0
DLSHGSAQVKGHGAKVAAALTKAVEHL	1	1	1	P01966		2695.46	High	2.63	0
LSFPTTKTYFPHF	2	1	1	P01966		1585.8	High	2.41	0
LANVSTVL	1	1	1	P01966		816.483	High	1.56	0
RVEKFDLVPVPPNL	3	1	1	Q3SX14		1622.93	High	3.69	0
VADENPFAQGAL	2	1	1	Q3SX14		1231.6	High	2.29	0
WSVDPLDRALAELA	1	1	1	Q3SX14		1555.81	High	2.03	0
WSVDPLDRALAEL	2	1	1	Q3SX14		1484.77	High	2.18	0
VIEEVPGEL	2	1	1	Q3SX14		984.525	High	1.71	0
ERVPFDAATL	1	1	1	Q3SX14		1118.58	High	2.27	0
DSYIILYNYRHGGRQGQIIYNWQGAQSTQDEVAASAIL	1	1	1	Q3SX14		4299.12	High	5.49	0
ILDLGND	1	1	1	Q3SX14		759.388	High	1.65	0
LRVLRAQPVQVAEGSEPDSF	1	1	1	Q3SX14		2198.16	High	2.83	0
LEVLGPKPALPAGTEDTAKEDAANRKLAKL	1	1	1	Q3SX14		3116.73	High	3.3	0
QSLVSQYFQTVADYGKDLVEKAKGSELQTQAKAYFEKT	1	1	1	P81644		4299.18	High	5.67	0
ELTPFFKKAGTDL	2	1	1	P81644		1466.79	High	2.4	0
ELTPFF	1	1	1	P81644		753.382	High	1.27	0
LVEKAKGSELQTQAKAYF	1	1	1	P81644		2011.09	High	3.26	0
KKAGTDLLNF	1	1	1	P81644		1106.62	High	1.96	0
YGQAPLTLL	1	1	1	Q3MHN5		975.551	High	1.24	0
YSINYGQAPLTL	1	1	1	Q3MHN5		1339.69	High	1.24	0
EDVLPLAED	2	1	1	Q3MHN5		1000.48	High	2.02	0
EDVLPLAE	1	1	1	Q3MHN5		885.456	High	2.17	0
ITTILS	1	1	1	Q3MHN5		647.397	High	1.22	0
IKFAQKVPTAHL	2	1	1	Q3MHN5		1352.8	High	2.66	0
LVVYPWTQRF	2	1	1	P02081		1308.71	High	2.61	0
TVSLAM	1	1	1	Q9N2I2	1xOxidation [M6]	637.323	High	1.23	0
LYLPKF	1	1	1	Q9N2I2		780.465	High	1.43	0
LRELQQPQDSLQ	1	1	1	Q9N2I2		1454.76	High	2.13	0
LLSPLSVA	1	1	1	Q95121		799.492	High	1.9	0
LSALSL	1	1	1	Q95121		603.371	High	1.39	0
FVNHPANPVL	1	1	1	P17690		1107.59	High	1.93	0
TILSVA	1	1	1	Q3SZ57		603.371	High	1.56	0
SSLLSL	1	1	1	Q58D62		619.366	High	1.29	0

## Sheet: Supernatant
Table S6: List of protein and peptide ID’s for pepsin digestion of bovine plasma sample, ppt at optimized conditions (100 mM ZnSO4, 97% acetone, room temprature and 5 min incubation), supernatant
Protein ID's
Accession	Description	Coverage [%]	# Peptides	# PSMs	# Unique Peptides	# Protein Groups	# AAs	MW [kDa]	calc. pI
Q2UVX4	Complement C3 OS=Bos taurus OX=9913 GN=C3 PE=1 SV=2	6	13	24	13	1	1661	187.1	6.84
P34955	Alpha-1-antiproteinase OS=Bos taurus OX=9913 GN=SERPINA1 PE=1 SV=1	9	4	13	4	1	416	46.1	6.52
P12763	Alpha-2-HS-glycoprotein OS=Bos taurus OX=9913 GN=AHSG PE=1 SV=2	9	3	4	3	1	359	38.4	5.5
Q3T052	Inter-alpha-trypsin inhibitor heavy chain H4 OS=Bos taurus OX=9913 GN=ITIH4 PE=1 SV=1	3	3	4	3	1	916	101.4	6.68
P02081	Hemoglobin fetal subunit beta OS=Bos taurus OX=9913 PE=1 SV=1	7	1	1	1	1	145	15.8	7.03
Q3MHN5	Vitamin D-binding protein OS=Bos taurus OX=9913 GN=GC PE=2 SV=1	3	1	1	1	1	474	53.3	5.52
P02769	Albumin OS=Bos taurus OX=9913 GN=ALB PE=1 SV=4	1	1	1	1	1	607	69.2	6.18
Peptide ID's
Sequence	# PSMs	# Proteins	# Protein Groups	Protein Accessions	Modifications	MH+ [Da]	Confidence	Xcorr	# Missed Cleavages
DVSIQLPS	1	1	1	Q2UVX4		858.457	High	1.26	0
YNVEATSYAL	2	1	1	Q2UVX4		1130.54	High	2.16	0
VVKVFALAANL	1	1	1	Q2UVX4		1144.71	High	2.11	0
SILDISMM	4	1	1	Q2UVX4	2xOxidation [M7; M8]	941.432	High	1.71	0
PMYSMITPNILRL	1	1	1	Q2UVX4	2xOxidation [M2; M5]	1580.82	High	1.9	0
NPMYSMITPNILRLESEE	2	1	1	Q2UVX4	2xOxidation [M3; M6]	2169.02	High	2.64	0
NPMYSMITPNILRL	3	1	1	Q2UVX4	2xOxidation [M3; M6]	1694.86	High	2.43	0
NPMYSMITPNIL	3	1	1	Q2UVX4	2xOxidation [M3; M6]	1425.68	High	1.92	0
MVFQALAQ	2	1	1	Q2UVX4	1xOxidation [M1]	923.466	High	2.03	0
MVFQAL	1	1	1	Q2UVX4	1xOxidation [M1]	724.37	High	1.66	0
IGMTPTVI	2	1	1	Q2UVX4	1xOxidation [M3]	847.459	High	1.77	0
IARFLYGEQVDGTAF	1	1	1	Q2UVX4		1686.85	High	2.64	0
FIQTDKTIYTPGSTVL	1	1	1	Q2UVX4		1783.95	High	2.03	0
LVKVLDPNTVF	4	1	1	P34955		1244.72	High	2.04	0
LEAIPMSLPPDVEFNRPFL	1	1	1	P34955	1xOxidation [M6]	2201.13	High	2.12	0
FSPVSIASA	3	1	1	P34955		878.462	High	1.59	0
EAIPMSLPPDVEFNRPFL	5	1	1	P34955	1xOxidation [M5]	2088.05	High	2.67	0
VALATF	2	1	1	P12763		621.361	High	1.3	0
IEIDTL	1	1	1	P12763		703.387	High	1.59	0
HTFSGVASVESSSGEAFHVGK	1	1	1	P12763		2120	High	2.96	0
LTIQQL	1	1	1	Q3T052		715.435	High	1.24	0
FVTPLTSM	1	1	1	Q3T052	1xOxidation [M8]	911.454	High	1.33	0
YQEVANPLMTSVA	2	1	1	Q3T052	1xOxidation [M9]	1438.69	High	2.34	0
LVVYPWTQRF	1	1	1	P02081		1308.71	High	2.39	0
YSINYGQAPLTL	1	1	1	Q3MHN5		1339.69	High	1.91	0
IAFSQY	1	1	1	P02769		728.361	High	1.39	0
