# Supplementary material for: Salt-Mediated Organic Solvent Precipitation for Enhanced Recovery of Peptides Generated by Pepsin Digestion
Source: Proteomes. 2021 Nov 3;9(4):44. doi: 10.3390/proteomes9040044 (PMC8628918; doi:10.3390/proteomes9040044)
Supplement: Supplementary file 1 [file proteomes-09-00044-s001.zip › Table S7-S8.xlsx]

## Sheet: Pellet
Table S7: List of protein and peptide ID’s for pepsin digestion of alpha Casein sample, ppt at optimized conditions (100 mM ZnSO4, 97% acetone, room temprature and 5 min incubation), Pellet
Protein ID's
Accession	Description	Coverage [%]	# Peptides	# PSMs	# Unique Peptides	# Protein Groups	# AAs	MW [kDa]	calc. pI
P02662	Alpha-S1-casein OS=Bos taurus OX=9913 GN=CSN1S1 PE=1 SV=2	96.5	236	1007	236	1	214	24.5	5.02
P02663	Alpha-S2-casein OS=Bos taurus OX=9913 GN=CSN1S2 PE=1 SV=2	92.3	130	431	130	1	222	26	8.43
P02668	Kappa-casein OS=Bos taurus OX=9913 GN=CSN3 PE=1 SV=1	92.2	29	70	29	1	190	21.3	6.77
Peptide ID's
Sequence	# PSMs	# Proteins	# Protein Groups	Protein Accessions	Modifications Phosphorylation	Modifications Oxydation	MH+ [Da]	Confidence	Xcorr	# Missed Cleavages
EIVPNSAEERLHSMKEGIHAQQKEPMIGVNQEL	12	1	1	P02662	1xPhospho [S]	1xOxidation [M]	3837.83	High	7.12	0
EERLHSMKEGIHAQQKEPMIGVNQEL	6	1	1	P02662		1xOxidation [M19]	3047.5	High	6.83	0
IVPNSAEERLHSMKEGIHAQQKEPMIGVNQEL	2	1	1	P02662	1xPhospho [S]	1xOxidation [M25]	3708.79	High	6.22	0
GKEKVNELSKDIGSESTEDQAME	19	1	1	P02662	2xPhospho [S14; S]		2684.1	High	5.6	0
EIVPNSAEERLHSMKEGIHAQQKEPMIGVNQEL	4	1	1	P02662	1xPhospho [S]		3821.84	High	5.6	0
EIVPNSAEERLHSMKEGIHAQQKEPMIG	1	1	1	P02662	1xPhospho [S13]		3238.54	High	5.33	0
EERLHSMKEGIHAQQKEPMIGVN	3	1	1	P02662			2661.32	High	5.19	0
EIVPNSAEERLHSMKEGIHAQQKEPMIGVNQELA	4	1	1	P02662	1xPhospho [S]	1xOxidation [M26]	3908.87	High	4.96	0
LEIVPNSAEERLHSMKEGIHAQQKEPMIGVNQ	1	1	1	P02662	1xPhospho [S7]	2xOxidation [M15; M27]	3724.78	High	4.83	0			M27]
EIVPNSAEERLHSMKEGIHAQQKEPMIGVNQE	1	1	1	P02662	1xPhospho [S13]	1xOxidation [M26]	3724.75	High	4.83	0
GKEKVNELSKDIGSESTEDQAMED	6	1	1	P02662	2xPhospho [S14; S16]	1xOxidation [M22]	2815.13	High	4.79	0
HSMKEGIHAQQKEPMIGVNQELA	2	1	1	P02662		1xOxidation [M15]	2591.27	High	4.67	0
GKEKVNELSKDIGSESTEDQAME	9	1	1	P02662	2xPhospho [S14; S]	1xOxidation [M22]	2700.1	High	4.65	0
HAQQKEPMIGVNQELAYFYPELFRQFYQ	1	1	1	P02662			3474.69	High	4.64	0
EERLHSMKEGIHAQQKEPMIGVNQE	2	1	1	P02662			2918.42	High	4.64	0
HSMKEGIHAQQKEPMIGVNQELA	7	1	1	P02662			2575.28	High	4.5	0
RPKHPIKHQGLPQEVL	49	1	1	P02662			1877.09	High	4.45	0
EKVNELSKDIGSESTEDQAME	4	1	1	P02662	2xPhospho [S12; S14]		2498.99	High	4.3	0
EIVPNSAEERLHSMKEGIHAQQKEPMIGVNQELA	5	1	1	P02662	1xPhospho [S]		3892.87	High	4.29	0
GKEKVNELSKDIGSESTEDQAMEDIK	1	1	1	P02662	2xPhospho [S14; S16]		3040.31	High	4.28	0
LSKDIGSESTEDQAMEDIK	1	1	1	P02662	2xPhospho [S7; S9]		2255.9	High	4.27	0
SDIPNPIGSENSEKTTMPLW	26	1	1	P02662		1xOxidation [M17]	2232.05	High	4.26	0
GKEKVNELSKDIGSESTEDQAM	5	1	1	P02662	2xPhospho [S14; S16]	1xOxidation [M22]	2571.06	High	4.26	0
EIVPNSAEERLHSMKEGIHA	7	1	1	P02662	1xPhospho [S6]		2327.08	High	4.17	0
LHSMKEGIHAQQKEPMIGVNQE	2	1	1	P02662		1xOxidation [M]	2520.23	High	4.16	0
HIQKEDVPSERYLGYL	14	1	1	P02662			1947	High	4.11	0
EERLHSMKEGIHAQQKEPMIGVNQELA	3	1	1	P02662			3102.55	High	4.07	0
FFVAPFPEVFGKEKVNEL	4	1	1	P02662			2097.11	High	3.99	0
FVAPFPEVFGKEKVNE	28	1	1	P02662			1836.95	High	3.99	0
FVAPFPEVFGKEKVNEL	9	1	1	P02662			1950.04	High	3.98	0
FGKEKVNELSKDIGSESTEDQAM	4	1	1	P02662	3xPhospho [S10; S15; S17]		2782.1	High	3.97	0
EGIHAQQKEPMIGVNQELAY	3	1	1	P02662			2255.11	High	3.96	0
FVAPFPEVFGKEKVNELSK	13	1	1	P02662			2165.16	High	3.94	0
ERLHSMKEGIHAQQKEPMIG	2	1	1	P02662		1xOxidation [M18]	2335.16	High	3.91	0
RFFVAPFPEVFGKEKVNE	4	1	1	P02662			2140.12	High	3.89	0
KVNELSKDIGSESTEDQAMED	6	1	1	P02662	3xPhospho [S6; S11; S13]		2564.94	High	3.86	0
HIQKEDVPSERYLGY	6	1	1	P02662			1833.91	High	3.86	0
EIVPNSAEERLHSMK	2	1	1	P02662			1739.87	High	3.82	0
FFVAPFPEVFGKEKVNE	14	1	1	P02662			1984.02	High	3.82	0
GKEKVNELSKDIGSESTEDQAMED	5	1	1	P02662	2xPhospho [S14; S16]		2799.13	High	3.81	0
LSKDIGSESTEDQAMED	15	1	1	P02662	2xPhospho [S7; S9]	1xOxidation [M15]	2030.72	High	3.79	0
FVAPFPEVFGKEKVN	2	1	1	P02662			1707.91	High	3.75	0
FFVAPFPEVFGKEKVNELSK	6	1	1	P02662			2312.23	High	3.72	0
PNSAEERLHSMKEGIHAQQKEPMIGVNQ	1	1	1	P02662	1xPhospho [S3]		3238.51	High	3.67	0
GKEKVNELSKDIGSESTEDQAM	5	1	1	P02662	2xPhospho [S14; S16]		2555.06	High	3.64	0
EERLHSMKEGIHAQQKEPMIG	2	1	1	P02662			2448.21	High	3.64	0
RPKHPIKHQGLPQEV	1	1	1	P02662			1764	High	3.58	0
VAPFPEVFGKEKVNE	14	1	1	P02662			1689.88	High	3.58	0
FFVAPFPEVFGKEK	2	1	1	P02662			1641.87	High	3.57	0
SVEQKHIQKEDVPSERYLGYL	1	1	1	P02662			2518.29	High	3.56	0
KVNELSKDIGSESTEDQAMED	3	1	1	P02662	2xPhospho [S11; S13]		2484.97	High	3.56	0
HSMKEGIHAQQKEPMIG	2	1	1	P02662			1920.94	High	3.55	0
EIVPNSAEERLHSMKEGIHAQQKEPMIGVNQEL	1	1	1	P02662			3741.87	High	3.54	0
LHSMKEGIHAQQKEPMIGVNQEL	2	1	1	P02662			2617.32	High	3.53	0
YYVPLGTQYTDAPSF	4	1	1	P02662			1721.81	High	3.52	0
LEIVPNSAEERLHSMK	4	1	1	P02662	1xPhospho [S7]		1932.92	High	3.51	0
SVEQKHIQKEDVPSERYLGYL	2	1	1	P02662	1xPhospho [S1]		2598.26	High	3.5	0
EIVPNSAEERLHSMKEGIHAQ	1	1	1	P02662	1xPhospho [S6]		2455.14	High	3.49	0
GKEKVNELSKDIGSESTEDQAME	4	1	1	P02662	3xPhospho [S9; S14; S16]	1xOxidation [M22]	2780.07	High	3.48	0
HSMKEGIHAQQKEPMIGVNQEL	5	1	1	P02662		1xOxidation [M15]	2520.23	High	3.47	0
KVNELSKDIGSESTEDQAME	5	1	1	P02662	2xPhospho [S11; S13]		2369.95	High	3.46	0
LHSMKEGIHAQQKEPMIGVNQELA	1	1	1	P02662		2xOxidation [M4; M16]	2720.35	High	3.45	0
EERLHSMKEGIHAQQKEPMIGVN	3	1	1	P02662		1xOxidation [M19]	2677.32	High	3.45	0
HSMKEGIHAQQKEPMIGVNQEL	4	1	1	P02662			2504.24	High	3.42	0
VAPFPEVFGKEKVNELSK	5	1	1	P02662			2018.1	High	3.42	0
EIVPNSAEERLHSMKEGIHAQQKEPMIGV	3	1	1	P02662	1xPhospho [S]		3337.61	High	3.42	0
SVEQKHIQKEDVPSERYLGY	1	1	1	P02662	1xPhospho [S1]		2485.18	High	3.39	0
APSFSDIPNPIGSENSEK	4	1	1	P02662			1888.89	High	3.38	0
GKEKVNELSKDIGSESTEDQAME	2	1	1	P02662	3xPhospho [S9; S14; S16]		2764.07	High	3.37	0
LSKDIGSESTEDQAME	4	1	1	P02662	2xPhospho [S7; S9]		1899.7	High	3.36	0
TDAPSFSDIPNPIGSENSEK	2	1	1	P02662			2104.97	High	3.36	0
LHSMKEGIHAQQKEPMIGVNQEL	6	1	1	P02662		1xOxidation [M]	2633.32	High	3.36	0
ERLHSMKEGIHAQQKEPMIGVNQEL	1	1	1	P02662			2902.47	High	3.35	0
SKDIGSESTEDQAMEDIK	1	1	1	P02662	2xPhospho [S6; S8]		2142.82	High	3.34	0
HSMKEGIHAQQKEPMIGVNQELAY	1	1	1	P02662			2738.34	High	3.32	0
LHSMKEGIHAQQKEPMIGVNQ	1	1	1	P02662			2375.2	High	3.31	0
GKEKVNELSKDIGSESTEDQA	3	1	1	P02662	2xPhospho [S14; S16]		2424.02	High	3.31	0
FRQFYQLDAYPSGAW	7	1	1	P02662			1848.87	High	3.31	0
PMIGVNQEL	4	1	1	P02662			1000.51	High	3.28	0
HIQKEDVPSERYLG	2	1	1	P02662			1670.85	High	3.28	0
RFFVAPFPEVFGKEKVNEL	3	1	1	P02662			2253.21	High	3.25	0
FVAPFPEVFGKEKV	3	1	1	P02662			1593.87	High	3.22	0
EIVPNSVEQKHIQKEDVPSERYLGYL	2	1	1	P02662	1xPhospho [S6]		3150.55	High	3.21	0
RPKHPIKHQGLPQEVLNENLLRF	1	1	1	P02662			2763.55	High	3.21	0
HIQKEDVPSERY	2	1	1	P02662			1500.74	High	3.21	0
EKVNELSKDIGSESTEDQAMED	3	1	1	P02662	2xPhospho [S12; S14]		2614.02	High	3.18	0
PSFSDIPNPIGSENSEKTTM	3	1	1	P02662			2150.99	High	3.18	0
GKEKVNELSKDIGSESTEDQAMED	8	1	1	P02662	3xPhospho [S9; S14; S16]		2879.1	High	3.18	0			S16]
EIVPNSAEERLHSM	5	1	1	P02662	1xPhospho [S6]		1691.75	High	3.17	0
FGKEKVNELSKDIGSESTEDQAMED	1	1	1	P02662	2xPhospho [S15; S17]		2946.2	High	3.15	0
EERLHSMKEGIHAQQKEPMIGVNQEL	2	1	1	P02662		2xOxidation [M7; M19]	3063.5	High	3.15	0
EGIHAQQKEPMIGVNQEL	5	1	1	P02662			2021.01	High	3.14	0
SDIPNPIGSENSEKTTMPL	4	1	1	P02662		1xOxidation [M17]	2045.97	High	3.14	0
ERLHSMKEGIHAQQKEPMIGVNQEL	1	1	1	P02662		1xOxidation [M18]	2918.46	High	3.13	0
EIVPNSAEERLHSMKE	1	1	1	P02662	1xPhospho [S6]		1948.88	High	3.13	0
EKVNELSKDIGSESTEDQAMED	1	1	1	P02662	2xPhospho [S12; S14]	1xOxidation [M20]	2630.01	High	3.12	0			1xOxidation [M20]
LHSMKEGIHAQQKEPMIGVNQELA	2	1	1	P02662		1xOxidation [M16]	2704.35	High	3.11	0
SDIPNPIGSENSEKTTM	11	1	1	P02662		1xOxidation [M17]	1835.83	High	3.11	0
RPKHPIKHQGLPQE	5	1	1	P02662			1664.93	High	3.1	0
KEDVPSERYLGYL	2	1	1	P02662			1568.8	High	3.08	0
EGIHAQQKEPMIGVN	5	1	1	P02662			1650.83	High	3.07	0
EIVPNSAEERLHSMK	6	1	1	P02662	1xPhospho [S6]		1819.84	High	3.06	0
PSFSDIPNPIGSENSEKTTMPLW	1	1	1	P02662		1xOxidation [M20]	2563.2	High	3.06	0
EERLHSMKEGIHAQQKEPMIGVNQEL	1	1	1	P02662			3031.51	High	3.05	0
FFVAPFPEVFGKEKVNELSK	1	1	1	P02662	1xPhospho [S19]		2392.2	High	3.05	0
DIGSESTEDQAMEDIK	2	1	1	P02662	2xPhospho [S4; S6]		1927.69	High	3.04	0
KVNELSKDIGSESTEDQAME	3	1	1	P02662	2xPhospho [S11; S13]	1xOxidation [M19]	2385.94	High	3.04	0			1xOxidation [M19]
FVAPFPEVFGKEKVNELSKD	1	1	1	P02662			2280.19	High	3.03	0
HIQKEDVPSERYLGYLEQ	2	1	1	P02662			2204.1	High	3	0
LSKDIGSESTEDQAM	1	1	1	P02662	1xPhospho [S9]		1690.69	High	2.99	0
RPKHPIKHQGLPQEVLNENL	1	1	1	P02662			2347.3	High	2.99	0
LHSMKEGIHAQQKEPMIGVNQELA	4	1	1	P02662			2688.36	High	2.99	0
HSMKEGIHAQQKEPMIG	2	1	1	P02662		1xOxidation [M]	1936.94	High	2.98	0
FGKEKVNELSKDIGSESTEDQAME	1	1	1	P02662	3xPhospho [S10; S15; S17]	1xOxidation [M23]	2927.13	High	2.97	0			S17]	1xOxidation [M23]
FVAPFPEVFGKEKVNELSK	4	1	1	P02662	1xPhospho [S18]		2245.13	High	2.96	0
EERLHSMKEGIHAQQKEPMIGVNQELA	2	1	1	P02662		1xOxidation [M19]	3118.54	High	2.96	0
GKEKVNELSKDIGSESTEDQAMEDIKQ	1	1	1	P02662	2xPhospho [S14; S16]		3168.37	High	2.96	0
LHSMKEGIHAQQKEPMIGVNQE	1	1	1	P02662			2504.24	High	2.95	0
RPKHPIKHQGLPQEVLNE	6	1	1	P02662			2120.17	High	2.94	0
APSFSDIPNPIGSENSEKTTMPLW	6	1	1	P02662			2618.24	High	2.92	0
KHPIKHQGLPQEVL	2	1	1	P02662			1623.93	High	2.92	0
FGKEKVNELSKDIGSESTEDQAME	1	1	1	P02662	3xPhospho [S10; S15; S17]		2911.14	High	2.91	0			S17]
KVNELSKDIGSESTEDQAMED	2	1	1	P02662	2xPhospho [S11; S13]	1xOxidation [M19]	2500.97	High	2.91	0			1xOxidation [M19]
LRLKKYKVPQL	20	1	1	P02662			1385.9	High	2.91	0
HPIKHQGLPQEVL	2	1	1	P02662			1495.84	High	2.89	0
FSDIPNPIGSENSEK	3	1	1	P02662			1633.77	High	2.88	0
ERLHSMKEGIHAQQKEPMIGVN	1	1	1	P02662			2532.28	High	2.87	0
EIVPNSAEERLHSMKEGIHAQQKEPMIGVN	1	1	1	P02662	1xPhospho [S13]	1xOxidation [M26]	3467.64	High	2.87	0
LSKDIGSESTEDQAMEDIKQ	5	1	1	P02662	2xPhospho [S7; S9]	1xOxidation [M15]	2399.96	High	2.87	0			1xOxidation [M15]
FVAPFPEVFGKEK	1	1	1	P02662			1494.8	High	2.86	0
HSMKEGIHAQQKEPMIGVN	2	1	1	P02662			2134.05	High	2.84	0
EIVPNSAEERLHSMKEGIHAQQK	3	1	1	P02662	1xPhospho [S6]		2711.3	High	2.84	0
FVAPFPEVFGK	5	1	1	P02662			1237.66	High	2.83	0
EIVPNSAEERLHS	5	1	1	P02662	1xPhospho [S6]		1560.71	High	2.83	0
RFFVAPFPEVFGK	5	1	1	P02662			1540.83	High	2.82	0
GKEKVNELSKDIGSESTEDQAM	1	1	1	P02662	3xPhospho [S9; S14; S16]	1xOxidation [M22]	2651.02	High	2.82	0			S16]	1xOxidation [M22]
LSKDIGSESTEDQAMEDIKQ	1	1	1	P02662	2xPhospho [S7; S9]		2383.96	High	2.82	0
RFFVAPFPEVFGKE	6	1	1	P02662			1669.87	High	2.81	0
SKDIGSESTEDQAMEDIKQ	1	1	1	P02662	2xPhospho [S6; S8]		2270.88	High	2.81	0
QKHIQKEDVPSERYLGY	1	1	1	P02662			2090.07	High	2.8	0
FGKEKVNELSKDIGSESTEDQAME	1	1	1	P02662	2xPhospho [S15; S17]	1xOxidation [M23]	2847.17	High	2.8	0			1xOxidation [M23]
FVAPFPEVFGKEKVNELSKDIGSESTEDQAM	1	1	1	P02662	3xPhospho [S18; S23; S25]	1xOxidation [M31]	3684.55	High	2.8	0			S25]	1xOxidation [M31]
EGIHAQQKEPMIGVNQ	3	1	1	P02662			1778.89	High	2.78	0
EKVNELSKDIGSESTEDQAM	2	1	1	P02662	2xPhospho [S12; S14]		2369.95	High	2.78	0
SDIPNPIGSENSEKTTM	4	1	1	P02662			1819.84	High	2.77	0
YQLDAYPSGAW	6	1	1	P02662			1270.57	High	2.77	0
HQGLPQEVLNENL	2	1	1	P02662			1490.76	High	2.77	0
GKEKVNELSKDIGSESTEDQAM	6	1	1	P02662	1xPhospho [S]		2475.1	High	2.75	0
LEIVPNSAEER	2	1	1	P02662	1xPhospho [S7]		1336.61	High	2.75	0
PNPIGSENSEKTTMPLW	3	1	1	P02662		1xOxidation [M14]	1916.91	High	2.75	0
EERLHSMKEGIHAQQKEPMIGVNQE	1	1	1	P02662		2xOxidation [M7; M19]	2950.41	High	2.73	0
SDIPNPIGSENSEKTTMP	2	1	1	P02662		1xOxidation [M17]	1932.89	High	2.73	0
GKEKVNELSKDIGSESTEDQAM	3	1	1	P02662	3xPhospho [S9; S14; S16]		2635.03	High	2.72	0			S16]
PSFSDIPNPIGSENSEK	2	1	1	P02662			1817.86	High	2.71	0
FFVAPFPEVFGKEKVN	3	1	1	P02662			1854.98	High	2.71	0
SMKEGIHAQQKEPMIGVNQELA	1	1	1	P02662			2438.22	High	2.71	0
GKEKVNELSKDIGSESTEDQA	1	1	1	P02662	3xPhospho [S9; S14; S16]		2503.99	High	2.69	0			S16]
VEQKHIQKEDVPSERYLGYL	1	1	1	P02662			2431.26	High	2.68	0
SDIPNPIGSENSEK	5	1	1	P02662			1486.7	High	2.68	0
LRLKKYKVPQLE	1	1	1	P02662			1514.94	High	2.68	0
KEGIHAQQKEPMIGVNQELA	1	1	1	P02662			2220.14	High	2.68	0
KEGIHAQQKEPMIG	1	1	1	P02662			1565.81	High	2.68	0
GKEKVNELSKDIGSESTEDQAMEDIKQ	1	1	1	P02662	2xPhospho [S14; S16]	1xOxidation [M22]	3184.36	High	2.67	0			1xOxidation [M22]
FFVAPFPEVFGK	3	1	1	P02662			1384.73	High	2.67	0
VAPFPEVFGKEKVNEL	3	1	1	P02662			1802.97	High	2.66	0
GIHAQQKEPMIGVNQEL	2	1	1	P02662			1891.97	High	2.66	0
GKEKVNELSKDIGSESTEDQAMED	4	1	1	P02662	3xPhospho [S9; S14; S16]	1xOxidation [M22]	2895.09	High	2.66	0			S16]	1xOxidation [M22]
EKVNELSKDIGSESTEDQAME	3	1	1	P02662	3xPhospho [S7; S12; S14]		2578.95	High	2.65	0			S14]
FVAPFPEVFGKEKVNELSKDIGSESTED	2	1	1	P02662	3xPhospho [S18; S23; S25]		3338.42	High	2.65	0			S25]
KVNELSKDIGSESTEDQAME	4	1	1	P02662	3xPhospho [S6; S11; S13]		2449.91	High	2.64	0			S13]
EIVPNSAEERLHSMKEGIHAQQKEPMIGVNQE	3	1	1	P02662	1xPhospho [S6]		3708.75	High	2.63	0
DIGSESTEDQAMEDIK	1	1	1	P02662	2xPhospho [S4; S6]	1xOxidation [M12]	1943.69	High	2.63	0			1xOxidation [M12]
EIVPNSAEERLH	5	1	1	P02662	1xPhospho [S6]		1473.67	High	2.63	0
QQKEPMIGVNQEL	1	1	1	P02662		1xOxidation [M6]	1529.76	High	2.61	0
LSKDIGSESTEDQAMEDIKQM	1	1	1	P02662	2xPhospho [S7; S9]	1xOxidation [M15]	2531	High	2.59	0			1xOxidation [M15]
YYVPLGTQ	2	1	1	P02662			940.477	High	2.58	0
VPLGTQYTDAPSF	3	1	1	P02662			1395.68	High	2.58	0
EIVPNSAEER	5	1	1	P02662	1xPhospho [S6]		1223.53	High	2.56	0
HPIKHQGLPQEVLNE	2	1	1	P02662			1738.92	High	2.55	0
VNELSKDIGSESTEDQAMED	2	1	1	P02662	2xPhospho [S10; S12]		2356.88	High	2.55	0
KVNELSKDIGSESTEDQAM	5	1	1	P02662	2xPhospho [S11; S13]		2240.9	High	2.54	0
EKVNELSKDIGSESTEDQAME	3	1	1	P02662	1xPhospho [S]		2419.02	High	2.54	0
VAPFPEVFGKEKVN	1	1	1	P02662			1560.84	High	2.53	0
VNELSKDIGSESTEDQAM	3	1	1	P02662	2xPhospho [S10; S12]		2112.81	High	2.52	0
NSEKTTMPLW	2	1	1	P02662		1xOxidation [M7]	1222.58	High	2.51	0
VAPFPEVFGKEK	2	1	1	P02662			1347.73	High	2.51	0
SDIPNPIGSENSEKT	3	1	1	P02662			1587.75	High	2.5	0
GKEKVNELSKDIGSESTEDQAME	4	1	1	P02662	1xPhospho [S]	1xOxidation [M22]	2620.13	High	2.5	0
KEGIHAQQKEPMIGVN	1	1	1	P02662			1778.92	High	2.49	0
EIVPNSAEERLHSMKEGIHAQQKEPMIG	1	1	1	P02662	1xPhospho [S13]	2xOxidation [M14; M26]	3270.53	High	2.49	0			M26]
KVNELSKDIGSESTEDQAM	1	1	1	P02662	3xPhospho [S6; S11; S13]		2320.87	High	2.48	0			S13]
EIVPNSAEERL	18	1	1	P02662	1xPhospho [S6]		1336.61	High	2.48	0
GIHAQQKEPMIGVNQE	1	1	1	P02662			1778.89	High	2.47	0
IPNPIGSENSEKTTMPLW	1	1	1	P02662			2013.99	High	2.47	0
FGKEKVNELSKDIGSESTEDQAME	3	1	1	P02662	2xPhospho [S15; S17]		2831.17	High	2.47	0
EGIHAQQKEPMIGVNQE	3	1	1	P02662			1907.93	High	2.46	0
VPQLEIVPNSAEER	1	1	1	P02662	1xPhospho [S10]		1660.79	High	2.46	0
FVAPFPEVFGKE	8	1	1	P02662			1366.7	High	2.46	0
RFFVAPFPEVF	3	1	1	P02662			1355.71	High	2.46	0
NSEKTTMPLW	3	1	1	P02662			1206.58	High	2.45	0
FGKEKVNELSKDIGSESTEDQAMED	2	1	1	P02662	3xPhospho [S10; S15; S17]		3026.17	High	2.45	0			S17]
FFVAPFPEVFGKE	4	1	1	P02662			1513.77	High	2.44	0
EKVNELSKDIGSESTEDQAME	3	1	1	P02662	2xPhospho [S12; S]	1xOxidation [M20]	2514.98	High	2.43	0			1xOxidation [M20]
GKEKVNE	22	1	1	P02662			803.426	High	2.43	0
PSFSDIPNPIGSENSEKTTMPLW	4	1	1	P02662			2547.21	High	2.41	0
APSFSDIPNPIGSENSEKTTMPL	3	1	1	P02662			2432.16	High	2.39	0
RFFVAPFPEV	3	1	1	P02662			1208.65	High	2.39	0
GKEKVNELSKDIGSESTEDQAME	6	1	1	P02662	1xPhospho [S]		2604.14	High	2.38	0
FGKEKVNELSK	1	1	1	P02662			1278.71	High	2.37	0
FGKEKVNELSKDIGSESTEDQAM	1	1	1	P02662	2xPhospho [S15; S17]		2702.13	High	2.37	0
PMIGVNQELA	4	1	1	P02662			1071.55	High	2.36	0
SEKTTMPLW	3	1	1	P02662			1092.54	High	2.36	0
LLRLKKYKVPQL	1	1	1	P02662			1498.98	High	2.35	0
LSKDIGSESTEDQAM	1	1	1	P02662	2xPhospho [S7; S9]		1770.65	High	2.35	0
KTTMPLW	1	1	1	P02662			876.465	High	2.35	0
LSKDIGSESTEDQAME	6	1	1	P02662	2xPhospho [S7; S9]	1xOxidation [M15]	1915.69	High	2.33	0			1xOxidation [M15]
HQGLPQEVL	5	1	1	P02662			1020.55	High	2.32	0
FVAPFPEVFGKEKVNELSKDIGSESTEDQAMED	1	1	1	P02662	2xPhospho [S18; S23]		3832.66	High	2.32	0
DIPNPIGSENSEK	2	1	1	P02662			1399.67	High	2.28	0
VAPFPEVFGK	1	1	1	P02662			1090.59	High	2.26	0
EDVPSERYLGYL	2	1	1	P02662			1440.7	High	2.25	0
RFFVAPFPE	1	1	1	P02662			1109.58	High	2.25	0
SDIPNPIGSEN	2	1	1	P02662			1142.53	High	2.23	0
VNELSKDIGSESTEDQAME	2	1	1	P02662	3xPhospho [S5; S10; S12]		2321.82	High	2.2	0			S12]
EGIHAQQKEPMIGVNQELA	2	1	1	P02662		1xOxidation [M11]	2108.04	High	2.2	0
LSKDIGSESTEDQAMED	2	1	1	P02662	2xPhospho [S7; S9]		2014.72	High	2.19	0
KVNELSKDIGSESTEDQAM	1	1	1	P02662	2xPhospho [S11; S13]	1xOxidation [M19]	2256.9	High	2.19	0			1xOxidation [M19]
FRQFYQLDA	2	1	1	P02662			1187.58	High	2.19	0
KEGIHAQQKEPMIGVNQEL	1	1	1	P02662			2149.11	High	2.18	0
FFVAPFPE	2	1	1	P02662			953.477	High	2.17	0
LGYLEQLLR	1	1	1	P02662			1104.64	High	2.17	0
EIVPNSAEERLHSMKEGIHA	1	1	1	P02662	1xPhospho [S6]	1xOxidation [M14]	2343.08	High	2.17	0
SDIPNPIGSENSEKTTMPLW	7	1	1	P02662			2216.05	High	2.17	0
LEIVPNSAEERL	2	1	1	P02662	1xPhospho [S7]		1449.7	High	2.17	0
GKEKVNEL	1	1	1	P02662			916.51	High	2.16	0
SDIPNPIGSENSE	4	1	1	P02662			1358.61	High	2.16	0
IPNPIGSENSEKTTMPL	1	1	1	P02662			1827.92	High	2.14	0
FGKEKVNE	3	1	1	P02662			950.494	High	2.12	0
EDVPSERYLGYLEQ	1	1	1	P02662			1697.8	High	2.11	0
KVNELSK	1	1	1	P02662			817.478	High	2.1	0
RYLGYLEQ	2	1	1	P02662			1041.54	High	2.09	0
EKVNELSKDIGSESTEDQAMED	2	1	1	P02662	3xPhospho [S7; S12; S14]		2693.98	High	2.09	0			S14]
EIVPNSAEERL	1	1	1	P02662			1256.65	High	2.09	0
SDIPNPIGSENSEKTT	1	1	1	P02662			1688.8	High	2.08	0
HQGLPQEVLNE	2	1	1	P02662			1263.63	High	2.08	0
IPNPIGSENSEKTTMPLW	1	1	1	P02662		1xOxidation [M15]	2029.99	High	2.07	0
VNELSKDIGSESTEDQAME	2	1	1	P02662	2xPhospho [S10; S12]	1xOxidation [M18]	2257.85	High	2.05	0			1xOxidation [M18]
IQKEDVPSERYLGYL	1	1	1	P02662			1809.94	High	2.05	0
SDIPNPIGSENS	2	1	1	P02662			1229.56	High	2.04	0
NENLLRF	3	1	1	P02662			905.484	High	2.03	0
RYLGYLEQL	2	1	1	P02662			1154.62	High	2.02	0
TDAPSF	7	1	1	P02662			637.283	High	2.02	0
FRQFYQL	1	1	1	P02662			1001.52	High	2.01	0
SDIPNPIGSENSEKTTMPLW	2	1	1	P02662	1xPhospho [S]		2296.02	High	2.01	0
KYKVPQL	6	1	1	P02662			875.535	High	2	0
VNELSKDIGSESTEDQAME	1	1	1	P02662	2xPhospho [S10; S12]		2241.85	High	2	0
SDIPNPIGSENSEKTTMPLW	1	1	1	P02662	1xPhospho [S9]	1xOxidation [M17]	2312.02	High	1.99	0
KEDVPSERYLGY	1	1	1	P02662			1455.71	High	1.99	0
EKTTMPLW	3	1	1	P02662			1005.51	High	1.98	0
IPNPIGSENSEK	1	1	1	P02662			1284.64	High	1.98	0
EGIHAQQKEPMIGVNQELA	1	1	1	P02662			2092.05	High	1.98	0
SKDIGSESTEDQAMED	1	1	1	P02662	2xPhospho [S6; S8]		1901.64	High	1.97	0
EGIHAQQKEPMIGVNQE	1	1	1	P02662		1xOxidation [M11]	1923.92	High	1.96	0
EGIHAQQKEPMIG	1	1	1	P02662			1437.72	High	1.95	0
SDIPNPIGSE	1	1	1	P02662			1028.49	High	1.95	0
EIVPNSVEQK	1	1	1	P02662	1xPhospho [S6]		1222.57	High	1.95	0
PIGSENSEKTTMPLW	1	1	1	P02662			1689.82	High	1.94	0
FVAPFPEV	4	1	1	P02662			905.477	High	1.94	0
EPMIGVNQEL	1	1	1	P02662			1129.56	High	1.94	0
EGIHAQQKEPMIGVNQEL	1	1	1	P02662		1xOxidation [M11]	2037.01	High	1.93	0
RYLGYLE	1	1	1	P02662			913.478	High	1.92	0
SENSEKTTMPLW	1	1	1	P02662			1422.66	High	1.92	0
QLDAYPSGAW	1	1	1	P02662			1107.51	High	1.91	0
FRQFYQLDAYPSGA	1	1	1	P02662			1662.79	High	1.9	0
PSFSDIPNPIGSENSEKTTM	1	1	1	P02662		1xOxidation [M20]	2166.99	High	1.9	0
PSERYLGYL	1	1	1	P02662			1097.56	High	1.9	0
PMIGVN	1	1	1	P02662			630.328	High	1.8	0
YQLDAY	1	1	1	P02662			772.351	High	1.77	0
LGYLEQL	1	1	1	P02662			835.456	High	1.75	0
VAPFPEV	1	1	1	P02662			758.408	High	1.71	0
DIKQMEA	1	1	1	P02662			834.403	High	1.69	0
LAYFYPEL	1	1	1	P02662			1015.51	High	1.69	0
LEIVPNSA	1	1	1	P02662	1xPhospho [S7]		922.428	High	1.68	0
TTMPLW	4	1	1	P02662		1xOxidation [M3]	764.365	High	1.68	0
YLGYLEQ	2	1	1	P02662			885.435	High	1.66	0
YYVPLGTQYTD	3	1	1	P02662			1319.62	High	1.61	0
LPQEVL	1	1	1	P02662			698.408	High	1.6	0
SDIPNPIG	1	1	1	P02662			812.415	High	1.59	0
FFVAPFPEVFG	1	1	1	P02662			1256.64	High	1.59	0
QGLPQEVL	1	1	1	P02662			883.488	High	1.54	0
EIVPNSA	2	1	1	P02662	1xPhospho [S6]		809.344	High	1.54	0
YYVPLGT	3	1	1	P02662			812.419	High	1.5	0
WYYVPLGTQY	1	1	1	P02662			1289.62	High	1.48	0
AYFYPEL	5	1	1	P02662			902.429	High	1.45	0
DAYPSGAW	1	1	1	P02662			866.368	High	1.44	0
YVPLGTQ	1	1	1	P02662			777.414	High	1.42	0
VLNENL	2	1	1	P02662			701.383	High	1.39	0
TTMPLW	1	1	1	P02662			748.37	High	1.39	0
VLNENLL	1	1	1	P02662			814.467	High	1.38	0
YKVPQL	1	1	1	P02662			747.44	High	1.38	0
FFVAPFPEV	1	1	1	P02662			1052.55	High	1.35	0
LGYLEQ	1	1	1	P02662			722.372	High	1.33	0
RYLGYL	1	1	1	P02662			784.435	High	1.33	0
EIVPNSAEE	1	1	1	P02662	1xPhospho [S6]		1067.43	High	1.32	0
YVPLGTQY	1	1	1	P02662			940.477	High	1.31	0
AYPSGAW	1	1	1	P02662			751.341	High	1.27	0
PLGTQYTDAPSFSDI	2	1	1	P02662	1xPhospho [S]		1691.72	High	1.23	0
GLPQEVL	2	1	1	P02662			755.43	High	1.21	0
DAYPSGAWY	1	1	1	P02662			1029.43	High	1.2	0
LYQGPIVLNPWDQVKRNAVPITPTL	31	1	1	P02663			2832.58	High	6.1	0
VYQHQKAMKPWIQPKTKVIPYVRYL	6	1	1	P02663		1xOxidation [M8]	3130.74	High	5.43	0
KTVYQHQKAMKPWIQPKTKVIPYVRYL	3	1	1	P02663			3343.89	High	5.13	0
TVDMESTEVFTKKTKLTEEEKNRLNF	2	1	1	P02663	1xPhospho [S6]		3197.54	High	4.98	0
KNTMEHVSSSEESIISQETYKQEK	10	1	1	P02663	3xPhospho [S10; S]		3052.23	High	4.77	0
NREQLSTSEENSKKTVDMESTEVFTKKTKLTEEEKNRLNF	2	1	1	P02663	3xPhospho [S6; S8; S12]		4988.27	High	4.77	0			S12]
VYQHQKAMKPWIQPKTKVIPYVRYL	20	1	1	P02663			3114.74	High	4.65	0
YQGPIVLNPWDQVKRNAVPITPTL	5	1	1	P02663			2719.49	High	4.48	0
VYQHQKAMKPWIQPKTKVIPYVRY	3	1	1	P02663			3001.66	High	4.37	0
LYQGPIVLNPWDQVKR	30	1	1	P02663			1926.06	High	4.34	0
MESTEVFTKKTKLTEEEKNRLNF	2	1	1	P02663	1xPhospho [S3]		2882.4	High	4.32	0
KNTMEHVSSSEESIISQETY	22	1	1	P02663	3xPhospho [S10; S]		2538.94	High	4.13	0
NREQLSTSEENSKKTVDMESTEVFTK	3	1	1	P02663	3xPhospho [S8; S12; S]		3257.34	High	4.01	0			S]
NREQLSTSEENSKKTVDMESTEVFTKKTK	3	1	1	P02663	3xPhospho [S6; S8; S12]		3614.57	High	4.01	0			S12]
NREQLSTSEENSKKTVDMESTEVFTKKTKL	5	1	1	P02663	3xPhospho [S8; S12; S]		3727.66	High	3.98	0			S]
FTKKTKLTEEEKNRLNF	3	1	1	P02663			2126.16	High	3.96	0
TKKTKLTEEEKNRLNF	2	1	1	P02663			1979.09	High	3.93	0
LKKISQRYQKFALPQYLKT	2	1	1	P02663			2353.38	High	3.86	0
QHQKAMKPWIQPKTKVIPYVRYL	1	1	1	P02663			2852.61	High	3.86	0
LYQGPIVLNPWDQVKRNAVPITPTLNR	4	1	1	P02663			3102.72	High	3.83	0
VYQHQKAMKPWIQPKTKVIPYVR	2	1	1	P02663			2838.6	High	3.76	0
ESTEVFTKKTKLTEEEKNRLNF	2	1	1	P02663	1xPhospho [S2]		2751.36	High	3.76	0
NREQLSTSEENSKKTVDMESTEVFTKK	1	1	1	P02663	3xPhospho [S8; S12; S20]	1xOxidation [M18]	3401.43	High	3.71	0			S20]	1xOxidation [M18]
KQEKNMAINPSKENL	2	1	1	P02663	1xPhospho [S11]		1823.87	High	3.68	0
YQGPIVLNPWDQVKRNAVPITPTLNR	3	1	1	P02663			2989.64	High	3.67	0
NREQLSTSEENSKKTVDMESTEVFTKK	1	1	1	P02663	3xPhospho [S8; S12; S20]		3385.43	High	3.66	0			S20]
YQGPIVLNPWDQVKRNAVPIT	1	1	1	P02663			2408.31	High	3.65	0
NREQLSTSEENSKKTVDMESTEVFTKKTKL	3	1	1	P02663	3xPhospho [S6; S8; S12]	1xOxidation [M18]	3743.65	High	3.64	0			S12]	1xOxidation [M18]
NREQLSTSEENSKKTVDMESTEV	6	1	1	P02663	3xPhospho [S8; S12; S]		2881.12	High	3.64	0			S]
QYLYQGPIVLNPWDQVKR	5	1	1	P02663			2217.18	High	3.64	0
QGPIVLNPWDQVKR	4	1	1	P02663			1649.91	High	3.59	0
KNTMEHVSSSEESIISQETY	6	1	1	P02663	3xPhospho [S10; S]	1xOxidation [M4]	2554.93	High	3.56	0			1xOxidation [M4]
QVKRNAVPITPTLNR	4	1	1	P02663			1707	High	3.55	0
LYQGPIVLNPWDQVKRNAVPIT	3	1	1	P02663			2521.39	High	3.54	0
DDKHYQKALNEINQFYQKFPQYLQYLYQGPI	1	1	1	P02663			3892.93	High	3.53	0
TVYQHQKAMKPWIQPKTKVIPYVRYL	1	1	1	P02663			3215.79	High	3.53	0
LQYLYQGPIVLNPWDQVKR	4	1	1	P02663			2330.27	High	3.52	0
YLYQGPIVLNPWDQVKR	5	1	1	P02663			2089.12	High	3.39	0
VKITVDDKHYQKALNEINQF	2	1	1	P02663			2403.27	High	3.37	0
NPWDQVKRNAVPITPTLNR	5	1	1	P02663			2219.2	High	3.36	0
TKLTEEEKNRLNF	6	1	1	P02663			1621.85	High	3.34	0
NREQLSTSEENSKKTVDMESTEVF	6	1	1	P02663	3xPhospho [S8; S12; S]		3028.19	High	3.33	0			S]
YQGPIVLNPWDQVKR	6	1	1	P02663			1812.98	High	3.32	0
LTEEEKNRLNF	3	1	1	P02663			1392.71	High	3.31	0
VKITVDDKHYQKALNE	2	1	1	P02663			1901.01	High	3.23	0
FTKKTKLTEEEKNRL	3	1	1	P02663			1865.05	High	3.2	0
NREQLSTSEENSKKTVDMESTEV	5	1	1	P02663	2xPhospho [S]		2801.16	High	3.19	0
NREQLSTSEENSKKTVDMESTEVFTKK	1	1	1	P02663	2xPhospho [S12; S20]		3305.46	High	3.18	0
NREQLSTSEENSKKTVDMESTEVFTK	3	1	1	P02663	3xPhospho [S6; S8; S12]	1xOxidation [M18]	3273.33	High	3.16	0			S12]	1xOxidation [M18]
AMKPWIQPKTKVIPYVRYL	2	1	1	P02663		1xOxidation [M2]	2347.34	High	3.16	0
VYQHQKAMKPWIQPKTKVIPYVR	1	1	1	P02663		1xOxidation [M8]	2854.59	High	3.13	0
PIVLNPWDQVKR	2	1	1	P02663			1464.83	High	3.12	0
RNAVPITPTLNR	4	1	1	P02663			1351.78	High	3.12	0
AMKPWIQPKTKVIPYVR	1	1	1	P02663			2055.19	High	3.12	0
QYLYQGPIVLNPWDQVKRNAVPITPTL	2	1	1	P02663			3123.7	High	3.08	0
RYQKFALPQYLKT	3	1	1	P02663			1655.93	High	3.05	0
EVKITVDDKHYQKALNEINQ	1	1	1	P02663			2385.24	High	3.05	0
LKKISQRYQKFALPQY	6	1	1	P02663			2011.15	High	3.05	0
IQPKTKVIPYVRYL	3	1	1	P02663			1718.04	High	3.03	0
VKITVDDKHYQKALNEINQ	3	1	1	P02663			2256.2	High	2.98	0
YQGPIVLNPWDQVK	4	1	1	P02663			1656.87	High	2.97	0
KTKLTEEEKNRLNFLK	1	1	1	P02663			1991.13	High	2.97	0
DQVKRNAVPITPTL	3	1	1	P02663			1551.89	High	2.95	0
EVKITVDDKHYQKALNEINQF	2	1	1	P02663			2532.31	High	2.94	0
YQKFPQYLQY	2	1	1	P02663			1377.68	High	2.92	0
NFLKKISQRYQK	1	1	1	P02663			1552.9	High	2.91	0
AMKPWIQPKTK	1	1	1	P02663			1327.76	High	2.89	0
ISQRYQKFALPQYLKT	2	1	1	P02663			1984.1	High	2.89	0
KQEKNMAINPSKENLCSTFCKEVVRNANE	1	1	1	P02663	1xPhospho [S11]	1xOxidation [M6]	3420.57	High	2.85	0
NREQLSTSEENSKK	2	1	1	P02663	1xPhospho [S]		1729.78	High	2.84	0
RYQKFALPQYLK	1	1	1	P02663			1554.88	High	2.84	0
EVKITVDDKHYQKALNE	2	1	1	P02663			2030.06	High	2.79	0
QVKRNAVPITPTL	1	1	1	P02663			1436.86	High	2.78	0
KQEKNMAINPSKENL	1	1	1	P02663		1xOxidation [M6]	1759.9	High	2.78	0
LYQGPIVLNPWDQVKRNAV	1	1	1	P02663			2210.21	High	2.78	0
AMKPWIQPKTKVIPYVRYL	2	1	1	P02663			2331.34	High	2.78	0
VYQHQKAMKPWIQPKTKVIPY	2	1	1	P02663			2583.43	High	2.77	0
EEVKITVDDKHYQKALNEINQ	1	1	1	P02663			2514.28	High	2.72	0
YLYQGPIVLNPWDQVK	1	1	1	P02663			1933.02	High	2.69	0
TKVIPYVRYL	10	1	1	P02663			1251.75	High	2.68	0
NREQLSTSEENSKKTVDMESTEVFTK	1	1	1	P02663	2xPhospho [S12; S20]	1xOxidation [M18]	3193.36	High	2.67	0			1xOxidation [M18]
KVIPYVRYL	2	1	1	P02663			1150.7	High	2.66	0
LKKISQRYQKFALPQYLKTVY	1	1	1	P02663			2615.51	High	2.65	0
NREQLSTSEENSKKTVDM	2	1	1	P02663	1xPhospho [S]		2175.96	High	2.63	0
NREQLSTSEENSKK	1	1	1	P02663	2xPhospho [S6; S8]		1809.74	High	2.63	0
KTVYQHQKAMKPW	1	1	1	P02663			1644.87	High	2.61	0
NREQLSTSEENSKKTVDMESTEV	1	1	1	P02663	3xPhospho [S6; S8; S12]	1xOxidation [M18]	2897.12	High	2.59	0			S12]	1xOxidation [M18]
INPSKENLCSTFCKEVVRNANE	1	1	1	P02663			2495.2	High	2.58	0
NREQLSTSEENSKKTVDMESTEV	1	1	1	P02663	1xPhospho [S20]		2721.19	High	2.57	0
KNTMEHVSSSEESIISQETYKQEKNMAINPS	1	1	1	P02663	3xPhospho [S8; S9; S10]		3779.56	High	2.57	0			S10]
FYQKFPQY	3	1	1	P02663			1120.55	High	2.54	0
KTVDMESTEVF	2	1	1	P02663	1xPhospho [S7]		1365.56	High	2.52	0
LKKISQRYQKF	1	1	1	P02663			1438.85	High	2.51	0
LYQGPIVLNPWDQVK	2	1	1	P02663			1769.96	High	2.51	0
LQYLYQGPIVLNPWDQVKRNAVPITPTL	1	1	1	P02663			3236.78	High	2.51	0
TVDMESTEVFTK	2	1	1	P02663	1xPhospho [S6]		1466.61	High	2.5	0
YQKFPQY	3	1	1	P02663			973.478	High	2.49	0
NREQLSTSEENSKKTVDMESTEVF	3	1	1	P02663	2xPhospho [S8; S12]		2948.23	High	2.48	0
TEEEKNRLNF	2	1	1	P02663			1279.63	High	2.47	0
KTVDMESTEVFTKK	1	1	1	P02663	1xPhospho [S7]		1722.8	High	2.45	0
TKLTEEEKNRL	1	1	1	P02663			1360.74	High	2.45	0
NMAINPSKE	1	1	1	P02663			1003.49	High	2.44	0
SSEESIISQETYKQEKNMAINPSKE	1	1	1	P02663			2870.37	High	2.41	0
KTKLTEEEKNRLNF	2	1	1	P02663			1749.95	High	2.4	0
EEVKITVDDKHYQKALNEINQF	1	1	1	P02663			2661.35	High	2.38	0
NAVPITPTLNREQL	1	1	1	P02663			1565.86	High	2.38	0
NREQLSTSEENSKKTVDM	1	1	1	P02663	2xPhospho [S6; S8]		2255.93	High	2.33	0
AVPITPTLNR	1	1	1	P02663			1081.64	High	2.33	0
LYQGPIVLNPWDQVKRN	1	1	1	P02663			2040.1	High	2.32	0
LYQGPIVLNPWD	5	1	1	P02663			1414.74	High	2.31	0
IQPKTKVIPYVR	1	1	1	P02663			1441.89	High	2.3	0
NAVPITPTLNR	4	1	1	P02663			1195.68	High	2.27	0
PIVLNPWD	4	1	1	P02663			953.509	High	2.26	0
RNAVPITPTL	5	1	1	P02663			1081.64	High	2.25	0
YQKFPQYL	1	1	1	P02663			1086.56	High	2.22	0
TEEEKNRL	1	1	1	P02663			1018.52	High	2.22	0
RYQKFALPQY	1	1	1	P02663			1313.7	High	2.21	0
ITVDDKHYQKALNEINQF	1	1	1	P02663			2176.1	High	2.21	0
NPWDQVKRNAVPITPTL	2	1	1	P02663			1949.06	High	2.18	0
TVDMESTEVFTKK	2	1	1	P02663	1xPhospho [S6]		1594.71	High	2.15	0
TEEEKNRLNFL	1	1	1	P02663			1392.71	High	2.15	0
YQKFPQYLQ	1	1	1	P02663			1214.62	High	2.15	0
QGPIVLNPWDQVK	2	1	1	P02663			1493.81	High	2.13	0
NPWDQVKRNAVPIT	1	1	1	P02663			1637.88	High	2.12	0
YLYQGPIVLNPWD	1	1	1	P02663			1577.8	High	2.12	0
TKVIPYVRY	2	1	1	P02663			1138.66	High	2.07	0
VYQHQKAMKPW	1	1	1	P02663			1415.73	High	2.06	0
VKITVDDKHYQKALN	1	1	1	P02663			1771.97	High	2.05	0
NMAINPSKENL	1	1	1	P02663	1xPhospho [S7]	1xOxidation [M2]	1326.58	High	2.04	0
KVIPYVRY	1	1	1	P02663			1037.61	High	2.03	0
TKVIPYVR	2	1	1	P02663			975.599	High	2.02	0
YQKFALPQYLKT	1	1	1	P02663			1499.83	High	1.97	0
NPWDQVKR	1	1	1	P02663			1042.54	High	1.94	0
NAVPITPTL	1	1	1	P02663			925.535	High	1.94	0
YQKFALPQY	1	1	1	P02663			1157.6	High	1.9	0
SIISQETY	1	1	1	P02663	1xPhospho [S4]		1020.43	High	1.85	0
PITPTL	4	1	1	P02663			641.387	High	1.67	0
LYQGPIVLNPW	1	1	1	P02663			1299.71	High	1.63	0
FALPQYLKT	2	1	1	P02663			1080.61	High	1.63	0
TKVIPY	3	1	1	P02663			720.429	High	1.53	0
SIISQETY	1	1	1	P02663			940.462	High	1.47	0
YLYQGPIVL	1	1	1	P02663			1065.6	High	1.44	0
ALPQYLKT	1	1	1	P02663			933.54	High	1.4	0
TVDMESTEVF	2	1	1	P02663	1xPhospho [S6]		1237.47	High	1.39	0
LNEINQF	1	1	1	P02663			877.441	High	1.38	0
QGPIVLNPW	1	1	1	P02663			1023.56	High	1.37	0
TVDMESTEVF	1	1	1	P02663	1xPhospho [S6]	1xOxidation [M4]	1253.46	High	1.34	0
ALPQYL	1	1	1	P02663			704.398	High	1.23	0
LQWQVLSNTVPAKSCQAQPTTMARHPHPHLSFM	1	1	1	P02668	1xPhospho [S7]		3821.82	High	5.43	0
QWQVLSNTVPAKSCQAQPTTMARHPHPHLSFMAI	1	1	1	P02668	1xPhospho [S6]		3892.86	High	4.57	0
PFLGAQEQNQEQPIRCEKDERFFSDKIAK	1	1	1	P02668			3451.71	High	3.72	0
INNQFLPYPYYAKPAAVRSPAQILQ	3	1	1	P02668			2862.53	High	3.39	0
INNQFLPYPYYAKPAAVRSPAQIL	2	1	1	P02668			2734.47	High	3.39	0
ARHPHPHLSF	7	1	1	P02668			1198.62	High	3.37	0
INNQFLPYPYYAKPAAVRSPAQ	2	1	1	P02668			2508.3	High	3.37	0
VLSRYPSYGLN	3	1	1	P02668			1268.66	High	3.33	0
FSDKIAKYIPIQ	3	1	1	P02668			1422.8	High	3.3	0
SPAQILQWQVLSNTVPAKSCQAQPTTMARHPHPH	1	1	1	P02668	2xPhospho [S12; S19]		3919.83	High	3.05	0
TVPAKSCQAQPTTMARHPHPHLSFMA	1	1	1	P02668	1xPhospho [S23]		2924.35	High	3.03	0
INNQFLPYPYYAKPAAVR	3	1	1	P02668			2125.12	High	2.73	0
INNQFLPYPYYAKPAAVRSPAQILQW	2	1	1	P02668			3048.61	High	2.66	0
TIASGEPTSTPTTEAVESTVATLEDS	1	1	1	P02668			2594.22	High	2.62	0
FSDKIAKYIPIQY	5	1	1	P02668			1585.86	High	2.58	0
LINNQFLPYPYYAKPAAVRSPAQILQ	1	1	1	P02668			2975.61	High	2.55	0
LINNQFLPYPYYAKPAAVRSPAQ	1	1	1	P02668			2621.39	High	2.47	0
VRSPAQILQW	4	1	1	P02668			1197.67	High	2.42	0
TLEDSPEVIESPPEINT	2	1	1	P02668	1xPhospho [S5]		1949.86	High	2.39	0
VRSPAQILQ	15	1	1	P02668			1011.59	High	2.36	0
AVESTVATLEDSPEVIESPPEINT	2	1	1	P02668	1xPhospho [S4]		2607.2	High	2.31	0
NQDKTEIPTINT	2	1	1	P02668			1373.69	High	2.18	0
LEDSPEVIESPPEINT	1	1	1	P02668	1xPhospho [S4]		1848.82	High	2.12	0
SRYPSYGLN	1	1	1	P02668			1056.51	High	1.99	0
FSDKIAKYIPIQYVL	1	1	1	P02668			1798.01	High	1.98	0
SRYPSYGLNY	1	1	1	P02668			1219.57	High	1.92	0
INNQFLPYPYYAKPAA	1	1	1	P02668			1869.95	High	1.91	0
STVATL	1	1	1	P02668			591.335	High	1.54	0
INNQFLPYPY	1	1	1	P02668			1268.63	High	1.49	0

## Sheet: Supernatant
Table S8: List of protein and peptide ID’s for pepsin digestion of alpha Casein sample, ppt at optimized conditions (100 mM ZnSO4, 97% acetone, room temprature and 5 min incubation), Supernatant
Protein ID's
Accession	Description	Coverage [%]	# Peptides	# PSMs	# Unique Peptides	# Protein Groups	# AAs	MW [kDa]	calc. pI
P02662	Alpha-S1-casein OS=Bos taurus OX=9913 GN=CSN1S1 PE=1 SV=2	54	45	73	45	1	214	24.5	5.02
P02663	Alpha-S2-casein OS=Bos taurus OX=9913 GN=CSN1S2 PE=1 SV=2	26	12	26	12	1	222	26	8.43
P02668	Kappa-casein OS=Bos taurus OX=9913 GN=CSN3 PE=1 SV=1	19	5	5	5	1	190	21.3	6.77
Peptide ID's
Sequence	# PSMs	# Protein Groups	# Proteins	Protein Accessions	Modifications Phosphorylation	Modifications Oxydation	MH+ [Da]	Confidence	XCorr	# Missed Cleavages
NENLLRF	4	1	1	P02662			905.484	High	2.1	0
PLGTQYTDAPSF	1	1	1	P02662			1296.61	High	2.31	0
PLGTQYTDAPSFSDIPN	2	1	1	P02662			1822.85	High	1.71	0
QELAYF	1	1	1	P02662			770.372	High	1.21	0
QELAYFYPEL	1	1	1	P02662			1272.61	High	2.16	0
QLDAYPSGA	1	1	1	P02662			921.431	High	1.34	0
QLDAYPSGAW	1	1	1	P02662			1107.51	High	2.07	0
RFFVAPFPEVF	1	1	1	P02662			1355.71	High	2.8	0
RQFYQLDAYPSGAW	1	1	1	P02662			1701.8	High	2.14	0
RYLGYLEQL	2	1	1	P02662			1154.62	High	2.12	0
VLNENLLR	1	1	1	P02662			970.568	High	2.07	0
VLNENLLRF	2	1	1	P02662			1117.64	High	2.56	0
VPLGTQY	3	1	1	P02662			777.414	High	1.67	0
VPLGTQYTDAPSF	3	1	1	P02662			1395.68	High	2.16	0
YLGYLEQLLR	5	1	1	P02662			1267.7	High	2.49	0
YQLDAYPSGA	1	1	1	P02662			1084.49	High	1.92	0
YQLDAYPSGAW	1	1	1	P02662			1270.57	High	2.09	0
YTDAPSF	1	1	1	P02662			800.346	High	2.21	0
YTDAPSFSDIPNPIGSENSEKTTMPLW	2	1	1	P02662		1xOxidation [M24]	3013.38	High	2.7	0
YYVPLGTQ	2	1	1	P02662			940.477	High	1.98	0
YYVPLGTQYTDAPSFS	1	1	1	P02662	2xPhospho [S14; S16]		1968.77	High	1.23	0
AYFYPELFR	2	1	1	P02662			1205.6	High	2.23	0
DAYPSGAW	1	1	1	P02662			866.368	High	1.95	0
EPMIGVNQELAYFYPEL	1	1	1	P02662		1xOxidation [M3]	2028.96	High	2.29	0
EVLNENLL	1	1	1	P02662			943.509	High	1.55	0
EVLNENLLR	1	1	1	P02662			1099.61	High	1.99	0
EVLNENLLRF	1	1	1	P02662			1246.68	High	2.17	0
FFVAPFPEVFGK	2	1	1	P02662			1384.73	High	2.73	0
FFVAPFPEVFGKE	1	1	1	P02662			1513.77	High	2.33	0
FRQFYQLDA	1	1	1	P02662			1187.58	High	1.99	0
FRQFYQLDAYPSGA	2	1	1	P02662			1662.79	High	3.08	0
YYVPLGTQYTDAPSFSDIPNPIGSENSEKTTMPL	1	1	1	P02662		1xOxidation [M32]	3748.76	High	2.41	0
FRQFYQLDAYPSGAW	5	1	1	P02662			1848.87	High	3.2	0
FVAPFPEV	1	1	1	P02662			905.477	High	1.95	0
FVAPFPEVFGK	3	1	1	P02662			1237.66	High	2.77	0
FVAPFPEVFGKE	2	1	1	P02662			1366.7	High	2.5	0
FVAPFPEVFGKEKVNE	2	1	1	P02662			1836.95	High	2.73	0
LAYFYPEL	1	1	1	P02662			1015.51	High	1.36	0
LEQLLRL	1	1	1	P02662			884.556	High	1.98	0
LGYLEQL	1	1	1	P02662			835.456	High	1.25	0
LGYLEQLLR	2	1	1	P02662			1104.64	High	2.25	0
LNENLLRF	1	1	1	P02662			1018.57	High	2.55	0
LPQEVLNENLLRF	1	1	1	P02662			1584.87	High	1.97	0
FVAPFP	1	1	1	P02662			677.366	High	1.56	0
YYVPLGTQYTDAPSFSDIPNPIGSENSEKTTMPLW	1	1	1	P02662		1xOxidation [M32]	3934.84	High	2.56	0
ALNEINQF	3	1	1	P02663			948.479	High	1.7	0
TKVIPYVRYL	1	1	1	P02663			1251.75	High	2.07	0
YQGPIVLNPWDQVK	1	1	1	P02663			1656.87	High	2.2	0
NAVPITPTLNR	3	1	1	P02663			1195.68	High	2.38	0
NAVPITPTLN	2	1	1	P02663			1039.58	High	1.98	0
NAVPITPTL	3	1	1	P02663			925.535	High	2	0
LYQGPIVLNPWDQVKR	6	1	1	P02663			1926.06	High	2.83	0
AVPITPTLNR	1	1	1	P02663			1081.64	High	2.24	0
FALPQYLK	3	1	1	P02663			979.561	High	2.06	0
LNEINQF	1	1	1	P02663			877.441	High	1.41	0
LYQGPIVL	1	1	1	P02663			902.535	High	1.25	0
LYQGPIVLNPWD	1	1	1	P02663			1414.74	High	2	0
