# Supplementary material for: Salt-Mediated Organic Solvent Precipitation for Enhanced Recovery of Peptides Generated by Pepsin Digestion
Source: Proteomes. 2021 Nov 3;9(4):44. doi: 10.3390/proteomes9040044 (PMC8628918; doi:10.3390/proteomes9040044)
Supplement: Supplementary file 1 [file proteomes-09-00044-s001.zip › Table S9_S10_S11.xlsx]

## Sheet: 1min
Table S9: List of protein ID and peptides for isolated pellet with ppt (100 mM ZnSO4, 97% acetone, room temprature and 5 min incubation), Sample is BSA digested with 10:1 ratio of pepsin to BSA for 1min , combination of 2 runs
Accession	Description	ΣCoverage	Σ# Proteins	Σ# Unique Peptides	Σ# Peptides	Σ# PSMs	Score A2	Coverage A2	# Peptides A2	# PSM A2	Score B2	Coverage B2	# Peptides B2	# PSM B2	# AAs	MW [kDa]	calc. pI
P02769	Serum albumin OS=Bos taurus GN=ALB PE=1 SV=4 - [ALBU_BOVIN]	52.63	1	87	89	274	332.6	51.78	60	122	409.598	46.86	74	152	589	67.1613	6.1001
							Run 1				Run2
Sequence	# PSMs	# Proteins	# Protein Groups	Protein Group Accessions	Modifications	MH+ [Da]	A2	XCorr A2	Probability A2	B2	XCorr B2	Probability B2	# Missed Cleavages
IAFSQYLQQCPFDEHVKLVNELTE	2	1	1	P02769		2852.37	High	5.84788	0				0
IAFSQYLQQCPFDEHVKLVNE	6	1	1	P02769		2508.23	High	5.48841	0	High	5.30315	0	0
VELLKHKPKATEEQLKTVMENF	6	1	1	P02769	M19(Oxidation)	2629.35	High	4.43949	0	High	3.43449	0	0
IAFSQYLQQCPFDE	3	1	1	P02769		1689.47	High	4.43317	0	High	4.68745	0	0
DTHKSEIAHRFKDLGEEHFKGLVL	6	1	1	P02769		2807.43	High	4.32605	0	High	3.7988	0	0
IAFSQYLQQCPFDEHVKL	4	1	1	P02769		2167.03	High	4.22905	0	High	3.78213	0	0
VELLKHKPKATEEQLKTVMENF	7	1	1	P02769		2613.27	High	3.98569	0	High	4.53184	0	0
EKLGEYGFQNAL	3	1	1	P02769		1368.58	High	3.87702	0	High	3.36129	0	0
HKSEIAHRFKDLGEEHFKGLVL	2	1	1	P02769		2591.38	High	3.80529	0				0
VELLKHKPKATEEQLKTVMEN	3	1	1	P02769		2466.33	High	3.79097	0	High	4.37353	0	0
WSVARLSQKFPKAEF	20	1	1	P02769		1794	High	3.63052	0	High	4.20068	0	0
WSVARLSQKFPKAE	3	1	1	P02769		1646.87	High	3.50201	0	High	3.74071	0	0
LYYANKYNGVF	4	1	1	P02769		1351.5	High	3.43957	0	High	3.19072	0	0
IKQNCDQFEKLGEYGFQNAL	2	1	1	P02769		2345.91	High	3.42407	0				0
VELLKHKPKATEEQLKTVMEN	2	1	1	P02769	M19(Oxidation)	2482.11	High	3.42267	0	High	3.82409	0	0
VELLKHKPKATEEQLKT	2	1	1	P02769		1992.25	High	3.14131	0				0
YYANKYNGV	2	1	1	P02769		1091.43	High	3.07927	0				0
TPDETYVPKAFDEKL	3	1	1	P02769		1752.87	High	2.97308	0	High	1.98489	0	0
KADEKKFWGKYLYE	3	1	1	P02769		1805.97	High	2.96364	0	High	3.21663	0	0
LYYANKYNGV	4	1	1	P02769		1204.51	High	2.95545	0	High	2.81841	0	0
HVKLVNELTE	4	1	1	P02769		1181.58	High	2.93541	0	High	2.67006	0	0
EKLGEYGFQNA	4	1	1	P02769		1255.48	High	2.87925	0	High	3.17992	0	0
VELLKHKPKATEEQLKTVM	5	1	1	P02769	M19(Oxidation)	2239.22	High	2.86841	0	High	2.63958	0	0
WSVARLSQK	4	1	1	P02769		1074.67	High	2.83119	0	High	3.14919	0	0
VEKDAIPENLPPLTAD	3	1	1	P02769		1721.8	High	2.82846	0	High	2.68097	0	0
YTRKVPQVSTPTL	4	1	1	P02769		1489.74	High	2.81615	0	High	3.21873	0	0
HVKLVNELTEF	6	1	1	P02769		1329.59	High	2.80495	0	High	2.99787	0	0
LQQCPFDEHVKLVNELTE	3	1	1	P02769		2142.18	High	2.76802	0	High	3.44578	0	0
RLSQKFPKAEF	1	1	1	P02769		1350.72	High	2.76615	0				0
VTKLVTDL	4	1	1	P02769		889.433	High	2.72409	0	High	2.73226	0	0
HKSEIAHRFKDLGEEHFKG	1	1	1	P02769		2265.37	High	2.70837	0				0
VEVTKLVTD	3	1	1	P02769		1003.31	High	2.70279	0	High	2.96462	0	0
VELLKHKPKATEEQLKTVM	3	1	1	P02769		2222.13	High	2.65837	0	High	4.31283	0	0
HVKLVNE	4	1	1	P02769		838.423	High	2.65272	0	High	2.41378	0	0
TYVPKAFDEKL	3	1	1	P02769		1310.63	High	2.58103	0	High	2.14802	0	0
WSVARLSQKFPKAEFVEVTKL	2	1	1	P02769		2464.34	High	2.57808	0	High	4.29321	0	0
VEKDAIPENLPPLTADF	1	1	1	P02769		1869.75	High	2.56633	0				0
SQKFPKAEF	6	1	1	P02769		1081.57	High	2.5487	0	High	2.63457	0	0
ARLSQKFPKAEF	3	1	1	P02769		1421.87	High	2.50906	0	High	2.281	0	0
SQKFPKAE	3	1	1	P02769		934.475	High	2.50476	0	High	2.63654	0	0
IVRYTRKVPQVSTPTL	8	1	1	P02769		1858.1	High	2.4931	0	High	2.45686	0	0
YVPKAFDEKL	4	1	1	P02769		1209.59	High	2.49071	0	High	2.17513	0	0
AVEGPKLVVSTQTALA	4	1	1	P02769		1583.73	High	2.48297	0	High	2.53918	0	0
LQQCPFDEHVKL	3	1	1	P02769		1456.65	High	2.47787	0	High	2.8532	0	0
FVEVTKL	4	1	1	P02769		835.427	High	2.43787	0	High	2.41513	0	0
FAKTCVADESHAGCEKSLHTLF	2	1	1	P02769		2394.09	High	2.43569	0				0
SQKFPKAEFVE	2	1	1	P02769		1310.55	High	2.40483	0				0
AFSQYLQQCPFDEHVKLVNEL	5	1	1	P02769		2508.99	High	2.39395	0	High	2.40528	0	0
LKAWSVARLSQKFPKAEF	1	1	1	P02769		2106.29	High	2.37919	0				0
YANKYNGVF	4	1	1	P02769		1076.31	High	2.37691	0	High	2.5014	0	0
KTVMENF	2	1	1	P02769		868.437	High	2.35669	0				0
ECCAKDDPHACYSTVFDKLKHLVDE	1	1	1	P02769		2866.37	High	2.34702	0				0
PDETYVPKAFDEKL	3	1	1	P02769		1651.69	High	2.28512	0	High	3.05577	0	0
LQQCPFDEHVKLVNE	2	1	1	P02769		1798.84	High	2.28486	0				0
HFKGLVL	3	1	1	P02769		813.471	High	2.21953	0	High	2.35062	0	0
YYANKYNGVF	2	1	1	P02769		1238.42	High	2.20467	0	High	2.29055	0	0
IKKQTAL	4	1	1	P02769		801.481	High	2.19306	0	High	1.96479	0	0
VVSTQTALA	4	1	1	P02769		889.257	High	2.19006	0	High	2.48902	0	0
AKDDPHACYSTVFDKLKHLVDEP	2	1	1	P02769		2629.05	High	2.16906	0	High	2.18161	0	0
FYAPELL	3	1	1	P02769		852.353	High	2.15394	0	High	2.2107	0	0
LNRLCVLHEKTPVSEKVTKCCTE	1	1	1	P02769		2629.23	High	2.14793	0				0
IARRHPYFYAPEL	5	1	1	P02769		1632.87	High	2.06496	0	High	2.57389	0	0
NTLCDEFKADEKKFWGKYLYEIAR	1	1	1	P02769		2968.23	High	2.06102	0				0
KTVMENF	3	1	1	P02769	M4(Oxidation)	885.193	High	2.00771	0	High	2.2633	0	0
IAFSQYLQQCPFDEHVKLVNEL	1	1	1	P02769		2622.15				High	5.36668	0	0
VELLKHKPKATEEQLKTVME	1	1	1	P02769		2352.15				High	4.22765	0	0
FSQYLQQCPFDEHVKL	1	1	1	P02769		1981.93				High	4.15274	0	0
LKHKPKATEEQLKTVMEN	2	1	1	P02769		2124.08				High	3.9979	0	0
FEKLGEYGFQNAL	2	1	1	P02769		1515.75				High	3.88618	0	0
KADEKKFWGKY	1	1	1	P02769		1399.76				High	3.69505	0	0
LIAFSQYLQQCPFDEHVKLVNELTE	2	1	1	P02769		2963.07				High	3.67807	0	0
RALKAWSVARLSQKFPKAEF	1	1	1	P02769		2333.43				High	3.53384	0	0
GEYGFQNAL	2	1	1	P02769		998.385				High	3.29981	0	0
DTHKSEIAHRFKDLGEEHFKG	2	1	1	P02769		2481.29				High	3.29014	0	0
VKLVNELTE	2	1	1	P02769		1044.61				High	3.07991	0	0
VELLKHKPKATE	1	1	1	P02769		1392.88				High	2.94497	0	0
VEVTKLVTDL	3	1	1	P02769		1116.59				High	2.65381	0	0
PKLVVSTQTALA	2	1	1	P02769		1227.63				High	2.45926	0	0
WSVARLSQKFPKAEFVE	1	1	1	P02769		2021.92				High	2.43999	0	0
LGEEHFKGLVL	1	1	1	P02769		1241.76				High	2.33429	0	0
DEKKFWGKYLYE	2	1	1	P02769		1605.82				High	2.2942	0	0
FYAPELLY	2	1	1	P02769		1015.33				High	2.07712	0	0
IARRHPYFYAPELLY	2	1	1	P02769		1908.97				High	2.07615	0	0
NLIKQNCDQFEKLG	1	1	1	P02769		1648.95				High	2.07358	0	0
YGFQNAL	1	1	1	P02769		812.285				High	2.04263	0	0
AWSVARL	1	1	1	P02769		803.233				High	2.03194	0	0
TYVPKAF	2	1	1	P02769		825.424				High	1.98485	0	0
HVKLVNEL	1	1	1	P02769		951.508				High	1.9674	0	0
AKTCVADESHAGCEKSLHTLF	1	1	1	P02769		2246.91				High	1.95022	0	0
DPHACYSTVFDKLKHLVDEPQN	1	1	1	P02769		2557.11				High	1.91887	0	0
QLKTVMENF	2	1	1	P02769	M6(Oxidation)	1125.5				High	1.87097	0	0
IARRHPYFYAPELL	3	1	1	P02769		1745.88				High	1.84698	0	0
QLKTVMENF	2	1	1	P02769		1109.49				High	1.84078	0	0
HKPKATEEQLKTVMENF	1	1	1	P02769		2030.08				High	1.82473	0	0

## Sheet: 10min
Table S10: List of protein ID and peptides for isolated pellet with ppt (100 mM ZnSO4, 97% acetone, room temprature and 5 min incubation), Sample is BSA digested with 10:1 ratio of pepsin to BSA for 10min , combination of 2 runs
Accession	Description	ΣCoverage	Σ# Proteins	Σ# Unique Peptides	Σ# Peptides	Σ# PSMs	Score A2	Coverage A2	# Peptides A2	# PSM A2	Score B2	Coverage B2	# Peptides B2	# PSM B2	# AAs	MW [kDa]	calc. pI
P02769	Serum albumin OS=Bos taurus GN=ALB PE=1 SV=4 - [ALBU_BOVIN]	62.82	1	132	133	440	623	54.33	97	214	671.78	55.35	103	226	589	67.2	6.1
							Run 1				Run2
Sequence	# PSMs	# Proteins	# Protein Groups	Protein Group Accessions	Modifications	MH+ [Da]	A2	XCorr A2	Probability A2	B2	XCorr B2	Probability B2	# Missed Cleavages
IAFSQYLQQCPFDEHVKLVNE	2	1	1	P02769		2508.06	High	5.37	0	High	4.53	0	0
VELLKHKPKATEEQLKTVMENF	9	1	1	P02769	M19(Oxidation)	2629.23	High	4.84	0	High	4.44	0	0
FSQYLQQCPFDEHVKL	2	1	1	P02769		1981.82	High	4.7	0				0
VELLKHKPKATEEQLKTVMEN	5	1	1	P02769		2466.21	High	4.62	0				0
WSVARLSQKFPKAEFVEVTKL	1	1	1	P02769		2464.42	High	4.61	0				0
VELLKHKPKATEEQLKTVMENF	6	1	1	P02769		2613.21	High	4.55	0	High	4.83	0	0
DTHKSEIAHRFKDLGEEHFKGLVL	4	1	1	P02769		2807.37	High	4.3	0				0
IAFSQYLQQCPFDE	3	1	1	P02769		1688.57	High	4.3	0	High	3.33	0	0
VELLKHKPKATEEQLKTVM	16	1	1	P02769	M19(Oxidation)	2239.05	High	4.27	0	High	4.42	0	0
VELLKHKPKATEEQLK	5	1	1	P02769		1892.01	High	4.15	0	High	3.34	0	0
VELLKHKPKATEEQLKTVM	6	1	1	P02769		2223.15	High	4.1	0	High	4.28	0	0
VELLKHKPKATEEQLKTVME	4	1	1	P02769		2351.11	High	4.1	0	High	5.09	0	0
WSVARLSQKFPKAE	7	1	1	P02769		1646.88	High	4.04	0	High	3.66	0	0
KADEKKFWGKY	5	1	1	P02769		1399.69	High	4.01	0	High	4.04	0	0
FKADEKKFWGKYLYE	2	1	1	P02769		1952.79	High	4	0				0
IKQNCDQFEKLGEYGFQNAL	4	1	1	P02769		2345.85	High	3.93	0				0
HKSEIAHRFKDLGEEHFKG	1	1	1	P02769		2266.02	High	3.92	0				0
DKLKHLVDEPQNL	2	1	1	P02769		1548.76	High	3.87	0				0
IAFSQYLQQCPFDEHVKL	4	1	1	P02769		2166.81	High	3.86	0	High	3.55	0	0
WSVARLSQKFPKAEF	25	1	1	P02769		1794	High	3.83	0	High	3.88	0	0
SQYLQQCPFDEHVKLVNELTE	1	1	1	P02769		2521.11	High	3.82	0				0
LKHKPKATEEQLKTVMENF	4	1	1	P02769		2272.17	High	3.82	0	High	3.91	0	0
VELLKHKPKATEEQLKTVMEN	5	1	1	P02769	M19(Oxidation)	2481.25	High	3.81	0	High	4.68	0	0
LKHKPKATEEQLKTVMEN	3	1	1	P02769		2124.09	High	3.8	0	High	4.6	0	0
TPDETYVPKAF	4	1	1	P02769		1267.51	High	3.74	0	High	3.38	0	0
EKLGEYGFQNAL	4	1	1	P02769		1368.54	High	3.71	0	High	3.95	0	0
TPDETYVPKAFD	3	1	1	P02769		1382.54	High	3.65	0	High	4.11	0	0
LKHKPKATEEQLKT	5	1	1	P02769		1650.86	High	3.61	0	High	3.82	0	0
KADEKKFWGKYLYE	6	1	1	P02769		1804.83	High	3.56	0	High	3.7	0	0
LYYANKYNGVF	9	1	1	P02769		1351.55	High	3.44	0	High	3.73	0	0
FSQYLQQCPFDE	3	1	1	P02769		1504.48	High	3.29	0	High	2.98	0	0
LYYANKYNGV	4	1	1	P02769		1204.54	High	3.25	0	High	2.89	0	0
VEVTKLVTDL	4	1	1	P02769		1116.57	High	3.24	0	High	2.94	0	0
HVKLVNELTEF	1	1	1	P02769		1328.62	High	3.2	0				0
TPDETYVPKAFDEKL	4	1	1	P02769		1753.75	High	3.15	0				0
HVKLVNELTE	4	1	1	P02769		1181.53	High	3.1	0	High	2.56	0	0
YYANKYNGVF	13	1	1	P02769		1238.48	High	3.09	0	High	3.03	0	0
DEKKFWGKYLYE	3	1	1	P02769		1605.7	High	3.07	0	High	2.79	0	0
VELLKHKPKATEEQL	3	1	1	P02769		1762.98	High	3.02	0	High	3.69	0	0
KADEKKFWGKYL	2	1	1	P02769		1512.81	High	3.01	0	High	2.7	0	0
YLQQCPFDEHVKLVNELTE	1	1	1	P02769		2305.83	High	2.97	0				0
GEYGFQNAL	3	1	1	P02769		999.273	High	2.94	0	High	3	0	0
PKLVVSTQTALA	4	1	1	P02769		1227.55	High	2.92	0	High	3.56	0	0
FAKTCVADESHAGCEKSLHTLFGDE	3	1	1	P02769		2694.93	High	2.9	0	High	2.36	0	0
SQYLQQCPFDEHVKL	3	1	1	P02769		1834.81	High	2.88	0	High	2.44	0	0
RALKAWSVARL	2	1	1	P02769		1270.72	High	2.86	0				0
IVRYTRKVPQVSTPTL	5	1	1	P02769		1859.07	High	2.86	0	High	2.24	0	0
YLQQCPFDEHVKL	2	1	1	P02769		1620.63	High	2.85	0	High	2.58	0	0
RLSQKFPKAE	3	1	1	P02769		1203.65	High	2.85	0	High	3.08	0	0
FVEVTKL	4	1	1	P02769		835.41	High	2.81	0	High	2.49	0	0
LQQCPFDEHVKL	7	1	1	P02769		1456.56	High	2.81	0	High	2.73	0	0
TYVPKAFDEKL	4	1	1	P02769		1310.61	High	2.8	0	High	2.81	0	0
VTKLVTDL	2	1	1	P02769		888.434	High	2.78	0				0
AVEGPKLVVSTQTALA	4	1	1	P02769		1583.71	High	2.76	0	High	2.9	0	0
LQQCPFDEHVKLVNELTE	3	1	1	P02769		2141.99	High	2.75	0	High	3.18	0	0
DTHKSEIAHRFKDLGEEHFKG	3	1	1	P02769		2482.05	High	2.73	0	High	3.67	0	0
EKLGEYGFQNA	4	1	1	P02769		1255.5	High	2.73	0	High	3.28	0	0
FSQYLQQCPFDEHVKLVNELTE	1	1	1	P02769		2668.05	High	2.69	0				0
PFDEHVKLVNE	1	1	1	P02769		1326.57	High	2.67	0				0
WSVARLSQ	4	1	1	P02769		946.491	High	2.67	0	High	2.88	0	0
VELLKHKPKATEEQLKT	2	1	1	P02769		1992	High	2.67	0	High	3.07	0	0
RLSQKFPKAEF	4	1	1	P02769		1350.75	High	2.66	0	High	2.5	0	0
YYANKYNGV	4	1	1	P02769		1091.41	High	2.62	0	High	2.46	0	0
LNRLCVLHEKTPVSEKVTKCCTE	2	1	1	P02769		2630.07	High	2.61	0				0
VPKAFDEKL	3	1	1	P02769		1046.49	High	2.57	0	High	2.61	0	0
YTRKVPQVSTPTL	4	1	1	P02769		1489.68	High	2.56	0	High	2.4	0	0
SQKFPKAE	8	1	1	P02769		934.484	High	2.56	0	High	2.53	0	0
VVSTQTALA	2	1	1	P02769		889.328	High	2.51	0				0
IARRHPYFYAPEL	5	1	1	P02769		1632.78	High	2.48	0	High	2.56	0	0
LLKHKPKATEEQLKT	3	1	1	P02769		1764.93	High	2.47	0	High	3.19	0	0
LQQCPFDEHVKLVNE	4	1	1	P02769		1798.79	High	2.47	0	High	3.49	0	0
YANKYNGVF	4	1	1	P02769		1075.41	High	2.43	0	High	2.58	0	0
HFKGLVL	3	1	1	P02769		813.469	High	2.43	0	High	2.63	0	0
KTVMENF	8	1	1	P02769	M4(Oxidation)	885.313	High	2.41	0	High	2.24	0	0
PKAFDEKL	2	1	1	P02769		947.473	High	2.39	0				0
KDAIPENLPPLTAD	2	1	1	P02769		1494.63	High	2.36	0				0
LQQCPFDE	2	1	1	P02769		980.273	High	2.35	0				0
LRLAKEYEAT	3	1	1	P02769		1193.54	High	2.35	0	High	2.77	0	0
SALTPDETYVPKAF	3	1	1	P02769		1538.71	High	2.34	0	High	3.95	0	0
VLLRLAKE	4	1	1	P02769		941.583	High	2.34	0	High	2.73	0	0
LLEKSHCIAEVEK	1	1	1	P02769		1499.49	High	2.34	0				0
SQKFPKAEF	7	1	1	P02769		1081.54	High	2.32	0	High	2.56	0	0
DTHKSEIAHRFKDLGEE	2	1	1	P02769		2011.91	High	2.31	0	High	2.59	0	0
AFSQYLQQCPFDEHVKLVNEL	1	1	1	P02769		2508.13	High	2.3	0				0
LRLAKEYEATL	1	1	1	P02769		1307.55	High	2.22	0				0
FPKAEFVE	1	1	1	P02769		966.344	High	2.21	0				0
LKTVMENF	4	1	1	P02769		981.453	High	2.18	0	High	2.67	0	0
YANKYNGV	1	1	1	P02769		929.273	High	2.18	0				0
YEYSRRHPEYA	1	1	1	P02769		1470.69	High	2.17	0				0
IARRHPYFYAPELL	2	1	1	P02769		1745.82	High	2.12	0	High	2.34	0	0
AVEGPKLVV	2	1	1	P02769		911.393	High	2.08	0	High	2.26	0	0
AWSVARL	1	1	1	P02769		802.273	High	2.08	0				0
VEVTKLVT	3	1	1	P02769		888.474	High	2.06	0	High	2.3	0	0
WSVARLSQK	2	1	1	P02769		1074.57	High	2.05	0	High	2.79	0	0
HVKLVNE	5	1	1	P02769		838.429	High	2.01	0	High	2.52	0	0
VEKDAIPENLPPLTAD	5	1	1	P02769		1721.72	High	2	0	High	2.96	0	0
TRKVPQVSTPTL	1	1	1	P02769		1326.67	High	2	0				0
GEEHFKGLVL	1	1	1	P02769		1129.51	High	2	0				0
YVPKAFDEKL	3	1	1	P02769		1209.58	High	2	0	High	2.4	0	0
TYVPKAFD	1	1	1	P02769		940.409	High	1.98	0				0
IAFSQYLQQCPFDEHVKLVNELTEF	1	1	1	P02769		2999.01				High	5.37	0	0
FEKLGEYGFQNAL	1	1	1	P02769		1515.58				High	5.14	0	0
VELLKHKPKATEEQLKTVME	2	1	1	P02769	M19(Oxidation)	2368.23				High	4.34	0	0
PDETYVPKAFD	2	1	1	P02769		1282.47				High	3.9	0	0
SQYLQQCPFDE	2	1	1	P02769		1357.42				High	3.88	0	0
IAFSQYLQQCPFDEHVK	2	1	1	P02769		2052.86				High	3.85	0	0
LKHKPKATEEQLKTVM	2	1	1	P02769		1881.1				High	3.76	0	0
PDETYVPKAFDEKL	2	1	1	P02769		1651.79				High	3.63	0	0
SQYLQQCPFDEHVKLVNE	1	1	1	P02769		2177.91				High	3.55	0	0
LLKHKPKATEEQLKTVM	1	1	1	P02769		1995.03				High	3.53	0	0
KLGEYGFQNAL	2	1	1	P02769		1239.54				High	3.49	0	0
PDETYVPKAF	2	1	1	P02769		1166.49				High	3.34	0	0
WSVARLSQKFPKAEFVE	1	1	1	P02769		2021.9				High	3.23	0	0
LIAFSQYLQQCPFDEHVKLVNELTE	2	1	1	P02769		2963.78				High	3.19	0	0
LKHKPKATEEQLKTVMENF	2	1	1	P02769	M16(Oxidation)	2286.91				High	3.12	0	0
VKLVNELTE	1	1	1	P02769		1044.42				High	3.11	0	0
VELLKHKPKATEE	3	1	1	P02769		1521.73				High	3	0	0
DTHKSEIAHRFKDL	2	1	1	P02769		1697.11				High	2.83	0	0
LVELLKHKPKATEEQLKT	2	1	1	P02769		2106.09				High	2.77	0	0
DTHKSEIAHRFKDLGEEH	1	1	1	P02769		2150.01				High	2.76	0	0
FKDLGEEHFKGLVL	2	1	1	P02769		1631.77				High	2.71	0	0
FAVEGPKL	2	1	1	P02769		860.362				High	2.7	0	0
VELLKHKPKATE	1	1	1	P02769		1392.82				High	2.67	0	0
AKDDPHACYSTVFDKLKHLVDEP	1	1	1	P02769		2628.93				High	2.65	0	0
KDLGEEHFKGLVL	2	1	1	P02769		1484.67				High	2.57	0	0
FDKLKHLVDEPQNL	2	1	1	P02769		1695.79				High	2.51	0	0
KVPQVSTPTL	2	1	1	P02769		1069.47				High	2.51	0	0
GEYGFQNA	2	1	1	P02769		885.181				High	2.5	0	0
KVGTRCCTKPESERMPCTEDYLSLILNRLCVLHEKT	1	1	1	P02769		4164.58				High	2.46	0	0
LLKHKPKATEEQLKTVMENF	1	1	1	P02769		2385.21				High	2.42	0	0
LKAWSVARL	2	1	1	P02769		1044.55				High	2.42	0	0
EQLKTVMENF	2	1	1	P02769		1238.48				High	2.41	0	0
KTVMENF	1	1	1	P02769		868.378				High	2.39	0	0
WGKYLYE	1	1	1	P02769		958.386				High	2.37	0	0
FYAPELL	2	1	1	P02769		852.344				High	2.37	0	0
TEKQIKKQTALVELLKHKPKAT	1	1	1	P02769		2533.14				High	2.33	0	0
IAHRFKDLGEEHFKGLVL	1	1	1	P02769		2109.11				High	2.31	0	0
DEKKFWGKY	1	1	1	P02769		1200.55				High	2.29	0	0
LKHKPKATEEQL	1	1	1	P02769		1422.71				High	2.22	0	0

## Sheet: Aggregated
Table S11: List of protein ID and peptides for isolated pellet with ppt (100 mM ZnSO4, 97% acetone, room temprature and 5 min incubation), Sample is BSA digested with 10:1 ratio of pepsin to BSA for 1min and 10min, combination of all 4 runs
Accession	Description	ΣCoverage	Σ# Proteins	Σ# Unique Peptides	Σ# Peptides	Σ# PSMs	Score A2	Coverage A2	# Peptides A2	# PSM A2	Score B2	Coverage B2	# Peptides B2	# PSM B2	Score C2	Coverage C2	# Peptides C2	# PSM C2	Score D2	Coverage D2	# Peptides D2	# PSM D2	# AAs	MW [kDa]	calc. pI
P02769	Serum albumin OS=Bos taurus GN=ALB PE=1 SV=4 - [ALBU_BOVIN]	64.52	1	156	157	714	622.996	54.33	97	214	671.782	55.35	103	226	332.6	51.78	60	122	409.598	46.86	74	152	589	67.1613	6.1001
Sequence	# PSMs	# Proteins	# Protein Groups	Protein Group Accessions	Modifications	MH+ [Da]	A2	XCorr A2	Probability A2	B2	XCorr B2	Probability B2	C2	XCorr C2	Probability C2	D2	XCorr D2	Probability D2	# Missed Cleavages
IAFSQYLQQCPFDEHVKLVNE	8	1	1	P02769		2508.23	High	5.37314	0	High	4.53205	0	High	5.48841	0	High	5.30315	0	0
VELLKHKPKATEEQLKTVMENF	15	1	1	P02769	M19(Oxidation)	2629.23	High	4.83942	0	High	4.43613	0	High	4.43949	0	High	3.43449	0	0
FSQYLQQCPFDEHVKL	3	1	1	P02769		1981.82	High	4.70193	0							High	4.15274	0	0
VELLKHKPKATEEQLKTVMEN	8	1	1	P02769		2466.21	High	4.61753	0				High	3.79097	0	High	4.37353	0	0
WSVARLSQKFPKAEFVEVTKL	3	1	1	P02769		2464.42	High	4.6118	0				High	2.57808	0	High	4.29321	0	0
VELLKHKPKATEEQLKTVMENF	13	1	1	P02769		2613.21	High	4.55289	0	High	4.82937	0	High	3.98569	0	High	4.53184	0	0
DTHKSEIAHRFKDLGEEHFKGLVL	10	1	1	P02769		2807.43	High	4.30475	0				High	4.32605	0	High	3.7988	0	0
IAFSQYLQQCPFDE	6	1	1	P02769		1689.47	High	4.3047	0	High	3.33331	0	High	4.43317	0	High	4.68745	0	0
VELLKHKPKATEEQLKTVM	21	1	1	P02769	M19(Oxidation)	2239.05	High	4.27465	0	High	4.41685	0	High	2.86841	0	High	2.63958	0	0
VELLKHKPKATEEQLK	5	1	1	P02769		1892.01	High	4.1482	0	High	3.34162	0							0
VELLKHKPKATEEQLKTVM	9	1	1	P02769		2222.13	High	4.09966	0	High	4.27707	0	High	2.65837	0	High	4.31283	0	0
VELLKHKPKATEEQLKTVME	5	1	1	P02769		2351.11	High	4.09876	0	High	5.09349	0				High	4.22765	0	0
WSVARLSQKFPKAE	10	1	1	P02769		1646.88	High	4.03507	0	High	3.66282	0	High	3.50201	0	High	3.74071	0	0
KADEKKFWGKY	6	1	1	P02769		1399.69	High	4.01343	0	High	4.03823	0				High	3.69505	0	0
FKADEKKFWGKYLYE	2	1	1	P02769		1952.79	High	3.99816	0										0
IKQNCDQFEKLGEYGFQNAL	6	1	1	P02769		2345.85	High	3.93313	0				High	3.42407	0				0
HKSEIAHRFKDLGEEHFKG	2	1	1	P02769		2266.02	High	3.92126	0				High	2.70837	0				0
DKLKHLVDEPQNL	2	1	1	P02769		1548.76	High	3.86913	0										0
IAFSQYLQQCPFDEHVKL	8	1	1	P02769		2167.03	High	3.86077	0	High	3.55486	0	High	4.22905	0	High	3.78213	0	0
WSVARLSQKFPKAEF	45	1	1	P02769		1794	High	3.83242	0	High	3.88164	0	High	3.63052	0	High	4.20068	0	0
SQYLQQCPFDEHVKLVNELTE	1	1	1	P02769		2521.11	High	3.82246	0										0
LKHKPKATEEQLKTVMENF	4	1	1	P02769		2272.17	High	3.818	0	High	3.9148	0							0
VELLKHKPKATEEQLKTVMEN	7	1	1	P02769	M19(Oxidation)	2481.25	High	3.80527	0	High	4.67975	0	High	3.42267	0	High	3.82409	0	0
LKHKPKATEEQLKTVMEN	5	1	1	P02769		2124.09	High	3.7979	0	High	4.59947	0				High	3.9979	0	0
TPDETYVPKAF	4	1	1	P02769		1267.51	High	3.73966	0	High	3.3806	0							0
EKLGEYGFQNAL	7	1	1	P02769		1368.54	High	3.70866	0	High	3.94758	0	High	3.87702	0	High	3.36129	0	0
TPDETYVPKAFD	3	1	1	P02769		1382.54	High	3.64726	0	High	4.10649	0							0
LKHKPKATEEQLKT	5	1	1	P02769		1650.86	High	3.6136	0	High	3.81631	0							0
KADEKKFWGKYLYE	9	1	1	P02769		1804.83	High	3.55794	0	High	3.69506	0	High	2.96364	0	High	3.21663	0	0
LYYANKYNGVF	13	1	1	P02769		1351.55	High	3.43782	0	High	3.72996	0	High	3.43957	0	High	3.19072	0	0
FSQYLQQCPFDE	3	1	1	P02769		1504.48	High	3.2947	0	High	2.98414	0							0
LYYANKYNGV	8	1	1	P02769		1204.54	High	3.24601	0	High	2.89293	0	High	2.95545	0	High	2.81841	0	0
VEVTKLVTDL	7	1	1	P02769		1116.57	High	3.2421	0	High	2.94174	0				High	2.65381	0	0
HVKLVNELTEF	7	1	1	P02769		1328.62	High	3.19994	0				High	2.80495	0	High	2.99787	0	0
TPDETYVPKAFDEKL	7	1	1	P02769		1753.75	High	3.14521	0				High	2.97308	0	High	1.98489	0	0
HVKLVNELTE	8	1	1	P02769		1181.53	High	3.10024	0	High	2.56238	0	High	2.93541	0	High	2.67006	0	0
YYANKYNGVF	15	1	1	P02769		1238.48	High	3.08622	0	High	3.02643	0	High	2.20467	0	High	2.29055	0	0
DEKKFWGKYLYE	5	1	1	P02769		1605.7	High	3.07314	0	High	2.7938	0				High	2.2942	0	0
VELLKHKPKATEEQL	3	1	1	P02769		1762.98	High	3.01652	0	High	3.69219	0							0
KADEKKFWGKYL	2	1	1	P02769		1512.81	High	3.00949	0	High	2.70081	0							0
YLQQCPFDEHVKLVNELTE	1	1	1	P02769		2305.83	High	2.97368	0										0
GEYGFQNAL	5	1	1	P02769		998.385	High	2.9401	0	High	2.99845	0				High	3.29981	0	0
PKLVVSTQTALA	6	1	1	P02769		1227.55	High	2.9157	0	High	3.56058	0				High	2.45926	0	0
FAKTCVADESHAGCEKSLHTLFGDE	3	1	1	P02769		2694.93	High	2.90121	0	High	2.36373	0							0
SQYLQQCPFDEHVKL	3	1	1	P02769		1834.81	High	2.87636	0	High	2.43687	0							0
RALKAWSVARL	2	1	1	P02769		1270.72	High	2.85922	0										0
IVRYTRKVPQVSTPTL	13	1	1	P02769		1859.07	High	2.85744	0	High	2.24216	0	High	2.4931	0	High	2.45686	0	0
YLQQCPFDEHVKL	2	1	1	P02769		1620.63	High	2.85105	0	High	2.57936	0							0
RLSQKFPKAE	3	1	1	P02769		1203.65	High	2.85056	0	High	3.07591	0							0
FVEVTKL	8	1	1	P02769		835.41	High	2.81051	0	High	2.48517	0	High	2.43787	0	High	2.41513	0	0
LQQCPFDEHVKL	10	1	1	P02769		1456.65	High	2.80988	0	High	2.72973	0	High	2.47787	0	High	2.8532	0	0
TYVPKAFDEKL	7	1	1	P02769		1310.61	High	2.80392	0	High	2.81004	0	High	2.58103	0	High	2.14802	0	0
VTKLVTDL	6	1	1	P02769		888.434	High	2.78327	0				High	2.72409	0	High	2.73226	0	0
AVEGPKLVVSTQTALA	8	1	1	P02769		1583.71	High	2.76406	0	High	2.89731	0	High	2.48297	0	High	2.53918	0	0
LQQCPFDEHVKLVNELTE	6	1	1	P02769		2142.18	High	2.74578	0	High	3.18427	0	High	2.76802	0	High	3.44578	0	0
DTHKSEIAHRFKDLGEEHFKG	5	1	1	P02769		2482.05	High	2.73337	0	High	3.6738	0				High	3.29014	0	0
EKLGEYGFQNA	8	1	1	P02769		1255.5	High	2.72683	0	High	3.27818	0	High	2.87925	0	High	3.17992	0	0
FSQYLQQCPFDEHVKLVNELTE	1	1	1	P02769		2668.05	High	2.6885	0										0
PFDEHVKLVNE	1	1	1	P02769		1326.57	High	2.67187	0										0
WSVARLSQ	4	1	1	P02769		946.491	High	2.66626	0	High	2.87833	0							0
VELLKHKPKATEEQLKT	4	1	1	P02769		1992.25	High	2.666	0	High	3.07444	0	High	3.14131	0				0
RLSQKFPKAEF	5	1	1	P02769		1350.72	High	2.65533	0	High	2.50377	0	High	2.76615	0				0
YYANKYNGV	6	1	1	P02769		1091.43	High	2.61535	0	High	2.45798	0	High	3.07927	0				0
LNRLCVLHEKTPVSEKVTKCCTE	3	1	1	P02769		2630.07	High	2.61043	0				High	2.14793	0				0
VPKAFDEKL	3	1	1	P02769		1046.49	High	2.56848	0	High	2.60832	0							0
YTRKVPQVSTPTL	8	1	1	P02769		1489.74	High	2.56006	0	High	2.39722	0	High	2.81615	0	High	3.21873	0	0
SQKFPKAE	11	1	1	P02769		934.475	High	2.55969	0	High	2.53029	0	High	2.50476	0	High	2.63654	0	0
VVSTQTALA	6	1	1	P02769		889.328	High	2.50693	0				High	2.19006	0	High	2.48902	0	0
IARRHPYFYAPEL	10	1	1	P02769		1632.87	High	2.48331	0	High	2.56295	0	High	2.06496	0	High	2.57389	0	0
LLKHKPKATEEQLKT	3	1	1	P02769		1764.93	High	2.47453	0	High	3.18775	0							0
LQQCPFDEHVKLVNE	6	1	1	P02769		1798.79	High	2.47117	0	High	3.4905	0	High	2.28486	0				0
YANKYNGVF	8	1	1	P02769		1075.41	High	2.43488	0	High	2.57743	0	High	2.37691	0	High	2.5014	0	0
HFKGLVL	6	1	1	P02769		813.469	High	2.42769	0	High	2.63375	0	High	2.21953	0	High	2.35062	0	0
KTVMENF	11	1	1	P02769	M4(Oxidation)	885.313	High	2.40839	0	High	2.23607	0	High	2.00771	0	High	2.2633	0	0
PKAFDEKL	2	1	1	P02769		947.473	High	2.38787	0										0
KDAIPENLPPLTAD	2	1	1	P02769		1494.63	High	2.3559	0										0
LQQCPFDE	2	1	1	P02769		980.273	High	2.34863	0										0
LRLAKEYEAT	3	1	1	P02769		1193.54	High	2.34617	0	High	2.76695	0							0
SALTPDETYVPKAF	3	1	1	P02769		1538.71	High	2.34409	0	High	3.94842	0							0
VLLRLAKE	4	1	1	P02769		941.583	High	2.34093	0	High	2.72607	0							0
LLEKSHCIAEVEK	1	1	1	P02769		1499.49	High	2.3365	0										0
SQKFPKAEF	13	1	1	P02769		1081.57	High	2.31961	0	High	2.55735	0	High	2.5487	0	High	2.63457	0	0
DTHKSEIAHRFKDLGEE	2	1	1	P02769		2011.91	High	2.31413	0	High	2.58814	0							0
AFSQYLQQCPFDEHVKLVNEL	6	1	1	P02769		2508.99	High	2.30169	0				High	2.39395	0	High	2.40528	0	0
LRLAKEYEATL	1	1	1	P02769		1307.55	High	2.21719	0										0
FPKAEFVE	1	1	1	P02769		966.344	High	2.21337	0										0
LKTVMENF	4	1	1	P02769		981.453	High	2.17686	0	High	2.66501	0							0
YANKYNGV	1	1	1	P02769		929.273	High	2.17657	0										0
YEYSRRHPEYA	1	1	1	P02769		1470.69	High	2.17414	0										0
IARRHPYFYAPELL	5	1	1	P02769		1745.82	High	2.11929	0	High	2.34186	0				High	1.84698	0	0
AVEGPKLVV	2	1	1	P02769		911.393	High	2.08135	0	High	2.26305	0							0
AWSVARL	2	1	1	P02769		802.273	High	2.07521	0							High	2.03194	0	0
VEVTKLVT	3	1	1	P02769		888.474	High	2.06174	0	High	2.30304	0							0
WSVARLSQK	6	1	1	P02769		1074.67	High	2.04769	0	High	2.78521	0	High	2.83119	0	High	3.14919	0	0
HVKLVNE	9	1	1	P02769		838.423	High	2.00727	0	High	2.52363	0	High	2.65272	0	High	2.41378	0	0
VEKDAIPENLPPLTAD	8	1	1	P02769		1721.72	High	2.00401	0	High	2.95775	0	High	2.82846	0	High	2.68097	0	0
TRKVPQVSTPTL	1	1	1	P02769		1326.67	High	2.00041	0										0
GEEHFKGLVL	1	1	1	P02769		1129.51	High	1.9997	0										0
YVPKAFDEKL	7	1	1	P02769		1209.59	High	1.99892	0	High	2.39958	0	High	2.49071	0	High	2.17513	0	0
TYVPKAFD	1	1	1	P02769		940.409	High	1.98456	0										0
IAFSQYLQQCPFDEHVKLVNELTEF	1	1	1	P02769		2999.01				High	5.36527	0							0
FEKLGEYGFQNAL	3	1	1	P02769		1515.58				High	5.13721	0				High	3.88618	0	0
VELLKHKPKATEEQLKTVME	2	1	1	P02769	M19(Oxidation)	2368.23				High	4.33619	0							0
PDETYVPKAFD	2	1	1	P02769		1282.47				High	3.90112	0							0
SQYLQQCPFDE	2	1	1	P02769		1357.42				High	3.88184	0							0
IAFSQYLQQCPFDEHVK	2	1	1	P02769		2052.86				High	3.84729	0							0
LKHKPKATEEQLKTVM	2	1	1	P02769		1881.1				High	3.75863	0							0
PDETYVPKAFDEKL	5	1	1	P02769		1651.79				High	3.62798	0	High	2.28512	0	High	3.05577	0	0
SQYLQQCPFDEHVKLVNE	1	1	1	P02769		2177.91				High	3.55247	0							0
LLKHKPKATEEQLKTVM	1	1	1	P02769		1995.03				High	3.52689	0							0
KLGEYGFQNAL	2	1	1	P02769		1239.54				High	3.48746	0							0
PDETYVPKAF	2	1	1	P02769		1166.49				High	3.3353	0							0
WSVARLSQKFPKAEFVE	2	1	1	P02769		2021.9				High	3.22656	0				High	2.43999	0	0
LIAFSQYLQQCPFDEHVKLVNELTE	4	1	1	P02769		2963.07				High	3.18595	0				High	3.67807	0	0
LKHKPKATEEQLKTVMENF	2	1	1	P02769	M16(Oxidation)	2286.91				High	3.1165	0							0
VKLVNELTE	3	1	1	P02769		1044.42				High	3.10692	0				High	3.07991	0	0
VELLKHKPKATEE	3	1	1	P02769		1521.73				High	3.00078	0							0
DTHKSEIAHRFKDL	2	1	1	P02769		1697.11				High	2.83114	0							0
LVELLKHKPKATEEQLKT	2	1	1	P02769		2106.09				High	2.76875	0							0
DTHKSEIAHRFKDLGEEH	1	1	1	P02769		2150.01				High	2.76395	0							0
FKDLGEEHFKGLVL	2	1	1	P02769		1631.77				High	2.70812	0							0
FAVEGPKL	2	1	1	P02769		860.362				High	2.69854	0							0
VELLKHKPKATE	2	1	1	P02769		1392.88				High	2.67107	0				High	2.94497	0	0
AKDDPHACYSTVFDKLKHLVDEP	3	1	1	P02769		2628.93				High	2.64739	0	High	2.16906	0	High	2.18161	0	0
KDLGEEHFKGLVL	2	1	1	P02769		1484.67				High	2.56782	0							0
FDKLKHLVDEPQNL	2	1	1	P02769		1695.79				High	2.50786	0							0
KVPQVSTPTL	2	1	1	P02769		1069.47				High	2.50697	0							0
GEYGFQNA	2	1	1	P02769		885.181				High	2.50134	0							0
KVGTRCCTKPESERMPCTEDYLSLILNRLCVLHEKT	1	1	1	P02769		4164.58				High	2.45908	0							0
LLKHKPKATEEQLKTVMENF	1	1	1	P02769		2385.21				High	2.42134	0							0
LKAWSVARL	2	1	1	P02769		1044.55				High	2.41726	0							0
EQLKTVMENF	2	1	1	P02769		1238.48				High	2.41445	0							0
KTVMENF	3	1	1	P02769		868.378				High	2.38855	0	High	2.35669	0				0
WGKYLYE	1	1	1	P02769		958.386				High	2.37291	0							0
FYAPELL	5	1	1	P02769		852.344				High	2.3703	0	High	2.15394	0	High	2.2107	0	0
TEKQIKKQTALVELLKHKPKAT	1	1	1	P02769		2533.14				High	2.32722	0							0
IAHRFKDLGEEHFKGLVL	1	1	1	P02769		2109.11				High	2.30752	0							0
DEKKFWGKY	1	1	1	P02769		1200.55				High	2.291	0							0
LKHKPKATEEQL	1	1	1	P02769		1422.71				High	2.22356	0							0
IAFSQYLQQCPFDEHVKLVNELTE	2	1	1	P02769		2852.37							High	5.84788	0				0
HKSEIAHRFKDLGEEHFKGLVL	2	1	1	P02769		2591.38							High	3.80529	0				0
VEVTKLVTD	3	1	1	P02769		1003.31							High	2.70279	0	High	2.96462	0	0
VEKDAIPENLPPLTADF	1	1	1	P02769		1869.75							High	2.56633	0				0
ARLSQKFPKAEF	3	1	1	P02769		1421.87							High	2.50906	0	High	2.281	0	0
FAKTCVADESHAGCEKSLHTLF	2	1	1	P02769		2394.09							High	2.43569	0				0
SQKFPKAEFVE	2	1	1	P02769		1310.55							High	2.40483	0				0
LKAWSVARLSQKFPKAEF	1	1	1	P02769		2106.29							High	2.37919	0				0
ECCAKDDPHACYSTVFDKLKHLVDE	1	1	1	P02769		2866.37							High	2.34702	0				0
IKKQTAL	4	1	1	P02769		801.481							High	2.19306	0	High	1.96479	0	0
NTLCDEFKADEKKFWGKYLYEIAR	1	1	1	P02769		2968.23							High	2.06102	0				0
IAFSQYLQQCPFDEHVKLVNEL	1	1	1	P02769		2622.15										High	5.36668	0	0
RALKAWSVARLSQKFPKAEF	1	1	1	P02769		2333.43										High	3.53384	0	0
LGEEHFKGLVL	1	1	1	P02769		1241.76										High	2.33429	0	0
FYAPELLY	2	1	1	P02769		1015.33										High	2.07712	0	0
IARRHPYFYAPELLY	2	1	1	P02769		1908.97										High	2.07615	0	0
NLIKQNCDQFEKLG	1	1	1	P02769		1648.95										High	2.07358	0	0
YGFQNAL	1	1	1	P02769		812.285										High	2.04263	0	0
TYVPKAF	2	1	1	P02769		825.424										High	1.98485	0	0
HVKLVNEL	1	1	1	P02769		951.508										High	1.9674	0	0
AKTCVADESHAGCEKSLHTLF	1	1	1	P02769		2246.91										High	1.95022	0	0
DPHACYSTVFDKLKHLVDEPQN	1	1	1	P02769		2557.11										High	1.91887	0	0
QLKTVMENF	2	1	1	P02769	M6(Oxidation)	1125.5										High	1.87097	0	0
QLKTVMENF	2	1	1	P02769		1109.49										High	1.84078	0	0
HKPKATEEQLKTVMENF	1	1	1	P02769		2030.08										High	1.82473	0	0
